# Supplementary material for: Effects of Single and Double Mutants in Human Glucose-6-Phosphate Dehydrogenase Variants Present in the Mexican Population: Biochemical and Structural Analysis
Source: Int J Mol Sci. 2020 Apr 15;21(8):2732. doi: 10.3390/ijms21082732 (PMC7215812; doi:10.3390/ijms21082732)
Supplement: Supplementary file 1 [file ijms-21-02732-s001.zip]

Archive with 7 entries (5 files):
- Supplementary Materials/
- Supplementary Materials/PDBs/
- Supplementary Materials/PDBs/A+_00017465_phenix-coot-0.pdb
- Supplementary Materials/PDBs/Global_00017462_phenix-coot-2.pdb
- Supplementary Materials/PDBs/Guadalajara_00017463_phenix-coot-0.pdb
- Supplementary Materials/PDBs/San_Luis_Potosi_00017464_phenix-coot-0.pdb
- Supplementary Materials/Supplementary File.docx
