# Supplementary material for: Effects of Single and Double Mutants in Human Glucose-6-Phosphate Dehydrogenase Variants Present in the Mexican Population: Biochemical and Structural Analysis
Source: Int J Mol Sci. 2020 Apr 15;21(8):2732. doi: 10.3390/ijms21082732 (PMC7215812; doi:10.3390/ijms21082732)
Supplement: Supplementary file 1 [file ijms-21-02732-s001.zip › Supplementary Materials/PDBs/A+_00017465_phenix-coot-0.pdb]

ATOM      1  N   VAL A  27      28.970 134.563   1.006  1.00 79.33           N
ATOM      2  CA  VAL A  27      29.933 133.991   1.983  1.00 78.81           C
ATOM      3  C   VAL A  27      29.792 134.693   3.322  1.00 82.91           C
ATOM      4  O   VAL A  27      29.100 135.703   3.411  1.00 83.00           O
ATOM      5  CB  VAL A  27      31.392 134.061   1.452  1.00 82.23           C
ATOM      6  CG1 VAL A  27      31.590 133.128   0.248  1.00 82.01           C
ATOM      7  CG2 VAL A  27      31.811 135.479   1.084  1.00 81.94           C
ATOM      8  N   GLN A  28      30.410 134.176   4.377  1.00 78.85           N
ATOM      9  CA  GLN A  28      30.135 134.638   5.741  1.00 78.13           C
ATOM     10  C   GLN A  28      30.686 136.034   6.056  1.00 79.76           C
ATOM     11  O   GLN A  28      30.321 136.641   7.057  1.00 79.32           O
ATOM     12  CB  GLN A  28      30.685 133.613   6.743  1.00 79.59           C
ATOM     13  CG  GLN A  28      30.073 132.214   6.599  1.00 97.37           C
ATOM     14  CD  GLN A  28      30.553 131.235   7.645  1.00120.38           C
ATOM     15  OE1 GLN A  28      31.325 130.329   7.352  1.00117.12           O
ATOM     16  NE2 GLN A  28      30.089 131.377   8.855  1.00112.83           N
ATOM     17  N   SER A  29      31.543 136.554   5.191  1.00 73.98           N
ATOM     18  CA  SER A  29      32.102 137.897   5.315  1.00 72.32           C
ATOM     19  C   SER A  29      31.340 138.959   4.522  1.00 72.20           C
ATOM     20  O   SER A  29      31.689 140.139   4.557  1.00 71.40           O
ATOM     21  CB  SER A  29      33.502 137.821   4.727  1.00 75.82           C
ATOM     22  OG  SER A  29      33.388 137.158   3.478  1.00 84.24           O
ATOM     23  N   ASP A  30      30.335 138.560   3.756  1.00 65.85           N
ATOM     24  CA  ASP A  30      29.649 139.501   2.864  1.00 64.05           C
ATOM     25  C   ASP A  30      28.668 140.394   3.615  1.00 63.59           C
ATOM     26  O   ASP A  30      28.014 139.960   4.570  1.00 63.45           O
ATOM     27  CB  ASP A  30      28.816 138.749   1.825  1.00 66.12           C
ATOM     28  CG  ASP A  30      29.622 138.200   0.674  1.00 77.36           C
ATOM     29  OD1 ASP A  30      30.736 138.666   0.360  1.00 82.81           O
ATOM     30  OD2 ASP A  30      29.102 137.267   0.025  1.00 78.42           O
ATOM     31  N   THR A  31      28.479 141.606   3.115  1.00 56.32           N
ATOM     32  CA  THR A  31      27.311 142.415   3.448  1.00 54.45           C
ATOM     33  C   THR A  31      26.062 141.761   2.859  1.00 54.17           C
ATOM     34  O   THR A  31      26.032 141.375   1.679  1.00 53.52           O
ATOM     35  CB  THR A  31      27.484 143.847   2.896  1.00 61.60           C
ATOM     36  OG1 THR A  31      28.725 144.367   3.376  1.00 63.18           O
ATOM     37  CG2 THR A  31      26.400 144.791   3.375  1.00 57.72           C
ATOM     38  N   HIS A  32      25.024 141.640   3.672  1.00 47.57           N
ATOM     39  CA  HIS A  32      23.753 141.058   3.252  1.00 45.59           C
ATOM     40  C   HIS A  32      22.658 142.031   3.650  1.00 45.78           C
ATOM     41  O   HIS A  32      22.745 142.665   4.693  1.00 44.06           O
ATOM     42  CB  HIS A  32      23.497 139.723   3.958  1.00 46.33           C
ATOM     43  CG  HIS A  32      24.353 138.595   3.468  1.00 49.55           C
ATOM     44  ND1 HIS A  32      25.664 138.389   3.824  1.00 51.27           N
ATOM     45  CD2 HIS A  32      24.046 137.551   2.655  1.00 51.22           C
ATOM     46  CE1 HIS A  32      26.063 137.239   3.284  1.00 50.79           C
ATOM     47  NE2 HIS A  32      25.124 136.708   2.526  1.00 51.10           N
ATOM     48  N   ILE A  33      21.615 142.126   2.845  1.00 41.36           N
ATOM     49  CA  ILE A  33      20.440 142.918   3.179  1.00 40.69           C
ATOM     50  C   ILE A  33      19.296 141.921   3.184  1.00 46.06           C
ATOM     51  O   ILE A  33      19.075 141.211   2.205  1.00 45.88           O
ATOM     52  CB  ILE A  33      20.167 144.048   2.152  1.00 42.87           C
ATOM     53  CG1 ILE A  33      21.389 144.980   2.039  1.00 42.61           C
ATOM     54  CG2 ILE A  33      18.921 144.859   2.569  1.00 42.37           C
ATOM     55  CD1 ILE A  33      21.327 145.983   0.891  1.00 41.86           C
ATOM     56  N   PHE A  34      18.589 141.845   4.295  1.00 42.97           N
ATOM     57  CA  PHE A  34      17.401 141.014   4.411  1.00 42.67           C
ATOM     58  C   PHE A  34      16.311 142.048   4.193  1.00 46.58           C
ATOM     59  O   PHE A  34      16.369 143.122   4.781  1.00 45.94           O
ATOM     60  CB  PHE A  34      17.285 140.402   5.813  1.00 44.47           C
ATOM     61  CG  PHE A  34      18.211 139.228   6.074  1.00 46.27           C
ATOM     62  CD1 PHE A  34      19.588 139.257   5.754  1.00 49.30           C
ATOM     63  CD2 PHE A  34      17.695 138.078   6.698  1.00 48.59           C
ATOM     64  CE1 PHE A  34      20.436 138.168   6.070  1.00 50.06           C
ATOM     65  CE2 PHE A  34      18.535 136.990   7.034  1.00 51.33           C
ATOM     66  CZ  PHE A  34      19.910 137.041   6.721  1.00 49.35           C
ATOM     67  N   ILE A  35      15.346 141.769   3.336  1.00 43.06           N
ATOM     68  CA  ILE A  35      14.261 142.702   3.070  1.00 42.41           C
ATOM     69  C   ILE A  35      13.039 141.954   3.561  1.00 47.33           C
ATOM     70  O   ILE A  35      12.803 140.823   3.144  1.00 46.27           O
ATOM     71  CB  ILE A  35      14.117 143.105   1.572  1.00 44.86           C
ATOM     72  CG1 ILE A  35      15.403 143.758   1.031  1.00 44.67           C
ATOM     73  CG2 ILE A  35      12.961 144.119   1.399  1.00 45.14           C
ATOM     74  CD1 ILE A  35      16.462 142.801   0.452  1.00 44.94           C
ATOM     75  N   ILE A  36      12.297 142.552   4.478  1.00 45.46           N
ATOM     76  CA  ILE A  36      11.098 141.933   5.038  1.00 45.90           C
ATOM     77  C   ILE A  36       9.930 142.629   4.356  1.00 51.66           C
ATOM     78  O   ILE A  36       9.480 143.709   4.755  1.00 51.13           O
ATOM     79  CB  ILE A  36      11.061 142.015   6.593  1.00 48.84           C
ATOM     80  CG1 ILE A  36      12.288 141.269   7.159  1.00 48.83           C
ATOM     81  CG2 ILE A  36       9.760 141.391   7.163  1.00 49.23           C
ATOM     82  CD1 ILE A  36      12.466 141.347   8.667  1.00 51.07           C
ATOM     83  N   MET A  37       9.474 142.026   3.269  1.00 49.61           N
ATOM     84  CA  MET A  37       8.329 142.544   2.535  1.00 50.08           C
ATOM     85  C   MET A  37       7.103 142.133   3.343  1.00 54.21           C
ATOM     86  O   MET A  37       6.969 140.963   3.701  1.00 54.29           O
ATOM     87  CB  MET A  37       8.265 141.927   1.136  1.00 52.79           C
ATOM     88  CG  MET A  37       9.463 142.232   0.243  1.00 56.80           C
ATOM     89  SD  MET A  37       9.625 143.991  -0.127  1.00 61.45           S
ATOM     90  CE  MET A  37       8.252 144.299  -1.235  1.00 57.85           C
ATOM     91  N   GLY A  38       6.233 143.080   3.660  1.00 51.04           N
ATOM     92  CA  GLY A  38       5.097 142.797   4.527  1.00 51.43           C
ATOM     93  C   GLY A  38       5.449 143.002   5.985  1.00 57.17           C
ATOM     94  O   GLY A  38       4.920 142.359   6.881  1.00 57.15           O
ATOM     95  N   ALA A  39       6.386 143.910   6.218  1.00 54.53           N
ATOM     96  CA  ALA A  39       6.947 144.160   7.545  1.00 54.65           C
ATOM     97  C   ALA A  39       5.974 144.496   8.680  1.00 60.38           C
ATOM     98  O   ALA A  39       6.269 144.208   9.837  1.00 59.95           O
ATOM     99  CB  ALA A  39       7.964 145.281   7.420  1.00 55.26           C
ATOM    100  N   SER A  40       4.854 145.135   8.378  1.00 58.53           N
ATOM    101  CA  SER A  40       3.897 145.546   9.402  1.00 58.99           C
ATOM    102  C   SER A  40       2.850 144.461   9.633  1.00 63.37           C
ATOM    103  O   SER A  40       1.937 144.613  10.453  1.00 63.07           O
ATOM    104  CB  SER A  40       3.236 146.837   8.933  1.00 62.62           C
ATOM    105  OG  SER A  40       2.700 146.655   7.641  1.00 70.84           O
ATOM    106  N   GLY A  41       2.973 143.365   8.901  1.00 60.06           N
ATOM    107  CA  GLY A  41       2.025 142.277   9.004  1.00 60.27           C
ATOM    108  C   GLY A  41       2.190 141.437  10.241  1.00 65.64           C
ATOM    109  O   GLY A  41       3.204 141.486  10.945  1.00 65.71           O
ATOM    110  N   ASP A  42       1.161 140.663  10.530  1.00 62.62           N
ATOM    111  CA  ASP A  42       1.157 139.889  11.760  1.00 62.51           C
ATOM    112  C   ASP A  42       2.192 138.787  11.680  1.00 64.74           C
ATOM    113  O   ASP A  42       2.894 138.559  12.652  1.00 64.16           O
ATOM    114  CB  ASP A  42      -0.224 139.312  12.058  1.00 64.79           C
ATOM    115  CG  ASP A  42      -1.151 140.346  12.657  1.00 77.43           C
ATOM    116  OD1 ASP A  42      -0.814 140.861  13.750  1.00 77.74           O
ATOM    117  OD2 ASP A  42      -2.183 140.707  12.046  1.00 84.62           O
ATOM    118  N   LEU A  43       2.348 138.123  10.544  1.00 60.48           N
ATOM    119  CA  LEU A  43       3.332 137.041  10.468  1.00 60.16           C
ATOM    120  C   LEU A  43       4.755 137.581  10.579  1.00 63.26           C
ATOM    121  O   LEU A  43       5.579 137.023  11.311  1.00 62.94           O
ATOM    122  CB  LEU A  43       3.140 136.227   9.184  1.00 60.26           C
ATOM    123  CG  LEU A  43       3.888 134.898   8.959  1.00 65.11           C
ATOM    124  CD1 LEU A  43       5.339 135.075   8.554  1.00 65.40           C
ATOM    125  CD2 LEU A  43       3.799 133.980  10.181  1.00 67.73           C
ATOM    126  N   ALA A  44       5.047 138.685   9.906  1.00 58.73           N
ATOM    127  CA  ALA A  44       6.384 139.261   9.976  1.00 57.77           C
ATOM    128  C   ALA A  44       6.758 139.585  11.422  1.00 59.81           C
ATOM    129  O   ALA A  44       7.825 139.190  11.903  1.00 59.58           O
ATOM    130  CB  ALA A  44       6.468 140.511   9.105  1.00 58.38           C
ATOM    131  N   LYS A  45       5.871 140.274  12.127  1.00 55.03           N
ATOM    132  CA  LYS A  45       6.136 140.656  13.516  1.00 54.38           C
ATOM    133  C   LYS A  45       6.138 139.488  14.488  1.00 56.86           C
ATOM    134  O   LYS A  45       6.923 139.478  15.425  1.00 57.00           O
ATOM    135  CB  LYS A  45       5.095 141.673  13.975  1.00 57.08           C
ATOM    136  CG  LYS A  45       5.192 143.002  13.226  1.00 69.51           C
ATOM    137  CD  LYS A  45       4.264 144.053  13.808  1.00 77.83           C
ATOM    138  CE  LYS A  45       2.789 143.728  13.630  1.00 86.84           C
ATOM    139  NZ  LYS A  45       1.918 144.817  14.171  1.00 92.52           N
ATOM    140  N   LYS A  46       5.263 138.512  14.285  1.00 51.90           N
ATOM    141  CA  LYS A  46       5.157 137.374  15.203  1.00 51.43           C
ATOM    142  C   LYS A  46       6.167 136.263  14.976  1.00 54.52           C
ATOM    143  O   LYS A  46       6.402 135.481  15.894  1.00 54.54           O
ATOM    144  CB  LYS A  46       3.757 136.765  15.132  1.00 54.37           C
ATOM    145  CG  LYS A  46       2.676 137.661  15.706  1.00 64.95           C
ATOM    146  CD  LYS A  46       1.309 137.025  15.585  1.00 74.16           C
ATOM    147  CE  LYS A  46       0.253 137.859  16.292  1.00 84.01           C
ATOM    148  NZ  LYS A  46      -1.080 137.185  16.277  1.00 88.21           N
ATOM    149  N   LYS A  47       6.735 136.160  13.779  1.00 49.31           N
ATOM    150  CA  LYS A  47       7.707 135.098  13.489  1.00 48.21           C
ATOM    151  C   LYS A  47       8.999 135.521  12.803  1.00 50.71           C
ATOM    152  O   LYS A  47      10.067 135.121  13.249  1.00 49.07           O
ATOM    153  CB  LYS A  47       7.026 133.988  12.672  1.00 50.30           C
ATOM    154  CG  LYS A  47       7.751 132.633  12.664  1.00 64.16           C
ATOM    155  CD  LYS A  47       7.694 131.943  14.031  1.00 75.61           C
ATOM    156  CE  LYS A  47       8.447 130.621  14.037  1.00 89.75           C
ATOM    157  NZ  LYS A  47       8.365 129.959  15.379  1.00100.56           N
ATOM    158  N   ILE A  48       8.954 136.319  11.746  1.00 47.56           N
ATOM    159  CA  ILE A  48      10.182 136.608  10.990  1.00 47.16           C
ATOM    160  C   ILE A  48      11.139 137.516  11.761  1.00 49.93           C
ATOM    161  O   ILE A  48      12.309 137.163  11.924  1.00 49.10           O
ATOM    162  CB  ILE A  48       9.878 137.192   9.581  1.00 50.23           C
ATOM    163  CG1 ILE A  48       9.057 136.161   8.784  1.00 50.93           C
ATOM    164  CG2 ILE A  48      11.178 137.540   8.816  1.00 50.47           C
ATOM    165  CD1 ILE A  48       8.591 136.626   7.420  1.00 57.53           C
ATOM    166  N   TYR A  49      10.674 138.638  12.293  1.00 46.21           N
ATOM    167  CA  TYR A  49      11.560 139.482  13.103  1.00 46.20           C
ATOM    168  C   TYR A  49      12.107 138.745  14.342  1.00 50.42           C
ATOM    169  O   TYR A  49      13.324 138.755  14.532  1.00 50.35           O
ATOM    170  CB  TYR A  49      10.905 140.808  13.517  1.00 47.58           C
ATOM    171  CG  TYR A  49      10.797 141.857  12.432  1.00 49.82           C
ATOM    172  CD1 TYR A  49      11.878 142.725  12.166  1.00 50.45           C
ATOM    173  CD2 TYR A  49       9.603 142.032  11.704  1.00 51.92           C
ATOM    174  CE1 TYR A  49      11.765 143.745  11.181  1.00 51.20           C
ATOM    175  CE2 TYR A  49       9.494 143.036  10.709  1.00 52.42           C
ATOM    176  CZ  TYR A  49      10.580 143.877  10.456  1.00 59.16           C
ATOM    177  OH  TYR A  49      10.490 144.833   9.481  1.00 61.23           O
ATOM    178  N   PRO A  50      11.273 138.027  15.133  1.00 46.55           N
ATOM    179  CA  PRO A  50      11.890 137.179  16.166  1.00 45.81           C
ATOM    180  C   PRO A  50      12.909 136.143  15.702  1.00 47.82           C
ATOM    181  O   PRO A  50      13.901 135.912  16.383  1.00 47.48           O
ATOM    182  CB  PRO A  50      10.695 136.423  16.750  1.00 47.24           C
ATOM    183  CG  PRO A  50       9.567 137.300  16.540  1.00 51.22           C
ATOM    184  CD  PRO A  50       9.801 137.951  15.225  1.00 46.61           C
ATOM    185  N   THR A  51      12.692 135.497  14.566  1.00 42.75           N
ATOM    186  CA  THR A  51      13.634 134.481  14.108  1.00 42.12           C
ATOM    187  C   THR A  51      14.973 135.110  13.746  1.00 45.73           C
ATOM    188  O   THR A  51      16.030 134.620  14.140  1.00 45.17           O
ATOM    189  CB  THR A  51      13.092 133.740  12.872  1.00 47.09           C
ATOM    190  OG1 THR A  51      11.835 133.137  13.189  1.00 45.97           O
ATOM    191  CG2 THR A  51      13.994 132.630  12.445  1.00 43.64           C
ATOM    192  N   ILE A  52      14.940 136.211  13.010  1.00 42.12           N
ATOM    193  CA  ILE A  52      16.178 136.859  12.584  1.00 42.51           C
ATOM    194  C   ILE A  52      16.873 137.419  13.830  1.00 48.11           C
ATOM    195  O   ILE A  52      18.091 137.332  13.954  1.00 47.17           O
ATOM    196  CB  ILE A  52      15.912 137.936  11.489  1.00 45.49           C
ATOM    197  CG1 ILE A  52      15.295 137.270  10.241  1.00 45.54           C
ATOM    198  CG2 ILE A  52      17.224 138.613  11.055  1.00 46.39           C
ATOM    199  CD1 ILE A  52      14.747 138.222   9.182  1.00 50.24           C
ATOM    200  N   TRP A  53      16.111 137.898  14.804  1.00 46.26           N
ATOM    201  CA  TRP A  53      16.682 138.288  16.092  1.00 47.23           C
ATOM    202  C   TRP A  53      17.370 137.142  16.835  1.00 51.91           C
ATOM    203  O   TRP A  53      18.466 137.330  17.346  1.00 51.88           O
ATOM    204  CB  TRP A  53      15.603 138.893  16.988  1.00 46.88           C
ATOM    205  CG  TRP A  53      15.966 138.835  18.438  1.00 48.60           C
ATOM    206  CD1 TRP A  53      15.430 138.008  19.374  1.00 51.70           C
ATOM    207  CD2 TRP A  53      17.029 139.537  19.109  1.00 48.81           C
ATOM    208  NE1 TRP A  53      16.061 138.139  20.577  1.00 51.15           N
ATOM    209  CE2 TRP A  53      17.053 139.070  20.455  1.00 52.68           C
ATOM    210  CE3 TRP A  53      18.006 140.466  18.695  1.00 50.26           C
ATOM    211  CZ2 TRP A  53      17.999 139.522  21.392  1.00 52.16           C
ATOM    212  CZ3 TRP A  53      18.971 140.914  19.632  1.00 51.59           C
ATOM    213  CH2 TRP A  53      18.948 140.438  20.975  1.00 52.22           C
ATOM    214  N   TRP A  54      16.797 135.948  16.875  1.00 48.69           N
ATOM    215  CA  TRP A  54      17.471 134.831  17.541  1.00 48.54           C
ATOM    216  C   TRP A  54      18.795 134.512  16.860  1.00 51.01           C
ATOM    217  O   TRP A  54      19.823 134.341  17.518  1.00 49.76           O
ATOM    218  CB  TRP A  54      16.587 133.585  17.535  1.00 47.64           C
ATOM    219  CG  TRP A  54      15.690 133.511  18.728  1.00 49.00           C
ATOM    220  CD1 TRP A  54      14.467 134.081  18.886  1.00 51.93           C
ATOM    221  CD2 TRP A  54      15.971 132.853  19.976  1.00 49.11           C
ATOM    222  NE1 TRP A  54      13.943 133.807  20.116  1.00 51.41           N
ATOM    223  CE2 TRP A  54      14.838 133.048  20.819  1.00 52.99           C
ATOM    224  CE3 TRP A  54      17.090 132.165  20.490  1.00 50.49           C
ATOM    225  CZ2 TRP A  54      14.793 132.564  22.144  1.00 52.37           C
ATOM    226  CZ3 TRP A  54      17.057 131.696  21.831  1.00 51.86           C
ATOM    227  CH2 TRP A  54      15.899 131.895  22.638  1.00 52.49           C
ATOM    228  N   LEU A  55      18.791 134.519  15.535  1.00 47.34           N
ATOM    229  CA  LEU A  55      20.010 134.257  14.776  1.00 46.71           C
ATOM    230  C   LEU A  55      21.042 135.367  14.980  1.00 50.85           C
ATOM    231  O   LEU A  55      22.243 135.109  14.982  1.00 49.87           O
ATOM    232  CB  LEU A  55      19.674 134.109  13.288  1.00 46.45           C
ATOM    233  CG  LEU A  55      18.766 132.946  12.859  1.00 50.44           C
ATOM    234  CD1 LEU A  55      18.410 133.093  11.382  1.00 50.49           C
ATOM    235  CD2 LEU A  55      19.421 131.598  13.107  1.00 52.58           C
ATOM    236  N   PHE A  56      20.594 136.596  15.192  1.00 48.21           N
ATOM    237  CA  PHE A  56      21.490 137.699  15.538  1.00 48.22           C
ATOM    238  C   PHE A  56      22.081 137.522  16.932  1.00 52.86           C
ATOM    239  O   PHE A  56      23.289 137.634  17.127  1.00 52.48           O
ATOM    240  CB  PHE A  56      20.722 139.022  15.510  1.00 49.90           C
ATOM    241  CG  PHE A  56      21.576 140.217  15.804  1.00 51.36           C
ATOM    242  CD1 PHE A  56      22.247 140.878  14.764  1.00 54.20           C
ATOM    243  CD2 PHE A  56      21.696 140.705  17.118  1.00 53.44           C
ATOM    244  CE1 PHE A  56      23.026 142.026  15.022  1.00 54.72           C
ATOM    245  CE2 PHE A  56      22.474 141.851  17.392  1.00 55.95           C
ATOM    246  CZ  PHE A  56      23.132 142.516  16.336  1.00 53.77           C
ATOM    247  N   ARG A  57      21.231 137.228  17.907  1.00 49.91           N
ATOM    248  CA  ARG A  57      21.640 137.082  19.307  1.00 50.15           C
ATOM    249  C   ARG A  57      22.661 135.964  19.443  1.00 56.11           C
ATOM    250  O   ARG A  57      23.622 136.080  20.201  1.00 56.76           O
ATOM    251  CB  ARG A  57      20.383 136.814  20.154  1.00 49.06           C
ATOM    252  CG  ARG A  57      20.576 136.733  21.671  1.00 58.01           C
ATOM    253  CD  ARG A  57      20.902 135.313  22.124  1.00 66.63           C
ATOM    254  NE  ARG A  57      21.008 135.162  23.581  1.00 71.43           N
ATOM    255  CZ  ARG A  57      21.463 134.089  24.210  1.00 80.90           C
ATOM    256  NH1 ARG A  57      21.795 132.981  23.607  1.00 62.18           N
ATOM    257  NH2 ARG A  57      21.618 134.120  25.500  1.00 72.11           N
ATOM    258  N   ASP A  58      22.466 134.894  18.690  1.00 52.58           N
ATOM    259  CA  ASP A  58      23.371 133.746  18.721  1.00 51.70           C
ATOM    260  C   ASP A  58      24.569 133.888  17.784  1.00 54.49           C
ATOM    261  O   ASP A  58      25.423 132.999  17.722  1.00 53.99           O
ATOM    262  CB  ASP A  58      22.594 132.463  18.409  1.00 53.50           C
ATOM    263  CG  ASP A  58      21.756 131.986  19.584  1.00 67.52           C
ATOM    264  OD1 ASP A  58      22.020 132.406  20.735  1.00 68.61           O
ATOM    265  OD2 ASP A  58      20.886 131.106  19.395  1.00 75.39           O
ATOM    266  N   GLY A  59      24.673 135.008  17.082  1.00 50.79           N
ATOM    267  CA  GLY A  59      25.839 135.283  16.256  1.00 50.82           C
ATOM    268  C   GLY A  59      25.927 134.441  15.000  1.00 54.71           C
ATOM    269  O   GLY A  59      27.012 134.181  14.474  1.00 54.48           O
ATOM    270  N   LEU A  60      24.782 133.958  14.546  1.00 51.07           N
ATOM    271  CA  LEU A  60      24.706 133.064  13.396  1.00 50.40           C
ATOM    272  C   LEU A  60      24.548 133.862  12.108  1.00 54.72           C
ATOM    273  O   LEU A  60      25.031 133.448  11.055  1.00 54.58           O
ATOM    274  CB  LEU A  60      23.536 132.092  13.585  1.00 50.18           C
ATOM    275  CG  LEU A  60      23.674 131.120  14.771  1.00 54.25           C
ATOM    276  CD1 LEU A  60      22.364 130.401  15.034  1.00 54.10           C
ATOM    277  CD2 LEU A  60      24.771 130.082  14.531  1.00 55.77           C
ATOM    278  N   LEU A  61      23.920 135.027  12.186  1.00 51.49           N
ATOM    279  CA  LEU A  61      23.837 135.903  11.014  1.00 51.14           C
ATOM    280  C   LEU A  61      25.222 136.466  10.712  1.00 57.23           C
ATOM    281  O   LEU A  61      26.011 136.686  11.644  1.00 56.92           O
ATOM    282  CB  LEU A  61      22.922 137.105  11.257  1.00 50.50           C
ATOM    283  CG  LEU A  61      21.429 136.900  11.490  1.00 53.68           C
ATOM    284  CD1 LEU A  61      20.811 138.257  11.765  1.00 53.27           C
ATOM    285  CD2 LEU A  61      20.723 136.230  10.312  1.00 55.29           C
ATOM    286  N   PRO A  62      25.514 136.773   9.436  1.00 55.50           N
ATOM    287  CA  PRO A  62      26.802 137.436   9.220  1.00 55.45           C
ATOM    288  C   PRO A  62      26.815 138.856   9.787  1.00 60.04           C
ATOM    289  O   PRO A  62      25.769 139.481  10.013  1.00 59.58           O
ATOM    290  CB  PRO A  62      26.952 137.398   7.697  1.00 56.80           C
ATOM    291  CG  PRO A  62      25.575 137.466   7.205  1.00 60.82           C
ATOM    292  CD  PRO A  62      24.782 136.612   8.165  1.00 56.01           C
ATOM    293  N   GLU A  63      28.018 139.343  10.042  1.00 57.00           N
ATOM    294  CA  GLU A  63      28.268 140.605  10.739  1.00 57.50           C
ATOM    295  C   GLU A  63      27.555 141.805  10.118  1.00 60.34           C
ATOM    296  O   GLU A  63      26.897 142.582  10.814  1.00 60.09           O
ATOM    297  CB  GLU A  63      29.782 140.832  10.689  1.00 59.47           C
ATOM    298  CG  GLU A  63      30.322 142.032  11.447  1.00 76.10           C
ATOM    299  CD  GLU A  63      31.822 142.214  11.239  1.00112.93           C
ATOM    300  OE1 GLU A  63      32.386 141.670  10.259  1.00116.59           O
ATOM    301  OE2 GLU A  63      32.478 142.900  12.060  1.00112.70           O
ATOM    302  N   ASN A  64      27.656 141.931   8.803  1.00 55.48           N
ATOM    303  CA  ASN A  64      27.125 143.081   8.074  1.00 54.49           C
ATOM    304  C   ASN A  64      25.752 142.768   7.480  1.00 54.55           C
ATOM    305  O   ASN A  64      25.447 143.093   6.333  1.00 54.74           O
ATOM    306  CB  ASN A  64      28.121 143.522   6.996  1.00 57.63           C
ATOM    307  CG  ASN A  64      29.413 144.037   7.575  1.00 77.51           C
ATOM    308  OD1 ASN A  64      29.448 144.600   8.665  1.00 69.68           O
ATOM    309  ND2 ASN A  64      30.483 143.863   6.854  1.00 67.35           N
ATOM    310  N   THR A  65      24.916 142.112   8.269  1.00 47.95           N
ATOM    311  CA  THR A  65      23.507 141.950   7.911  1.00 46.82           C
ATOM    312  C   THR A  65      22.780 143.259   8.196  1.00 49.56           C
ATOM    313  O   THR A  65      22.824 143.758   9.318  1.00 49.00           O
ATOM    314  CB  THR A  65      22.816 140.850   8.746  1.00 49.52           C
ATOM    315  OG1 THR A  65      23.447 139.596   8.497  1.00 48.19           O
ATOM    316  CG2 THR A  65      21.351 140.690   8.396  1.00 43.45           C
ATOM    317  N   PHE A  66      22.086 143.804   7.212  1.00 45.22           N
ATOM    318  CA  PHE A  66      21.161 144.914   7.413  1.00 44.75           C
ATOM    319  C   PHE A  66      19.772 144.346   7.197  1.00 47.75           C
ATOM    320  O   PHE A  66      19.626 143.348   6.492  1.00 47.61           O
ATOM    321  CB  PHE A  66      21.411 146.027   6.401  1.00 46.85           C
ATOM    322  CG  PHE A  66      22.720 146.731   6.592  1.00 48.87           C
ATOM    323  CD1 PHE A  66      22.856 147.688   7.612  1.00 51.28           C
ATOM    324  CD2 PHE A  66      23.817 146.459   5.754  1.00 51.82           C
ATOM    325  CE1 PHE A  66      24.074 148.380   7.795  1.00 53.67           C
ATOM    326  CE2 PHE A  66      25.041 147.158   5.920  1.00 52.32           C
ATOM    327  CZ  PHE A  66      25.168 148.119   6.944  1.00 51.35           C
ATOM    328  N   ILE A  67      18.759 144.968   7.780  1.00 43.22           N
ATOM    329  CA  ILE A  67      17.381 144.499   7.625  1.00 42.48           C
ATOM    330  C   ILE A  67      16.529 145.684   7.199  1.00 48.19           C
ATOM    331  O   ILE A  67      16.444 146.652   7.936  1.00 47.79           O
ATOM    332  CB  ILE A  67      16.810 143.907   8.946  1.00 44.78           C
ATOM    333  CG1 ILE A  67      17.696 142.746   9.439  1.00 44.42           C
ATOM    334  CG2 ILE A  67      15.348 143.441   8.736  1.00 45.14           C
ATOM    335  CD1 ILE A  67      17.320 142.182  10.797  1.00 48.39           C
ATOM    336  N   VAL A  68      15.891 145.619   6.041  1.00 46.32           N
ATOM    337  CA  VAL A  68      15.027 146.703   5.577  1.00 46.80           C
ATOM    338  C   VAL A  68      13.594 146.195   5.602  1.00 53.06           C
ATOM    339  O   VAL A  68      13.258 145.230   4.920  1.00 52.59           O
ATOM    340  CB  VAL A  68      15.386 147.169   4.137  1.00 50.50           C
ATOM    341  CG1 VAL A  68      14.524 148.366   3.724  1.00 50.50           C
ATOM    342  CG2 VAL A  68      16.863 147.563   4.036  1.00 50.15           C
ATOM    343  N   GLY A  69      12.730 146.813   6.388  1.00 51.98           N
ATOM    344  CA  GLY A  69      11.326 146.443   6.332  1.00 53.08           C
ATOM    345  C   GLY A  69      10.640 147.223   5.225  1.00 60.69           C
ATOM    346  O   GLY A  69      11.054 148.351   4.952  1.00 61.07           O
ATOM    347  N   TYR A  70       9.602 146.663   4.614  1.00 59.28           N
ATOM    348  CA  TYR A  70       8.811 147.370   3.603  1.00 59.52           C
ATOM    349  C   TYR A  70       7.329 146.999   3.664  1.00 65.24           C
ATOM    350  O   TYR A  70       6.984 145.810   3.635  1.00 64.63           O
ATOM    351  CB  TYR A  70       9.372 147.034   2.218  1.00 60.24           C
ATOM    352  CG  TYR A  70       8.734 147.764   1.050  1.00 61.55           C
ATOM    353  CD1 TYR A  70       7.591 147.246   0.405  1.00 61.71           C
ATOM    354  CD2 TYR A  70       9.313 148.940   0.536  1.00 63.45           C
ATOM    355  CE1 TYR A  70       7.090 147.845  -0.789  1.00 62.26           C
ATOM    356  CE2 TYR A  70       8.833 149.525  -0.666  1.00 63.58           C
ATOM    357  CZ  TYR A  70       7.747 148.951  -1.329  1.00 69.47           C
ATOM    358  OH  TYR A  70       7.343 149.504  -2.512  1.00 70.35           O
ATOM    359  N   ALA A  71       6.454 147.993   3.760  1.00 63.48           N
ATOM    360  CA  ALA A  71       5.001 147.812   3.727  1.00 63.98           C
ATOM    361  C   ALA A  71       4.382 149.176   3.417  1.00 69.16           C
ATOM    362  O   ALA A  71       5.109 150.167   3.411  1.00 68.70           O
ATOM    363  CB  ALA A  71       4.479 147.278   5.072  1.00 64.76           C
ATOM    364  N   ARG A  72       3.072 149.249   3.198  1.00 66.76           N
ATOM    365  CA  ARG A  72       2.407 150.529   2.911  1.00 66.93           C
ATOM    366  C   ARG A  72       2.484 151.441   4.120  1.00 71.48           C
ATOM    367  O   ARG A  72       2.649 152.655   3.989  1.00 70.95           O
ATOM    368  CB  ARG A  72       0.935 150.263   2.591  1.00 66.47           C
ATOM    369  CG  ARG A  72       0.088 151.448   2.162  1.00 75.39           C
ATOM    370  CD  ARG A  72      -1.342 150.985   1.890  1.00 82.93           C
ATOM    371  NE  ARG A  72      -1.974 150.482   3.116  1.00 90.77           N
ATOM    372  CZ  ARG A  72      -3.099 149.791   3.213  1.00107.19           C
ATOM    373  NH1 ARG A  72      -3.851 149.452   2.201  1.00 95.22           N
ATOM    374  NH2 ARG A  72      -3.465 149.419   4.401  1.00 94.68           N
ATOM    375  N   SER A  73       2.354 150.827   5.286  1.00 67.98           N
ATOM    376  CA  SER A  73       2.405 151.536   6.559  1.00 67.73           C
ATOM    377  C   SER A  73       3.692 152.338   6.710  1.00 71.21           C
ATOM    378  O   SER A  73       4.774 151.768   6.737  1.00 71.52           O
ATOM    379  CB  SER A  73       2.342 150.524   7.708  1.00 71.11           C
ATOM    380  OG  SER A  73       1.174 149.719   7.653  1.00 79.47           O
ATOM    381  N   ARG A  74       3.611 153.653   6.849  1.00 65.66           N
ATOM    382  CA  ARG A  74       4.801 154.429   7.205  1.00 63.98           C
ATOM    383  C   ARG A  74       5.043 154.237   8.693  1.00 63.02           C
ATOM    384  O   ARG A  74       4.205 154.618   9.511  1.00 62.63           O
ATOM    385  CB  ARG A  74       4.620 155.903   6.842  1.00 64.66           C
ATOM    386  CG  ARG A  74       5.846 156.752   7.135  1.00 78.99           C
ATOM    387  CD  ARG A  74       5.651 158.166   6.627  1.00 93.64           C
ATOM    388  NE  ARG A  74       6.721 159.060   7.091  1.00109.01           N
ATOM    389  CZ  ARG A  74       6.750 159.727   8.238  1.00128.24           C
ATOM    390  NH1 ARG A  74       5.763 159.763   9.097  1.00118.98           N
ATOM    391  NH2 ARG A  74       7.815 160.415   8.516  1.00115.51           N
ATOM    392  N   LEU A  75       6.160 153.619   9.040  1.00 55.10           N
ATOM    393  CA  LEU A  75       6.498 153.282  10.420  1.00 52.82           C
ATOM    394  C   LEU A  75       7.918 153.739  10.673  1.00 55.53           C
ATOM    395  O   LEU A  75       8.703 153.845   9.733  1.00 56.55           O
ATOM    396  CB  LEU A  75       6.462 151.763  10.613  1.00 52.21           C
ATOM    397  CG  LEU A  75       5.120 151.039  10.463  1.00 56.27           C
ATOM    398  CD1 LEU A  75       5.373 149.543  10.507  1.00 55.66           C
ATOM    399  CD2 LEU A  75       4.119 151.427  11.550  1.00 59.44           C
ATOM    400  N   THR A  76       8.268 153.951  11.929  1.00 48.81           N
ATOM    401  CA  THR A  76       9.665 154.163  12.294  1.00 47.34           C
ATOM    402  C   THR A  76      10.236 152.815  12.705  1.00 48.70           C
ATOM    403  O   THR A  76       9.482 151.907  13.056  1.00 48.25           O
ATOM    404  CB  THR A  76       9.812 155.127  13.485  1.00 54.38           C
ATOM    405  OG1 THR A  76       9.100 154.618  14.616  1.00 53.71           O
ATOM    406  CG2 THR A  76       9.246 156.488  13.175  1.00 50.67           C
ATOM    407  N   VAL A  77      11.553 152.680  12.753  1.00 43.05           N
ATOM    408  CA  VAL A  77      12.158 151.451  13.275  1.00 41.62           C
ATOM    409  C   VAL A  77      11.803 151.225  14.743  1.00 48.10           C
ATOM    410  O   VAL A  77      11.707 150.081  15.189  1.00 48.65           O
ATOM    411  CB  VAL A  77      13.699 151.418  13.083  1.00 43.97           C
ATOM    412  CG1 VAL A  77      14.041 151.319  11.601  1.00 43.47           C
ATOM    413  CG2 VAL A  77      14.392 152.651  13.688  1.00 43.71           C
ATOM    414  N   ALA A  78      11.509 152.298  15.467  1.00 45.14           N
ATOM    415  CA  ALA A  78      11.076 152.193  16.853  1.00 44.84           C
ATOM    416  C   ALA A  78       9.674 151.591  16.961  1.00 49.82           C
ATOM    417  O   ALA A  78       9.394 150.857  17.903  1.00 50.22           O
ATOM    418  CB  ALA A  78      11.111 153.569  17.502  1.00 45.53           C
ATOM    419  N   ASP A  79       8.804 151.877  16.001  1.00 46.33           N
ATOM    420  CA  ASP A  79       7.453 151.309  16.006  1.00 45.94           C
ATOM    421  C   ASP A  79       7.557 149.817  15.752  1.00 50.27           C
ATOM    422  O   ASP A  79       6.912 149.009  16.407  1.00 49.76           O
ATOM    423  CB  ASP A  79       6.572 151.904  14.905  1.00 47.59           C
ATOM    424  CG  ASP A  79       6.216 153.346  15.160  1.00 62.06           C
ATOM    425  OD1 ASP A  79       5.741 153.675  16.268  1.00 71.33           O
ATOM    426  OD2 ASP A  79       6.424 154.191  14.254  1.00 62.75           O
ATOM    427  N   ILE A  80       8.430 149.457  14.823  1.00 46.95           N
ATOM    428  CA  ILE A  80       8.638 148.053  14.475  1.00 46.25           C
ATOM    429  C   ILE A  80       9.176 147.338  15.703  1.00 50.80           C
ATOM    430  O   ILE A  80       8.735 146.237  16.022  1.00 51.30           O
ATOM    431  CB  ILE A  80       9.609 147.907  13.278  1.00 48.97           C
ATOM    432  CG1 ILE A  80       9.005 148.600  12.044  1.00 49.47           C
ATOM    433  CG2 ILE A  80       9.933 146.416  12.980  1.00 49.88           C
ATOM    434  CD1 ILE A  80       9.964 148.818  10.903  1.00 59.23           C
ATOM    435  N   ARG A  81      10.078 147.970  16.442  1.00 46.53           N
ATOM    436  CA  ARG A  81      10.539 147.384  17.698  1.00 46.30           C
ATOM    437  C   ARG A  81       9.371 147.215  18.659  1.00 51.46           C
ATOM    438  O   ARG A  81       9.153 146.113  19.125  1.00 51.62           O
ATOM    439  CB  ARG A  81      11.665 148.220  18.312  1.00 45.02           C
ATOM    440  CG  ARG A  81      12.253 147.634  19.588  1.00 52.66           C
ATOM    441  CD  ARG A  81      13.472 148.429  20.012  1.00 62.82           C
ATOM    442  NE  ARG A  81      14.138 147.839  21.178  1.00 66.72           N
ATOM    443  CZ  ARG A  81      15.196 148.323  21.810  1.00 77.35           C
ATOM    444  NH1 ARG A  81      15.870 149.371  21.410  1.00 62.73           N
ATOM    445  NH2 ARG A  81      15.576 147.739  22.907  1.00 61.75           N
ATOM    446  N   LYS A  82       8.559 148.235  18.894  1.00 47.87           N
ATOM    447  CA  LYS A  82       7.439 148.109  19.837  1.00 47.72           C
ATOM    448  C   LYS A  82       6.466 147.006  19.475  1.00 51.10           C
ATOM    449  O   LYS A  82       5.952 146.336  20.362  1.00 50.61           O
ATOM    450  CB  LYS A  82       6.654 149.418  19.925  1.00 50.54           C
ATOM    451  CG  LYS A  82       7.401 150.485  20.678  1.00 66.73           C
ATOM    452  CD  LYS A  82       6.750 151.843  20.561  1.00 76.76           C
ATOM    453  CE  LYS A  82       7.621 152.849  21.285  1.00 81.82           C
ATOM    454  NZ  LYS A  82       7.200 154.254  21.039  1.00 89.15           N
ATOM    455  N   GLN A  83       6.197 146.818  18.194  1.00 47.29           N
ATOM    456  CA  GLN A  83       5.207 145.830  17.783  1.00 46.78           C
ATOM    457  C   GLN A  83       5.744 144.426  17.471  1.00 51.14           C
ATOM    458  O   GLN A  83       4.956 143.488  17.393  1.00 50.98           O
ATOM    459  CB  GLN A  83       4.414 146.382  16.597  1.00 48.06           C
ATOM    460  CG  GLN A  83       3.752 147.748  16.828  1.00 67.40           C
ATOM    461  CD  GLN A  83       2.905 147.801  18.082  1.00 88.90           C
ATOM    462  OE1 GLN A  83       2.118 146.903  18.363  1.00 86.92           O
ATOM    463  NE2 GLN A  83       3.068 148.839  18.855  1.00 76.62           N
ATOM    464  N   SER A  84       7.052 144.251  17.312  1.00 47.82           N
ATOM    465  CA  SER A  84       7.624 142.913  17.078  1.00 47.20           C
ATOM    466  C   SER A  84       8.429 142.363  18.257  1.00 51.21           C
ATOM    467  O   SER A  84       8.415 141.161  18.507  1.00 51.29           O
ATOM    468  CB  SER A  84       8.483 142.891  15.811  1.00 50.20           C
ATOM    469  OG  SER A  84       9.630 143.715  15.934  1.00 59.68           O
ATOM    470  N   GLU A  85       9.046 143.226  19.055  1.00 47.51           N
ATOM    471  CA  GLU A  85       9.766 142.802  20.261  1.00 47.35           C
ATOM    472  C   GLU A  85       8.945 141.999  21.290  1.00 51.76           C
ATOM    473  O   GLU A  85       9.509 141.080  21.893  1.00 52.18           O
ATOM    474  CB  GLU A  85      10.409 144.027  20.917  1.00 48.84           C
ATOM    475  CG  GLU A  85      11.494 143.781  21.941  1.00 62.22           C
ATOM    476  CD  GLU A  85      12.003 145.097  22.514  1.00 93.15           C
ATOM    477  OE1 GLU A  85      11.211 145.839  23.141  1.00 94.03           O
ATOM    478  OE2 GLU A  85      13.195 145.431  22.346  1.00 85.95           O
ATOM    479  N   PRO A  86       7.615 142.223  21.448  1.00 47.09           N
ATOM    480  CA  PRO A  86       6.949 141.281  22.361  1.00 46.50           C
ATOM    481  C   PRO A  86       6.807 139.834  21.865  1.00 52.35           C
ATOM    482  O   PRO A  86       6.254 138.988  22.576  1.00 53.02           O
ATOM    483  CB  PRO A  86       5.569 141.920  22.549  1.00 47.67           C
ATOM    484  CG  PRO A  86       5.305 142.563  21.279  1.00 51.82           C
ATOM    485  CD  PRO A  86       6.621 143.202  20.957  1.00 47.08           C
ATOM    486  N   PHE A  87       7.310 139.516  20.679  1.00 48.75           N
ATOM    487  CA  PHE A  87       7.388 138.138  20.201  1.00 48.08           C
ATOM    488  C   PHE A  87       8.829 137.622  20.156  1.00 57.33           C
ATOM    489  O   PHE A  87       9.066 136.476  19.798  1.00 57.50           O
ATOM    490  CB  PHE A  87       6.745 138.056  18.818  1.00 48.31           C
ATOM    491  CG  PHE A  87       5.335 138.570  18.792  1.00 48.47           C
ATOM    492  CD1 PHE A  87       4.291 137.793  19.323  1.00 49.52           C
ATOM    493  CD2 PHE A  87       5.045 139.838  18.258  1.00 50.59           C
ATOM    494  CE1 PHE A  87       2.965 138.285  19.346  1.00 51.61           C
ATOM    495  CE2 PHE A  87       3.725 140.346  18.276  1.00 50.87           C
ATOM    496  CZ  PHE A  87       2.683 139.568  18.831  1.00 49.37           C
ATOM    497  N   PHE A  88       9.804 138.454  20.502  1.00 56.92           N
ATOM    498  CA  PHE A  88      11.221 138.093  20.342  1.00 58.24           C
ATOM    499  C   PHE A  88      11.729 137.049  21.333  1.00 65.91           C
ATOM    500  O   PHE A  88      12.772 136.444  21.084  1.00 65.98           O
ATOM    501  CB  PHE A  88      12.126 139.325  20.488  1.00 60.11           C
ATOM    502  CG  PHE A  88      12.283 140.154  19.235  1.00 61.83           C
ATOM    503  CD1 PHE A  88      11.301 140.213  18.232  1.00 64.75           C
ATOM    504  CD2 PHE A  88      13.454 140.910  19.068  1.00 63.91           C
ATOM    505  CE1 PHE A  88      11.482 141.006  17.086  1.00 65.40           C
ATOM    506  CE2 PHE A  88      13.654 141.709  17.917  1.00 66.57           C
ATOM    507  CZ  PHE A  88      12.664 141.748  16.918  1.00 64.40           C
ATOM    508  N   LYS A  89      11.033 136.871  22.454  1.00 64.73           N
ATOM    509  CA  LYS A  89      11.449 136.000  23.573  1.00 65.61           C
ATOM    510  C   LYS A  89      12.795 136.458  24.138  1.00 71.00           C
ATOM    511  O   LYS A  89      13.595 135.645  24.610  1.00 70.74           O
ATOM    512  CB  LYS A  89      11.526 134.517  23.161  1.00 68.40           C
ATOM    513  CG  LYS A  89      10.277 133.936  22.509  1.00 81.66           C
ATOM    514  CD  LYS A  89      10.566 132.522  22.013  1.00 85.17           C
ATOM    515  CE  LYS A  89       9.362 131.931  21.293  1.00 81.90           C
ATOM    516  NZ  LYS A  89       9.659 130.583  20.702  1.00 79.30           N
ATOM    517  N   ALA A  90      13.087 137.746  24.026  1.00 68.31           N
ATOM    518  CA  ALA A  90      14.379 138.290  24.436  1.00 68.35           C
ATOM    519  C   ALA A  90      14.424 138.390  25.959  1.00 73.09           C
ATOM    520  O   ALA A  90      13.380 138.384  26.621  1.00 74.12           O
ATOM    521  CB  ALA A  90      14.589 139.664  23.794  1.00 69.03           C
ATOM    522  N   THR A  91      15.617 138.524  26.512  1.00 68.72           N
ATOM    523  CA  THR A  91      15.793 138.670  27.957  1.00 68.14           C
ATOM    524  C   THR A  91      16.339 140.057  28.275  1.00 71.87           C
ATOM    525  O   THR A  91      16.906 140.709  27.389  1.00 71.63           O
ATOM    526  CB  THR A  91      16.789 137.628  28.494  1.00 73.59           C
ATOM    527  OG1 THR A  91      18.084 137.887  27.954  1.00 73.72           O
ATOM    528  CG2 THR A  91      16.389 136.225  28.110  1.00 70.85           C
ATOM    529  N   PRO A  92      16.210 140.535  29.528  1.00 67.93           N
ATOM    530  CA  PRO A  92      16.839 141.829  29.835  1.00 67.03           C
ATOM    531  C   PRO A  92      18.358 141.878  29.656  1.00 68.64           C
ATOM    532  O   PRO A  92      18.930 142.938  29.405  1.00 67.64           O
ATOM    533  CB  PRO A  92      16.481 142.041  31.306  1.00 68.68           C
ATOM    534  CG  PRO A  92      15.252 141.246  31.507  1.00 73.12           C
ATOM    535  CD  PRO A  92      15.506 140.008  30.713  1.00 68.40           C
ATOM    536  N   GLU A  93      19.009 140.724  29.719  1.00 64.19           N
ATOM    537  CA  GLU A  93      20.448 140.609  29.483  1.00 63.52           C
ATOM    538  C   GLU A  93      20.826 140.996  28.048  1.00 65.25           C
ATOM    539  O   GLU A  93      21.964 141.376  27.757  1.00 65.61           O
ATOM    540  CB  GLU A  93      20.850 139.157  29.760  1.00 65.16           C
ATOM    541  CG  GLU A  93      22.337 138.885  29.794  1.00 79.37           C
ATOM    542  CD  GLU A  93      22.664 137.446  30.153  1.00111.42           C
ATOM    543  OE1 GLU A  93      21.811 136.542  29.983  1.00111.89           O
ATOM    544  OE2 GLU A  93      23.795 137.192  30.627  1.00109.27           O
ATOM    545  N   GLU A  94      19.860 140.931  27.144  1.00 59.61           N
ATOM    546  CA  GLU A  94      20.063 141.247  25.733  1.00 58.70           C
ATOM    547  C   GLU A  94      19.636 142.658  25.320  1.00 61.12           C
ATOM    548  O   GLU A  94      19.661 142.968  24.140  1.00 60.45           O
ATOM    549  CB  GLU A  94      19.296 140.221  24.896  1.00 59.98           C
ATOM    550  CG  GLU A  94      19.956 138.851  24.896  1.00 65.84           C
ATOM    551  CD  GLU A  94      18.991 137.701  25.124  1.00 70.57           C
ATOM    552  OE1 GLU A  94      17.800 137.757  24.761  1.00 49.37           O
ATOM    553  OE2 GLU A  94      19.435 136.694  25.717  1.00 59.67           O
ATOM    554  N   LYS A  95      19.265 143.544  26.237  1.00 57.10           N
ATOM    555  CA  LYS A  95      18.803 144.883  25.822  1.00 56.49           C
ATOM    556  C   LYS A  95      19.770 145.722  24.990  1.00 58.00           C
ATOM    557  O   LYS A  95      19.328 146.433  24.089  1.00 57.42           O
ATOM    558  CB  LYS A  95      18.347 145.708  27.022  1.00 59.35           C
ATOM    559  CG  LYS A  95      17.052 145.208  27.614  1.00 79.56           C
ATOM    560  CD  LYS A  95      16.558 146.101  28.738  1.00 89.81           C
ATOM    561  CE  LYS A  95      15.355 145.495  29.450  1.00 95.28           C
ATOM    562  NZ  LYS A  95      14.213 145.141  28.547  1.00 98.30           N
ATOM    563  N   LEU A  96      21.071 145.629  25.215  1.00 52.98           N
ATOM    564  CA  LEU A  96      22.023 146.332  24.354  1.00 52.44           C
ATOM    565  C   LEU A  96      22.203 145.594  23.031  1.00 56.21           C
ATOM    566  O   LEU A  96      22.440 146.215  22.000  1.00 56.70           O
ATOM    567  CB  LEU A  96      23.382 146.484  25.042  1.00 52.26           C
ATOM    568  CG  LEU A  96      23.445 147.396  26.275  1.00 55.52           C
ATOM    569  CD1 LEU A  96      24.817 147.281  26.923  1.00 54.79           C
ATOM    570  CD2 LEU A  96      23.176 148.856  25.916  1.00 55.77           C
ATOM    571  N   LYS A  97      22.018 144.281  23.022  1.00 51.36           N
ATOM    572  CA  LYS A  97      22.103 143.519  21.773  1.00 50.51           C
ATOM    573  C   LYS A  97      20.880 143.797  20.912  1.00 53.66           C
ATOM    574  O   LYS A  97      20.975 143.821  19.698  1.00 53.26           O
ATOM    575  CB  LYS A  97      22.227 142.017  22.033  1.00 52.34           C
ATOM    576  CG  LYS A  97      23.512 141.621  22.737  1.00 57.58           C
ATOM    577  CD  LYS A  97      23.690 140.112  22.735  1.00 61.50           C
ATOM    578  CE  LYS A  97      24.986 139.729  23.435  1.00 67.45           C
ATOM    579  NZ  LYS A  97      25.234 138.258  23.327  1.00 74.61           N
ATOM    580  N   LEU A  98      19.745 144.073  21.535  1.00 49.18           N
ATOM    581  CA  LEU A  98      18.551 144.504  20.808  1.00 48.82           C
ATOM    582  C   LEU A  98      18.800 145.855  20.150  1.00 50.71           C
ATOM    583  O   LEU A  98      18.400 146.079  19.020  1.00 50.16           O
ATOM    584  CB  LEU A  98      17.349 144.588  21.757  1.00 49.12           C
ATOM    585  CG  LEU A  98      16.757 143.237  22.189  1.00 53.74           C
ATOM    586  CD1 LEU A  98      15.870 143.371  23.415  1.00 53.65           C
ATOM    587  CD2 LEU A  98      15.935 142.624  21.063  1.00 56.05           C
ATOM    588  N   GLU A  99      19.511 146.754  20.810  1.00 46.23           N
ATOM    589  CA  GLU A  99      19.868 148.022  20.167  1.00 45.67           C
ATOM    590  C   GLU A  99      20.859 147.799  19.029  1.00 48.11           C
ATOM    591  O   GLU A  99      20.761 148.429  17.981  1.00 47.05           O
ATOM    592  CB  GLU A  99      20.469 148.987  21.186  1.00 46.92           C
ATOM    593  CG  GLU A  99      19.443 149.421  22.204  1.00 58.05           C
ATOM    594  CD  GLU A  99      19.985 150.354  23.267  1.00 90.90           C
ATOM    595  OE1 GLU A  99      21.139 150.824  23.195  1.00 84.52           O
ATOM    596  OE2 GLU A  99      19.210 150.667  24.195  1.00 94.25           O
ATOM    597  N   ASP A 100      21.792 146.879  19.222  1.00 44.35           N
ATOM    598  CA  ASP A 100      22.792 146.553  18.205  1.00 44.44           C
ATOM    599  C   ASP A 100      22.143 145.923  16.965  1.00 49.33           C
ATOM    600  O   ASP A 100      22.574 146.142  15.828  1.00 49.21           O
ATOM    601  CB  ASP A 100      23.822 145.599  18.819  1.00 46.15           C
ATOM    602  CG  ASP A 100      25.090 145.501  18.003  1.00 53.07           C
ATOM    603  OD1 ASP A 100      25.690 146.556  17.695  1.00 53.55           O
ATOM    604  OD2 ASP A 100      25.536 144.382  17.672  1.00 56.97           O
ATOM    605  N   PHE A 101      21.071 145.178  17.196  1.00 46.09           N
ATOM    606  CA  PHE A 101      20.224 144.620  16.143  1.00 45.72           C
ATOM    607  C   PHE A 101      19.455 145.733  15.442  1.00 49.84           C
ATOM    608  O   PHE A 101      19.592 145.919  14.235  1.00 49.48           O
ATOM    609  CB  PHE A 101      19.256 143.615  16.787  1.00 47.34           C
ATOM    610  CG  PHE A 101      18.241 143.019  15.848  1.00 48.61           C
ATOM    611  CD1 PHE A 101      18.593 141.975  14.982  1.00 50.96           C
ATOM    612  CD2 PHE A 101      16.904 143.450  15.886  1.00 50.28           C
ATOM    613  CE1 PHE A 101      17.614 141.312  14.206  1.00 51.72           C
ATOM    614  CE2 PHE A 101      15.910 142.814  15.098  1.00 52.70           C
ATOM    615  CZ  PHE A 101      16.265 141.728  14.268  1.00 50.67           C
ATOM    616  N   PHE A 102      18.685 146.514  16.186  1.00 46.79           N
ATOM    617  CA  PHE A 102      17.824 147.527  15.581  1.00 46.93           C
ATOM    618  C   PHE A 102      18.554 148.721  14.968  1.00 50.01           C
ATOM    619  O   PHE A 102      17.987 149.400  14.122  1.00 49.61           O
ATOM    620  CB  PHE A 102      16.742 147.994  16.559  1.00 49.04           C
ATOM    621  CG  PHE A 102      15.598 147.017  16.695  1.00 51.16           C
ATOM    622  CD1 PHE A 102      14.689 146.856  15.632  1.00 53.61           C
ATOM    623  CD2 PHE A 102      15.419 146.250  17.861  1.00 54.98           C
ATOM    624  CE1 PHE A 102      13.617 145.931  15.720  1.00 56.68           C
ATOM    625  CE2 PHE A 102      14.367 145.304  17.957  1.00 56.18           C
ATOM    626  CZ  PHE A 102      13.456 145.157  16.888  1.00 55.07           C
ATOM    627  N   ALA A 103      19.823 148.939  15.284  1.00 46.37           N
ATOM    628  CA  ALA A 103      20.623 149.918  14.544  1.00 45.55           C
ATOM    629  C   ALA A 103      20.860 149.462  13.094  1.00 48.55           C
ATOM    630  O   ALA A 103      20.917 150.268  12.162  1.00 48.08           O
ATOM    631  CB  ALA A 103      21.959 150.133  15.259  1.00 46.02           C
ATOM    632  N   ARG A 104      20.990 148.156  12.895  1.00 44.47           N
ATOM    633  CA  ARG A 104      21.192 147.589  11.558  1.00 44.06           C
ATOM    634  C   ARG A 104      19.861 147.415  10.832  1.00 48.72           C
ATOM    635  O   ARG A 104      19.823 147.293   9.605  1.00 47.63           O
ATOM    636  CB  ARG A 104      21.923 146.251  11.658  1.00 43.47           C
ATOM    637  CG  ARG A 104      23.368 146.371  12.120  1.00 49.36           C
ATOM    638  CD  ARG A 104      23.995 144.990  12.234  1.00 55.41           C
ATOM    639  NE  ARG A 104      25.433 145.038  12.523  1.00 60.55           N
ATOM    640  CZ  ARG A 104      25.998 145.065  13.718  1.00 82.30           C
ATOM    641  NH1 ARG A 104      25.324 145.049  14.836  1.00 77.65           N
ATOM    642  NH2 ARG A 104      27.293 145.092  13.783  1.00 68.51           N
ATOM    643  N   ASN A 105      18.763 147.476  11.567  1.00 47.15           N
ATOM    644  CA  ASN A 105      17.444 147.559  10.947  1.00 47.85           C
ATOM    645  C   ASN A 105      17.223 148.964  10.387  1.00 53.68           C
ATOM    646  O   ASN A 105      17.731 149.950  10.918  1.00 54.09           O
ATOM    647  CB  ASN A 105      16.310 147.269  11.937  1.00 48.98           C
ATOM    648  CG  ASN A 105      16.182 145.810  12.285  1.00 65.13           C
ATOM    649  OD1 ASN A 105      17.108 145.173  12.748  1.00 64.74           O
ATOM    650  ND2 ASN A 105      15.023 145.263  12.051  1.00 49.51           N
ATOM    651  N   SER A 106      16.421 149.052   9.340  1.00 50.85           N
ATOM    652  CA  SER A 106      15.997 150.303   8.732  1.00 51.31           C
ATOM    653  C   SER A 106      14.622 150.026   8.116  1.00 57.98           C
ATOM    654  O   SER A 106      14.124 148.893   8.214  1.00 58.69           O
ATOM    655  CB  SER A 106      17.022 150.737   7.693  1.00 54.97           C
ATOM    656  OG  SER A 106      17.139 149.769   6.673  1.00 65.00           O
ATOM    657  N   TYR A 107      13.967 151.029   7.544  1.00 55.47           N
ATOM    658  CA  TYR A 107      12.610 150.857   7.017  1.00 55.71           C
ATOM    659  C   TYR A 107      12.289 151.769   5.837  1.00 60.74           C
ATOM    660  O   TYR A 107      12.686 152.940   5.851  1.00 61.41           O
ATOM    661  CB  TYR A 107      11.600 151.156   8.126  1.00 57.19           C
ATOM    662  CG  TYR A 107      10.194 150.817   7.698  1.00 59.27           C
ATOM    663  CD1 TYR A 107       9.797 149.474   7.610  1.00 61.17           C
ATOM    664  CD2 TYR A 107       9.274 151.818   7.326  1.00 60.23           C
ATOM    665  CE1 TYR A 107       8.514 149.125   7.155  1.00 61.78           C
ATOM    666  CE2 TYR A 107       7.978 151.466   6.863  1.00 61.19           C
ATOM    667  CZ  TYR A 107       7.620 150.118   6.787  1.00 68.19           C
ATOM    668  OH  TYR A 107       6.388 149.717   6.369  1.00 68.51           O
ATOM    669  N   VAL A 108      11.543 151.259   4.862  1.00 57.14           N
ATOM    670  CA  VAL A 108      11.034 152.041   3.732  1.00 56.52           C
ATOM    671  C   VAL A 108       9.533 151.803   3.601  1.00 61.93           C
ATOM    672  O   VAL A 108       9.088 150.677   3.397  1.00 62.75           O
ATOM    673  CB  VAL A 108      11.721 151.625   2.398  1.00 59.16           C
ATOM    674  CG1 VAL A 108      11.190 152.427   1.197  1.00 58.88           C
ATOM    675  CG2 VAL A 108      13.220 151.828   2.493  1.00 58.68           C
ATOM    676  N   ALA A 109       8.736 152.854   3.711  1.00 57.89           N
ATOM    677  CA  ALA A 109       7.313 152.751   3.412  1.00 57.49           C
ATOM    678  C   ALA A 109       7.178 152.641   1.891  1.00 61.70           C
ATOM    679  O   ALA A 109       7.912 153.310   1.160  1.00 61.53           O
ATOM    680  CB  ALA A 109       6.591 153.996   3.924  1.00 58.09           C
ATOM    681  N   GLY A 110       6.229 151.863   1.397  1.00 58.85           N
ATOM    682  CA  GLY A 110       5.982 151.847  -0.033  1.00 59.19           C
ATOM    683  C   GLY A 110       4.821 150.995  -0.494  1.00 63.60           C
ATOM    684  O   GLY A 110       4.370 150.089   0.207  1.00 63.27           O
ATOM    685  N   GLN A 111       4.310 151.303  -1.677  1.00 59.72           N
ATOM    686  CA  GLN A 111       3.158 150.599  -2.232  1.00 59.35           C
ATOM    687  C   GLN A 111       3.655 149.342  -2.942  1.00 62.24           C
ATOM    688  O   GLN A 111       4.745 149.351  -3.511  1.00 61.76           O
ATOM    689  CB  GLN A 111       2.415 151.496  -3.220  1.00 60.90           C
ATOM    690  CG  GLN A 111       2.075 152.890  -2.684  1.00 84.66           C
ATOM    691  CD  GLN A 111       1.275 152.882  -1.402  1.00115.02           C
ATOM    692  OE1 GLN A 111       0.244 152.229  -1.289  1.00112.41           O
ATOM    693  NE2 GLN A 111       1.731 153.619  -0.427  1.00110.89           N
ATOM    694  N   TYR A 112       2.890 148.260  -2.940  1.00 58.21           N
ATOM    695  CA  TYR A 112       3.379 147.017  -3.538  1.00 58.03           C
ATOM    696  C   TYR A 112       3.357 146.984  -5.062  1.00 62.99           C
ATOM    697  O   TYR A 112       4.000 146.122  -5.660  1.00 62.54           O
ATOM    698  CB  TYR A 112       2.625 145.805  -3.001  1.00 58.79           C
ATOM    699  CG  TYR A 112       2.810 145.619  -1.512  1.00 59.84           C
ATOM    700  CD1 TYR A 112       4.097 145.476  -0.944  1.00 60.57           C
ATOM    701  CD2 TYR A 112       1.695 145.607  -0.655  1.00 61.42           C
ATOM    702  CE1 TYR A 112       4.260 145.376   0.469  1.00 61.50           C
ATOM    703  CE2 TYR A 112       1.861 145.517   0.745  1.00 61.61           C
ATOM    704  CZ  TYR A 112       3.130 145.400   1.295  1.00 68.23           C
ATOM    705  OH  TYR A 112       3.238 145.287   2.654  1.00 68.24           O
ATOM    706  N   ASP A 113       2.675 147.927  -5.695  1.00 60.60           N
ATOM    707  CA  ASP A 113       2.769 148.096  -7.146  1.00 61.15           C
ATOM    708  C   ASP A 113       2.840 149.562  -7.577  1.00 66.97           C
ATOM    709  O   ASP A 113       2.116 150.023  -8.466  1.00 66.61           O
ATOM    710  CB  ASP A 113       1.623 147.381  -7.860  1.00 63.17           C
ATOM    711  CG  ASP A 113       1.884 147.211  -9.351  1.00 74.26           C
ATOM    712  OD1 ASP A 113       3.058 147.236  -9.789  1.00 76.23           O
ATOM    713  OD2 ASP A 113       0.901 147.059 -10.119  1.00 79.06           O
ATOM    714  N   ASP A 114       3.758 150.297  -6.972  1.00 64.59           N
ATOM    715  CA  ASP A 114       4.177 151.595  -7.503  1.00 64.48           C
ATOM    716  C   ASP A 114       5.686 151.539  -7.657  1.00 68.56           C
ATOM    717  O   ASP A 114       6.404 151.454  -6.665  1.00 68.75           O
ATOM    718  CB  ASP A 114       3.807 152.750  -6.574  1.00 66.22           C
ATOM    719  CG  ASP A 114       4.254 154.103  -7.109  1.00 78.89           C
ATOM    720  OD1 ASP A 114       4.713 154.228  -8.268  1.00 86.46           O
ATOM    721  OD2 ASP A 114       4.163 155.079  -6.336  1.00 79.96           O
ATOM    722  N   ALA A 115       6.165 151.597  -8.891  1.00 64.73           N
ATOM    723  CA  ALA A 115       7.595 151.551  -9.168  1.00 65.01           C
ATOM    724  C   ALA A 115       8.377 152.629  -8.413  1.00 69.66           C
ATOM    725  O   ALA A 115       9.503 152.383  -8.006  1.00 69.73           O
ATOM    726  CB  ALA A 115       7.826 151.682 -10.670  1.00 65.82           C
ATOM    727  N   ALA A 116       7.792 153.795  -8.171  1.00 65.75           N
ATOM    728  CA  ALA A 116       8.480 154.843  -7.419  1.00 65.17           C
ATOM    729  C   ALA A 116       8.819 154.380  -6.000  1.00 68.45           C
ATOM    730  O   ALA A 116       9.891 154.674  -5.486  1.00 68.40           O
ATOM    731  CB  ALA A 116       7.626 156.111  -7.378  1.00 65.90           C
ATOM    732  N   SER A 117       7.946 153.598  -5.384  1.00 63.74           N
ATOM    733  CA  SER A 117       8.201 153.104  -4.035  1.00 62.83           C
ATOM    734  C   SER A 117       9.352 152.104  -4.033  1.00 66.20           C
ATOM    735  O   SER A 117      10.139 152.031  -3.092  1.00 65.69           O
ATOM    736  CB  SER A 117       6.962 152.412  -3.486  1.00 64.58           C
ATOM    737  OG  SER A 117       5.844 153.278  -3.351  1.00 69.85           O
ATOM    738  N   TYR A 118       9.492 151.358  -5.115  1.00 62.04           N
ATOM    739  CA  TYR A 118      10.593 150.409  -5.228  1.00 61.59           C
ATOM    740  C   TYR A 118      11.893 151.079  -5.632  1.00 65.17           C
ATOM    741  O   TYR A 118      12.959 150.652  -5.222  1.00 65.10           O
ATOM    742  CB  TYR A 118      10.239 149.314  -6.216  1.00 62.84           C
ATOM    743  CG  TYR A 118       9.170 148.426  -5.645  1.00 64.53           C
ATOM    744  CD1 TYR A 118       9.509 147.405  -4.740  1.00 65.41           C
ATOM    745  CD2 TYR A 118       7.818 148.600  -5.990  1.00 66.56           C
ATOM    746  CE1 TYR A 118       8.533 146.518  -4.253  1.00 66.40           C
ATOM    747  CE2 TYR A 118       6.829 147.732  -5.479  1.00 67.11           C
ATOM    748  CZ  TYR A 118       7.209 146.678  -4.643  1.00 72.69           C
ATOM    749  OH  TYR A 118       6.297 145.756  -4.228  1.00 72.27           O
ATOM    750  N   GLN A 119      11.814 152.188  -6.346  1.00 61.05           N
ATOM    751  CA  GLN A 119      12.995 152.997  -6.619  1.00 60.40           C
ATOM    752  C   GLN A 119      13.479 153.619  -5.312  1.00 63.60           C
ATOM    753  O   GLN A 119      14.683 153.702  -5.074  1.00 63.46           O
ATOM    754  CB  GLN A 119      12.660 154.072  -7.652  1.00 61.49           C
ATOM    755  CG  GLN A 119      12.419 153.491  -9.043  1.00 72.64           C
ATOM    756  CD  GLN A 119      11.740 154.452  -9.993  1.00 94.61           C
ATOM    757  OE1 GLN A 119      11.263 155.521  -9.616  1.00 88.08           O
ATOM    758  NE2 GLN A 119      11.663 154.075 -11.236  1.00 91.20           N
ATOM    759  N   ARG A 120      12.565 154.008  -4.430  1.00 58.81           N
ATOM    760  CA  ARG A 120      12.951 154.473  -3.091  1.00 58.02           C
ATOM    761  C   ARG A 120      13.605 153.340  -2.316  1.00 61.69           C
ATOM    762  O   ARG A 120      14.634 153.550  -1.683  1.00 61.72           O
ATOM    763  CB  ARG A 120      11.740 154.978  -2.300  1.00 57.09           C
ATOM    764  CG  ARG A 120      11.118 156.251  -2.838  1.00 62.93           C
ATOM    765  CD  ARG A 120       9.761 156.485  -2.206  1.00 70.78           C
ATOM    766  NE  ARG A 120       9.080 157.654  -2.776  1.00 80.14           N
ATOM    767  CZ  ARG A 120       7.853 158.065  -2.486  1.00 96.62           C
ATOM    768  NH1 ARG A 120       7.095 157.499  -1.583  1.00 84.57           N
ATOM    769  NH2 ARG A 120       7.383 159.109  -3.102  1.00 86.10           N
ATOM    770  N   LEU A 121      13.037 152.144  -2.383  1.00 57.35           N
ATOM    771  CA  LEU A 121      13.619 150.978  -1.717  1.00 56.57           C
ATOM    772  C   LEU A 121      15.012 150.661  -2.260  1.00 60.55           C
ATOM    773  O   LEU A 121      15.932 150.420  -1.488  1.00 60.77           O
ATOM    774  CB  LEU A 121      12.684 149.767  -1.873  1.00 56.45           C
ATOM    775  CG  LEU A 121      13.075 148.434  -1.214  1.00 60.70           C
ATOM    776  CD1 LEU A 121      13.231 148.523   0.294  1.00 60.67           C
ATOM    777  CD2 LEU A 121      12.052 147.355  -1.558  1.00 62.41           C
ATOM    778  N   ASN A 122      15.198 150.697  -3.571  1.00 56.43           N
ATOM    779  CA  ASN A 122      16.504 150.418  -4.162  1.00 56.42           C
ATOM    780  C   ASN A 122      17.545 151.457  -3.765  1.00 62.28           C
ATOM    781  O   ASN A 122      18.650 151.107  -3.364  1.00 62.41           O
ATOM    782  CB  ASN A 122      16.417 150.359  -5.688  1.00 55.83           C
ATOM    783  CG  ASN A 122      17.719 149.926  -6.307  1.00 83.52           C
ATOM    784  OD1 ASN A 122      18.284 148.912  -5.929  1.00 84.45           O
ATOM    785  ND2 ASN A 122      18.224 150.700  -7.222  1.00 74.54           N
ATOM    786  N   SER A 123      17.185 152.732  -3.801  1.00 59.22           N
ATOM    787  CA  SER A 123      18.113 153.776  -3.375  1.00 58.89           C
ATOM    788  C   SER A 123      18.437 153.672  -1.893  1.00 62.82           C
ATOM    789  O   SER A 123      19.575 153.899  -1.495  1.00 62.74           O
ATOM    790  CB  SER A 123      17.527 155.159  -3.649  1.00 61.74           C
ATOM    791  OG  SER A 123      17.442 155.382  -5.045  1.00 67.58           O
ATOM    792  N   HIS A 124      17.463 153.298  -1.077  1.00 59.04           N
ATOM    793  CA  HIS A 124      17.695 153.117   0.351  1.00 58.76           C
ATOM    794  C   HIS A 124      18.658 151.967   0.607  1.00 62.17           C
ATOM    795  O   HIS A 124      19.547 152.068   1.451  1.00 61.78           O
ATOM    796  CB  HIS A 124      16.374 152.803   1.044  1.00 59.51           C
ATOM    797  CG  HIS A 124      16.504 152.580   2.516  1.00 63.15           C
ATOM    798  ND1 HIS A 124      16.375 153.567   3.462  1.00 65.09           N
ATOM    799  CD2 HIS A 124      16.691 151.434   3.220  1.00 65.32           C
ATOM    800  CE1 HIS A 124      16.472 153.000   4.664  1.00 64.65           C
ATOM    801  NE2 HIS A 124      16.665 151.699   4.568  1.00 65.11           N
ATOM    802  N   MET A 125      18.492 150.877  -0.130  1.00 58.26           N
ATOM    803  CA  MET A 125      19.381 149.730   0.013  1.00 57.64           C
ATOM    804  C   MET A 125      20.779 150.069  -0.475  1.00 60.53           C
ATOM    805  O   MET A 125      21.745 149.671   0.152  1.00 59.63           O
ATOM    806  CB  MET A 125      18.861 148.520  -0.761  1.00 59.75           C
ATOM    807  CG  MET A 125      17.633 147.878  -0.138  1.00 62.78           C
ATOM    808  SD  MET A 125      17.208 146.325  -0.943  1.00 66.51           S
ATOM    809  CE  MET A 125      16.625 146.847  -2.552  1.00 62.92           C
ATOM    810  N   ASP A 126      20.897 150.835  -1.549  1.00 57.44           N
ATOM    811  CA  ASP A 126      22.208 151.269  -2.042  1.00 57.43           C
ATOM    812  C   ASP A 126      22.896 152.180  -1.028  1.00 60.36           C
ATOM    813  O   ASP A 126      24.120 152.221  -0.941  1.00 59.35           O
ATOM    814  CB  ASP A 126      22.085 152.075  -3.343  1.00 30.00           C
ATOM    815  CG  ASP A 126      21.893 151.214  -4.581  1.00 30.00           C
ATOM    816  OD1 ASP A 126      21.899 149.967  -4.511  1.00 30.00           O
ATOM    817  OD2 ASP A 126      21.825 151.803  -5.684  1.00 30.00           O
ATOM    818  N   ALA A 127      22.107 152.932  -0.273  1.00 56.84           N
ATOM    819  CA  ALA A 127      22.623 153.901   0.691  1.00 56.50           C
ATOM    820  C   ALA A 127      23.115 153.280   2.004  1.00 60.65           C
ATOM    821  O   ALA A 127      23.632 153.998   2.872  1.00 60.91           O
ATOM    822  CB  ALA A 127      21.543 154.944   0.976  1.00 57.05           C
ATOM    823  N   LEU A 128      22.959 151.976   2.174  1.00 56.80           N
ATOM    824  CA  LEU A 128      23.508 151.277   3.338  1.00 56.16           C
ATOM    825  C   LEU A 128      24.991 151.076   3.043  1.00 59.58           C
ATOM    826  O   LEU A 128      25.397 151.178   1.885  1.00 59.02           O
ATOM    827  CB  LEU A 128      22.809 149.926   3.527  1.00 55.91           C
ATOM    828  CG  LEU A 128      21.313 149.980   3.880  1.00 59.72           C
ATOM    829  CD1 LEU A 128      20.691 148.611   3.683  1.00 60.36           C
ATOM    830  CD2 LEU A 128      21.067 150.456   5.312  1.00 58.90           C
ATOM    831  N   HIS A 129      25.812 150.810   4.048  1.00 55.53           N
ATOM    832  CA  HIS A 129      27.243 150.626   3.806  1.00 54.78           C
ATOM    833  C   HIS A 129      27.457 149.364   2.975  1.00 58.71           C
ATOM    834  O   HIS A 129      26.956 148.299   3.334  1.00 59.11           O
ATOM    835  CB  HIS A 129      28.009 150.549   5.126  1.00 55.42           C
ATOM    836  CG  HIS A 129      29.495 150.563   4.953  1.00 58.89           C
ATOM    837  ND1 HIS A 129      30.302 149.451   5.013  1.00 60.68           N
ATOM    838  CD2 HIS A 129      30.340 151.597   4.705  1.00 60.59           C
ATOM    839  CE1 HIS A 129      31.555 149.835   4.767  1.00 60.08           C
ATOM    840  NE2 HIS A 129      31.633 151.138   4.587  1.00 60.38           N
ATOM    841  N   LEU A 130      28.128 149.522   1.836  1.00 54.47           N
ATOM    842  CA  LEU A 130      28.304 148.487   0.806  1.00 54.14           C
ATOM    843  C   LEU A 130      26.979 147.895   0.323  1.00 58.91           C
ATOM    844  O   LEU A 130      26.932 146.790  -0.212  1.00 58.72           O
ATOM    845  CB  LEU A 130      29.253 147.380   1.285  1.00 53.78           C
ATOM    846  CG  LEU A 130      30.656 147.834   1.704  1.00 57.36           C
ATOM    847  CD1 LEU A 130      31.346 146.694   2.426  1.00 56.98           C
ATOM    848  CD2 LEU A 130      31.503 148.295   0.522  1.00 58.98           C
ATOM    849  N   GLY A 131      25.890 148.627   0.492  1.00 55.95           N
ATOM    850  CA  GLY A 131      24.575 148.117   0.164  1.00 56.15           C
ATOM    851  C   GLY A 131      24.333 147.882  -1.313  1.00 61.44           C
ATOM    852  O   GLY A 131      23.582 146.975  -1.695  1.00 62.14           O
ATOM    853  N   SER A 132      25.021 148.624  -2.170  1.00 57.63           N
ATOM    854  CA  SER A 132      24.912 148.417  -3.613  1.00 57.19           C
ATOM    855  C   SER A 132      25.717 147.211  -4.078  1.00 61.29           C
ATOM    856  O   SER A 132      25.541 146.730  -5.193  1.00 60.36           O
ATOM    857  CB  SER A 132      25.427 149.639  -4.359  1.00 60.65           C
ATOM    858  OG  SER A 132      26.820 149.787  -4.163  1.00 69.13           O
ATOM    859  N   GLN A 133      26.597 146.711  -3.220  1.00 59.03           N
ATOM    860  CA  GLN A 133      27.412 145.530  -3.517  1.00 59.24           C
ATOM    861  C   GLN A 133      26.878 144.288  -2.791  1.00 63.44           C
ATOM    862  O   GLN A 133      27.300 143.153  -3.039  1.00 63.35           O
ATOM    863  CB  GLN A 133      28.853 145.794  -3.068  1.00 60.76           C
ATOM    864  CG  GLN A 133      29.501 147.016  -3.715  1.00 76.87           C
ATOM    865  CD  GLN A 133      30.934 147.231  -3.276  1.00 99.07           C
ATOM    866  OE1 GLN A 133      31.530 146.416  -2.573  1.00 95.00           O
ATOM    867  NE2 GLN A 133      31.497 148.338  -3.674  1.00 93.44           N
ATOM    868  N   ALA A 134      25.982 144.530  -1.845  1.00 59.28           N
ATOM    869  CA  ALA A 134      25.454 143.508  -0.948  1.00 58.46           C
ATOM    870  C   ALA A 134      24.591 142.438  -1.613  1.00 61.08           C
ATOM    871  O   ALA A 134      23.986 142.657  -2.659  1.00 61.33           O
ATOM    872  CB  ALA A 134      24.640 144.194   0.142  1.00 59.13           C
ATOM    873  N   ASN A 135      24.464 141.308  -0.937  1.00 55.43           N
ATOM    874  CA  ASN A 135      23.533 140.262  -1.359  1.00 54.15           C
ATOM    875  C   ASN A 135      22.150 140.663  -0.855  1.00 57.03           C
ATOM    876  O   ASN A 135      22.067 141.280   0.203  1.00 56.42           O
ATOM    877  CB  ASN A 135      23.950 138.936  -0.729  1.00 52.35           C
ATOM    878  CG  ASN A 135      25.285 138.457  -1.227  1.00 67.31           C
ATOM    879  OD1 ASN A 135      25.610 138.603  -2.397  1.00 58.21           O
ATOM    880  ND2 ASN A 135      26.089 137.932  -0.345  1.00 57.84           N
ATOM    881  N   ARG A 136      21.073 140.331  -1.559  1.00 53.33           N
ATOM    882  CA  ARG A 136      19.719 140.761  -1.171  1.00 53.22           C
ATOM    883  C   ARG A 136      18.735 139.602  -1.054  1.00 56.20           C
ATOM    884  O   ARG A 136      18.551 138.820  -1.987  1.00 55.71           O
ATOM    885  CB  ARG A 136      19.204 141.821  -2.153  1.00 54.45           C
ATOM    886  CG  ARG A 136      20.006 143.121  -2.095  1.00 64.44           C
ATOM    887  CD  ARG A 136      19.492 144.193  -3.043  1.00 72.94           C
ATOM    888  NE  ARG A 136      20.377 145.368  -2.985  1.00 82.99           N
ATOM    889  CZ  ARG A 136      20.283 146.478  -3.703  1.00 93.40           C
ATOM    890  NH1 ARG A 136      19.411 146.647  -4.656  1.00 81.01           N
ATOM    891  NH2 ARG A 136      21.117 147.445  -3.447  1.00 77.65           N
ATOM    892  N   LEU A 137      18.149 139.474   0.127  1.00 51.37           N
ATOM    893  CA  LEU A 137      17.262 138.367   0.484  1.00 50.46           C
ATOM    894  C   LEU A 137      15.850 138.893   0.735  1.00 52.46           C
ATOM    895  O   LEU A 137      15.568 139.429   1.802  1.00 51.50           O
ATOM    896  CB  LEU A 137      17.745 137.666   1.766  1.00 50.78           C
ATOM    897  CG  LEU A 137      19.105 136.956   1.856  1.00 55.84           C
ATOM    898  CD1 LEU A 137      20.318 137.891   1.924  1.00 56.08           C
ATOM    899  CD2 LEU A 137      19.112 136.093   3.105  1.00 58.19           C
ATOM    900  N   PHE A 138      14.966 138.775  -0.241  1.00 48.50           N
ATOM    901  CA  PHE A 138      13.609 139.308  -0.133  1.00 47.76           C
ATOM    902  C   PHE A 138      12.657 138.282   0.475  1.00 52.64           C
ATOM    903  O   PHE A 138      12.100 137.441  -0.227  1.00 52.70           O
ATOM    904  CB  PHE A 138      13.102 139.737  -1.514  1.00 48.96           C
ATOM    905  CG  PHE A 138      13.948 140.798  -2.169  1.00 49.50           C
ATOM    906  CD1 PHE A 138      15.039 140.444  -2.987  1.00 51.18           C
ATOM    907  CD2 PHE A 138      13.650 142.160  -1.982  1.00 51.19           C
ATOM    908  CE1 PHE A 138      15.863 141.435  -3.570  1.00 51.97           C
ATOM    909  CE2 PHE A 138      14.462 143.166  -2.565  1.00 53.67           C
ATOM    910  CZ  PHE A 138      15.581 142.799  -3.347  1.00 51.32           C
ATOM    911  N   TYR A 139      12.477 138.329   1.784  1.00 48.86           N
ATOM    912  CA  TYR A 139      11.549 137.433   2.463  1.00 48.86           C
ATOM    913  C   TYR A 139      10.159 138.009   2.270  1.00 55.21           C
ATOM    914  O   TYR A 139       9.962 139.221   2.417  1.00 55.98           O
ATOM    915  CB  TYR A 139      11.863 137.347   3.959  1.00 49.93           C
ATOM    916  CG  TYR A 139      13.138 136.589   4.249  1.00 52.41           C
ATOM    917  CD1 TYR A 139      14.388 137.244   4.269  1.00 53.35           C
ATOM    918  CD2 TYR A 139      13.104 135.199   4.486  1.00 54.70           C
ATOM    919  CE1 TYR A 139      15.585 136.512   4.486  1.00 54.24           C
ATOM    920  CE2 TYR A 139      14.302 134.465   4.700  1.00 55.88           C
ATOM    921  CZ  TYR A 139      15.528 135.131   4.686  1.00 60.85           C
ATOM    922  OH  TYR A 139      16.688 134.427   4.872  1.00 61.05           O
ATOM    923  N   LEU A 140       9.189 137.165   1.956  1.00 51.89           N
ATOM    924  CA  LEU A 140       7.814 137.611   1.767  1.00 51.67           C
ATOM    925  C   LEU A 140       6.958 137.183   2.946  1.00 56.50           C
ATOM    926  O   LEU A 140       7.028 136.041   3.392  1.00 55.72           O
ATOM    927  CB  LEU A 140       7.228 137.004   0.491  1.00 51.59           C
ATOM    928  CG  LEU A 140       7.979 137.216  -0.832  1.00 55.96           C
ATOM    929  CD1 LEU A 140       7.192 136.510  -1.921  1.00 56.23           C
ATOM    930  CD2 LEU A 140       8.196 138.680  -1.207  1.00 57.75           C
ATOM    931  N   ALA A 141       6.131 138.102   3.415  1.00 54.52           N
ATOM    932  CA  ALA A 141       5.151 137.853   4.464  1.00 55.13           C
ATOM    933  C   ALA A 141       3.907 138.608   4.010  1.00 61.46           C
ATOM    934  O   ALA A 141       3.437 139.528   4.672  1.00 61.22           O
ATOM    935  CB  ALA A 141       5.670 138.369   5.795  1.00 55.80           C
ATOM    936  N   LEU A 142       3.476 138.280   2.800  1.00 59.57           N
ATOM    937  CA  LEU A 142       2.449 139.029   2.079  1.00 59.98           C
ATOM    938  C   LEU A 142       1.315 138.127   1.611  1.00 66.76           C
ATOM    939  O   LEU A 142       1.531 136.925   1.455  1.00 67.00           O
ATOM    940  CB  LEU A 142       3.105 139.657   0.845  1.00 59.78           C
ATOM    941  CG  LEU A 142       4.043 140.836   1.125  1.00 64.16           C
ATOM    942  CD1 LEU A 142       4.783 141.236  -0.121  1.00 64.34           C
ATOM    943  CD2 LEU A 142       3.258 142.019   1.611  1.00 65.64           C
ATOM    944  N   PRO A 143       0.120 138.689   1.346  1.00 64.64           N
ATOM    945  CA  PRO A 143      -0.901 137.839   0.719  1.00 64.58           C
ATOM    946  C   PRO A 143      -0.438 137.255  -0.619  1.00 70.32           C
ATOM    947  O   PRO A 143       0.329 137.897  -1.350  1.00 69.96           O
ATOM    948  CB  PRO A 143      -2.072 138.803   0.505  1.00 66.06           C
ATOM    949  CG  PRO A 143      -1.865 139.866   1.514  1.00 69.97           C
ATOM    950  CD  PRO A 143      -0.384 140.063   1.537  1.00 65.19           C
ATOM    951  N   PRO A 144      -0.924 136.058  -0.993  1.00 68.27           N
ATOM    952  CA  PRO A 144      -0.452 135.484  -2.260  1.00 67.89           C
ATOM    953  C   PRO A 144      -0.906 136.227  -3.513  1.00 71.53           C
ATOM    954  O   PRO A 144      -0.335 136.046  -4.583  1.00 71.56           O
ATOM    955  CB  PRO A 144      -1.024 134.066  -2.222  1.00 69.49           C
ATOM    956  CG  PRO A 144      -2.274 134.219  -1.451  1.00 73.69           C
ATOM    957  CD  PRO A 144      -1.863 135.134  -0.328  1.00 68.95           C
ATOM    958  N   THR A 145      -1.875 137.122  -3.387  1.00 67.34           N
ATOM    959  CA  THR A 145      -2.296 137.991  -4.486  1.00 67.01           C
ATOM    960  C   THR A 145      -1.318 139.135  -4.746  1.00 69.98           C
ATOM    961  O   THR A 145      -1.420 139.839  -5.747  1.00 69.30           O
ATOM    962  CB  THR A 145      -3.639 138.635  -4.133  1.00 75.67           C
ATOM    963  OG1 THR A 145      -3.514 139.269  -2.857  1.00 75.87           O
ATOM    964  CG2 THR A 145      -4.742 137.599  -4.033  1.00 73.81           C
ATOM    965  N   VAL A 146      -0.371 139.330  -3.839  1.00 65.85           N
ATOM    966  CA  VAL A 146       0.598 140.423  -3.930  1.00 64.71           C
ATOM    967  C   VAL A 146       1.916 139.852  -4.476  1.00 66.08           C
ATOM    968  O   VAL A 146       2.858 140.577  -4.813  1.00 65.75           O
ATOM    969  CB  VAL A 146       0.721 141.101  -2.519  1.00 68.40           C
ATOM    970  CG1 VAL A 146       1.648 142.308  -2.511  1.00 68.23           C
ATOM    971  CG2 VAL A 146      -0.658 141.579  -2.032  1.00 68.09           C
ATOM    972  N   TYR A 147       1.992 138.532  -4.602  1.00 60.94           N
ATOM    973  CA  TYR A 147       3.224 137.879  -5.049  1.00 60.50           C
ATOM    974  C   TYR A 147       3.623 138.307  -6.461  1.00 63.76           C
ATOM    975  O   TYR A 147       4.793 138.600  -6.712  1.00 62.30           O
ATOM    976  CB  TYR A 147       3.100 136.351  -4.982  1.00 61.71           C
ATOM    977  CG  TYR A 147       3.067 135.720  -3.588  1.00 63.75           C
ATOM    978  CD1 TYR A 147       3.212 136.481  -2.399  1.00 65.80           C
ATOM    979  CD2 TYR A 147       2.920 134.321  -3.455  1.00 64.71           C
ATOM    980  CE1 TYR A 147       3.271 135.850  -1.129  1.00 66.54           C
ATOM    981  CE2 TYR A 147       2.975 133.690  -2.176  1.00 65.83           C
ATOM    982  CZ  TYR A 147       3.175 134.465  -1.031  1.00 73.56           C
ATOM    983  OH  TYR A 147       3.298 133.888   0.206  1.00 74.17           O
ATOM    984  N   GLU A 148       2.659 138.396  -7.363  1.00 60.91           N
ATOM    985  CA  GLU A 148       2.896 138.780  -8.754  1.00 60.50           C
ATOM    986  C   GLU A 148       3.530 140.166  -8.897  1.00 64.09           C
ATOM    987  O   GLU A 148       4.556 140.328  -9.573  1.00 63.99           O
ATOM    988  CB  GLU A 148       1.537 138.727  -9.465  1.00 61.82           C
ATOM    989  CG  GLU A 148       1.511 138.973 -10.962  1.00 72.10           C
ATOM    990  CD  GLU A 148       0.099 138.885 -11.532  1.00 92.86           C
ATOM    991  OE1 GLU A 148      -0.870 138.629 -10.779  1.00 85.77           O
ATOM    992  OE2 GLU A 148      -0.068 139.018 -12.765  1.00 84.94           O
ATOM    993  N   ALA A 149       2.944 141.150  -8.225  1.00 60.20           N
ATOM    994  CA  ALA A 149       3.399 142.533  -8.326  1.00 59.28           C
ATOM    995  C   ALA A 149       4.792 142.706  -7.737  1.00 61.54           C
ATOM    996  O   ALA A 149       5.646 143.393  -8.291  1.00 61.46           O
ATOM    997  CB  ALA A 149       2.411 143.455  -7.605  1.00 59.90           C
ATOM    998  N   VAL A 150       5.025 142.082  -6.597  1.00 56.25           N
ATOM    999  CA  VAL A 150       6.315 142.214  -5.933  1.00 55.15           C
ATOM   1000  C   VAL A 150       7.398 141.519  -6.747  1.00 59.39           C
ATOM   1001  O   VAL A 150       8.471 142.086  -6.916  1.00 59.49           O
ATOM   1002  CB  VAL A 150       6.220 141.669  -4.497  1.00 58.01           C
ATOM   1003  CG1 VAL A 150       7.579 141.561  -3.819  1.00 57.53           C
ATOM   1004  CG2 VAL A 150       5.308 142.572  -3.666  1.00 57.57           C
ATOM   1005  N   THR A 151       7.129 140.353  -7.322  1.00 55.81           N
ATOM   1006  CA  THR A 151       8.158 139.671  -8.113  1.00 55.97           C
ATOM   1007  C   THR A 151       8.552 140.553  -9.297  1.00 60.25           C
ATOM   1008  O   THR A 151       9.734 140.740  -9.594  1.00 59.44           O
ATOM   1009  CB  THR A 151       7.686 138.298  -8.656  1.00 63.71           C
ATOM   1010  OG1 THR A 151       7.101 137.529  -7.605  1.00 65.43           O
ATOM   1011  CG2 THR A 151       8.843 137.469  -9.161  1.00 59.41           C
ATOM   1012  N   LYS A 152       7.553 141.153  -9.936  1.00 57.62           N
ATOM   1013  CA  LYS A 152       7.797 142.079 -11.041  1.00 57.93           C
ATOM   1014  C   LYS A 152       8.651 143.255 -10.588  1.00 61.67           C
ATOM   1015  O   LYS A 152       9.658 143.572 -11.201  1.00 60.77           O
ATOM   1016  CB  LYS A 152       6.458 142.593 -11.573  1.00 60.84           C
ATOM   1017  CG  LYS A 152       6.586 143.611 -12.702  1.00 76.66           C
ATOM   1018  CD  LYS A 152       5.268 144.279 -13.062  1.00 87.36           C
ATOM   1019  CE  LYS A 152       4.787 145.220 -11.959  1.00104.28           C
ATOM   1020  NZ  LYS A 152       3.641 146.063 -12.406  1.00118.03           N
ATOM   1021  N   ASN A 153       8.252 143.920  -9.518  1.00 58.53           N
ATOM   1022  CA  ASN A 153       8.960 145.120  -9.089  1.00 58.36           C
ATOM   1023  C   ASN A 153      10.365 144.855  -8.541  1.00 62.64           C
ATOM   1024  O   ASN A 153      11.246 145.700  -8.687  1.00 63.10           O
ATOM   1025  CB  ASN A 153       8.128 145.870  -8.058  1.00 57.78           C
ATOM   1026  CG  ASN A 153       7.044 146.722  -8.688  1.00 69.22           C
ATOM   1027  OD1 ASN A 153       7.318 147.772  -9.252  1.00 64.07           O
ATOM   1028  ND2 ASN A 153       5.819 146.282  -8.614  1.00 54.23           N
ATOM   1029  N   ILE A 154      10.617 143.684  -7.969  1.00 58.11           N
ATOM   1030  CA  ILE A 154      11.982 143.339  -7.560  1.00 57.52           C
ATOM   1031  C   ILE A 154      12.829 143.214  -8.821  1.00 62.16           C
ATOM   1032  O   ILE A 154      13.906 143.796  -8.883  1.00 61.85           O
ATOM   1033  CB  ILE A 154      12.066 142.038  -6.698  1.00 60.19           C
ATOM   1034  CG1 ILE A 154      11.388 142.271  -5.333  1.00 60.00           C
ATOM   1035  CG2 ILE A 154      13.544 141.603  -6.446  1.00 60.95           C
ATOM   1036  CD1 ILE A 154      11.104 141.003  -4.523  1.00 60.73           C
ATOM   1037  N   HIS A 155      12.327 142.523  -9.837  1.00 59.54           N
ATOM   1038  CA  HIS A 155      13.065 142.363 -11.091  1.00 59.95           C
ATOM   1039  C   HIS A 155      13.329 143.707 -11.768  1.00 67.20           C
ATOM   1040  O   HIS A 155      14.426 143.972 -12.262  1.00 67.34           O
ATOM   1041  CB  HIS A 155      12.266 141.459 -12.034  1.00 60.33           C
ATOM   1042  CG  HIS A 155      12.883 141.302 -13.388  1.00 63.63           C
ATOM   1043  ND1 HIS A 155      13.981 140.522 -13.662  1.00 65.55           N
ATOM   1044  CD2 HIS A 155      12.537 141.853 -14.581  1.00 65.33           C
ATOM   1045  CE1 HIS A 155      14.240 140.613 -14.966  1.00 64.90           C
ATOM   1046  NE2 HIS A 155      13.381 141.408 -15.574  1.00 65.12           N
ATOM   1047  N   GLU A 156      12.327 144.571 -11.786  1.00 65.08           N
ATOM   1048  CA  GLU A 156      12.453 145.882 -12.415  1.00 65.39           C
ATOM   1049  C   GLU A 156      13.355 146.875 -11.681  1.00 69.69           C
ATOM   1050  O   GLU A 156      14.118 147.594 -12.329  1.00 70.07           O
ATOM   1051  CB  GLU A 156      11.072 146.514 -12.524  1.00 66.93           C
ATOM   1052  CG  GLU A 156      10.172 145.892 -13.581  1.00 79.42           C
ATOM   1053  CD  GLU A 156       8.813 146.564 -13.632  1.00105.71           C
ATOM   1054  OE1 GLU A 156       8.450 147.305 -12.688  1.00103.51           O
ATOM   1055  OE2 GLU A 156       8.083 146.388 -14.633  1.00101.83           O
ATOM   1056  N   SER A 157      13.300 146.928 -10.355  1.00 65.11           N
ATOM   1057  CA  SER A 157      14.035 147.949  -9.593  1.00 64.06           C
ATOM   1058  C   SER A 157      14.992 147.469  -8.497  1.00 66.80           C
ATOM   1059  O   SER A 157      16.094 147.993  -8.364  1.00 67.08           O
ATOM   1060  CB  SER A 157      13.008 148.899  -8.968  1.00 66.74           C
ATOM   1061  OG  SER A 157      13.627 149.971  -8.279  1.00 72.36           O
ATOM   1062  N   CYS A 158      14.608 146.491  -7.693  1.00 61.53           N
ATOM   1063  CA  CYS A 158      15.357 146.182  -6.472  1.00 60.54           C
ATOM   1064  C   CYS A 158      16.592 145.285  -6.593  1.00 63.66           C
ATOM   1065  O   CYS A 158      17.202 144.937  -5.578  1.00 63.54           O
ATOM   1066  CB  CYS A 158      14.399 145.507  -5.498  1.00 60.68           C
ATOM   1067  SG  CYS A 158      12.887 146.445  -5.274  1.00 64.54           S
ATOM   1068  N   MET A 159      16.933 144.855  -7.798  1.00 59.51           N
ATOM   1069  CA  MET A 159      17.993 143.861  -7.984  1.00 59.30           C
ATOM   1070  C   MET A 159      19.361 144.306  -7.472  1.00 65.24           C
ATOM   1071  O   MET A 159      19.840 145.399  -7.776  1.00 65.00           O
ATOM   1072  CB  MET A 159      18.148 143.529  -9.472  1.00 61.43           C
ATOM   1073  CG  MET A 159      16.905 142.940 -10.113  1.00 65.27           C
ATOM   1074  SD  MET A 159      16.492 141.301  -9.502  1.00 69.98           S
ATOM   1075  CE  MET A 159      17.582 140.300 -10.509  1.00 66.76           C
ATOM   1076  N   SER A 160      20.035 143.418  -6.758  1.00 62.92           N
ATOM   1077  CA  SER A 160      21.475 143.542  -6.561  1.00 63.20           C
ATOM   1078  C   SER A 160      22.101 143.196  -7.909  1.00 67.29           C
ATOM   1079  O   SER A 160      21.610 142.312  -8.617  1.00 68.09           O
ATOM   1080  CB  SER A 160      21.982 142.596  -5.467  1.00 67.68           C
ATOM   1081  OG  SER A 160      21.570 141.262  -5.675  1.00 78.36           O
ATOM   1082  N   GLN A 161      23.137 143.921  -8.302  1.00 62.03           N
ATOM   1083  CA  GLN A 161      23.832 143.678  -9.568  1.00 60.71           C
ATOM   1084  C   GLN A 161      25.163 142.955  -9.387  1.00 62.75           C
ATOM   1085  O   GLN A 161      25.698 142.357 -10.327  1.00 63.09           O
ATOM   1086  CB  GLN A 161      24.127 145.018 -10.236  1.00 61.96           C
ATOM   1087  CG  GLN A 161      22.888 145.791 -10.661  1.00 80.58           C
ATOM   1088  CD  GLN A 161      23.240 147.123 -11.285  1.00 99.14           C
ATOM   1089  OE1 GLN A 161      24.191 147.240 -12.052  1.00 95.74           O
ATOM   1090  NE2 GLN A 161      22.509 148.143 -10.940  1.00 87.03           N
ATOM   1091  N   ILE A 162      25.720 143.078  -8.192  1.00 57.32           N
ATOM   1092  CA  ILE A 162      27.053 142.571  -7.857  1.00 56.36           C
ATOM   1093  C   ILE A 162      26.850 141.393  -6.911  1.00 59.04           C
ATOM   1094  O   ILE A 162      27.377 140.297  -7.122  1.00 58.88           O
ATOM   1095  CB  ILE A 162      27.898 143.691  -7.169  1.00 59.53           C
ATOM   1096  CG1 ILE A 162      28.057 144.895  -8.123  1.00 59.74           C
ATOM   1097  CG2 ILE A 162      29.273 143.157  -6.705  1.00 60.84           C
ATOM   1098  CD1 ILE A 162      28.499 146.196  -7.462  1.00 65.58           C
ATOM   1099  N   GLY A 163      26.028 141.604  -5.892  1.00 54.02           N
ATOM   1100  CA  GLY A 163      25.650 140.523  -5.003  1.00 53.21           C
ATOM   1101  C   GLY A 163      24.577 139.685  -5.662  1.00 55.54           C
ATOM   1102  O   GLY A 163      24.129 140.019  -6.759  1.00 56.54           O
ATOM   1103  N   TRP A 164      24.152 138.607  -5.022  1.00 48.46           N
ATOM   1104  CA  TRP A 164      23.074 137.784  -5.564  1.00 46.30           C
ATOM   1105  C   TRP A 164      21.725 138.182  -4.976  1.00 49.10           C
ATOM   1106  O   TRP A 164      21.648 138.796  -3.909  1.00 48.38           O
ATOM   1107  CB  TRP A 164      23.356 136.292  -5.345  1.00 44.13           C
ATOM   1108  CG  TRP A 164      23.888 135.921  -3.987  1.00 44.30           C
ATOM   1109  CD1 TRP A 164      25.158 135.539  -3.698  1.00 47.09           C
ATOM   1110  CD2 TRP A 164      23.177 135.848  -2.736  1.00 43.63           C
ATOM   1111  NE1 TRP A 164      25.304 135.220  -2.379  1.00 46.14           N
ATOM   1112  CE2 TRP A 164      24.104 135.400  -1.750  1.00 47.11           C
ATOM   1113  CE3 TRP A 164      21.856 136.133  -2.339  1.00 44.45           C
ATOM   1114  CZ2 TRP A 164      23.745 135.247  -0.396  1.00 45.90           C
ATOM   1115  CZ3 TRP A 164      21.494 135.986  -0.981  1.00 45.48           C
ATOM   1116  CH2 TRP A 164      22.443 135.529  -0.023  1.00 45.84           C
ATOM   1117  N   ASN A 165      20.660 137.799  -5.666  1.00 44.92           N
ATOM   1118  CA  ASN A 165      19.291 138.038  -5.212  1.00 43.98           C
ATOM   1119  C   ASN A 165      18.657 136.697  -4.889  1.00 45.44           C
ATOM   1120  O   ASN A 165      18.878 135.725  -5.617  1.00 45.36           O
ATOM   1121  CB  ASN A 165      18.455 138.709  -6.307  1.00 43.94           C
ATOM   1122  CG  ASN A 165      18.950 140.077  -6.640  1.00 57.40           C
ATOM   1123  OD1 ASN A 165      18.802 141.007  -5.859  1.00 55.80           O
ATOM   1124  ND2 ASN A 165      19.597 140.212  -7.762  1.00 46.04           N
ATOM   1125  N   ARG A 166      17.851 136.647  -3.837  1.00 39.95           N
ATOM   1126  CA  ARG A 166      17.014 135.484  -3.533  1.00 38.80           C
ATOM   1127  C   ARG A 166      15.684 136.040  -3.051  1.00 42.70           C
ATOM   1128  O   ARG A 166      15.679 137.065  -2.378  1.00 40.73           O
ATOM   1129  CB  ARG A 166      17.649 134.585  -2.459  1.00 36.44           C
ATOM   1130  CG  ARG A 166      18.982 133.966  -2.887  1.00 37.26           C
ATOM   1131  CD  ARG A 166      19.634 133.153  -1.782  1.00 36.72           C
ATOM   1132  NE  ARG A 166      21.059 132.889  -2.030  1.00 42.95           N
ATOM   1133  CZ  ARG A 166      21.588 131.945  -2.793  1.00 57.19           C
ATOM   1134  NH1 ARG A 166      20.919 131.175  -3.612  1.00 55.76           N
ATOM   1135  NH2 ARG A 166      22.874 131.775  -2.752  1.00 33.68           N
ATOM   1136  N   ILE A 167      14.583 135.388  -3.384  1.00 41.93           N
ATOM   1137  CA  ILE A 167      13.244 135.771  -2.943  1.00 42.18           C
ATOM   1138  C   ILE A 167      12.743 134.517  -2.243  1.00 42.70           C
ATOM   1139  O   ILE A 167      12.954 133.400  -2.732  1.00 40.39           O
ATOM   1140  CB  ILE A 167      12.292 136.169  -4.110  1.00 45.79           C
ATOM   1141  CG1 ILE A 167      12.900 137.320  -4.937  1.00 46.65           C
ATOM   1142  CG2 ILE A 167      10.897 136.568  -3.559  1.00 46.81           C
ATOM   1143  CD1 ILE A 167      12.135 137.684  -6.213  1.00 57.83           C
ATOM   1144  N   ILE A 168      12.175 134.697  -1.062  1.00 39.15           N
ATOM   1145  CA  ILE A 168      11.843 133.593  -0.175  1.00 39.70           C
ATOM   1146  C   ILE A 168      10.341 133.670   0.072  1.00 44.90           C
ATOM   1147  O   ILE A 168       9.832 134.657   0.600  1.00 43.81           O
ATOM   1148  CB  ILE A 168      12.672 133.655   1.138  1.00 42.63           C
ATOM   1149  CG1 ILE A 168      14.183 133.771   0.845  1.00 42.69           C
ATOM   1150  CG2 ILE A 168      12.418 132.402   1.978  1.00 42.61           C
ATOM   1151  CD1 ILE A 168      14.765 135.201   0.827  1.00 45.67           C
ATOM   1152  N   VAL A 169       9.634 132.668  -0.427  1.00 42.88           N
ATOM   1153  CA  VAL A 169       8.187 132.705  -0.619  1.00 43.14           C
ATOM   1154  C   VAL A 169       7.532 131.744   0.369  1.00 48.93           C
ATOM   1155  O   VAL A 169       7.962 130.595   0.503  1.00 49.63           O
ATOM   1156  CB  VAL A 169       7.841 132.278  -2.086  1.00 46.99           C
ATOM   1157  CG1 VAL A 169       6.360 132.521  -2.424  1.00 46.70           C
ATOM   1158  CG2 VAL A 169       8.723 133.025  -3.111  1.00 46.85           C
ATOM   1159  N   GLU A 170       6.501 132.201   1.064  1.00 45.97           N
ATOM   1160  CA  GLU A 170       5.768 131.365   2.012  1.00 46.21           C
ATOM   1161  C   GLU A 170       4.499 130.806   1.389  1.00 53.10           C
ATOM   1162  O   GLU A 170       4.052 131.276   0.342  1.00 53.66           O
ATOM   1163  CB  GLU A 170       5.403 132.171   3.258  1.00 47.28           C
ATOM   1164  CG  GLU A 170       6.641 132.589   4.011  1.00 57.08           C
ATOM   1165  CD  GLU A 170       6.390 133.009   5.445  1.00 79.35           C
ATOM   1166  OE1 GLU A 170       5.227 133.062   5.897  1.00 83.24           O
ATOM   1167  OE2 GLU A 170       7.394 133.150   6.182  1.00 72.57           O
ATOM   1168  N   LYS A 171       3.893 129.832   2.055  1.00 50.33           N
ATOM   1169  CA  LYS A 171       2.626 129.268   1.594  1.00 50.70           C
ATOM   1170  C   LYS A 171       1.537 130.342   1.655  1.00 57.17           C
ATOM   1171  O   LYS A 171       1.644 131.261   2.470  1.00 57.32           O
ATOM   1172  CB  LYS A 171       2.192 128.124   2.510  1.00 52.70           C
ATOM   1173  CG  LYS A 171       3.127 126.932   2.569  1.00 65.50           C
ATOM   1174  CD  LYS A 171       2.357 125.661   2.891  1.00 72.54           C
ATOM   1175  CE  LYS A 171       1.571 125.700   4.191  1.00 76.72           C
ATOM   1176  NZ  LYS A 171       0.792 124.438   4.343  1.00 82.76           N
ATOM   1177  N   PRO A 172       0.438 130.202   0.894  1.00 54.92           N
ATOM   1178  CA  PRO A 172       0.125 129.184  -0.118  1.00 54.29           C
ATOM   1179  C   PRO A 172       0.847 129.432  -1.440  1.00 56.97           C
ATOM   1180  O   PRO A 172       1.252 130.548  -1.742  1.00 56.62           O
ATOM   1181  CB  PRO A 172      -1.392 129.312  -0.252  1.00 55.89           C
ATOM   1182  CG  PRO A 172      -1.633 130.744  -0.048  1.00 60.16           C
ATOM   1183  CD  PRO A 172      -0.678 131.155   1.042  1.00 55.52           C
ATOM   1184  N   PHE A 173       1.000 128.385  -2.240  1.00 51.97           N
ATOM   1185  CA  PHE A 173       1.673 128.494  -3.539  1.00 50.48           C
ATOM   1186  C   PHE A 173       0.695 128.196  -4.668  1.00 51.62           C
ATOM   1187  O   PHE A 173       1.078 127.723  -5.738  1.00 51.23           O
ATOM   1188  CB  PHE A 173       2.858 127.530  -3.629  1.00 52.04           C
ATOM   1189  CG  PHE A 173       3.865 127.690  -2.530  1.00 53.49           C
ATOM   1190  CD1 PHE A 173       4.570 128.896  -2.370  1.00 56.45           C
ATOM   1191  CD2 PHE A 173       4.135 126.620  -1.659  1.00 55.42           C
ATOM   1192  CE1 PHE A 173       5.525 129.037  -1.339  1.00 57.07           C
ATOM   1193  CE2 PHE A 173       5.098 126.755  -0.634  1.00 58.16           C
ATOM   1194  CZ  PHE A 173       5.774 127.974  -0.461  1.00 56.10           C
ATOM   1195  N   GLY A 174      -0.581 128.411  -4.388  1.00 45.66           N
ATOM   1196  CA  GLY A 174      -1.653 128.067  -5.305  1.00 44.08           C
ATOM   1197  C   GLY A 174      -2.813 127.476  -4.527  1.00 46.21           C
ATOM   1198  O   GLY A 174      -2.675 127.229  -3.319  1.00 46.29           O
ATOM   1199  N   ARG A 175      -3.941 127.266  -5.196  1.00 40.65           N
ATOM   1200  CA  ARG A 175      -5.101 126.551  -4.640  1.00 39.84           C
ATOM   1201  C   ARG A 175      -5.376 125.237  -5.366  1.00 44.95           C
ATOM   1202  O   ARG A 175      -6.075 124.370  -4.847  1.00 42.85           O
ATOM   1203  CB  ARG A 175      -6.361 127.415  -4.748  1.00 38.76           C
ATOM   1204  CG  ARG A 175      -6.366 128.667  -3.872  1.00 39.32           C
ATOM   1205  CD  ARG A 175      -7.608 129.523  -4.126  1.00 39.37           C
ATOM   1206  NE  ARG A 175      -8.857 128.810  -3.825  1.00 42.99           N
ATOM   1207  CZ  ARG A 175     -10.087 129.237  -4.076  1.00 62.10           C
ATOM   1208  NH1 ARG A 175     -10.377 130.445  -4.483  1.00 42.58           N
ATOM   1209  NH2 ARG A 175     -11.071 128.400  -3.926  1.00 55.22           N
ATOM   1210  N   ASP A 176      -4.839 125.106  -6.570  1.00 43.89           N
ATOM   1211  CA  ASP A 176      -4.987 123.922  -7.415  1.00 43.37           C
ATOM   1212  C   ASP A 176      -3.786 123.944  -8.353  1.00 49.14           C
ATOM   1213  O   ASP A 176      -3.013 124.914  -8.321  1.00 51.89           O
ATOM   1214  CB  ASP A 176      -6.324 123.926  -8.176  1.00 44.72           C
ATOM   1215  CG  ASP A 176      -6.539 125.160  -9.021  1.00 59.36           C
ATOM   1216  OD1 ASP A 176      -5.675 125.519  -9.837  1.00 64.15           O
ATOM   1217  OD2 ASP A 176      -7.590 125.822  -8.860  1.00 62.53           O
ATOM   1218  N   LEU A 177      -3.617 122.909  -9.168  1.00 41.88           N
ATOM   1219  CA  LEU A 177      -2.464 122.807 -10.061  1.00 40.60           C
ATOM   1220  C   LEU A 177      -2.366 123.952 -11.061  1.00 43.48           C
ATOM   1221  O   LEU A 177      -1.299 124.541 -11.210  1.00 42.58           O
ATOM   1222  CB  LEU A 177      -2.498 121.479 -10.830  1.00 40.54           C
ATOM   1223  CG  LEU A 177      -1.343 121.198 -11.810  1.00 44.93           C
ATOM   1224  CD1 LEU A 177       0.036 121.214 -11.161  1.00 45.27           C
ATOM   1225  CD2 LEU A 177      -1.565 119.848 -12.473  1.00 45.23           C
ATOM   1226  N   GLN A 178      -3.456 124.330 -11.708  1.00 39.69           N
ATOM   1227  CA  GLN A 178      -3.390 125.400 -12.702  1.00 39.71           C
ATOM   1228  C   GLN A 178      -3.063 126.739 -12.046  1.00 44.41           C
ATOM   1229  O   GLN A 178      -2.341 127.555 -12.615  1.00 44.79           O
ATOM   1230  CB  GLN A 178      -4.713 125.506 -13.455  1.00 40.85           C
ATOM   1231  CG  GLN A 178      -5.005 124.295 -14.336  1.00 48.03           C
ATOM   1232  CD  GLN A 178      -6.391 124.332 -14.935  1.00 68.60           C
ATOM   1233  OE1 GLN A 178      -7.160 125.259 -14.705  1.00 68.46           O
ATOM   1234  NE2 GLN A 178      -6.738 123.320 -15.679  1.00 57.20           N
ATOM   1235  N   SER A 179      -3.538 126.954 -10.831  1.00 40.19           N
ATOM   1236  CA  SER A 179      -3.220 128.169 -10.087  1.00 39.48           C
ATOM   1237  C   SER A 179      -1.757 128.183  -9.682  1.00 42.71           C
ATOM   1238  O   SER A 179      -1.095 129.223  -9.718  1.00 41.57           O
ATOM   1239  CB  SER A 179      -4.057 128.259  -8.813  1.00 44.47           C
ATOM   1240  OG  SER A 179      -5.441 128.140  -9.082  1.00 61.50           O
ATOM   1241  N   SER A 180      -1.238 127.024  -9.304  1.00 40.40           N
ATOM   1242  CA  SER A 180       0.160 126.941  -8.903  1.00 40.93           C
ATOM   1243  C   SER A 180       1.060 127.143 -10.113  1.00 47.35           C
ATOM   1244  O   SER A 180       2.109 127.771 -10.000  1.00 47.68           O
ATOM   1245  CB  SER A 180       0.468 125.616  -8.200  1.00 43.93           C
ATOM   1246  OG  SER A 180       0.396 124.496  -9.066  1.00 50.41           O
ATOM   1247  N   ASP A 181       0.618 126.678 -11.276  1.00 44.79           N
ATOM   1248  CA  ASP A 181       1.358 126.882 -12.519  1.00 45.08           C
ATOM   1249  C   ASP A 181       1.320 128.341 -12.932  1.00 49.91           C
ATOM   1250  O   ASP A 181       2.330 128.849 -13.391  1.00 48.94           O
ATOM   1251  CB  ASP A 181       0.803 126.031 -13.671  1.00 47.35           C
ATOM   1252  CG  ASP A 181       1.374 124.621 -13.700  1.00 57.42           C
ATOM   1253  OD1 ASP A 181       2.403 124.368 -13.038  1.00 58.04           O
ATOM   1254  OD2 ASP A 181       0.857 123.764 -14.450  1.00 61.39           O
ATOM   1255  N   ARG A 182       0.210 129.045 -12.736  1.00 48.05           N
ATOM   1256  CA  ARG A 182       0.170 130.476 -13.066  1.00 48.18           C
ATOM   1257  C   ARG A 182       1.194 131.225 -12.228  1.00 53.01           C
ATOM   1258  O   ARG A 182       1.984 132.014 -12.745  1.00 53.93           O
ATOM   1259  CB  ARG A 182      -1.219 131.086 -12.824  1.00 47.86           C
ATOM   1260  CG  ARG A 182      -2.254 130.755 -13.889  1.00 56.91           C
ATOM   1261  CD  ARG A 182      -3.580 131.484 -13.666  1.00 63.14           C
ATOM   1262  NE  ARG A 182      -4.384 131.006 -12.528  1.00 71.84           N
ATOM   1263  CZ  ARG A 182      -5.339 130.084 -12.559  1.00 81.93           C
ATOM   1264  NH1 ARG A 182      -5.646 129.358 -13.603  1.00 69.52           N
ATOM   1265  NH2 ARG A 182      -6.038 129.886 -11.483  1.00 62.95           N
ATOM   1266  N   LEU A 183       1.221 130.936 -10.936  1.00 48.88           N
ATOM   1267  CA  LEU A 183       2.159 131.612 -10.049  1.00 48.44           C
ATOM   1268  C   LEU A 183       3.608 131.256 -10.374  1.00 50.77           C
ATOM   1269  O   LEU A 183       4.458 132.136 -10.492  1.00 49.61           O
ATOM   1270  CB  LEU A 183       1.835 131.262  -8.593  1.00 48.89           C
ATOM   1271  CG  LEU A 183       2.718 131.891  -7.503  1.00 54.57           C
ATOM   1272  CD1 LEU A 183       2.731 133.418  -7.535  1.00 55.67           C
ATOM   1273  CD2 LEU A 183       2.259 131.402  -6.132  1.00 56.16           C
ATOM   1274  N   SER A 184       3.925 129.980 -10.538  1.00 47.57           N
ATOM   1275  CA  SER A 184       5.320 129.610 -10.750  1.00 47.60           C
ATOM   1276  C   SER A 184       5.800 129.979 -12.147  1.00 52.57           C
ATOM   1277  O   SER A 184       6.973 130.296 -12.325  1.00 52.25           O
ATOM   1278  CB  SER A 184       5.546 128.126 -10.473  1.00 49.76           C
ATOM   1279  OG  SER A 184       4.838 127.298 -11.379  1.00 59.57           O
ATOM   1280  N   ASN A 185       4.924 129.996 -13.143  1.00 49.77           N
ATOM   1281  CA  ASN A 185       5.331 130.432 -14.479  1.00 49.78           C
ATOM   1282  C   ASN A 185       5.626 131.921 -14.454  1.00 53.65           C
ATOM   1283  O   ASN A 185       6.588 132.367 -15.078  1.00 53.61           O
ATOM   1284  CB  ASN A 185       4.262 130.163 -15.540  1.00 50.29           C
ATOM   1285  CG  ASN A 185       4.104 128.700 -15.858  1.00 77.97           C
ATOM   1286  OD1 ASN A 185       4.961 127.873 -15.536  1.00 72.33           O
ATOM   1287  ND2 ASN A 185       3.033 128.363 -16.516  1.00 72.50           N
ATOM   1288  N   HIS A 186       4.846 132.692 -13.708  1.00 49.82           N
ATOM   1289  CA  HIS A 186       5.131 134.117 -13.576  1.00 49.70           C
ATOM   1290  C   HIS A 186       6.459 134.347 -12.874  1.00 54.14           C
ATOM   1291  O   HIS A 186       7.316 135.074 -13.372  1.00 53.52           O
ATOM   1292  CB  HIS A 186       4.039 134.836 -12.790  1.00 50.49           C
ATOM   1293  CG  HIS A 186       4.321 136.293 -12.614  1.00 54.12           C
ATOM   1294  ND1 HIS A 186       4.360 137.165 -13.679  1.00 55.95           N
ATOM   1295  CD2 HIS A 186       4.657 136.999 -11.499  1.00 55.98           C
ATOM   1296  CE1 HIS A 186       4.720 138.373 -13.153  1.00 55.39           C
ATOM   1297  NE2 HIS A 186       4.878 138.318 -11.808  1.00 55.77           N
ATOM   1298  N   ILE A 187       6.668 133.691 -11.743  1.00 51.26           N
ATOM   1299  CA  ILE A 187       7.906 133.885 -10.993  1.00 50.75           C
ATOM   1300  C   ILE A 187       9.108 133.437 -11.828  1.00 53.42           C
ATOM   1301  O   ILE A 187      10.110 134.144 -11.908  1.00 52.64           O
ATOM   1302  CB  ILE A 187       7.852 133.171  -9.608  1.00 53.71           C
ATOM   1303  CG1 ILE A 187       6.775 133.828  -8.717  1.00 53.93           C
ATOM   1304  CG2 ILE A 187       9.211 133.253  -8.900  1.00 54.49           C
ATOM   1305  CD1 ILE A 187       6.483 133.112  -7.385  1.00 59.12           C
ATOM   1306  N   SER A 188       9.012 132.319 -12.530  1.00 49.76           N
ATOM   1307  CA  SER A 188      10.136 131.858 -13.346  1.00 49.40           C
ATOM   1308  C   SER A 188      10.366 132.647 -14.628  1.00 53.37           C
ATOM   1309  O   SER A 188      11.457 132.586 -15.196  1.00 53.59           O
ATOM   1310  CB  SER A 188       9.981 130.387 -13.700  1.00 52.62           C
ATOM   1311  OG  SER A 188       8.767 130.147 -14.386  1.00 62.16           O
ATOM   1312  N   SER A 189       9.392 133.424 -15.081  1.00 49.11           N
ATOM   1313  CA  SER A 189       9.613 134.292 -16.241  1.00 48.86           C
ATOM   1314  C   SER A 189      10.517 135.456 -15.846  1.00 53.65           C
ATOM   1315  O   SER A 189      11.146 136.102 -16.689  1.00 54.56           O
ATOM   1316  CB  SER A 189       8.293 134.831 -16.795  1.00 52.56           C
ATOM   1317  OG  SER A 189       7.675 135.764 -15.923  1.00 61.26           O
ATOM   1318  N   LEU A 190      10.589 135.713 -14.547  1.00 49.37           N
ATOM   1319  CA  LEU A 190      11.387 136.806 -14.009  1.00 48.50           C
ATOM   1320  C   LEU A 190      12.667 136.336 -13.313  1.00 53.13           C
ATOM   1321  O   LEU A 190      13.675 137.025 -13.413  1.00 54.03           O
ATOM   1322  CB  LEU A 190      10.506 137.614 -13.053  1.00 47.93           C
ATOM   1323  CG  LEU A 190       9.278 138.289 -13.691  1.00 51.40           C
ATOM   1324  CD1 LEU A 190       8.328 138.744 -12.610  1.00 51.20           C
ATOM   1325  CD2 LEU A 190       9.649 139.483 -14.568  1.00 51.99           C
ATOM   1326  N   PHE A 191      12.653 135.191 -12.638  1.00 48.41           N
ATOM   1327  CA  PHE A 191      13.811 134.695 -11.881  1.00 47.44           C
ATOM   1328  C   PHE A 191      14.205 133.239 -12.135  1.00 51.41           C
ATOM   1329  O   PHE A 191      13.404 132.402 -12.570  1.00 51.70           O
ATOM   1330  CB  PHE A 191      13.539 134.851 -10.383  1.00 48.97           C
ATOM   1331  CG  PHE A 191      13.518 136.281  -9.924  1.00 50.31           C
ATOM   1332  CD1 PHE A 191      12.350 137.052 -10.028  1.00 53.43           C
ATOM   1333  CD2 PHE A 191      14.684 136.874  -9.412  1.00 52.33           C
ATOM   1334  CE1 PHE A 191      12.364 138.429  -9.710  1.00 54.08           C
ATOM   1335  CE2 PHE A 191      14.708 138.244  -9.069  1.00 55.01           C
ATOM   1336  CZ  PHE A 191      13.552 139.030  -9.248  1.00 52.91           C
ATOM   1337  N   ARG A 192      15.456 132.934 -11.815  1.00 47.56           N
ATOM   1338  CA  ARG A 192      16.023 131.592 -11.952  1.00 47.05           C
ATOM   1339  C   ARG A 192      15.672 130.780 -10.717  1.00 51.13           C
ATOM   1340  O   ARG A 192      15.433 131.350  -9.661  1.00 51.58           O
ATOM   1341  CB  ARG A 192      17.545 131.680 -12.083  1.00 45.86           C
ATOM   1342  CG  ARG A 192      18.030 132.512 -13.260  1.00 51.17           C
ATOM   1343  CD  ARG A 192      19.542 132.419 -13.418  1.00 60.62           C
ATOM   1344  NE  ARG A 192      20.277 133.006 -12.287  1.00 77.88           N
ATOM   1345  CZ  ARG A 192      20.707 134.255 -12.181  1.00 99.02           C
ATOM   1346  NH1 ARG A 192      20.485 135.197 -13.058  1.00 92.08           N
ATOM   1347  NH2 ARG A 192      21.411 134.568 -11.136  1.00 85.41           N
ATOM   1348  N   GLU A 193      15.648 129.461 -10.814  1.00 46.43           N
ATOM   1349  CA  GLU A 193      15.258 128.631  -9.673  1.00 45.47           C
ATOM   1350  C   GLU A 193      16.135 128.775  -8.428  1.00 49.94           C
ATOM   1351  O   GLU A 193      15.606 128.763  -7.325  1.00 49.44           O
ATOM   1352  CB  GLU A 193      15.117 127.147 -10.054  1.00 46.36           C
ATOM   1353  CG  GLU A 193      16.336 126.445 -10.673  1.00 54.15           C
ATOM   1354  CD  GLU A 193      16.608 126.828 -12.126  1.00 69.80           C
ATOM   1355  OE1 GLU A 193      15.688 127.303 -12.841  1.00 61.41           O
ATOM   1356  OE2 GLU A 193      17.764 126.682 -12.576  1.00 62.37           O
ATOM   1357  N   ASP A 194      17.436 129.002  -8.570  1.00 46.80           N
ATOM   1358  CA  ASP A 194      18.341 129.187  -7.421  1.00 46.80           C
ATOM   1359  C   ASP A 194      18.153 130.541  -6.728  1.00 51.33           C
ATOM   1360  O   ASP A 194      18.778 130.869  -5.714  1.00 51.85           O
ATOM   1361  CB  ASP A 194      19.793 129.029  -7.876  1.00 48.44           C
ATOM   1362  CG  ASP A 194      20.768 128.851  -6.720  1.00 58.55           C
ATOM   1363  OD1 ASP A 194      20.400 128.387  -5.622  1.00 66.03           O
ATOM   1364  OD2 ASP A 194      21.969 129.136  -6.931  1.00 58.94           O
ATOM   1365  N   GLN A 195      17.266 131.354  -7.276  1.00 46.43           N
ATOM   1366  CA  GLN A 195      16.906 132.621  -6.658  1.00 45.14           C
ATOM   1367  C   GLN A 195      15.583 132.473  -5.913  1.00 47.95           C
ATOM   1368  O   GLN A 195      15.194 133.380  -5.201  1.00 47.48           O
ATOM   1369  CB  GLN A 195      16.800 133.714  -7.725  1.00 46.21           C
ATOM   1370  CG  GLN A 195      18.095 133.907  -8.509  1.00 56.09           C
ATOM   1371  CD  GLN A 195      17.971 134.954  -9.582  1.00 67.37           C
ATOM   1372  OE1 GLN A 195      17.194 134.820 -10.519  1.00 62.71           O
ATOM   1373  NE2 GLN A 195      18.740 135.997  -9.474  1.00 57.82           N
ATOM   1374  N   ILE A 196      14.878 131.358  -6.067  1.00 43.15           N
ATOM   1375  CA  ILE A 196      13.524 131.219  -5.515  1.00 41.70           C
ATOM   1376  C   ILE A 196      13.445 130.092  -4.495  1.00 42.61           C
ATOM   1377  O   ILE A 196      13.612 128.912  -4.806  1.00 42.71           O
ATOM   1378  CB  ILE A 196      12.479 131.008  -6.647  1.00 44.75           C
ATOM   1379  CG1 ILE A 196      12.529 132.176  -7.655  1.00 44.90           C
ATOM   1380  CG2 ILE A 196      11.045 130.836  -6.073  1.00 45.27           C
ATOM   1381  CD1 ILE A 196      12.224 133.595  -7.096  1.00 48.89           C
ATOM   1382  N   TYR A 197      13.196 130.478  -3.255  1.00 36.65           N
ATOM   1383  CA  TYR A 197      13.145 129.556  -2.125  1.00 35.50           C
ATOM   1384  C   TYR A 197      11.683 129.451  -1.697  1.00 39.94           C
ATOM   1385  O   TYR A 197      11.097 130.455  -1.323  1.00 38.67           O
ATOM   1386  CB  TYR A 197      13.993 130.128  -0.983  1.00 35.68           C
ATOM   1387  CG  TYR A 197      15.497 129.962  -1.132  1.00 35.65           C
ATOM   1388  CD1 TYR A 197      16.208 130.483  -2.239  1.00 37.03           C
ATOM   1389  CD2 TYR A 197      16.228 129.290  -0.136  1.00 35.96           C
ATOM   1390  CE1 TYR A 197      17.609 130.277  -2.366  1.00 36.94           C
ATOM   1391  CE2 TYR A 197      17.634 129.140  -0.228  1.00 36.33           C
ATOM   1392  CZ  TYR A 197      18.311 129.616  -1.346  1.00 40.34           C
ATOM   1393  OH  TYR A 197      19.662 129.395  -1.439  1.00 36.61           O
ATOM   1394  N   ARG A 198      11.076 128.271  -1.757  1.00 37.32           N
ATOM   1395  CA  ARG A 198       9.676 128.097  -1.327  1.00 36.53           C
ATOM   1396  C   ARG A 198       9.609 127.327  -0.025  1.00 41.27           C
ATOM   1397  O   ARG A 198      10.065 126.184   0.041  1.00 41.11           O
ATOM   1398  CB  ARG A 198       8.862 127.337  -2.368  1.00 34.23           C
ATOM   1399  CG  ARG A 198       8.644 128.087  -3.659  1.00 38.46           C
ATOM   1400  CD  ARG A 198       7.853 127.225  -4.628  1.00 45.31           C
ATOM   1401  NE  ARG A 198       7.630 127.938  -5.892  1.00 49.99           N
ATOM   1402  CZ  ARG A 198       8.468 128.025  -6.914  1.00 63.74           C
ATOM   1403  NH1 ARG A 198       9.644 127.454  -6.952  1.00 51.03           N
ATOM   1404  NH2 ARG A 198       8.107 128.777  -7.910  1.00 51.74           N
ATOM   1405  N   ILE A 199       9.077 127.960   1.005  1.00 38.79           N
ATOM   1406  CA  ILE A 199       9.055 127.373   2.341  1.00 39.77           C
ATOM   1407  C   ILE A 199       7.974 126.302   2.512  1.00 48.04           C
ATOM   1408  O   ILE A 199       6.778 126.529   2.341  1.00 48.50           O
ATOM   1409  CB  ILE A 199       8.899 128.480   3.433  1.00 42.88           C
ATOM   1410  CG1 ILE A 199      10.120 129.419   3.395  1.00 43.70           C
ATOM   1411  CG2 ILE A 199       8.789 127.855   4.852  1.00 42.62           C
ATOM   1412  CD1 ILE A 199       9.963 130.753   4.117  1.00 50.89           C
ATOM   1413  N   ASP A 200       8.416 125.139   2.960  1.00 46.45           N
ATOM   1414  CA  ASP A 200       7.578 124.192   3.691  1.00 46.39           C
ATOM   1415  C   ASP A 200       8.230 124.146   5.065  1.00 48.81           C
ATOM   1416  O   ASP A 200       9.371 123.688   5.195  1.00 48.52           O
ATOM   1417  CB  ASP A 200       7.580 122.804   3.053  1.00 48.69           C
ATOM   1418  CG  ASP A 200       6.713 121.827   3.820  1.00 62.85           C
ATOM   1419  OD1 ASP A 200       6.976 121.602   5.020  1.00 64.19           O
ATOM   1420  OD2 ASP A 200       5.731 121.315   3.245  1.00 69.46           O
ATOM   1421  N   HIS A 201       7.587 124.685   6.093  1.00 43.72           N
ATOM   1422  CA  HIS A 201       8.310 124.845   7.353  1.00 42.74           C
ATOM   1423  C   HIS A 201       8.610 123.523   8.048  1.00 43.85           C
ATOM   1424  O   HIS A 201       9.489 123.460   8.901  1.00 43.78           O
ATOM   1425  CB  HIS A 201       7.659 125.852   8.308  1.00 43.90           C
ATOM   1426  CG  HIS A 201       6.567 125.285   9.163  1.00 47.36           C
ATOM   1427  ND1 HIS A 201       5.218 125.317   8.826  1.00 49.00           N
ATOM   1428  CD2 HIS A 201       6.598 124.777  10.422  1.00 49.31           C
ATOM   1429  CE1 HIS A 201       4.507 124.832   9.836  1.00 48.63           C
ATOM   1430  NE2 HIS A 201       5.319 124.519  10.817  1.00 49.09           N
ATOM   1431  N   TYR A 202       7.950 122.443   7.657  1.00 38.61           N
ATOM   1432  CA  TYR A 202       8.223 121.156   8.278  1.00 37.83           C
ATOM   1433  C   TYR A 202       9.560 120.595   7.826  1.00 41.05           C
ATOM   1434  O   TYR A 202      10.191 119.858   8.568  1.00 40.83           O
ATOM   1435  CB  TYR A 202       7.083 120.169   8.043  1.00 38.86           C
ATOM   1436  CG  TYR A 202       6.415 119.872   9.360  1.00 40.75           C
ATOM   1437  CD1 TYR A 202       5.721 120.889  10.050  1.00 42.48           C
ATOM   1438  CD2 TYR A 202       6.553 118.612   9.974  1.00 41.24           C
ATOM   1439  CE1 TYR A 202       5.261 120.683  11.373  1.00 42.50           C
ATOM   1440  CE2 TYR A 202       6.060 118.394  11.285  1.00 42.05           C
ATOM   1441  CZ  TYR A 202       5.454 119.444  11.977  1.00 48.18           C
ATOM   1442  OH  TYR A 202       5.054 119.265  13.268  1.00 46.69           O
ATOM   1443  N   LEU A 203      10.061 121.031   6.677  1.00 37.43           N
ATOM   1444  CA  LEU A 203      11.399 120.629   6.227  1.00 37.11           C
ATOM   1445  C   LEU A 203      12.514 121.183   7.109  1.00 39.70           C
ATOM   1446  O   LEU A 203      13.644 120.694   7.068  1.00 38.99           O
ATOM   1447  CB  LEU A 203      11.638 121.069   4.779  1.00 37.32           C
ATOM   1448  CG  LEU A 203      10.789 120.382   3.702  1.00 41.97           C
ATOM   1449  CD1 LEU A 203      11.023 120.995   2.323  1.00 42.22           C
ATOM   1450  CD2 LEU A 203      11.118 118.899   3.648  1.00 44.17           C
ATOM   1451  N   GLY A 204      12.182 122.167   7.934  1.00 36.36           N
ATOM   1452  CA  GLY A 204      13.127 122.705   8.896  1.00 36.15           C
ATOM   1453  C   GLY A 204      13.084 122.019  10.248  1.00 39.80           C
ATOM   1454  O   GLY A 204      13.931 122.306  11.087  1.00 40.27           O
ATOM   1455  N   LYS A 205      12.127 121.133  10.503  1.00 34.52           N
ATOM   1456  CA  LYS A 205      12.044 120.466  11.811  1.00 33.29           C
ATOM   1457  C   LYS A 205      13.178 119.463  11.919  1.00 36.88           C
ATOM   1458  O   LYS A 205      13.483 118.777  10.946  1.00 36.60           O
ATOM   1459  CB  LYS A 205      10.713 119.726  11.972  1.00 34.98           C
ATOM   1460  CG  LYS A 205       9.465 120.608  12.075  1.00 43.72           C
ATOM   1461  CD  LYS A 205       9.383 121.453  13.351  1.00 49.68           C
ATOM   1462  CE  LYS A 205       9.161 120.651  14.635  1.00 50.47           C
ATOM   1463  NZ  LYS A 205       9.060 121.598  15.793  1.00 53.86           N
ATOM   1464  N   GLU A 206      13.786 119.350  13.089  1.00 32.90           N
ATOM   1465  CA  GLU A 206      14.992 118.538  13.256  1.00 32.83           C
ATOM   1466  C   GLU A 206      14.822 117.087  12.830  1.00 37.23           C
ATOM   1467  O   GLU A 206      15.661 116.540  12.123  1.00 36.12           O
ATOM   1468  CB  GLU A 206      15.460 118.585  14.718  1.00 34.18           C
ATOM   1469  CG  GLU A 206      16.796 117.894  15.001  1.00 43.01           C
ATOM   1470  CD  GLU A 206      18.001 118.656  14.465  1.00 58.52           C
ATOM   1471  OE1 GLU A 206      18.152 118.819  13.232  1.00 49.26           O
ATOM   1472  OE2 GLU A 206      18.835 119.099  15.276  1.00 46.27           O
ATOM   1473  N   MET A 207      13.728 116.440  13.193  1.00 34.15           N
ATOM   1474  CA  MET A 207      13.586 115.035  12.825  1.00 33.75           C
ATOM   1475  C   MET A 207      13.275 114.823  11.346  1.00 35.87           C
ATOM   1476  O   MET A 207      13.540 113.751  10.797  1.00 35.51           O
ATOM   1477  CB  MET A 207      12.546 114.337  13.684  1.00 36.19           C
ATOM   1478  CG  MET A 207      12.862 114.340  15.178  1.00 39.72           C
ATOM   1479  SD  MET A 207      14.523 113.765  15.613  1.00 43.13           S
ATOM   1480  CE  MET A 207      14.519 112.025  15.161  1.00 39.58           C
ATOM   1481  N   VAL A 208      12.772 115.846  10.672  1.00 30.88           N
ATOM   1482  CA  VAL A 208      12.547 115.760   9.229  1.00 30.75           C
ATOM   1483  C   VAL A 208      13.906 115.953   8.563  1.00 38.03           C
ATOM   1484  O   VAL A 208      14.268 115.207   7.654  1.00 39.63           O
ATOM   1485  CB  VAL A 208      11.504 116.804   8.750  1.00 32.46           C
ATOM   1486  CG1 VAL A 208      11.286 116.741   7.239  1.00 31.46           C
ATOM   1487  CG2 VAL A 208      10.164 116.561   9.454  1.00 31.76           C
ATOM   1488  N   GLN A 209      14.713 116.879   9.070  1.00 33.38           N
ATOM   1489  CA  GLN A 209      16.082 117.049   8.576  1.00 32.08           C
ATOM   1490  C   GLN A 209      16.906 115.778   8.798  1.00 36.02           C
ATOM   1491  O   GLN A 209      17.728 115.393   7.966  1.00 36.02           O
ATOM   1492  CB  GLN A 209      16.796 118.207   9.282  1.00 32.72           C
ATOM   1493  CG  GLN A 209      16.229 119.597   9.015  1.00 37.44           C
ATOM   1494  CD  GLN A 209      17.165 120.685   9.491  1.00 50.82           C
ATOM   1495  OE1 GLN A 209      18.316 120.748   9.078  1.00 41.88           O
ATOM   1496  NE2 GLN A 209      16.705 121.532  10.365  1.00 41.92           N
ATOM   1497  N   ASN A 210      16.655 115.098   9.905  1.00 32.63           N
ATOM   1498  CA  ASN A 210      17.349 113.861  10.250  1.00 32.38           C
ATOM   1499  C   ASN A 210      17.130 112.661   9.335  1.00 37.13           C
ATOM   1500  O   ASN A 210      17.993 111.779   9.300  1.00 36.05           O
ATOM   1501  CB  ASN A 210      16.937 113.431  11.663  1.00 29.69           C
ATOM   1502  CG  ASN A 210      17.762 114.092  12.733  1.00 44.10           C
ATOM   1503  OD1 ASN A 210      18.952 114.285  12.545  1.00 35.27           O
ATOM   1504  ND2 ASN A 210      17.193 114.362  13.867  1.00 36.37           N
ATOM   1505  N   LEU A 211      16.013 112.600   8.617  1.00 34.39           N
ATOM   1506  CA  LEU A 211      15.665 111.413   7.823  1.00 34.26           C
ATOM   1507  C   LEU A 211      16.714 111.027   6.779  1.00 39.86           C
ATOM   1508  O   LEU A 211      16.986 109.842   6.583  1.00 39.40           O
ATOM   1509  CB  LEU A 211      14.306 111.614   7.141  1.00 33.94           C
ATOM   1510  CG  LEU A 211      13.131 110.843   7.766  1.00 37.93           C
ATOM   1511  CD1 LEU A 211      11.793 111.355   7.240  1.00 37.80           C
ATOM   1512  CD2 LEU A 211      13.232 109.339   7.488  1.00 38.89           C
ATOM   1513  N   MET A 212      17.356 112.025   6.187  1.00 38.04           N
ATOM   1514  CA  MET A 212      18.462 111.815   5.249  1.00 38.39           C
ATOM   1515  C   MET A 212      19.551 110.915   5.836  1.00 40.43           C
ATOM   1516  O   MET A 212      19.927 109.892   5.266  1.00 39.40           O
ATOM   1517  CB  MET A 212      19.065 113.189   4.920  1.00 41.23           C
ATOM   1518  CG  MET A 212      20.155 113.226   3.849  1.00 45.66           C
ATOM   1519  SD  MET A 212      19.611 112.713   2.206  1.00 50.46           S
ATOM   1520  CE  MET A 212      18.313 113.877   1.835  1.00 46.89           C
ATOM   1521  N   VAL A 213      20.053 111.276   7.006  1.00 36.99           N
ATOM   1522  CA  VAL A 213      21.158 110.531   7.600  1.00 36.79           C
ATOM   1523  C   VAL A 213      20.630 109.213   8.161  1.00 39.65           C
ATOM   1524  O   VAL A 213      21.260 108.167   8.006  1.00 39.73           O
ATOM   1525  CB  VAL A 213      21.873 111.368   8.697  1.00 40.99           C
ATOM   1526  CG1 VAL A 213      23.094 110.629   9.238  1.00 40.85           C
ATOM   1527  CG2 VAL A 213      22.321 112.733   8.134  1.00 40.71           C
ATOM   1528  N   LEU A 214      19.435 109.238   8.744  1.00 34.66           N
ATOM   1529  CA  LEU A 214      18.863 108.043   9.368  1.00 34.30           C
ATOM   1530  C   LEU A 214      18.733 106.892   8.384  1.00 38.50           C
ATOM   1531  O   LEU A 214      18.954 105.740   8.755  1.00 38.31           O
ATOM   1532  CB  LEU A 214      17.472 108.324   9.952  1.00 34.36           C
ATOM   1533  CG  LEU A 214      17.375 109.017  11.317  1.00 38.56           C
ATOM   1534  CD1 LEU A 214      15.928 109.400  11.616  1.00 38.00           C
ATOM   1535  CD2 LEU A 214      17.908 108.128  12.443  1.00 41.44           C
ATOM   1536  N   ARG A 215      18.396 107.180   7.136  1.00 34.63           N
ATOM   1537  CA  ARG A 215      18.295 106.116   6.140  1.00 33.93           C
ATOM   1538  C   ARG A 215      19.579 105.859   5.363  1.00 38.29           C
ATOM   1539  O   ARG A 215      19.950 104.705   5.164  1.00 39.82           O
ATOM   1540  CB  ARG A 215      17.133 106.404   5.191  1.00 32.35           C
ATOM   1541  CG  ARG A 215      15.802 106.500   5.934  1.00 34.31           C
ATOM   1542  CD  ARG A 215      14.594 106.387   5.023  1.00 32.93           C
ATOM   1543  NE  ARG A 215      14.480 107.485   4.057  1.00 35.87           N
ATOM   1544  CZ  ARG A 215      14.763 107.432   2.765  1.00 44.06           C
ATOM   1545  NH1 ARG A 215      15.285 106.412   2.145  1.00 24.98           N
ATOM   1546  NH2 ARG A 215      14.469 108.460   2.040  1.00 28.00           N
ATOM   1547  N   PHE A 216      20.284 106.894   4.931  1.00 33.93           N
ATOM   1548  CA  PHE A 216      21.383 106.696   3.980  1.00 34.27           C
ATOM   1549  C   PHE A 216      22.783 106.547   4.566  1.00 40.33           C
ATOM   1550  O   PHE A 216      23.739 106.302   3.830  1.00 39.58           O
ATOM   1551  CB  PHE A 216      21.381 107.841   2.972  1.00 35.53           C
ATOM   1552  CG  PHE A 216      20.070 108.013   2.261  1.00 36.32           C
ATOM   1553  CD1 PHE A 216      19.438 106.928   1.624  1.00 37.78           C
ATOM   1554  CD2 PHE A 216      19.464 109.275   2.216  1.00 38.17           C
ATOM   1555  CE1 PHE A 216      18.218 107.114   0.935  1.00 40.50           C
ATOM   1556  CE2 PHE A 216      18.251 109.477   1.524  1.00 39.17           C
ATOM   1557  CZ  PHE A 216      17.641 108.400   0.866  1.00 38.56           C
ATOM   1558  N   ALA A 217      22.923 106.679   5.877  1.00 38.65           N
ATOM   1559  CA  ALA A 217      24.218 106.487   6.530  1.00 38.95           C
ATOM   1560  C   ALA A 217      24.313 105.123   7.217  1.00 44.94           C
ATOM   1561  O   ALA A 217      25.318 104.803   7.856  1.00 45.01           O
ATOM   1562  CB  ALA A 217      24.424 107.595   7.547  1.00 39.33           C
ATOM   1563  N   ASN A 218      23.235 104.355   7.145  1.00 42.03           N
ATOM   1564  CA  ASN A 218      23.063 103.184   8.004  1.00 41.49           C
ATOM   1565  C   ASN A 218      22.715 101.875   7.303  1.00 45.05           C
ATOM   1566  O   ASN A 218      21.607 101.708   6.786  1.00 46.22           O
ATOM   1567  CB  ASN A 218      21.955 103.498   9.005  1.00 41.75           C
ATOM   1568  CG  ASN A 218      22.364 104.534  10.011  1.00 50.50           C
ATOM   1569  OD1 ASN A 218      23.426 104.438  10.604  1.00 43.12           O
ATOM   1570  ND2 ASN A 218      21.539 105.515  10.222  1.00 36.28           N
ATOM   1571  N   ARG A 219      23.629 100.915   7.358  1.00 39.85           N
ATOM   1572  CA  ARG A 219      23.397  99.571   6.818  1.00 39.11           C
ATOM   1573  C   ARG A 219      22.282  98.868   7.573  1.00 43.10           C
ATOM   1574  O   ARG A 219      21.525  98.098   6.996  1.00 42.93           O
ATOM   1575  CB  ARG A 219      24.682  98.735   6.915  1.00 38.48           C
ATOM   1576  CG  ARG A 219      24.666  97.408   6.151  1.00 44.33           C
ATOM   1577  CD  ARG A 219      24.855  97.617   4.654  1.00 45.42           C
ATOM   1578  NE  ARG A 219      24.649  96.367   3.912  1.00 53.48           N
ATOM   1579  CZ  ARG A 219      24.838  96.182   2.614  1.00 64.04           C
ATOM   1580  NH1 ARG A 219      25.223  97.110   1.783  1.00 44.54           N
ATOM   1581  NH2 ARG A 219      24.632  95.002   2.114  1.00 59.33           N
ATOM   1582  N   ILE A 220      22.147  99.166   8.857  1.00 40.64           N
ATOM   1583  CA  ILE A 220      21.148  98.515   9.704  1.00 40.98           C
ATOM   1584  C   ILE A 220      19.713  98.798   9.240  1.00 45.63           C
ATOM   1585  O   ILE A 220      18.816  98.003   9.486  1.00 44.92           O
ATOM   1586  CB  ILE A 220      21.387  98.892  11.208  1.00 43.77           C
ATOM   1587  CG1 ILE A 220      20.801  97.839  12.161  1.00 43.71           C
ATOM   1588  CG2 ILE A 220      20.850 100.290  11.572  1.00 44.68           C
ATOM   1589  CD1 ILE A 220      21.643  96.588  12.303  1.00 49.39           C
ATOM   1590  N   PHE A 221      19.489  99.883   8.508  1.00 42.81           N
ATOM   1591  CA  PHE A 221      18.156 100.190   7.988  1.00 42.99           C
ATOM   1592  C   PHE A 221      18.039  99.923   6.488  1.00 47.62           C
ATOM   1593  O   PHE A 221      16.993 100.162   5.888  1.00 49.24           O
ATOM   1594  CB  PHE A 221      17.798 101.646   8.293  1.00 44.69           C
ATOM   1595  CG  PHE A 221      17.761 101.968   9.763  1.00 46.23           C
ATOM   1596  CD1 PHE A 221      16.861 101.312  10.626  1.00 49.45           C
ATOM   1597  CD2 PHE A 221      18.605 102.956  10.288  1.00 48.76           C
ATOM   1598  CE1 PHE A 221      16.798 101.652  12.000  1.00 50.85           C
ATOM   1599  CE2 PHE A 221      18.557 103.307  11.652  1.00 51.78           C
ATOM   1600  CZ  PHE A 221      17.651 102.652  12.513  1.00 50.06           C
ATOM   1601  N   GLY A 222      19.097  99.415   5.874  1.00 41.71           N
ATOM   1602  CA  GLY A 222      19.085  99.171   4.440  1.00 40.85           C
ATOM   1603  C   GLY A 222      18.209  98.026   3.951  1.00 44.42           C
ATOM   1604  O   GLY A 222      17.296  98.276   3.160  1.00 44.55           O
ATOM   1605  N   PRO A 223      18.393  96.771   4.409  1.00 39.90           N
ATOM   1606  CA  PRO A 223      17.639  95.690   3.755  1.00 38.53           C
ATOM   1607  C   PRO A 223      16.161  95.584   4.118  1.00 41.86           C
ATOM   1608  O   PRO A 223      15.453  94.711   3.615  1.00 42.39           O
ATOM   1609  CB  PRO A 223      18.396  94.444   4.209  1.00 39.96           C
ATOM   1610  CG  PRO A 223      18.846  94.787   5.555  1.00 44.87           C
ATOM   1611  CD  PRO A 223      19.308  96.214   5.425  1.00 40.43           C
ATOM   1612  N   ILE A 224      15.686  96.475   4.975  1.00 36.67           N
ATOM   1613  CA  ILE A 224      14.271  96.574   5.325  1.00 35.38           C
ATOM   1614  C   ILE A 224      13.606  97.759   4.631  1.00 37.52           C
ATOM   1615  O   ILE A 224      12.431  98.025   4.860  1.00 37.13           O
ATOM   1616  CB  ILE A 224      14.084  96.721   6.857  1.00 38.03           C
ATOM   1617  CG1 ILE A 224      14.867  97.952   7.362  1.00 38.15           C
ATOM   1618  CG2 ILE A 224      14.498  95.414   7.557  1.00 37.79           C
ATOM   1619  CD1 ILE A 224      14.547  98.401   8.767  1.00 39.99           C
ATOM   1620  N   TRP A 225      14.333  98.496   3.802  1.00 32.59           N
ATOM   1621  CA  TRP A 225      13.765  99.655   3.110  1.00 32.00           C
ATOM   1622  C   TRP A 225      13.079  99.215   1.813  1.00 33.01           C
ATOM   1623  O   TRP A 225      13.536  99.507   0.708  1.00 31.50           O
ATOM   1624  CB  TRP A 225      14.850 100.705   2.860  1.00 31.18           C
ATOM   1625  CG  TRP A 225      14.273 102.033   2.473  1.00 32.75           C
ATOM   1626  CD1 TRP A 225      13.631 102.915   3.287  1.00 35.84           C
ATOM   1627  CD2 TRP A 225      14.249 102.635   1.165  1.00 32.59           C
ATOM   1628  NE1 TRP A 225      13.193 104.007   2.594  1.00 35.05           N
ATOM   1629  CE2 TRP A 225      13.549 103.865   1.283  1.00 36.28           C
ATOM   1630  CE3 TRP A 225      14.761 102.268  -0.096  1.00 33.76           C
ATOM   1631  CZ2 TRP A 225      13.344 104.722   0.188  1.00 35.43           C
ATOM   1632  CZ3 TRP A 225      14.574 103.140  -1.197  1.00 35.09           C
ATOM   1633  CH2 TRP A 225      13.846 104.350  -1.043  1.00 35.59           C
ATOM   1634  N   ASN A 226      12.054  98.386   1.952  1.00 28.25           N
ATOM   1635  CA  ASN A 226      11.359  97.787   0.815  1.00 27.79           C
ATOM   1636  C   ASN A 226      10.033  97.145   1.223  1.00 33.03           C
ATOM   1637  O   ASN A 226       9.813  96.805   2.386  1.00 33.82           O
ATOM   1638  CB  ASN A 226      12.255  96.718   0.172  1.00 24.79           C
ATOM   1639  CG  ASN A 226      12.852  95.772   1.181  1.00 32.54           C
ATOM   1640  OD1 ASN A 226      12.169  95.122   1.962  1.00 27.65           O
ATOM   1641  ND2 ASN A 226      14.153  95.728   1.208  1.00 17.20           N
ATOM   1642  N   ARG A 227       9.172  96.942   0.235  1.00 28.94           N
ATOM   1643  CA  ARG A 227       7.875  96.274   0.382  1.00 28.48           C
ATOM   1644  C   ARG A 227       7.916  94.859   0.939  1.00 33.23           C
ATOM   1645  O   ARG A 227       6.972  94.444   1.600  1.00 34.58           O
ATOM   1646  CB  ARG A 227       7.148  96.295  -0.974  1.00 27.84           C
ATOM   1647  CG  ARG A 227       7.890  95.661  -2.149  1.00 30.99           C
ATOM   1648  CD  ARG A 227       7.174  95.936  -3.457  1.00 37.03           C
ATOM   1649  NE  ARG A 227       8.028  95.633  -4.611  1.00 32.58           N
ATOM   1650  CZ  ARG A 227       8.085  94.509  -5.310  1.00 37.14           C
ATOM   1651  NH1 ARG A 227       7.333  93.464  -5.089  1.00 28.45           N
ATOM   1652  NH2 ARG A 227       8.959  94.436  -6.270  1.00 15.24           N
ATOM   1653  N   ASP A 228       9.007  94.131   0.748  1.00 29.29           N
ATOM   1654  CA  ASP A 228       9.125  92.788   1.325  1.00 29.58           C
ATOM   1655  C   ASP A 228       9.117  92.820   2.845  1.00 33.38           C
ATOM   1656  O   ASP A 228       8.708  91.847   3.486  1.00 33.23           O
ATOM   1657  CB  ASP A 228      10.415  92.096   0.891  1.00 31.84           C
ATOM   1658  CG  ASP A 228      10.377  91.615  -0.544  1.00 42.25           C
ATOM   1659  OD1 ASP A 228       9.281  91.463  -1.127  1.00 41.84           O
ATOM   1660  OD2 ASP A 228      11.465  91.362  -1.113  1.00 49.57           O
ATOM   1661  N   ASN A 229       9.541  93.928   3.437  1.00 28.74           N
ATOM   1662  CA  ASN A 229       9.540  94.052   4.890  1.00 27.92           C
ATOM   1663  C   ASN A 229       8.570  95.077   5.448  1.00 30.70           C
ATOM   1664  O   ASN A 229       8.039  94.845   6.523  1.00 29.79           O
ATOM   1665  CB  ASN A 229      10.961  94.305   5.381  1.00 27.07           C
ATOM   1666  CG  ASN A 229      11.843  93.118   5.138  1.00 43.64           C
ATOM   1667  OD1 ASN A 229      11.699  92.086   5.786  1.00 39.83           O
ATOM   1668  ND2 ASN A 229      12.694  93.207   4.161  1.00 31.80           N
ATOM   1669  N   ILE A 230       8.298  96.163   4.743  1.00 26.55           N
ATOM   1670  CA  ILE A 230       7.380  97.194   5.234  1.00 25.94           C
ATOM   1671  C   ILE A 230       5.946  96.802   4.874  1.00 28.06           C
ATOM   1672  O   ILE A 230       5.633  96.527   3.715  1.00 26.71           O
ATOM   1673  CB  ILE A 230       7.734  98.592   4.641  1.00 28.80           C
ATOM   1674  CG1 ILE A 230       9.176  98.972   5.034  1.00 29.49           C
ATOM   1675  CG2 ILE A 230       6.753  99.678   5.141  1.00 28.70           C
ATOM   1676  CD1 ILE A 230       9.763 100.172   4.300  1.00 38.95           C
ATOM   1677  N   ALA A 231       5.084  96.765   5.881  1.00 24.89           N
ATOM   1678  CA  ALA A 231       3.676  96.426   5.711  1.00 25.12           C
ATOM   1679  C   ALA A 231       2.888  97.649   5.236  1.00 31.43           C
ATOM   1680  O   ALA A 231       2.024  97.546   4.366  1.00 31.20           O
ATOM   1681  CB  ALA A 231       3.109  95.917   7.049  1.00 25.52           C
ATOM   1682  N   CYS A 232       3.184  98.793   5.839  1.00 29.42           N
ATOM   1683  CA  CYS A 232       2.541 100.066   5.526  1.00 29.99           C
ATOM   1684  C   CYS A 232       3.376 101.182   6.149  1.00 31.37           C
ATOM   1685  O   CYS A 232       4.211 100.925   7.026  1.00 30.76           O
ATOM   1686  CB  CYS A 232       1.111 100.089   6.079  1.00 31.56           C
ATOM   1687  SG  CYS A 232       0.976  99.677   7.818  1.00 36.33           S
ATOM   1688  N   VAL A 233       3.139 102.407   5.704  1.00 27.62           N
ATOM   1689  CA  VAL A 233       3.800 103.603   6.226  1.00 27.15           C
ATOM   1690  C   VAL A 233       2.661 104.494   6.681  1.00 30.54           C
ATOM   1691  O   VAL A 233       1.641 104.557   6.000  1.00 29.56           O
ATOM   1692  CB  VAL A 233       4.622 104.313   5.120  1.00 30.60           C
ATOM   1693  CG1 VAL A 233       5.250 105.631   5.615  1.00 29.93           C
ATOM   1694  CG2 VAL A 233       5.704 103.379   4.581  1.00 30.51           C
ATOM   1695  N   ILE A 234       2.803 105.135   7.831  1.00 27.31           N
ATOM   1696  CA  ILE A 234       1.752 105.951   8.423  1.00 27.14           C
ATOM   1697  C   ILE A 234       2.345 107.303   8.808  1.00 31.10           C
ATOM   1698  O   ILE A 234       3.273 107.390   9.617  1.00 29.89           O
ATOM   1699  CB  ILE A 234       1.133 105.275   9.683  1.00 29.89           C
ATOM   1700  CG1 ILE A 234       0.764 103.798   9.431  1.00 30.64           C
ATOM   1701  CG2 ILE A 234      -0.102 106.051  10.139  1.00 29.13           C
ATOM   1702  CD1 ILE A 234       1.842 102.771   9.853  1.00 41.66           C
ATOM   1703  N   LEU A 235       1.835 108.363   8.203  1.00 28.58           N
ATOM   1704  CA  LEU A 235       2.349 109.715   8.393  1.00 28.42           C
ATOM   1705  C   LEU A 235       1.234 110.543   9.001  1.00 32.69           C
ATOM   1706  O   LEU A 235       0.117 110.571   8.476  1.00 31.97           O
ATOM   1707  CB  LEU A 235       2.767 110.272   7.032  1.00 28.24           C
ATOM   1708  CG  LEU A 235       4.004 109.591   6.427  1.00 32.24           C
ATOM   1709  CD1 LEU A 235       4.083 109.780   4.935  1.00 32.22           C
ATOM   1710  CD2 LEU A 235       5.260 110.141   7.061  1.00 35.04           C
ATOM   1711  N   THR A 236       1.516 111.165  10.135  1.00 29.69           N
ATOM   1712  CA  THR A 236       0.480 111.838  10.909  1.00 29.66           C
ATOM   1713  C   THR A 236       0.810 113.270  11.278  1.00 34.39           C
ATOM   1714  O   THR A 236       1.980 113.637  11.413  1.00 33.65           O
ATOM   1715  CB  THR A 236       0.213 111.099  12.233  1.00 35.87           C
ATOM   1716  OG1 THR A 236       1.439 110.981  12.958  1.00 37.12           O
ATOM   1717  CG2 THR A 236      -0.312 109.698  12.005  1.00 32.47           C
ATOM   1718  N   PHE A 237      -0.238 114.061  11.472  1.00 32.28           N
ATOM   1719  CA  PHE A 237      -0.130 115.407  12.026  1.00 32.72           C
ATOM   1720  C   PHE A 237      -1.437 115.739  12.745  1.00 36.84           C
ATOM   1721  O   PHE A 237      -2.506 115.741  12.134  1.00 36.27           O
ATOM   1722  CB  PHE A 237       0.142 116.443  10.931  1.00 34.99           C
ATOM   1723  CG  PHE A 237       0.242 117.846  11.456  1.00 37.59           C
ATOM   1724  CD1 PHE A 237      -0.912 118.637  11.607  1.00 40.59           C
ATOM   1725  CD2 PHE A 237       1.488 118.373  11.836  1.00 41.52           C
ATOM   1726  CE1 PHE A 237      -0.836 119.918  12.176  1.00 43.62           C
ATOM   1727  CE2 PHE A 237       1.575 119.653  12.431  1.00 42.41           C
ATOM   1728  CZ  PHE A 237       0.404 120.411  12.623  1.00 41.66           C
ATOM   1729  N   LYS A 238      -1.353 115.999  14.040  1.00 33.58           N
ATOM   1730  CA  LYS A 238      -2.508 116.279  14.887  1.00 33.66           C
ATOM   1731  C   LYS A 238      -2.249 117.561  15.656  1.00 39.91           C
ATOM   1732  O   LYS A 238      -1.104 117.814  16.047  1.00 39.87           O
ATOM   1733  CB  LYS A 238      -2.719 115.140  15.894  1.00 35.15           C
ATOM   1734  CG  LYS A 238      -2.983 113.776  15.265  1.00 38.81           C
ATOM   1735  CD  LYS A 238      -3.683 112.813  16.229  1.00 44.32           C
ATOM   1736  CE  LYS A 238      -2.785 112.135  17.257  1.00 53.11           C
ATOM   1737  NZ  LYS A 238      -2.046 110.966  16.682  1.00 59.67           N
ATOM   1738  N   GLU A 239      -3.298 118.330  15.907  1.00 37.31           N
ATOM   1739  CA  GLU A 239      -3.254 119.455  16.843  1.00 37.73           C
ATOM   1740  C   GLU A 239      -4.475 119.328  17.750  1.00 43.08           C
ATOM   1741  O   GLU A 239      -5.540 118.921  17.276  1.00 41.71           O
ATOM   1742  CB  GLU A 239      -3.277 120.802  16.115  1.00 38.91           C
ATOM   1743  CG  GLU A 239      -1.993 121.041  15.353  1.00 47.21           C
ATOM   1744  CD  GLU A 239      -1.883 122.417  14.721  1.00 62.04           C
ATOM   1745  OE1 GLU A 239      -2.762 122.829  13.931  1.00 51.40           O
ATOM   1746  OE2 GLU A 239      -0.859 123.094  14.964  1.00 57.02           O
ATOM   1747  N   PRO A 240      -4.352 119.654  19.051  1.00 41.33           N
ATOM   1748  CA  PRO A 240      -5.497 119.460  19.944  1.00 41.23           C
ATOM   1749  C   PRO A 240      -6.477 120.623  19.962  1.00 46.12           C
ATOM   1750  O   PRO A 240      -7.421 120.644  20.750  1.00 45.31           O
ATOM   1751  CB  PRO A 240      -4.823 119.301  21.307  1.00 42.60           C
ATOM   1752  CG  PRO A 240      -3.714 120.259  21.235  1.00 46.70           C
ATOM   1753  CD  PRO A 240      -3.194 120.150  19.819  1.00 41.89           C
ATOM   1754  N   PHE A 241      -6.222 121.602  19.108  1.00 43.99           N
ATOM   1755  CA  PHE A 241      -7.000 122.827  19.014  1.00 44.13           C
ATOM   1756  C   PHE A 241      -7.405 122.970  17.561  1.00 52.00           C
ATOM   1757  O   PHE A 241      -6.813 122.322  16.692  1.00 52.21           O
ATOM   1758  CB  PHE A 241      -6.176 124.029  19.493  1.00 45.13           C
ATOM   1759  CG  PHE A 241      -4.778 124.085  18.928  1.00 45.82           C
ATOM   1760  CD1 PHE A 241      -4.546 124.495  17.603  1.00 47.99           C
ATOM   1761  CD2 PHE A 241      -3.678 123.740  19.735  1.00 46.85           C
ATOM   1762  CE1 PHE A 241      -3.232 124.529  17.073  1.00 48.26           C
ATOM   1763  CE2 PHE A 241      -2.359 123.761  19.217  1.00 48.85           C
ATOM   1764  CZ  PHE A 241      -2.139 124.148  17.880  1.00 46.84           C
ATOM   1765  N   GLY A 242      -8.423 123.778  17.317  1.00 50.85           N
ATOM   1766  CA  GLY A 242      -8.961 123.983  15.985  1.00 51.80           C
ATOM   1767  C   GLY A 242      -8.577 125.366  15.512  1.00 58.84           C
ATOM   1768  O   GLY A 242      -7.577 125.928  15.964  1.00 58.32           O
ATOM   1769  N   THR A 243      -9.374 125.924  14.617  1.00 57.92           N
ATOM   1770  CA  THR A 243      -9.198 127.287  14.140  1.00 59.17           C
ATOM   1771  C   THR A 243      -9.429 128.289  15.266  1.00 67.19           C
ATOM   1772  O   THR A 243     -10.553 128.549  15.685  1.00 67.72           O
ATOM   1773  CB  THR A 243     -10.219 127.546  13.034  1.00 67.48           C
ATOM   1774  OG1 THR A 243     -11.377 126.739  13.275  1.00 72.00           O
ATOM   1775  CG2 THR A 243      -9.681 127.148  11.690  1.00 61.96           C
ATOM   1776  N   GLU A 244      -8.347 128.844  15.782  1.00 65.63           N
ATOM   1777  CA  GLU A 244      -8.419 129.743  16.923  1.00 65.81           C
ATOM   1778  C   GLU A 244      -8.838 131.135  16.459  1.00 71.20           C
ATOM   1779  O   GLU A 244      -8.042 131.893  15.902  1.00 71.32           O
ATOM   1780  CB  GLU A 244      -7.073 129.753  17.648  1.00 67.08           C
ATOM   1781  CG  GLU A 244      -7.095 130.575  18.913  1.00 77.15           C
ATOM   1782  CD  GLU A 244      -5.816 130.478  19.722  1.00 95.45           C
ATOM   1783  OE1 GLU A 244      -4.833 129.815  19.319  1.00 83.64           O
ATOM   1784  OE2 GLU A 244      -5.799 131.064  20.831  1.00 90.33           O
ATOM   1785  N   GLY A 245     -10.116 131.446  16.625  1.00 67.99           N
ATOM   1786  CA  GLY A 245     -10.672 132.737  16.243  1.00 68.15           C
ATOM   1787  C   GLY A 245     -10.930 132.964  14.765  1.00 72.65           C
ATOM   1788  O   GLY A 245     -11.705 133.845  14.394  1.00 72.59           O
ATOM   1789  N   ARG A 246     -10.254 132.215  13.907  1.00 68.95           N
ATOM   1790  CA  ARG A 246     -10.183 132.531  12.479  1.00 68.70           C
ATOM   1791  C   ARG A 246     -10.592 131.371  11.583  1.00 72.51           C
ATOM   1792  O   ARG A 246      -9.802 130.836  10.797  1.00 72.71           O
ATOM   1793  CB  ARG A 246      -8.768 133.043  12.195  1.00 68.94           C
ATOM   1794  CG  ARG A 246      -8.636 133.848  10.920  1.00 81.90           C
ATOM   1795  CD  ARG A 246      -7.265 134.459  10.836  1.00 95.43           C
ATOM   1796  NE  ARG A 246      -7.107 135.311   9.651  1.00107.08           N
ATOM   1797  CZ  ARG A 246      -6.126 136.174   9.446  1.00123.76           C
ATOM   1798  NH1 ARG A 246      -5.212 136.461  10.332  1.00113.36           N
ATOM   1799  NH2 ARG A 246      -6.113 136.825   8.322  1.00110.48           N
ATOM   1800  N   GLY A 247     -11.837 130.947  11.729  1.00 68.04           N
ATOM   1801  CA  GLY A 247     -12.328 129.834  10.938  1.00 67.48           C
ATOM   1802  C   GLY A 247     -12.470 130.146   9.462  1.00 70.65           C
ATOM   1803  O   GLY A 247     -12.211 129.301   8.611  1.00 70.39           O
ATOM   1804  N   GLY A 248     -12.831 131.379   9.140  1.00 66.20           N
ATOM   1805  CA  GLY A 248     -13.042 131.762   7.753  1.00 65.63           C
ATOM   1806  C   GLY A 248     -11.818 131.674   6.864  1.00 69.05           C
ATOM   1807  O   GLY A 248     -11.938 131.325   5.691  1.00 69.35           O
ATOM   1808  N   TYR A 249     -10.637 131.962   7.394  1.00 63.90           N
ATOM   1809  CA  TYR A 249      -9.417 131.864   6.588  1.00 62.80           C
ATOM   1810  C   TYR A 249      -9.169 130.416   6.167  1.00 61.84           C
ATOM   1811  O   TYR A 249      -8.856 130.123   5.012  1.00 61.62           O
ATOM   1812  CB  TYR A 249      -8.206 132.377   7.372  1.00 65.01           C
ATOM   1813  CG  TYR A 249      -6.922 132.359   6.568  1.00 68.92           C
ATOM   1814  CD1 TYR A 249      -6.611 133.409   5.682  1.00 70.17           C
ATOM   1815  CD2 TYR A 249      -6.016 131.284   6.677  1.00 71.51           C
ATOM   1816  CE1 TYR A 249      -5.429 133.372   4.891  1.00 71.27           C
ATOM   1817  CE2 TYR A 249      -4.840 131.238   5.874  1.00 72.69           C
ATOM   1818  CZ  TYR A 249      -4.565 132.279   4.983  1.00 79.95           C
ATOM   1819  OH  TYR A 249      -3.437 132.216   4.203  1.00 82.22           O
ATOM   1820  N   PHE A 250      -9.348 129.507   7.115  1.00 54.64           N
ATOM   1821  CA  PHE A 250      -9.129 128.080   6.890  1.00 53.11           C
ATOM   1822  C   PHE A 250     -10.162 127.517   5.930  1.00 55.36           C
ATOM   1823  O   PHE A 250      -9.866 126.606   5.162  1.00 55.21           O
ATOM   1824  CB  PHE A 250      -9.234 127.361   8.234  1.00 54.48           C
ATOM   1825  CG  PHE A 250      -9.049 125.866   8.161  1.00 55.26           C
ATOM   1826  CD1 PHE A 250      -7.766 125.295   8.271  1.00 57.56           C
ATOM   1827  CD2 PHE A 250     -10.162 125.018   8.034  1.00 56.49           C
ATOM   1828  CE1 PHE A 250      -7.599 123.886   8.293  1.00 57.90           C
ATOM   1829  CE2 PHE A 250     -10.011 123.611   8.039  1.00 58.52           C
ATOM   1830  CZ  PHE A 250      -8.727 123.045   8.190  1.00 56.23           C
ATOM   1831  N   ASP A 251     -11.364 128.080   5.948  1.00 49.69           N
ATOM   1832  CA  ASP A 251     -12.472 127.565   5.148  1.00 48.29           C
ATOM   1833  C   ASP A 251     -12.209 127.576   3.649  1.00 51.30           C
ATOM   1834  O   ASP A 251     -12.686 126.717   2.910  1.00 51.51           O
ATOM   1835  CB  ASP A 251     -13.751 128.347   5.435  1.00 49.65           C
ATOM   1836  CG  ASP A 251     -14.985 127.544   5.103  1.00 60.03           C
ATOM   1837  OD1 ASP A 251     -15.252 126.593   5.865  1.00 61.60           O
ATOM   1838  OD2 ASP A 251     -15.682 127.786   4.098  1.00 65.09           O
ATOM   1839  N   GLU A 252     -11.397 128.518   3.193  1.00 47.30           N
ATOM   1840  CA  GLU A 252     -11.035 128.573   1.780  1.00 47.65           C
ATOM   1841  C   GLU A 252     -10.145 127.401   1.363  1.00 51.10           C
ATOM   1842  O   GLU A 252     -10.205 126.942   0.222  1.00 51.73           O
ATOM   1843  CB  GLU A 252     -10.334 129.900   1.472  1.00 49.83           C
ATOM   1844  CG  GLU A 252     -10.066 130.136  -0.019  1.00 67.34           C
ATOM   1845  CD  GLU A 252      -9.524 131.523  -0.319  1.00 82.08           C
ATOM   1846  OE1 GLU A 252      -9.303 132.318   0.623  1.00 77.22           O
ATOM   1847  OE2 GLU A 252      -9.377 131.870  -1.509  1.00 61.97           O
ATOM   1848  N   PHE A 253      -9.322 126.904   2.274  1.00 45.61           N
ATOM   1849  CA  PHE A 253      -8.303 125.914   1.927  1.00 44.70           C
ATOM   1850  C   PHE A 253      -8.617 124.495   2.399  1.00 46.31           C
ATOM   1851  O   PHE A 253      -8.516 123.546   1.617  1.00 46.50           O
ATOM   1852  CB  PHE A 253      -6.960 126.402   2.473  1.00 47.13           C
ATOM   1853  CG  PHE A 253      -6.605 127.794   2.008  1.00 49.97           C
ATOM   1854  CD1 PHE A 253      -6.193 128.020   0.682  1.00 53.15           C
ATOM   1855  CD2 PHE A 253      -6.713 128.891   2.880  1.00 53.49           C
ATOM   1856  CE1 PHE A 253      -5.902 129.332   0.221  1.00 55.91           C
ATOM   1857  CE2 PHE A 253      -6.417 130.206   2.441  1.00 54.78           C
ATOM   1858  CZ  PHE A 253      -6.019 130.428   1.105  1.00 53.94           C
ATOM   1859  N   GLY A 254      -9.057 124.338   3.638  1.00 39.79           N
ATOM   1860  CA  GLY A 254      -9.345 123.023   4.191  1.00 37.85           C
ATOM   1861  C   GLY A 254      -8.109 122.253   4.614  1.00 38.80           C
ATOM   1862  O   GLY A 254      -6.988 122.599   4.249  1.00 37.51           O
ATOM   1863  N   ILE A 255      -8.303 121.202   5.396  1.00 35.03           N
ATOM   1864  CA  ILE A 255      -7.201 120.440   5.995  1.00 34.68           C
ATOM   1865  C   ILE A 255      -6.189 119.846   5.005  1.00 38.84           C
ATOM   1866  O   ILE A 255      -4.988 119.760   5.297  1.00 37.05           O
ATOM   1867  CB  ILE A 255      -7.821 119.325   6.904  1.00 37.42           C
ATOM   1868  CG1 ILE A 255      -6.774 118.602   7.771  1.00 37.32           C
ATOM   1869  CG2 ILE A 255      -8.639 118.310   6.088  1.00 37.73           C
ATOM   1870  CD1 ILE A 255      -6.131 119.477   8.828  1.00 36.20           C
ATOM   1871  N   ILE A 256      -6.635 119.449   3.822  1.00 37.09           N
ATOM   1872  CA  ILE A 256      -5.722 118.827   2.871  1.00 36.56           C
ATOM   1873  C   ILE A 256      -4.767 119.893   2.350  1.00 37.67           C
ATOM   1874  O   ILE A 256      -3.564 119.659   2.290  1.00 36.01           O
ATOM   1875  CB  ILE A 256      -6.475 118.097   1.724  1.00 39.86           C
ATOM   1876  CG1 ILE A 256      -7.337 116.960   2.312  1.00 40.17           C
ATOM   1877  CG2 ILE A 256      -5.485 117.525   0.675  1.00 41.33           C
ATOM   1878  CD1 ILE A 256      -8.317 116.300   1.341  1.00 47.62           C
ATOM   1879  N   ARG A 257      -5.251 121.083   2.027  1.00 34.86           N
ATOM   1880  CA  ARG A 257      -4.350 122.122   1.519  1.00 35.06           C
ATOM   1881  C   ARG A 257      -3.598 122.809   2.643  1.00 41.45           C
ATOM   1882  O   ARG A 257      -2.460 123.221   2.448  1.00 41.75           O
ATOM   1883  CB  ARG A 257      -5.111 123.139   0.670  1.00 32.72           C
ATOM   1884  CG  ARG A 257      -5.448 122.565  -0.697  1.00 36.75           C
ATOM   1885  CD  ARG A 257      -6.272 123.486  -1.579  1.00 34.49           C
ATOM   1886  NE  ARG A 257      -7.688 123.511  -1.194  1.00 34.52           N
ATOM   1887  CZ  ARG A 257      -8.710 123.777  -1.996  1.00 48.13           C
ATOM   1888  NH1 ARG A 257      -8.586 124.075  -3.262  1.00 38.28           N
ATOM   1889  NH2 ARG A 257      -9.916 123.695  -1.514  1.00 36.64           N
ATOM   1890  N   ASP A 258      -4.192 122.896   3.823  1.00 38.33           N
ATOM   1891  CA  ASP A 258      -3.502 123.486   4.968  1.00 37.92           C
ATOM   1892  C   ASP A 258      -2.317 122.656   5.439  1.00 42.33           C
ATOM   1893  O   ASP A 258      -1.286 123.212   5.802  1.00 41.12           O
ATOM   1894  CB  ASP A 258      -4.448 123.669   6.155  1.00 39.23           C
ATOM   1895  CG  ASP A 258      -3.811 124.474   7.275  1.00 46.44           C
ATOM   1896  OD1 ASP A 258      -3.304 125.590   6.996  1.00 45.77           O
ATOM   1897  OD2 ASP A 258      -3.816 124.031   8.440  1.00 52.92           O
ATOM   1898  N   VAL A 259      -2.447 121.335   5.428  1.00 40.56           N
ATOM   1899  CA  VAL A 259      -1.368 120.470   5.914  1.00 41.20           C
ATOM   1900  C   VAL A 259      -0.946 119.369   4.950  1.00 45.93           C
ATOM   1901  O   VAL A 259       0.228 119.226   4.633  1.00 46.67           O
ATOM   1902  CB  VAL A 259      -1.759 119.778   7.254  1.00 45.76           C
ATOM   1903  CG1 VAL A 259      -0.530 119.122   7.908  1.00 45.90           C
ATOM   1904  CG2 VAL A 259      -2.406 120.766   8.231  1.00 45.66           C
ATOM   1905  N   MET A 260      -1.877 118.536   4.516  1.00 41.59           N
ATOM   1906  CA  MET A 260      -1.508 117.249   3.926  1.00 40.85           C
ATOM   1907  C   MET A 260      -0.774 117.325   2.584  1.00 41.26           C
ATOM   1908  O   MET A 260       0.196 116.601   2.364  1.00 40.86           O
ATOM   1909  CB  MET A 260      -2.775 116.410   3.796  1.00 43.93           C
ATOM   1910  CG  MET A 260      -2.544 114.988   3.357  1.00 49.19           C
ATOM   1911  SD  MET A 260      -4.089 114.093   3.331  1.00 55.07           S
ATOM   1912  CE  MET A 260      -4.422 113.737   5.078  1.00 51.41           C
ATOM   1913  N   GLN A 261      -1.203 118.234   1.720  1.00 36.12           N
ATOM   1914  CA  GLN A 261      -0.622 118.441   0.390  1.00 35.61           C
ATOM   1915  C   GLN A 261       0.787 119.035   0.494  1.00 39.57           C
ATOM   1916  O   GLN A 261       1.592 118.957  -0.436  1.00 38.90           O
ATOM   1917  CB  GLN A 261      -1.577 119.365  -0.387  1.00 36.76           C
ATOM   1918  CG  GLN A 261      -1.331 119.545  -1.891  1.00 44.27           C
ATOM   1919  CD  GLN A 261      -0.361 120.661  -2.242  1.00 62.65           C
ATOM   1920  OE1 GLN A 261      -0.302 121.703  -1.597  1.00 58.60           O
ATOM   1921  NE2 GLN A 261       0.378 120.468  -3.295  1.00 54.57           N
ATOM   1922  N   ASN A 262       1.095 119.593   1.656  1.00 36.56           N
ATOM   1923  CA  ASN A 262       2.408 120.171   1.916  1.00 36.24           C
ATOM   1924  C   ASN A 262       3.205 119.312   2.889  1.00 40.92           C
ATOM   1925  O   ASN A 262       3.985 118.470   2.471  1.00 40.94           O
ATOM   1926  CB  ASN A 262       2.258 121.603   2.436  1.00 36.20           C
ATOM   1927  CG  ASN A 262       1.695 122.532   1.398  1.00 57.72           C
ATOM   1928  OD1 ASN A 262       0.617 123.074   1.579  1.00 55.41           O
ATOM   1929  ND2 ASN A 262       2.410 122.744   0.330  1.00 48.72           N
ATOM   1930  N   HIS A 263       2.975 119.480   4.181  1.00 37.25           N
ATOM   1931  CA  HIS A 263       3.858 118.945   5.211  1.00 37.26           C
ATOM   1932  C   HIS A 263       3.898 117.420   5.239  1.00 40.68           C
ATOM   1933  O   HIS A 263       4.968 116.824   5.337  1.00 40.08           O
ATOM   1934  CB  HIS A 263       3.399 119.473   6.574  1.00 38.50           C
ATOM   1935  CG  HIS A 263       3.231 120.962   6.620  1.00 42.29           C
ATOM   1936  ND1 HIS A 263       2.112 121.563   7.155  1.00 44.04           N
ATOM   1937  CD2 HIS A 263       4.027 121.957   6.141  1.00 44.13           C
ATOM   1938  CE1 HIS A 263       2.329 122.908   7.056  1.00 43.43           C
ATOM   1939  NE2 HIS A 263       3.489 123.190   6.409  1.00 43.88           N
ATOM   1940  N   LEU A 264       2.748 116.763   5.129  1.00 36.56           N
ATOM   1941  CA  LEU A 264       2.749 115.296   5.165  1.00 35.95           C
ATOM   1942  C   LEU A 264       3.334 114.722   3.885  1.00 38.49           C
ATOM   1943  O   LEU A 264       4.065 113.736   3.921  1.00 38.57           O
ATOM   1944  CB  LEU A 264       1.357 114.687   5.386  1.00 35.88           C
ATOM   1945  CG  LEU A 264       0.670 114.858   6.751  1.00 39.37           C
ATOM   1946  CD1 LEU A 264      -0.593 114.004   6.812  1.00 39.45           C
ATOM   1947  CD2 LEU A 264       1.573 114.450   7.903  1.00 40.07           C
ATOM   1948  N   LEU A 265       3.050 115.352   2.756  1.00 33.44           N
ATOM   1949  CA  LEU A 265       3.614 114.912   1.485  1.00 32.34           C
ATOM   1950  C   LEU A 265       5.129 115.124   1.450  1.00 35.04           C
ATOM   1951  O   LEU A 265       5.875 114.299   0.932  1.00 34.67           O
ATOM   1952  CB  LEU A 265       2.939 115.666   0.339  1.00 32.05           C
ATOM   1953  CG  LEU A 265       3.263 115.166  -1.076  1.00 35.63           C
ATOM   1954  CD1 LEU A 265       2.836 113.716  -1.312  1.00 35.60           C
ATOM   1955  CD2 LEU A 265       2.582 116.068  -2.077  1.00 35.51           C
ATOM   1956  N   GLN A 266       5.615 116.188   2.068  1.00 31.61           N
ATOM   1957  CA  GLN A 266       7.054 116.365   2.213  1.00 31.44           C
ATOM   1958  C   GLN A 266       7.661 115.318   3.142  1.00 35.58           C
ATOM   1959  O   GLN A 266       8.731 114.791   2.838  1.00 34.96           O
ATOM   1960  CB  GLN A 266       7.386 117.770   2.718  1.00 32.45           C
ATOM   1961  CG  GLN A 266       7.253 118.853   1.648  1.00 42.46           C
ATOM   1962  CD  GLN A 266       8.175 118.636   0.473  1.00 52.85           C
ATOM   1963  OE1 GLN A 266       9.337 118.294   0.646  1.00 42.78           O
ATOM   1964  NE2 GLN A 266       7.683 118.815  -0.719  1.00 48.76           N
ATOM   1965  N   MET A 267       7.001 114.935   4.225  1.00 32.74           N
ATOM   1966  CA  MET A 267       7.549 113.838   5.024  1.00 32.97           C
ATOM   1967  C   MET A 267       7.543 112.541   4.213  1.00 36.49           C
ATOM   1968  O   MET A 267       8.496 111.775   4.286  1.00 36.94           O
ATOM   1969  CB  MET A 267       6.823 113.639   6.356  1.00 35.60           C
ATOM   1970  CG  MET A 267       6.976 114.805   7.325  1.00 39.36           C
ATOM   1971  SD  MET A 267       6.724 114.307   9.048  1.00 43.62           S
ATOM   1972  CE  MET A 267       4.978 113.927   9.167  1.00 40.20           C
ATOM   1973  N   LEU A 268       6.538 112.327   3.371  1.00 31.05           N
ATOM   1974  CA  LEU A 268       6.526 111.162   2.481  1.00 29.91           C
ATOM   1975  C   LEU A 268       7.712 111.165   1.524  1.00 35.53           C
ATOM   1976  O   LEU A 268       8.347 110.130   1.337  1.00 36.10           O
ATOM   1977  CB  LEU A 268       5.217 111.089   1.677  1.00 29.22           C
ATOM   1978  CG  LEU A 268       5.045 109.931   0.679  1.00 32.51           C
ATOM   1979  CD1 LEU A 268       5.351 108.572   1.270  1.00 31.29           C
ATOM   1980  CD2 LEU A 268       3.617 109.912   0.146  1.00 34.96           C
ATOM   1981  N   CYS A 269       8.066 112.314   0.968  1.00 32.05           N
ATOM   1982  CA  CYS A 269       9.219 112.379   0.072  1.00 31.96           C
ATOM   1983  C   CYS A 269      10.480 111.914   0.795  1.00 33.35           C
ATOM   1984  O   CYS A 269      11.234 111.111   0.266  1.00 32.27           O
ATOM   1985  CB  CYS A 269       9.440 113.804  -0.443  1.00 33.16           C
ATOM   1986  SG  CYS A 269       8.077 114.469  -1.414  1.00 37.71           S
ATOM   1987  N   LEU A 270      10.695 112.366   2.021  1.00 29.91           N
ATOM   1988  CA  LEU A 270      11.908 111.999   2.752  1.00 29.61           C
ATOM   1989  C   LEU A 270      11.908 110.602   3.365  1.00 33.69           C
ATOM   1990  O   LEU A 270      12.961 110.112   3.772  1.00 33.02           O
ATOM   1991  CB  LEU A 270      12.210 113.055   3.815  1.00 29.61           C
ATOM   1992  CG  LEU A 270      12.968 114.268   3.259  1.00 33.47           C
ATOM   1993  CD1 LEU A 270      12.894 115.412   4.249  1.00 33.20           C
ATOM   1994  CD2 LEU A 270      14.433 113.948   2.948  1.00 34.18           C
ATOM   1995  N   VAL A 271      10.774 109.919   3.367  1.00 30.31           N
ATOM   1996  CA  VAL A 271      10.741 108.486   3.681  1.00 29.84           C
ATOM   1997  C   VAL A 271      10.991 107.672   2.413  1.00 35.33           C
ATOM   1998  O   VAL A 271      11.735 106.692   2.436  1.00 36.31           O
ATOM   1999  CB  VAL A 271       9.369 108.075   4.298  1.00 32.86           C
ATOM   2000  CG1 VAL A 271       9.256 106.555   4.516  1.00 32.15           C
ATOM   2001  CG2 VAL A 271       9.171 108.769   5.643  1.00 32.96           C
ATOM   2002  N   ALA A 272      10.356 108.061   1.316  1.00 30.71           N
ATOM   2003  CA  ALA A 272      10.335 107.246   0.106  1.00 30.04           C
ATOM   2004  C   ALA A 272      11.440 107.501  -0.927  1.00 35.24           C
ATOM   2005  O   ALA A 272      11.619 106.682  -1.829  1.00 35.45           O
ATOM   2006  CB  ALA A 272       8.954 107.367  -0.546  1.00 30.27           C
ATOM   2007  N   MET A 273      12.162 108.610  -0.833  1.00 31.93           N
ATOM   2008  CA  MET A 273      13.223 108.888  -1.805  1.00 31.85           C
ATOM   2009  C   MET A 273      14.380 107.906  -1.710  1.00 34.42           C
ATOM   2010  O   MET A 273      14.780 107.473  -0.629  1.00 33.30           O
ATOM   2011  CB  MET A 273      13.744 110.331  -1.711  1.00 34.53           C
ATOM   2012  CG  MET A 273      14.436 110.721  -0.410  1.00 38.61           C
ATOM   2013  SD  MET A 273      15.127 112.382  -0.474  1.00 43.13           S
ATOM   2014  CE  MET A 273      16.734 112.063  -1.202  1.00 39.91           C
ATOM   2015  N   GLU A 274      14.926 107.563  -2.863  1.00 30.11           N
ATOM   2016  CA  GLU A 274      16.094 106.699  -2.935  1.00 29.33           C
ATOM   2017  C   GLU A 274      17.333 107.517  -2.605  1.00 33.71           C
ATOM   2018  O   GLU A 274      17.272 108.744  -2.489  1.00 32.81           O
ATOM   2019  CB  GLU A 274      16.218 106.099  -4.334  1.00 29.94           C
ATOM   2020  CG  GLU A 274      15.037 105.211  -4.683  1.00 31.35           C
ATOM   2021  CD  GLU A 274      15.185 104.534  -6.026  1.00 47.15           C
ATOM   2022  OE1 GLU A 274      16.250 104.607  -6.669  1.00 51.16           O
ATOM   2023  OE2 GLU A 274      14.217 103.873  -6.459  1.00 41.16           O
ATOM   2024  N   LYS A 275      18.459 106.839  -2.439  1.00 31.18           N
ATOM   2025  CA  LYS A 275      19.695 107.519  -2.074  1.00 31.32           C
ATOM   2026  C   LYS A 275      20.119 108.496  -3.165  1.00 38.14           C
ATOM   2027  O   LYS A 275      20.246 108.098  -4.332  1.00 39.09           O
ATOM   2028  CB  LYS A 275      20.783 106.485  -1.797  1.00 32.15           C
ATOM   2029  CG  LYS A 275      22.002 107.067  -1.119  1.00 31.42           C
ATOM   2030  CD  LYS A 275      22.931 105.960  -0.695  1.00 39.94           C
ATOM   2031  CE  LYS A 275      24.034 106.514   0.170  1.00 49.94           C
ATOM   2032  NZ  LYS A 275      24.888 105.426   0.707  1.00 57.09           N
ATOM   2033  N   PRO A 276      20.349 109.773  -2.816  1.00 35.23           N
ATOM   2034  CA  PRO A 276      20.763 110.674  -3.895  1.00 34.81           C
ATOM   2035  C   PRO A 276      22.203 110.407  -4.313  1.00 40.96           C
ATOM   2036  O   PRO A 276      22.946 109.717  -3.613  1.00 40.33           O
ATOM   2037  CB  PRO A 276      20.573 112.050  -3.261  1.00 35.86           C
ATOM   2038  CG  PRO A 276      20.883 111.823  -1.832  1.00 40.14           C
ATOM   2039  CD  PRO A 276      20.261 110.491  -1.529  1.00 35.83           C
ATOM   2040  N   ALA A 277      22.599 110.918  -5.470  1.00 39.63           N
ATOM   2041  CA  ALA A 277      23.954 110.694  -5.973  1.00 40.05           C
ATOM   2042  C   ALA A 277      25.031 111.348  -5.089  1.00 45.33           C
ATOM   2043  O   ALA A 277      26.164 110.870  -5.018  1.00 45.74           O
ATOM   2044  CB  ALA A 277      24.046 111.193  -7.413  1.00 40.92           C
ATOM   2045  N   SER A 278      24.667 112.411  -4.386  1.00 41.75           N
ATOM   2046  CA  SER A 278      25.531 113.071  -3.413  1.00 41.34           C
ATOM   2047  C   SER A 278      24.559 113.759  -2.476  1.00 46.98           C
ATOM   2048  O   SER A 278      23.372 113.808  -2.789  1.00 45.79           O
ATOM   2049  CB  SER A 278      26.403 114.133  -4.076  1.00 42.72           C
ATOM   2050  OG  SER A 278      25.591 115.158  -4.611  1.00 45.41           O
ATOM   2051  N   THR A 279      25.025 114.372  -1.399  1.00 46.03           N
ATOM   2052  CA  THR A 279      24.144 115.182  -0.556  1.00 46.94           C
ATOM   2053  C   THR A 279      23.916 116.569  -1.154  1.00 51.85           C
ATOM   2054  O   THR A 279      23.304 117.415  -0.508  1.00 50.54           O
ATOM   2055  CB  THR A 279      24.736 115.418   0.853  1.00 57.52           C
ATOM   2056  OG1 THR A 279      26.010 116.053   0.726  1.00 60.11           O
ATOM   2057  CG2 THR A 279      24.927 114.130   1.621  1.00 56.11           C
ATOM   2058  N   ASN A 280      24.437 116.846  -2.345  1.00 49.60           N
ATOM   2059  CA  ASN A 280      24.296 118.177  -2.933  1.00 49.80           C
ATOM   2060  C   ASN A 280      22.824 118.442  -3.202  1.00 54.98           C
ATOM   2061  O   ASN A 280      22.046 117.535  -3.501  1.00 55.66           O
ATOM   2062  CB  ASN A 280      25.109 118.340  -4.222  1.00 49.75           C
ATOM   2063  CG  ASN A 280      26.591 118.415  -3.965  1.00 76.04           C
ATOM   2064  OD1 ASN A 280      27.030 119.077  -3.030  1.00 70.80           O
ATOM   2065  ND2 ASN A 280      27.372 117.770  -4.781  1.00 69.59           N
ATOM   2066  N   SER A 281      22.442 119.700  -3.078  1.00 50.91           N
ATOM   2067  CA  SER A 281      21.040 120.095  -3.073  1.00 50.88           C
ATOM   2068  C   SER A 281      20.282 119.665  -4.325  1.00 55.05           C
ATOM   2069  O   SER A 281      19.162 119.175  -4.242  1.00 55.42           O
ATOM   2070  CB  SER A 281      21.010 121.612  -2.927  1.00 55.64           C
ATOM   2071  OG  SER A 281      19.702 122.140  -2.879  1.00 69.80           O
ATOM   2072  N   ASP A 282      20.884 119.787  -5.497  1.00 50.68           N
ATOM   2073  CA  ASP A 282      20.230 119.383  -6.748  1.00 50.01           C
ATOM   2074  C   ASP A 282      20.434 117.909  -7.117  1.00 52.75           C
ATOM   2075  O   ASP A 282      20.101 117.478  -8.222  1.00 53.09           O
ATOM   2076  CB  ASP A 282      20.618 120.309  -7.906  1.00 51.83           C
ATOM   2077  CG  ASP A 282      22.022 120.074  -8.446  1.00 58.83           C
ATOM   2078  OD1 ASP A 282      22.884 119.421  -7.812  1.00 57.70           O
ATOM   2079  OD2 ASP A 282      22.290 120.595  -9.552  1.00 65.07           O
ATOM   2080  N   ASP A 283      20.925 117.125  -6.168  1.00 47.26           N
ATOM   2081  CA  ASP A 283      20.847 115.663  -6.244  1.00 45.83           C
ATOM   2082  C   ASP A 283      19.806 115.165  -5.253  1.00 46.98           C
ATOM   2083  O   ASP A 283      19.023 114.274  -5.573  1.00 46.83           O
ATOM   2084  CB  ASP A 283      22.191 115.000  -5.930  1.00 47.65           C
ATOM   2085  CG  ASP A 283      23.135 115.015  -7.109  1.00 58.45           C
ATOM   2086  OD1 ASP A 283      22.694 115.310  -8.243  1.00 65.62           O
ATOM   2087  OD2 ASP A 283      24.327 114.689  -6.945  1.00 59.65           O
ATOM   2088  N   VAL A 284      19.756 115.777  -4.077  1.00 41.51           N
ATOM   2089  CA  VAL A 284      18.739 115.457  -3.074  1.00 40.29           C
ATOM   2090  C   VAL A 284      17.358 115.760  -3.634  1.00 42.28           C
ATOM   2091  O   VAL A 284      16.455 114.924  -3.610  1.00 42.22           O
ATOM   2092  CB  VAL A 284      18.971 116.294  -1.777  1.00 43.87           C
ATOM   2093  CG1 VAL A 284      17.766 116.237  -0.825  1.00 43.54           C
ATOM   2094  CG2 VAL A 284      20.241 115.823  -1.059  1.00 43.63           C
ATOM   2095  N   ARG A 285      17.188 116.961  -4.165  1.00 37.14           N
ATOM   2096  CA  ARG A 285      15.870 117.401  -4.611  1.00 36.43           C
ATOM   2097  C   ARG A 285      15.369 116.662  -5.836  1.00 39.52           C
ATOM   2098  O   ARG A 285      14.163 116.549  -6.023  1.00 39.07           O
ATOM   2099  CB  ARG A 285      15.891 118.906  -4.849  1.00 35.68           C
ATOM   2100  CG  ARG A 285      16.038 119.702  -3.553  1.00 39.37           C
ATOM   2101  CD  ARG A 285      16.071 121.181  -3.850  1.00 39.96           C
ATOM   2102  NE  ARG A 285      17.284 121.538  -4.596  1.00 40.35           N
ATOM   2103  CZ  ARG A 285      17.505 122.665  -5.255  1.00 54.52           C
ATOM   2104  NH1 ARG A 285      16.633 123.628  -5.365  1.00 39.39           N
ATOM   2105  NH2 ARG A 285      18.657 122.837  -5.834  1.00 47.34           N
ATOM   2106  N   ASP A 286      16.272 116.108  -6.630  1.00 35.99           N
ATOM   2107  CA  ASP A 286      15.879 115.304  -7.787  1.00 35.39           C
ATOM   2108  C   ASP A 286      15.136 114.048  -7.353  1.00 38.62           C
ATOM   2109  O   ASP A 286      14.101 113.683  -7.907  1.00 39.31           O
ATOM   2110  CB  ASP A 286      17.116 114.862  -8.563  1.00 37.45           C
ATOM   2111  CG  ASP A 286      16.764 114.031  -9.777  1.00 51.45           C
ATOM   2112  OD1 ASP A 286      15.898 114.434 -10.583  1.00 52.60           O
ATOM   2113  OD2 ASP A 286      17.380 112.962  -9.961  1.00 56.25           O
ATOM   2114  N   GLU A 287      15.645 113.401  -6.314  1.00 33.67           N
ATOM   2115  CA  GLU A 287      15.051 112.154  -5.848  1.00 32.51           C
ATOM   2116  C   GLU A 287      13.667 112.379  -5.268  1.00 33.44           C
ATOM   2117  O   GLU A 287      12.804 111.507  -5.337  1.00 31.82           O
ATOM   2118  CB  GLU A 287      15.913 111.517  -4.764  1.00 33.62           C
ATOM   2119  CG  GLU A 287      17.299 111.108  -5.188  1.00 41.45           C
ATOM   2120  CD  GLU A 287      17.303 110.114  -6.330  1.00 67.12           C
ATOM   2121  OE1 GLU A 287      16.370 109.290  -6.467  1.00 54.65           O
ATOM   2122  OE2 GLU A 287      18.257 110.175  -7.142  1.00 63.27           O
ATOM   2123  N   LYS A 288      13.446 113.567  -4.724  1.00 29.45           N
ATOM   2124  CA  LYS A 288      12.136 113.918  -4.182  1.00 29.46           C
ATOM   2125  C   LYS A 288      11.097 113.997  -5.291  1.00 34.80           C
ATOM   2126  O   LYS A 288      10.001 113.469  -5.142  1.00 34.87           O
ATOM   2127  CB  LYS A 288      12.209 115.251  -3.437  1.00 30.98           C
ATOM   2128  CG  LYS A 288      13.171 115.223  -2.244  1.00 34.17           C
ATOM   2129  CD  LYS A 288      13.334 116.582  -1.574  1.00 30.84           C
ATOM   2130  CE  LYS A 288      12.072 116.981  -0.851  1.00 37.10           C
ATOM   2131  NZ  LYS A 288      12.186 118.278  -0.127  1.00 39.69           N
ATOM   2132  N   VAL A 289      11.433 114.600  -6.425  1.00 31.50           N
ATOM   2133  CA  VAL A 289      10.457 114.680  -7.518  1.00 30.98           C
ATOM   2134  C   VAL A 289      10.240 113.285  -8.085  1.00 34.15           C
ATOM   2135  O   VAL A 289       9.124 112.932  -8.432  1.00 34.32           O
ATOM   2136  CB  VAL A 289      10.848 115.624  -8.692  1.00 34.21           C
ATOM   2137  CG1 VAL A 289       9.588 116.110  -9.423  1.00 34.00           C
ATOM   2138  CG2 VAL A 289      11.623 116.836  -8.209  1.00 33.83           C
ATOM   2139  N   LYS A 290      11.280 112.461  -8.114  1.00 28.41           N
ATOM   2140  CA  LYS A 290      11.161 111.074  -8.581  1.00 27.00           C
ATOM   2141  C   LYS A 290      10.124 110.270  -7.788  1.00 32.98           C
ATOM   2142  O   LYS A 290       9.388 109.473  -8.372  1.00 33.72           O
ATOM   2143  CB  LYS A 290      12.543 110.414  -8.524  1.00 27.77           C
ATOM   2144  CG  LYS A 290      12.641 109.042  -9.183  1.00 40.07           C
ATOM   2145  CD  LYS A 290      13.990 108.372  -8.926  1.00 45.54           C
ATOM   2146  CE  LYS A 290      15.163 109.064  -9.611  1.00 52.60           C
ATOM   2147  NZ  LYS A 290      16.438 108.382  -9.230  1.00 63.36           N
ATOM   2148  N   VAL A 291       9.992 110.514  -6.489  1.00 29.69           N
ATOM   2149  CA  VAL A 291       8.924 109.875  -5.708  1.00 29.23           C
ATOM   2150  C   VAL A 291       7.573 110.369  -6.204  1.00 33.85           C
ATOM   2151  O   VAL A 291       6.677 109.590  -6.512  1.00 33.86           O
ATOM   2152  CB  VAL A 291       9.010 110.215  -4.188  1.00 32.59           C
ATOM   2153  CG1 VAL A 291       7.848 109.603  -3.390  1.00 32.48           C
ATOM   2154  CG2 VAL A 291      10.313 109.724  -3.601  1.00 32.39           C
ATOM   2155  N   LEU A 292       7.420 111.679  -6.302  1.00 30.36           N
ATOM   2156  CA  LEU A 292       6.123 112.266  -6.624  1.00 30.43           C
ATOM   2157  C   LEU A 292       5.664 111.906  -8.039  1.00 35.55           C
ATOM   2158  O   LEU A 292       4.475 111.713  -8.287  1.00 34.96           O
ATOM   2159  CB  LEU A 292       6.206 113.781  -6.457  1.00 30.31           C
ATOM   2160  CG  LEU A 292       6.602 114.385  -5.102  1.00 33.73           C
ATOM   2161  CD1 LEU A 292       6.794 115.883  -5.250  1.00 32.64           C
ATOM   2162  CD2 LEU A 292       5.568 114.115  -4.026  1.00 35.43           C
ATOM   2163  N   LYS A 293       6.626 111.705  -8.932  1.00 32.43           N
ATOM   2164  CA  LYS A 293       6.404 111.227 -10.303  1.00 32.22           C
ATOM   2165  C   LYS A 293       5.923 109.781 -10.415  1.00 38.22           C
ATOM   2166  O   LYS A 293       5.573 109.355 -11.517  1.00 38.35           O
ATOM   2167  CB  LYS A 293       7.714 111.354 -11.091  1.00 32.94           C
ATOM   2168  CG  LYS A 293       8.039 112.767 -11.559  1.00 37.51           C
ATOM   2169  CD  LYS A 293       9.452 112.826 -12.129  1.00 46.10           C
ATOM   2170  CE  LYS A 293       9.803 114.216 -12.644  1.00 55.12           C
ATOM   2171  NZ  LYS A 293      11.258 114.307 -12.987  1.00 68.34           N
ATOM   2172  N   CYS A 294       5.888 109.032  -9.319  1.00 35.28           N
ATOM   2173  CA  CYS A 294       5.299 107.689  -9.313  1.00 35.53           C
ATOM   2174  C   CYS A 294       4.198 107.520  -8.261  1.00 37.47           C
ATOM   2175  O   CYS A 294       3.642 106.431  -8.118  1.00 37.77           O
ATOM   2176  CB  CYS A 294       6.390 106.621  -9.162  1.00 36.74           C
ATOM   2177  SG  CYS A 294       7.390 106.717  -7.662  1.00 41.38           S
ATOM   2178  N   ILE A 295       3.834 108.579  -7.548  1.00 31.82           N
ATOM   2179  CA  ILE A 295       2.662 108.521  -6.669  1.00 30.10           C
ATOM   2180  C   ILE A 295       1.436 108.647  -7.562  1.00 33.87           C
ATOM   2181  O   ILE A 295       1.363 109.560  -8.383  1.00 32.67           O
ATOM   2182  CB  ILE A 295       2.631 109.659  -5.606  1.00 32.14           C
ATOM   2183  CG1 ILE A 295       3.740 109.433  -4.571  1.00 31.97           C
ATOM   2184  CG2 ILE A 295       1.273 109.706  -4.857  1.00 31.43           C
ATOM   2185  CD1 ILE A 295       3.954 110.560  -3.559  1.00 34.05           C
ATOM   2186  N   SER A 296       0.468 107.757  -7.408  1.00 32.14           N
ATOM   2187  CA  SER A 296      -0.800 107.871  -8.128  1.00 31.83           C
ATOM   2188  C   SER A 296      -1.746 108.853  -7.436  1.00 35.98           C
ATOM   2189  O   SER A 296      -1.770 108.935  -6.204  1.00 37.01           O
ATOM   2190  CB  SER A 296      -1.427 106.487  -8.240  1.00 34.31           C
ATOM   2191  OG  SER A 296      -0.491 105.642  -8.890  1.00 46.23           O
ATOM   2192  N   GLU A 297      -2.506 109.603  -8.224  1.00 30.78           N
ATOM   2193  CA  GLU A 297      -3.401 110.641  -7.710  1.00 30.72           C
ATOM   2194  C   GLU A 297      -4.425 110.038  -6.760  1.00 35.06           C
ATOM   2195  O   GLU A 297      -4.917 108.929  -6.997  1.00 34.92           O
ATOM   2196  CB  GLU A 297      -4.174 111.342  -8.839  1.00 32.11           C
ATOM   2197  CG  GLU A 297      -3.336 112.104  -9.868  1.00 40.55           C
ATOM   2198  CD  GLU A 297      -2.895 111.271 -11.064  1.00 63.80           C
ATOM   2199  OE1 GLU A 297      -2.933 110.015 -11.011  1.00 57.63           O
ATOM   2200  OE2 GLU A 297      -2.525 111.857 -12.102  1.00 58.35           O
ATOM   2201  N   VAL A 298      -4.747 110.763  -5.696  1.00 31.73           N
ATOM   2202  CA  VAL A 298      -5.657 110.245  -4.674  1.00 31.46           C
ATOM   2203  C   VAL A 298      -7.035 109.980  -5.256  1.00 35.48           C
ATOM   2204  O   VAL A 298      -7.552 110.792  -6.027  1.00 34.52           O
ATOM   2205  CB  VAL A 298      -5.886 111.203  -3.475  1.00 35.22           C
ATOM   2206  CG1 VAL A 298      -5.982 110.402  -2.183  1.00 35.71           C
ATOM   2207  CG2 VAL A 298      -4.807 112.280  -3.357  1.00 34.62           C
ATOM   2208  N   GLN A 299      -7.623 108.858  -4.875  1.00 32.73           N
ATOM   2209  CA  GLN A 299      -8.960 108.478  -5.318  1.00 32.08           C
ATOM   2210  C   GLN A 299      -9.916 108.643  -4.145  1.00 36.96           C
ATOM   2211  O   GLN A 299      -9.568 108.268  -3.033  1.00 36.00           O
ATOM   2212  CB  GLN A 299      -8.938 107.019  -5.779  1.00 32.71           C
ATOM   2213  CG  GLN A 299      -7.977 106.762  -6.940  1.00 28.96           C
ATOM   2214  CD  GLN A 299      -8.327 107.563  -8.176  1.00 39.37           C
ATOM   2215  OE1 GLN A 299      -9.443 107.492  -8.683  1.00 35.71           O
ATOM   2216  NE2 GLN A 299      -7.400 108.350  -8.649  1.00 25.78           N
ATOM   2217  N   ALA A 300     -11.104 109.182  -4.381  1.00 35.19           N
ATOM   2218  CA  ALA A 300     -12.101 109.439  -3.338  1.00 35.17           C
ATOM   2219  C   ALA A 300     -12.438 108.225  -2.463  1.00 39.01           C
ATOM   2220  O   ALA A 300     -12.609 108.349  -1.254  1.00 40.08           O
ATOM   2221  CB  ALA A 300     -13.370 109.979  -4.007  1.00 35.83           C
ATOM   2222  N   ASN A 301     -12.470 107.039  -3.053  1.00 33.29           N
ATOM   2223  CA  ASN A 301     -12.744 105.812  -2.300  1.00 32.39           C
ATOM   2224  C   ASN A 301     -11.635 105.409  -1.318  1.00 34.51           C
ATOM   2225  O   ASN A 301     -11.809 104.477  -0.529  1.00 35.03           O
ATOM   2226  CB  ASN A 301     -13.052 104.665  -3.272  1.00 35.28           C
ATOM   2227  CG  ASN A 301     -14.372 104.852  -3.984  1.00 64.07           C
ATOM   2228  OD1 ASN A 301     -15.321 105.381  -3.414  1.00 64.67           O
ATOM   2229  ND2 ASN A 301     -14.460 104.421  -5.210  1.00 52.00           N
ATOM   2230  N   ASN A 302     -10.518 106.123  -1.322  1.00 29.26           N
ATOM   2231  CA  ASN A 302      -9.433 105.936  -0.357  1.00 29.23           C
ATOM   2232  C   ASN A 302      -9.337 107.113   0.617  1.00 35.20           C
ATOM   2233  O   ASN A 302      -8.293 107.304   1.246  1.00 34.49           O
ATOM   2234  CB  ASN A 302      -8.100 105.784  -1.101  1.00 26.37           C
ATOM   2235  CG  ASN A 302      -7.951 104.444  -1.750  1.00 37.97           C
ATOM   2236  OD1 ASN A 302      -8.280 104.247  -2.909  1.00 32.65           O
ATOM   2237  ND2 ASN A 302      -7.426 103.507  -1.012  1.00 30.37           N
ATOM   2238  N   VAL A 303     -10.381 107.931   0.708  1.00 33.38           N
ATOM   2239  CA  VAL A 303     -10.355 109.146   1.531  1.00 33.96           C
ATOM   2240  C   VAL A 303     -11.560 109.247   2.462  1.00 39.89           C
ATOM   2241  O   VAL A 303     -12.700 109.053   2.049  1.00 39.49           O
ATOM   2242  CB  VAL A 303     -10.290 110.410   0.623  1.00 37.77           C
ATOM   2243  CG1 VAL A 303     -10.194 111.714   1.441  1.00 37.13           C
ATOM   2244  CG2 VAL A 303      -9.098 110.306  -0.313  1.00 37.74           C
ATOM   2245  N   VAL A 304     -11.303 109.572   3.719  1.00 36.99           N
ATOM   2246  CA  VAL A 304     -12.334 109.787   4.735  1.00 36.74           C
ATOM   2247  C   VAL A 304     -12.102 111.209   5.232  1.00 40.51           C
ATOM   2248  O   VAL A 304     -10.955 111.605   5.434  1.00 39.52           O
ATOM   2249  CB  VAL A 304     -12.196 108.745   5.884  1.00 40.75           C
ATOM   2250  CG1 VAL A 304     -13.062 109.105   7.089  1.00 40.77           C
ATOM   2251  CG2 VAL A 304     -12.576 107.341   5.386  1.00 40.43           C
ATOM   2252  N   LEU A 305     -13.162 111.984   5.413  1.00 37.42           N
ATOM   2253  CA  LEU A 305     -13.055 113.377   5.844  1.00 37.28           C
ATOM   2254  C   LEU A 305     -13.831 113.569   7.138  1.00 42.63           C
ATOM   2255  O   LEU A 305     -14.835 112.900   7.364  1.00 42.47           O
ATOM   2256  CB  LEU A 305     -13.649 114.295   4.772  1.00 37.18           C
ATOM   2257  CG  LEU A 305     -13.023 114.281   3.369  1.00 41.11           C
ATOM   2258  CD1 LEU A 305     -13.858 115.151   2.439  1.00 41.39           C
ATOM   2259  CD2 LEU A 305     -11.575 114.769   3.362  1.00 41.03           C
ATOM   2260  N   GLY A 306     -13.410 114.514   7.966  1.00 40.40           N
ATOM   2261  CA  GLY A 306     -14.146 114.832   9.178  1.00 40.84           C
ATOM   2262  C   GLY A 306     -14.209 116.318   9.454  1.00 46.23           C
ATOM   2263  O   GLY A 306     -13.370 117.059   8.953  1.00 46.78           O
ATOM   2264  N   GLN A 307     -15.176 116.762  10.242  1.00 42.34           N
ATOM   2265  CA  GLN A 307     -15.335 118.172  10.611  1.00 42.38           C
ATOM   2266  C   GLN A 307     -15.645 118.173  12.108  1.00 46.96           C
ATOM   2267  O   GLN A 307     -16.491 117.392  12.545  1.00 47.03           O
ATOM   2268  CB  GLN A 307     -16.472 118.781   9.780  1.00 43.82           C
ATOM   2269  CG  GLN A 307     -16.748 120.258   9.998  1.00 57.62           C
ATOM   2270  CD  GLN A 307     -17.912 120.749   9.152  1.00 76.53           C
ATOM   2271  OE1 GLN A 307     -19.075 120.507   9.453  1.00 77.63           O
ATOM   2272  NE2 GLN A 307     -17.610 121.426   8.080  1.00 63.13           N
ATOM   2273  N   TYR A 308     -14.947 118.958  12.919  1.00 44.01           N
ATOM   2274  CA  TYR A 308     -15.164 118.859  14.364  1.00 44.36           C
ATOM   2275  C   TYR A 308     -16.474 119.501  14.813  1.00 50.56           C
ATOM   2276  O   TYR A 308     -16.864 120.569  14.330  1.00 50.79           O
ATOM   2277  CB  TYR A 308     -13.984 119.392  15.195  1.00 45.47           C
ATOM   2278  CG  TYR A 308     -13.702 120.880  15.134  1.00 47.09           C
ATOM   2279  CD1 TYR A 308     -12.831 121.411  14.162  1.00 48.20           C
ATOM   2280  CD2 TYR A 308     -14.242 121.758  16.097  1.00 48.47           C
ATOM   2281  CE1 TYR A 308     -12.546 122.803  14.112  1.00 48.96           C
ATOM   2282  CE2 TYR A 308     -13.942 123.150  16.060  1.00 48.68           C
ATOM   2283  CZ  TYR A 308     -13.118 123.658  15.055  1.00 54.04           C
ATOM   2284  OH  TYR A 308     -12.894 125.011  15.006  1.00 51.06           O
ATOM   2285  N   VAL A 309     -17.128 118.870  15.775  1.00 47.54           N
ATOM   2286  CA  VAL A 309     -18.272 119.439  16.482  1.00 47.16           C
ATOM   2287  C   VAL A 309     -17.719 119.719  17.864  1.00 53.37           C
ATOM   2288  O   VAL A 309     -16.682 119.170  18.249  1.00 53.38           O
ATOM   2289  CB  VAL A 309     -19.525 118.509  16.561  1.00 50.33           C
ATOM   2290  CG1 VAL A 309     -20.107 118.280  15.176  1.00 49.99           C
ATOM   2291  CG2 VAL A 309     -19.229 117.151  17.219  1.00 50.16           C
ATOM   2292  N   GLY A 310     -18.374 120.596  18.600  1.00 51.41           N
ATOM   2293  CA  GLY A 310     -17.873 120.972  19.901  1.00 52.01           C
ATOM   2294  C   GLY A 310     -18.051 119.833  20.873  1.00 59.18           C
ATOM   2295  O   GLY A 310     -18.907 118.961  20.699  1.00 58.87           O
ATOM   2296  N   ASN A 311     -17.245 119.854  21.916  1.00 58.79           N
ATOM   2297  CA  ASN A 311     -17.357 118.918  23.020  1.00 60.08           C
ATOM   2298  C   ASN A 311     -18.045 119.652  24.170  1.00 67.45           C
ATOM   2299  O   ASN A 311     -17.399 120.454  24.844  1.00 67.74           O
ATOM   2300  CB  ASN A 311     -15.961 118.464  23.448  1.00 59.10           C
ATOM   2301  CG  ASN A 311     -16.003 117.374  24.480  1.00 72.11           C
ATOM   2302  OD1 ASN A 311     -17.063 117.001  24.973  1.00 64.11           O
ATOM   2303  ND2 ASN A 311     -14.862 116.846  24.808  1.00 60.07           N
ATOM   2304  N   PRO A 312     -19.346 119.414  24.414  1.00 65.58           N
ATOM   2305  CA  PRO A 312     -19.958 120.118  25.550  1.00 65.84           C
ATOM   2306  C   PRO A 312     -19.403 119.724  26.918  1.00 71.53           C
ATOM   2307  O   PRO A 312     -19.569 120.450  27.889  1.00 71.75           O
ATOM   2308  CB  PRO A 312     -21.431 119.705  25.457  1.00 67.35           C
ATOM   2309  CG  PRO A 312     -21.615 119.302  24.052  1.00 71.43           C
ATOM   2310  CD  PRO A 312     -20.350 118.567  23.748  1.00 66.45           C
ATOM   2311  N   ASP A 313     -18.704 118.601  27.003  1.00 68.64           N
ATOM   2312  CA  ASP A 313     -18.068 118.163  28.249  1.00 68.83           C
ATOM   2313  C   ASP A 313     -16.595 118.583  28.224  1.00 72.85           C
ATOM   2314  O   ASP A 313     -15.771 118.082  28.986  1.00 72.40           O
ATOM   2315  CB  ASP A 313     -18.160 116.639  28.391  1.00 70.83           C
ATOM   2316  CG  ASP A 313     -19.574 116.145  28.653  1.00 85.25           C
ATOM   2317  OD1 ASP A 313     -20.438 116.896  29.158  1.00 86.73           O
ATOM   2318  OD2 ASP A 313     -19.835 114.949  28.386  1.00 92.40           O
ATOM   2319  N   GLY A 314     -16.239 119.453  27.291  1.00 69.33           N
ATOM   2320  CA  GLY A 314     -14.850 119.822  27.079  1.00 69.28           C
ATOM   2321  C   GLY A 314     -14.295 120.868  28.024  1.00 74.24           C
ATOM   2322  O   GLY A 314     -15.023 121.451  28.827  1.00 74.43           O
ATOM   2323  N   GLU A 315     -12.994 121.110  27.947  1.00 70.92           N
ATOM   2324  CA  GLU A 315     -12.309 121.997  28.896  1.00 70.43           C
ATOM   2325  C   GLU A 315     -12.567 123.492  28.706  1.00 73.08           C
ATOM   2326  O   GLU A 315     -12.295 124.288  29.602  1.00 73.63           O
ATOM   2327  CB  GLU A 315     -10.796 121.760  28.841  1.00 71.84           C
ATOM   2328  CG  GLU A 315     -10.377 120.342  29.189  1.00 82.65           C
ATOM   2329  CD  GLU A 315     -10.869 119.916  30.560  1.00107.69           C
ATOM   2330  OE1 GLU A 315     -10.490 120.556  31.566  1.00107.36           O
ATOM   2331  OE2 GLU A 315     -11.623 118.917  30.668  1.00101.15           O
ATOM   2332  N   GLY A 316     -13.117 123.888  27.570  1.00 67.10           N
ATOM   2333  CA  GLY A 316     -13.477 125.283  27.359  1.00 65.72           C
ATOM   2334  C   GLY A 316     -13.529 125.683  25.902  1.00 67.43           C
ATOM   2335  O   GLY A 316     -14.608 125.766  25.324  1.00 66.27           O
ATOM   2336  N   GLU A 317     -12.381 125.860  25.263  1.00 62.98           N
ATOM   2337  CA  GLU A 317     -12.366 126.209  23.834  1.00 61.86           C
ATOM   2338  C   GLU A 317     -12.901 125.045  22.992  1.00 63.50           C
ATOM   2339  O   GLU A 317     -13.398 125.229  21.877  1.00 62.62           O
ATOM   2340  CB  GLU A 317     -10.977 126.654  23.342  1.00 63.19           C
ATOM   2341  CG  GLU A 317      -9.814 125.713  23.628  1.00 75.98           C
ATOM   2342  CD  GLU A 317      -9.250 125.904  25.022  1.00103.43           C
ATOM   2343  OE1 GLU A 317      -8.679 126.974  25.334  1.00102.32           O
ATOM   2344  OE2 GLU A 317      -9.396 124.995  25.859  1.00 98.31           O
ATOM   2345  N   ALA A 318     -12.891 123.857  23.577  1.00 58.85           N
ATOM   2346  CA  ALA A 318     -13.509 122.678  22.989  1.00 58.27           C
ATOM   2347  C   ALA A 318     -15.004 122.778  22.686  1.00 63.14           C
ATOM   2348  O   ALA A 318     -15.492 122.034  21.849  1.00 63.38           O
ATOM   2349  CB  ALA A 318     -13.274 121.491  23.915  1.00 58.81           C
ATOM   2350  N   THR A 319     -15.754 123.626  23.374  1.00 59.90           N
ATOM   2351  CA  THR A 319     -17.214 123.616  23.234  1.00 59.42           C
ATOM   2352  C   THR A 319     -17.697 124.217  21.916  1.00 61.58           C
ATOM   2353  O   THR A 319     -18.830 123.986  21.485  1.00 59.97           O
ATOM   2354  CB  THR A 319     -17.870 124.410  24.371  1.00 67.80           C
ATOM   2355  OG1 THR A 319     -17.380 125.752  24.338  1.00 73.50           O
ATOM   2356  CG2 THR A 319     -17.532 123.829  25.733  1.00 61.87           C
ATOM   2357  N   LYS A 320     -16.836 124.973  21.250  1.00 58.56           N
ATOM   2358  CA  LYS A 320     -17.154 125.546  19.942  1.00 58.43           C
ATOM   2359  C   LYS A 320     -16.884 124.477  18.885  1.00 61.63           C
ATOM   2360  O   LYS A 320     -15.801 123.899  18.868  1.00 62.20           O
ATOM   2361  CB  LYS A 320     -16.241 126.757  19.719  1.00 60.86           C
ATOM   2362  CG  LYS A 320     -16.501 127.564  18.442  1.00 80.58           C
ATOM   2363  CD  LYS A 320     -15.351 128.523  18.128  1.00 90.05           C
ATOM   2364  CE  LYS A 320     -14.148 127.772  17.540  1.00 95.19           C
ATOM   2365  NZ  LYS A 320     -12.951 128.635  17.326  1.00100.30           N
ATOM   2366  N   GLY A 321     -17.829 124.212  17.996  1.00 55.63           N
ATOM   2367  CA  GLY A 321     -17.584 123.320  16.872  1.00 54.54           C
ATOM   2368  C   GLY A 321     -17.180 124.118  15.653  1.00 55.99           C
ATOM   2369  O   GLY A 321     -17.134 125.346  15.719  1.00 55.42           O
ATOM   2370  N   TYR A 322     -16.879 123.465  14.540  1.00 50.56           N
ATOM   2371  CA  TYR A 322     -16.401 124.182  13.361  1.00 49.49           C
ATOM   2372  C   TYR A 322     -17.415 125.189  12.821  1.00 55.09           C
ATOM   2373  O   TYR A 322     -17.064 126.316  12.485  1.00 54.83           O
ATOM   2374  CB  TYR A 322     -16.011 123.206  12.255  1.00 49.52           C
ATOM   2375  CG  TYR A 322     -15.355 123.911  11.090  1.00 48.78           C
ATOM   2376  CD1 TYR A 322     -14.100 124.539  11.241  1.00 50.32           C
ATOM   2377  CD2 TYR A 322     -16.001 123.993   9.840  1.00 48.41           C
ATOM   2378  CE1 TYR A 322     -13.496 125.228  10.158  1.00 50.27           C
ATOM   2379  CE2 TYR A 322     -15.397 124.677   8.754  1.00 48.60           C
ATOM   2380  CZ  TYR A 322     -14.156 125.294   8.931  1.00 54.46           C
ATOM   2381  OH  TYR A 322     -13.581 125.988   7.905  1.00 54.48           O
ATOM   2382  N   LEU A 323     -18.684 124.818  12.788  1.00 53.35           N
ATOM   2383  CA  LEU A 323     -19.714 125.690  12.229  1.00 54.02           C
ATOM   2384  C   LEU A 323     -20.160 126.789  13.191  1.00 61.27           C
ATOM   2385  O   LEU A 323     -20.821 127.740  12.788  1.00 61.93           O
ATOM   2386  CB  LEU A 323     -20.933 124.849  11.840  1.00 53.81           C
ATOM   2387  CG  LEU A 323     -20.714 123.726  10.813  1.00 57.72           C
ATOM   2388  CD1 LEU A 323     -22.015 122.954  10.631  1.00 57.82           C
ATOM   2389  CD2 LEU A 323     -20.228 124.242   9.457  1.00 58.51           C
ATOM   2390  N   ASP A 324     -19.803 126.667  14.462  1.00 58.43           N
ATOM   2391  CA  ASP A 324     -20.280 127.590  15.500  1.00 58.34           C
ATOM   2392  C   ASP A 324     -19.544 128.934  15.507  1.00 63.21           C
ATOM   2393  O   ASP A 324     -19.890 129.853  16.258  1.00 62.75           O
ATOM   2394  CB  ASP A 324     -20.165 126.938  16.883  1.00 60.30           C
ATOM   2395  CG  ASP A 324     -21.106 125.761  17.060  1.00 72.69           C
ATOM   2396  OD1 ASP A 324     -22.300 125.854  16.707  1.00 73.64           O
ATOM   2397  OD2 ASP A 324     -20.662 124.704  17.558  1.00 79.32           O
ATOM   2398  N   ASP A 325     -18.543 129.064  14.653  1.00 60.93           N
ATOM   2399  CA  ASP A 325     -17.824 130.322  14.436  1.00 61.13           C
ATOM   2400  C   ASP A 325     -18.475 131.036  13.243  1.00 65.81           C
ATOM   2401  O   ASP A 325     -18.500 130.483  12.147  1.00 66.02           O
ATOM   2402  CB  ASP A 325     -16.362 129.984  14.126  1.00 63.01           C
ATOM   2403  CG  ASP A 325     -15.478 131.202  13.921  1.00 76.62           C
ATOM   2404  OD1 ASP A 325     -15.967 132.323  13.697  1.00 84.35           O
ATOM   2405  OD2 ASP A 325     -14.239 131.030  13.970  1.00 77.35           O
ATOM   2406  N   PRO A 326     -18.989 132.270  13.410  1.00 62.17           N
ATOM   2407  CA  PRO A 326     -19.614 132.910  12.245  1.00 61.40           C
ATOM   2408  C   PRO A 326     -18.649 133.369  11.155  1.00 64.39           C
ATOM   2409  O   PRO A 326     -19.094 133.779  10.079  1.00 64.61           O
ATOM   2410  CB  PRO A 326     -20.309 134.124  12.867  1.00 63.00           C
ATOM   2411  CG  PRO A 326     -19.434 134.491  13.978  1.00 67.54           C
ATOM   2412  CD  PRO A 326     -19.058 133.163  14.581  1.00 62.68           C
ATOM   2413  N   THR A 327     -17.342 133.330  11.385  1.00 58.76           N
ATOM   2414  CA  THR A 327     -16.398 133.654  10.317  1.00 57.21           C
ATOM   2415  C   THR A 327     -16.406 132.520   9.296  1.00 57.83           C
ATOM   2416  O   THR A 327     -16.100 132.739   8.124  1.00 57.21           O
ATOM   2417  CB  THR A 327     -14.947 133.870  10.813  1.00 68.41           C
ATOM   2418  OG1 THR A 327     -14.445 132.677  11.419  1.00 70.97           O
ATOM   2419  CG2 THR A 327     -14.850 134.984  11.841  1.00 67.17           C
ATOM   2420  N   VAL A 328     -16.805 131.327   9.721  1.00 52.57           N
ATOM   2421  CA  VAL A 328     -16.951 130.188   8.821  1.00 51.63           C
ATOM   2422  C   VAL A 328     -18.282 130.394   8.095  1.00 55.59           C
ATOM   2423  O   VAL A 328     -19.313 130.597   8.752  1.00 54.00           O
ATOM   2424  CB  VAL A 328     -16.978 128.840   9.604  1.00 54.45           C
ATOM   2425  CG1 VAL A 328     -17.244 127.645   8.698  1.00 53.87           C
ATOM   2426  CG2 VAL A 328     -15.652 128.625  10.321  1.00 54.13           C
ATOM   2427  N   PRO A 329     -18.287 130.355   6.748  1.00 53.31           N
ATOM   2428  CA  PRO A 329     -19.569 130.467   6.043  1.00 53.66           C
ATOM   2429  C   PRO A 329     -20.560 129.398   6.482  1.00 62.08           C
ATOM   2430  O   PRO A 329     -20.192 128.260   6.781  1.00 62.89           O
ATOM   2431  CB  PRO A 329     -19.179 130.249   4.581  1.00 54.58           C
ATOM   2432  CG  PRO A 329     -17.773 130.669   4.506  1.00 58.49           C
ATOM   2433  CD  PRO A 329     -17.185 130.175   5.788  1.00 53.61           C
ATOM   2434  N   ARG A 330     -21.831 129.755   6.553  1.00 60.65           N
ATOM   2435  CA  ARG A 330     -22.814 128.833   7.107  1.00 61.33           C
ATOM   2436  C   ARG A 330     -23.020 127.672   6.152  1.00 65.14           C
ATOM   2437  O   ARG A 330     -22.972 127.839   4.935  1.00 65.10           O
ATOM   2438  CB  ARG A 330     -24.133 129.547   7.420  1.00 64.23           C
ATOM   2439  CG  ARG A 330     -24.032 130.665   8.468  1.00 82.56           C
ATOM   2440  CD  ARG A 330     -23.552 130.170   9.833  1.00 98.99           C
ATOM   2441  NE  ARG A 330     -23.533 131.240  10.838  1.00112.96           N
ATOM   2442  CZ  ARG A 330     -23.177 131.121  12.110  1.00131.02           C
ATOM   2443  NH1 ARG A 330     -22.672 130.043  12.639  1.00121.21           N
ATOM   2444  NH2 ARG A 330     -23.323 132.137  12.906  1.00118.63           N
ATOM   2445  N   GLY A 331     -23.212 126.486   6.704  1.00 60.93           N
ATOM   2446  CA  GLY A 331     -23.419 125.294   5.897  1.00 60.45           C
ATOM   2447  C   GLY A 331     -22.131 124.750   5.316  1.00 62.49           C
ATOM   2448  O   GLY A 331     -22.162 123.945   4.383  1.00 62.38           O
ATOM   2449  N   SER A 332     -20.994 125.212   5.819  1.00 56.55           N
ATOM   2450  CA  SER A 332     -19.703 124.810   5.270  1.00 54.88           C
ATOM   2451  C   SER A 332     -19.456 123.312   5.347  1.00 57.41           C
ATOM   2452  O   SER A 332     -19.712 122.660   6.359  1.00 57.48           O
ATOM   2453  CB  SER A 332     -18.561 125.503   6.002  1.00 57.00           C
ATOM   2454  OG  SER A 332     -17.331 125.028   5.497  1.00 61.56           O
ATOM   2455  N   THR A 333     -18.921 122.766   4.268  1.00 52.06           N
ATOM   2456  CA  THR A 333     -18.582 121.352   4.177  1.00 50.47           C
ATOM   2457  C   THR A 333     -17.066 121.176   4.249  1.00 52.58           C
ATOM   2458  O   THR A 333     -16.536 120.121   3.901  1.00 52.89           O
ATOM   2459  CB  THR A 333     -19.119 120.788   2.851  1.00 54.08           C
ATOM   2460  OG1 THR A 333     -18.645 121.615   1.786  1.00 54.56           O
ATOM   2461  CG2 THR A 333     -20.637 120.806   2.799  1.00 49.06           C
ATOM   2462  N   THR A 334     -16.351 122.205   4.688  1.00 47.38           N
ATOM   2463  CA  THR A 334     -14.893 122.127   4.812  1.00 46.25           C
ATOM   2464  C   THR A 334     -14.456 121.113   5.863  1.00 48.75           C
ATOM   2465  O   THR A 334     -14.924 121.139   7.004  1.00 47.67           O
ATOM   2466  CB  THR A 334     -14.306 123.494   5.203  1.00 49.18           C
ATOM   2467  OG1 THR A 334     -14.772 124.469   4.271  1.00 45.99           O
ATOM   2468  CG2 THR A 334     -12.795 123.525   5.156  1.00 45.50           C
ATOM   2469  N   ALA A 335     -13.555 120.217   5.489  1.00 44.86           N
ATOM   2470  CA  ALA A 335     -13.041 119.236   6.433  1.00 43.99           C
ATOM   2471  C   ALA A 335     -11.911 119.827   7.281  1.00 45.29           C
ATOM   2472  O   ALA A 335     -11.075 120.597   6.798  1.00 44.06           O
ATOM   2473  CB  ALA A 335     -12.558 118.004   5.685  1.00 44.63           C
ATOM   2474  N   THR A 336     -11.875 119.404   8.535  1.00 40.50           N
ATOM   2475  CA  THR A 336     -10.852 119.799   9.503  1.00 39.51           C
ATOM   2476  C   THR A 336     -10.026 118.579   9.899  1.00 41.94           C
ATOM   2477  O   THR A 336      -9.088 118.671  10.685  1.00 40.96           O
ATOM   2478  CB  THR A 336     -11.498 120.399  10.764  1.00 43.41           C
ATOM   2479  OG1 THR A 336     -12.370 119.434  11.357  1.00 49.11           O
ATOM   2480  CG2 THR A 336     -12.347 121.614  10.430  1.00 35.86           C
ATOM   2481  N   PHE A 337     -10.384 117.437   9.326  1.00 37.93           N
ATOM   2482  CA  PHE A 337      -9.667 116.176   9.482  1.00 36.47           C
ATOM   2483  C   PHE A 337      -9.741 115.499   8.122  1.00 40.49           C
ATOM   2484  O   PHE A 337     -10.782 115.581   7.472  1.00 40.16           O
ATOM   2485  CB  PHE A 337     -10.351 115.294  10.533  1.00 37.47           C
ATOM   2486  CG  PHE A 337      -9.778 113.905  10.642  1.00 38.36           C
ATOM   2487  CD1 PHE A 337     -10.175 112.893   9.746  1.00 40.22           C
ATOM   2488  CD2 PHE A 337      -8.844 113.598  11.644  1.00 39.75           C
ATOM   2489  CE1 PHE A 337      -9.602 111.607   9.808  1.00 40.51           C
ATOM   2490  CE2 PHE A 337      -8.284 112.300  11.744  1.00 42.04           C
ATOM   2491  CZ  PHE A 337      -8.661 111.304  10.816  1.00 39.79           C
ATOM   2492  N   ALA A 338      -8.687 114.812   7.710  1.00 37.23           N
ATOM   2493  CA  ALA A 338      -8.718 113.967   6.525  1.00 36.73           C
ATOM   2494  C   ALA A 338      -7.839 112.750   6.791  1.00 39.81           C
ATOM   2495  O   ALA A 338      -6.819 112.842   7.475  1.00 39.86           O
ATOM   2496  CB  ALA A 338      -8.223 114.730   5.294  1.00 37.40           C
ATOM   2497  N   ALA A 339      -8.220 111.636   6.197  1.00 34.72           N
ATOM   2498  CA  ALA A 339      -7.441 110.413   6.210  1.00 33.31           C
ATOM   2499  C   ALA A 339      -7.430 109.999   4.743  1.00 34.85           C
ATOM   2500  O   ALA A 339      -8.459 110.075   4.081  1.00 34.90           O
ATOM   2501  CB  ALA A 339      -8.109 109.380   7.099  1.00 33.91           C
ATOM   2502  N   VAL A 340      -6.253 109.683   4.234  1.00 29.53           N
ATOM   2503  CA  VAL A 340      -5.988 109.487   2.811  1.00 28.34           C
ATOM   2504  C   VAL A 340      -5.090 108.258   2.732  1.00 32.37           C
ATOM   2505  O   VAL A 340      -4.341 107.988   3.678  1.00 32.30           O
ATOM   2506  CB  VAL A 340      -5.277 110.784   2.282  1.00 31.24           C
ATOM   2507  CG1 VAL A 340      -4.295 110.546   1.128  1.00 31.05           C
ATOM   2508  CG2 VAL A 340      -6.313 111.840   1.877  1.00 30.48           C
ATOM   2509  N   VAL A 341      -5.138 107.525   1.627  1.00 28.87           N
ATOM   2510  CA  VAL A 341      -4.120 106.523   1.311  1.00 28.85           C
ATOM   2511  C   VAL A 341      -3.506 106.882  -0.040  1.00 34.69           C
ATOM   2512  O   VAL A 341      -4.232 107.155  -0.998  1.00 35.44           O
ATOM   2513  CB  VAL A 341      -4.710 105.088   1.254  1.00 31.96           C
ATOM   2514  CG1 VAL A 341      -3.604 104.045   1.058  1.00 31.19           C
ATOM   2515  CG2 VAL A 341      -5.483 104.775   2.535  1.00 31.69           C
ATOM   2516  N   LEU A 342      -2.183 106.869  -0.118  1.00 31.21           N
ATOM   2517  CA  LEU A 342      -1.448 107.012  -1.374  1.00 30.86           C
ATOM   2518  C   LEU A 342      -0.653 105.734  -1.595  1.00 32.75           C
ATOM   2519  O   LEU A 342      -0.509 104.928  -0.678  1.00 31.44           O
ATOM   2520  CB  LEU A 342      -0.473 108.196  -1.314  1.00 31.21           C
ATOM   2521  CG  LEU A 342      -1.053 109.606  -1.156  1.00 36.67           C
ATOM   2522  CD1 LEU A 342       0.083 110.617  -1.063  1.00 37.56           C
ATOM   2523  CD2 LEU A 342      -1.959 109.982  -2.314  1.00 39.17           C
ATOM   2524  N   TYR A 343      -0.116 105.580  -2.796  1.00 28.03           N
ATOM   2525  CA  TYR A 343       0.753 104.465  -3.158  1.00 26.49           C
ATOM   2526  C   TYR A 343       1.878 105.099  -3.961  1.00 28.70           C
ATOM   2527  O   TYR A 343       1.653 106.139  -4.576  1.00 28.15           O
ATOM   2528  CB  TYR A 343      -0.004 103.427  -3.987  1.00 27.11           C
ATOM   2529  CG  TYR A 343      -1.066 102.712  -3.180  1.00 27.63           C
ATOM   2530  CD1 TYR A 343      -2.375 103.226  -3.093  1.00 28.42           C
ATOM   2531  CD2 TYR A 343      -0.757 101.536  -2.462  1.00 28.55           C
ATOM   2532  CE1 TYR A 343      -3.354 102.593  -2.289  1.00 27.45           C
ATOM   2533  CE2 TYR A 343      -1.743 100.888  -1.666  1.00 29.77           C
ATOM   2534  CZ  TYR A 343      -3.026 101.437  -1.579  1.00 35.14           C
ATOM   2535  OH  TYR A 343      -4.000 100.875  -0.793  1.00 36.76           O
ATOM   2536  N   VAL A 344       3.056 104.493  -3.937  1.00 25.48           N
ATOM   2537  CA  VAL A 344       4.258 104.979  -4.619  1.00 25.01           C
ATOM   2538  C   VAL A 344       4.654 103.811  -5.517  1.00 28.04           C
ATOM   2539  O   VAL A 344       5.061 102.751  -5.044  1.00 27.64           O
ATOM   2540  CB  VAL A 344       5.409 105.318  -3.614  1.00 28.73           C
ATOM   2541  CG1 VAL A 344       6.703 105.703  -4.327  1.00 28.33           C
ATOM   2542  CG2 VAL A 344       5.031 106.459  -2.653  1.00 28.30           C
ATOM   2543  N   GLU A 345       4.448 103.959  -6.814  1.00 25.21           N
ATOM   2544  CA  GLU A 345       4.593 102.848  -7.749  1.00 25.82           C
ATOM   2545  C   GLU A 345       6.021 102.689  -8.274  1.00 30.49           C
ATOM   2546  O   GLU A 345       6.311 103.026  -9.419  1.00 30.41           O
ATOM   2547  CB  GLU A 345       3.618 103.040  -8.916  1.00 27.66           C
ATOM   2548  CG  GLU A 345       2.157 103.082  -8.480  1.00 42.89           C
ATOM   2549  CD  GLU A 345       1.193 103.142  -9.652  1.00 71.20           C
ATOM   2550  OE1 GLU A 345       1.606 103.466 -10.792  1.00 73.64           O
ATOM   2551  OE2 GLU A 345      -0.008 102.849  -9.461  1.00 69.56           O
ATOM   2552  N   ASN A 346       6.924 102.173  -7.450  1.00 25.61           N
ATOM   2553  CA  ASN A 346       8.294 101.882  -7.885  1.00 24.38           C
ATOM   2554  C   ASN A 346       8.751 100.560  -7.271  1.00 29.91           C
ATOM   2555  O   ASN A 346       8.048 100.011  -6.429  1.00 30.18           O
ATOM   2556  CB  ASN A 346       9.249 103.052  -7.582  1.00 19.21           C
ATOM   2557  CG  ASN A 346       9.466 103.311  -6.105  1.00 29.45           C
ATOM   2558  OD1 ASN A 346       9.473 102.422  -5.266  1.00 30.49           O
ATOM   2559  ND2 ASN A 346       9.689 104.554  -5.782  1.00 13.92           N
ATOM   2560  N   GLU A 347       9.899 100.031  -7.676  1.00 26.87           N
ATOM   2561  CA  GLU A 347      10.354  98.717  -7.208  1.00 26.85           C
ATOM   2562  C   GLU A 347      10.394  98.570  -5.690  1.00 29.81           C
ATOM   2563  O   GLU A 347      10.053  97.511  -5.159  1.00 29.78           O
ATOM   2564  CB  GLU A 347      11.752  98.396  -7.761  1.00 28.59           C
ATOM   2565  CG  GLU A 347      12.204  96.949  -7.498  1.00 42.62           C
ATOM   2566  CD  GLU A 347      13.612  96.640  -7.984  1.00 78.04           C
ATOM   2567  OE1 GLU A 347      14.282  97.520  -8.561  1.00 79.26           O
ATOM   2568  OE2 GLU A 347      14.082  95.498  -7.758  1.00 79.15           O
ATOM   2569  N   ARG A 348      10.796  99.605  -4.969  1.00 24.78           N
ATOM   2570  CA  ARG A 348      10.899  99.493  -3.513  1.00 24.02           C
ATOM   2571  C   ARG A 348       9.551  99.543  -2.824  1.00 28.41           C
ATOM   2572  O   ARG A 348       9.373  98.897  -1.800  1.00 28.21           O
ATOM   2573  CB  ARG A 348      11.796 100.602  -2.955  1.00 23.37           C
ATOM   2574  CG  ARG A 348      13.201 100.585  -3.534  1.00 29.43           C
ATOM   2575  CD  ARG A 348      14.006  99.351  -3.153  1.00 29.38           C
ATOM   2576  NE  ARG A 348      15.276  99.363  -3.886  1.00 30.18           N
ATOM   2577  CZ  ARG A 348      16.210  98.425  -3.877  1.00 43.04           C
ATOM   2578  NH1 ARG A 348      16.122  97.322  -3.184  1.00 29.37           N
ATOM   2579  NH2 ARG A 348      17.274  98.601  -4.606  1.00 26.83           N
ATOM   2580  N   TRP A 349       8.619 100.307  -3.369  1.00 25.91           N
ATOM   2581  CA  TRP A 349       7.390 100.646  -2.658  1.00 25.66           C
ATOM   2582  C   TRP A 349       6.054 100.210  -3.242  1.00 29.91           C
ATOM   2583  O   TRP A 349       5.028 100.395  -2.594  1.00 29.17           O
ATOM   2584  CB  TRP A 349       7.350 102.161  -2.524  1.00 24.38           C
ATOM   2585  CG  TRP A 349       8.474 102.713  -1.707  1.00 25.35           C
ATOM   2586  CD1 TRP A 349       9.523 103.457  -2.144  1.00 28.21           C
ATOM   2587  CD2 TRP A 349       8.625 102.640  -0.279  1.00 25.13           C
ATOM   2588  NE1 TRP A 349      10.289 103.903  -1.103  1.00 27.50           N
ATOM   2589  CE2 TRP A 349       9.725 103.471   0.068  1.00 28.98           C
ATOM   2590  CE3 TRP A 349       7.887 102.026   0.754  1.00 26.26           C
ATOM   2591  CZ2 TRP A 349      10.050 103.760   1.407  1.00 27.99           C
ATOM   2592  CZ3 TRP A 349       8.221 102.300   2.097  1.00 27.67           C
ATOM   2593  CH2 TRP A 349       9.298 103.178   2.410  1.00 28.15           C
ATOM   2594  N   ASP A 350       6.035  99.644  -4.438  1.00 28.09           N
ATOM   2595  CA  ASP A 350       4.781  99.253  -5.089  1.00 28.65           C
ATOM   2596  C   ASP A 350       3.903  98.349  -4.220  1.00 33.09           C
ATOM   2597  O   ASP A 350       4.295  97.255  -3.821  1.00 33.92           O
ATOM   2598  CB  ASP A 350       5.112  98.543  -6.403  1.00 30.66           C
ATOM   2599  CG  ASP A 350       3.884  98.076  -7.158  1.00 42.54           C
ATOM   2600  OD1 ASP A 350       2.768  98.616  -7.003  1.00 47.81           O
ATOM   2601  OD2 ASP A 350       4.024  97.094  -7.920  1.00 44.51           O
ATOM   2602  N   GLY A 351       2.706  98.827  -3.912  1.00 28.44           N
ATOM   2603  CA  GLY A 351       1.761  98.080  -3.100  1.00 28.45           C
ATOM   2604  C   GLY A 351       1.825  98.362  -1.612  1.00 33.81           C
ATOM   2605  O   GLY A 351       0.956  97.900  -0.874  1.00 32.78           O
ATOM   2606  N   VAL A 352       2.801  99.126  -1.144  1.00 31.11           N
ATOM   2607  CA  VAL A 352       2.839  99.540   0.261  1.00 30.13           C
ATOM   2608  C   VAL A 352       1.863 100.705   0.385  1.00 33.53           C
ATOM   2609  O   VAL A 352       2.025 101.702  -0.319  1.00 33.32           O
ATOM   2610  CB  VAL A 352       4.253 100.036   0.692  1.00 33.30           C
ATOM   2611  CG1 VAL A 352       4.277 100.501   2.149  1.00 32.86           C
ATOM   2612  CG2 VAL A 352       5.277  98.926   0.519  1.00 33.08           C
ATOM   2613  N   PRO A 353       0.819 100.599   1.223  1.00 29.27           N
ATOM   2614  CA  PRO A 353       0.033 101.830   1.351  1.00 28.62           C
ATOM   2615  C   PRO A 353       0.742 102.879   2.204  1.00 32.73           C
ATOM   2616  O   PRO A 353       1.442 102.568   3.179  1.00 30.78           O
ATOM   2617  CB  PRO A 353      -1.244 101.340   2.028  1.00 29.86           C
ATOM   2618  CG  PRO A 353      -0.782 100.234   2.872  1.00 34.10           C
ATOM   2619  CD  PRO A 353       0.272  99.525   2.072  1.00 29.62           C
ATOM   2620  N   PHE A 354       0.526 104.133   1.851  1.00 30.66           N
ATOM   2621  CA  PHE A 354       1.060 105.267   2.590  1.00 30.05           C
ATOM   2622  C   PHE A 354      -0.137 106.001   3.148  1.00 35.68           C
ATOM   2623  O   PHE A 354      -0.873 106.688   2.443  1.00 36.71           O
ATOM   2624  CB  PHE A 354       1.910 106.152   1.687  1.00 31.23           C
ATOM   2625  CG  PHE A 354       3.118 105.448   1.150  1.00 32.60           C
ATOM   2626  CD1 PHE A 354       3.035 104.671  -0.014  1.00 35.51           C
ATOM   2627  CD2 PHE A 354       4.346 105.536   1.821  1.00 34.26           C
ATOM   2628  CE1 PHE A 354       4.168 104.003  -0.513  1.00 35.91           C
ATOM   2629  CE2 PHE A 354       5.500 104.907   1.305  1.00 36.51           C
ATOM   2630  CZ  PHE A 354       5.403 104.154   0.128  1.00 34.15           C
ATOM   2631  N   ILE A 355      -0.371 105.749   4.420  1.00 31.57           N
ATOM   2632  CA  ILE A 355      -1.520 106.264   5.137  1.00 31.45           C
ATOM   2633  C   ILE A 355      -1.128 107.681   5.526  1.00 35.65           C
ATOM   2634  O   ILE A 355      -0.102 107.884   6.174  1.00 35.94           O
ATOM   2635  CB  ILE A 355      -1.796 105.373   6.386  1.00 34.40           C
ATOM   2636  CG1 ILE A 355      -2.105 103.931   5.924  1.00 34.29           C
ATOM   2637  CG2 ILE A 355      -2.918 105.962   7.259  1.00 34.23           C
ATOM   2638  CD1 ILE A 355      -2.293 102.891   7.035  1.00 39.26           C
ATOM   2639  N   LEU A 356      -1.928 108.659   5.134  1.00 31.55           N
ATOM   2640  CA  LEU A 356      -1.708 110.046   5.527  1.00 31.28           C
ATOM   2641  C   LEU A 356      -2.918 110.377   6.379  1.00 34.41           C
ATOM   2642  O   LEU A 356      -4.040 110.288   5.893  1.00 34.00           O
ATOM   2643  CB  LEU A 356      -1.650 110.992   4.320  1.00 31.39           C
ATOM   2644  CG  LEU A 356      -0.595 110.816   3.218  1.00 36.39           C
ATOM   2645  CD1 LEU A 356      -0.653 112.029   2.296  1.00 36.20           C
ATOM   2646  CD2 LEU A 356       0.817 110.672   3.737  1.00 40.47           C
ATOM   2647  N   ARG A 357      -2.730 110.714   7.644  1.00 31.14           N
ATOM   2648  CA  ARG A 357      -3.862 111.001   8.532  1.00 31.38           C
ATOM   2649  C   ARG A 357      -3.597 112.326   9.211  1.00 38.07           C
ATOM   2650  O   ARG A 357      -2.528 112.515   9.782  1.00 38.50           O
ATOM   2651  CB  ARG A 357      -3.993 109.871   9.554  1.00 28.97           C
ATOM   2652  CG  ARG A 357      -5.221 109.952  10.445  1.00 35.30           C
ATOM   2653  CD  ARG A 357      -5.100 108.889  11.517  1.00 42.37           C
ATOM   2654  NE  ARG A 357      -6.204 108.896  12.489  1.00 44.12           N
ATOM   2655  CZ  ARG A 357      -7.189 108.015  12.567  1.00 58.98           C
ATOM   2656  NH1 ARG A 357      -7.311 106.986  11.772  1.00 52.33           N
ATOM   2657  NH2 ARG A 357      -8.060 108.133  13.526  1.00 40.60           N
ATOM   2658  N   CYS A 358      -4.523 113.264   9.131  1.00 36.16           N
ATOM   2659  CA  CYS A 358      -4.287 114.589   9.679  1.00 37.36           C
ATOM   2660  C   CYS A 358      -5.550 115.206  10.243  1.00 41.75           C
ATOM   2661  O   CYS A 358      -6.619 115.009   9.678  1.00 41.08           O
ATOM   2662  CB  CYS A 358      -3.766 115.490   8.560  1.00 38.26           C
ATOM   2663  SG  CYS A 358      -3.242 117.099   9.140  1.00 42.76           S
ATOM   2664  N   GLY A 359      -5.436 116.013  11.287  1.00 38.44           N
ATOM   2665  CA  GLY A 359      -6.569 116.813  11.708  1.00 38.44           C
ATOM   2666  C   GLY A 359      -6.300 117.819  12.803  1.00 42.43           C
ATOM   2667  O   GLY A 359      -5.236 117.842  13.427  1.00 42.03           O
ATOM   2668  N   LYS A 360      -7.294 118.666  13.014  1.00 38.67           N
ATOM   2669  CA  LYS A 360      -7.263 119.715  14.031  1.00 37.87           C
ATOM   2670  C   LYS A 360      -8.292 119.308  15.070  1.00 40.69           C
ATOM   2671  O   LYS A 360      -9.118 118.446  14.772  1.00 39.28           O
ATOM   2672  CB  LYS A 360      -7.679 121.054  13.415  1.00 39.70           C
ATOM   2673  CG  LYS A 360      -6.942 121.484  12.150  1.00 41.43           C
ATOM   2674  CD  LYS A 360      -5.450 121.724  12.325  1.00 38.77           C
ATOM   2675  CE  LYS A 360      -4.919 122.412  11.069  1.00 39.24           C
ATOM   2676  NZ  LYS A 360      -3.456 122.716  11.087  1.00 32.31           N
ATOM   2677  N   ALA A 361      -8.271 119.942  16.234  1.00 38.21           N
ATOM   2678  CA  ALA A 361      -9.203 119.677  17.332  1.00 38.52           C
ATOM   2679  C   ALA A 361      -9.222 118.197  17.737  1.00 43.84           C
ATOM   2680  O   ALA A 361     -10.280 117.616  17.979  1.00 43.35           O
ATOM   2681  CB  ALA A 361     -10.606 120.190  16.962  1.00 39.16           C
ATOM   2682  N   LEU A 362      -8.046 117.587  17.780  1.00 41.06           N
ATOM   2683  CA  LEU A 362      -7.904 116.168  18.096  1.00 40.16           C
ATOM   2684  C   LEU A 362      -7.396 115.933  19.520  1.00 44.72           C
ATOM   2685  O   LEU A 362      -7.353 116.833  20.352  1.00 44.15           O
ATOM   2686  CB  LEU A 362      -7.003 115.479  17.052  1.00 39.42           C
ATOM   2687  CG  LEU A 362      -7.506 115.466  15.599  1.00 42.68           C
ATOM   2688  CD1 LEU A 362      -6.508 114.727  14.726  1.00 42.18           C
ATOM   2689  CD2 LEU A 362      -8.866 114.791  15.446  1.00 43.38           C
ATOM   2690  N   ASN A 363      -7.041 114.694  19.810  1.00 40.81           N
ATOM   2691  CA  ASN A 363      -6.591 114.267  21.127  1.00 40.08           C
ATOM   2692  C   ASN A 363      -5.184 114.699  21.549  1.00 45.23           C
ATOM   2693  O   ASN A 363      -4.861 114.601  22.734  1.00 45.32           O
ATOM   2694  CB  ASN A 363      -6.670 112.737  21.193  1.00 36.91           C
ATOM   2695  CG  ASN A 363      -5.635 112.059  20.329  1.00 56.50           C
ATOM   2696  OD1 ASN A 363      -5.512 112.347  19.146  1.00 52.47           O
ATOM   2697  ND2 ASN A 363      -4.895 111.154  20.898  1.00 53.40           N
ATOM   2698  N   GLU A 364      -4.334 115.151  20.636  1.00 41.81           N
ATOM   2699  CA  GLU A 364      -2.976 115.564  21.005  1.00 41.27           C
ATOM   2700  C   GLU A 364      -2.339 116.495  19.979  1.00 44.49           C
ATOM   2701  O   GLU A 364      -2.801 116.542  18.841  1.00 44.72           O
ATOM   2702  CB  GLU A 364      -2.089 114.320  21.143  1.00 42.55           C
ATOM   2703  CG  GLU A 364      -1.154 114.421  22.335  1.00 50.67           C
ATOM   2704  CD  GLU A 364      -0.377 113.155  22.611  1.00 70.67           C
ATOM   2705  OE1 GLU A 364      -0.928 112.042  22.466  1.00 64.86           O
ATOM   2706  OE2 GLU A 364       0.785 113.261  23.066  1.00 64.97           O
ATOM   2707  N   ARG A 365      -1.252 117.172  20.338  1.00 39.46           N
ATOM   2708  CA  ARG A 365      -0.352 117.757  19.338  1.00 38.93           C
ATOM   2709  C   ARG A 365       0.645 116.649  19.075  1.00 42.13           C
ATOM   2710  O   ARG A 365       1.206 116.128  20.032  1.00 42.00           O
ATOM   2711  CB  ARG A 365       0.376 119.008  19.851  1.00 39.16           C
ATOM   2712  CG  ARG A 365       1.124 119.783  18.765  1.00 47.22           C
ATOM   2713  CD  ARG A 365       1.802 121.031  19.325  1.00 57.00           C
ATOM   2714  NE  ARG A 365       2.406 121.866  18.270  1.00 69.79           N
ATOM   2715  CZ  ARG A 365       3.109 122.978  18.449  1.00 82.48           C
ATOM   2716  NH1 ARG A 365       3.317 123.510  19.624  1.00 57.98           N
ATOM   2717  NH2 ARG A 365       3.616 123.601  17.424  1.00 74.05           N
ATOM   2718  N   LYS A 366       0.836 116.260  17.823  1.00 37.07           N
ATOM   2719  CA  LYS A 366       1.750 115.173  17.460  1.00 35.77           C
ATOM   2720  C   LYS A 366       2.020 115.300  15.976  1.00 38.05           C
ATOM   2721  O   LYS A 366       1.096 115.606  15.240  1.00 37.05           O
ATOM   2722  CB  LYS A 366       1.078 113.818  17.725  1.00 37.55           C
ATOM   2723  CG  LYS A 366       1.664 113.019  18.889  1.00 43.90           C
ATOM   2724  CD  LYS A 366       0.798 111.803  19.198  1.00 49.02           C
ATOM   2725  CE  LYS A 366       1.389 110.970  20.323  1.00 53.75           C
ATOM   2726  NZ  LYS A 366       0.507 109.798  20.635  1.00 62.42           N
ATOM   2727  N   ALA A 367       3.230 115.026  15.524  1.00 33.92           N
ATOM   2728  CA  ALA A 367       3.518 114.924  14.098  1.00 33.59           C
ATOM   2729  C   ALA A 367       4.579 113.841  13.995  1.00 38.23           C
ATOM   2730  O   ALA A 367       5.616 113.943  14.655  1.00 38.57           O
ATOM   2731  CB  ALA A 367       4.018 116.246  13.545  1.00 34.18           C
ATOM   2732  N   GLU A 368       4.279 112.752  13.305  1.00 33.99           N
ATOM   2733  CA  GLU A 368       5.104 111.547  13.394  1.00 33.09           C
ATOM   2734  C   GLU A 368       5.160 110.749  12.097  1.00 35.16           C
ATOM   2735  O   GLU A 368       4.238 110.789  11.275  1.00 34.49           O
ATOM   2736  CB  GLU A 368       4.558 110.616  14.487  1.00 34.44           C
ATOM   2737  CG  GLU A 368       4.487 111.230  15.873  1.00 42.80           C
ATOM   2738  CD  GLU A 368       4.050 110.257  16.932  1.00 61.36           C
ATOM   2739  OE1 GLU A 368       4.887 109.572  17.561  1.00 46.23           O
ATOM   2740  OE2 GLU A 368       2.831 110.181  17.168  1.00 61.49           O
ATOM   2741  N   VAL A 369       6.225 109.971  11.969  1.00 30.80           N
ATOM   2742  CA  VAL A 369       6.423 109.031  10.871  1.00 29.97           C
ATOM   2743  C   VAL A 369       6.472 107.650  11.509  1.00 33.67           C
ATOM   2744  O   VAL A 369       7.311 107.413  12.372  1.00 33.95           O
ATOM   2745  CB  VAL A 369       7.783 109.274  10.160  1.00 33.45           C
ATOM   2746  CG1 VAL A 369       7.993 108.287   9.012  1.00 33.09           C
ATOM   2747  CG2 VAL A 369       7.914 110.727   9.674  1.00 33.06           C
ATOM   2748  N   ARG A 370       5.612 106.729  11.106  1.00 28.92           N
ATOM   2749  CA  ARG A 370       5.609 105.367  11.642  1.00 27.94           C
ATOM   2750  C   ARG A 370       5.720 104.441  10.448  1.00 31.33           C
ATOM   2751  O   ARG A 370       5.016 104.612   9.462  1.00 31.01           O
ATOM   2752  CB  ARG A 370       4.307 105.140  12.421  1.00 27.32           C
ATOM   2753  CG  ARG A 370       4.108 103.759  13.060  1.00 35.26           C
ATOM   2754  CD  ARG A 370       2.738 103.648  13.741  1.00 41.24           C
ATOM   2755  NE  ARG A 370       2.531 104.657  14.793  1.00 55.86           N
ATOM   2756  CZ  ARG A 370       2.788 104.535  16.087  1.00 71.02           C
ATOM   2757  NH1 ARG A 370       3.226 103.453  16.663  1.00 50.56           N
ATOM   2758  NH2 ARG A 370       2.546 105.537  16.873  1.00 61.16           N
ATOM   2759  N   LEU A 371       6.608 103.470  10.530  1.00 26.35           N
ATOM   2760  CA  LEU A 371       6.684 102.392   9.552  1.00 24.72           C
ATOM   2761  C   LEU A 371       6.151 101.225  10.346  1.00 29.04           C
ATOM   2762  O   LEU A 371       6.417 101.166  11.545  1.00 29.56           O
ATOM   2763  CB  LEU A 371       8.133 102.098   9.159  1.00 24.09           C
ATOM   2764  CG  LEU A 371       8.938 103.236   8.521  1.00 28.80           C
ATOM   2765  CD1 LEU A 371      10.378 102.800   8.364  1.00 29.00           C
ATOM   2766  CD2 LEU A 371       8.401 103.677   7.175  1.00 31.66           C
ATOM   2767  N   GLN A 372       5.464 100.293   9.711  1.00 24.86           N
ATOM   2768  CA  GLN A 372       5.057  99.056  10.363  1.00 24.42           C
ATOM   2769  C   GLN A 372       5.637  97.977   9.472  1.00 29.32           C
ATOM   2770  O   GLN A 372       5.658  98.146   8.254  1.00 28.33           O
ATOM   2771  CB  GLN A 372       3.530  98.975  10.456  1.00 25.48           C
ATOM   2772  CG  GLN A 372       3.004  97.749  11.188  1.00 32.53           C
ATOM   2773  CD  GLN A 372       1.501  97.768  11.350  1.00 49.11           C
ATOM   2774  OE1 GLN A 372       0.755  97.253  10.522  1.00 45.32           O
ATOM   2775  NE2 GLN A 372       1.045  98.328  12.428  1.00 39.66           N
ATOM   2776  N   PHE A 373       6.129  96.896  10.054  1.00 27.13           N
ATOM   2777  CA  PHE A 373       6.776  95.839   9.290  1.00 27.39           C
ATOM   2778  C   PHE A 373       5.899  94.598   9.280  1.00 30.55           C
ATOM   2779  O   PHE A 373       5.017  94.448  10.116  1.00 31.50           O
ATOM   2780  CB  PHE A 373       8.169  95.558   9.858  1.00 29.56           C
ATOM   2781  CG  PHE A 373       9.095  96.740   9.754  1.00 31.56           C
ATOM   2782  CD1 PHE A 373       9.797  96.992   8.561  1.00 33.77           C
ATOM   2783  CD2 PHE A 373       9.236  97.635  10.828  1.00 35.57           C
ATOM   2784  CE1 PHE A 373      10.609  98.143   8.428  1.00 36.66           C
ATOM   2785  CE2 PHE A 373      10.034  98.791  10.708  1.00 36.62           C
ATOM   2786  CZ  PHE A 373      10.719  99.053   9.502  1.00 35.15           C
ATOM   2787  N   HIS A 374       6.115  93.745   8.291  1.00 25.07           N
ATOM   2788  CA  HIS A 374       5.323  92.530   8.114  1.00 24.38           C
ATOM   2789  C   HIS A 374       5.461  91.571   9.289  1.00 29.66           C
ATOM   2790  O   HIS A 374       6.434  91.607  10.043  1.00 29.77           O
ATOM   2791  CB  HIS A 374       5.743  91.800   6.834  1.00 24.82           C
ATOM   2792  CG  HIS A 374       5.292  92.471   5.574  1.00 28.24           C
ATOM   2793  ND1 HIS A 374       3.959  92.560   5.185  1.00 30.55           N
ATOM   2794  CD2 HIS A 374       5.989  93.007   4.543  1.00 29.88           C
ATOM   2795  CE1 HIS A 374       3.891  93.135   3.993  1.00 29.85           C
ATOM   2796  NE2 HIS A 374       5.107  93.404   3.582  1.00 29.90           N
ATOM   2797  N   ASP A 375       4.481  90.692   9.407  1.00 26.89           N
ATOM   2798  CA  ASP A 375       4.482  89.653  10.433  1.00 27.83           C
ATOM   2799  C   ASP A 375       5.642  88.684  10.195  1.00 34.36           C
ATOM   2800  O   ASP A 375       6.026  88.437   9.045  1.00 35.45           O
ATOM   2801  CB  ASP A 375       3.166  88.870  10.369  1.00 30.38           C
ATOM   2802  CG  ASP A 375       1.962  89.728  10.701  1.00 53.45           C
ATOM   2803  OD1 ASP A 375       1.990  90.431  11.728  1.00 58.70           O
ATOM   2804  OD2 ASP A 375       0.968  89.737   9.942  1.00 59.20           O
ATOM   2805  N   VAL A 376       6.196  88.111  11.255  1.00 31.10           N
ATOM   2806  CA  VAL A 376       7.213  87.074  11.088  1.00 30.58           C
ATOM   2807  C   VAL A 376       6.548  85.840  10.488  1.00 35.81           C
ATOM   2808  O   VAL A 376       5.403  85.501  10.825  1.00 35.38           O
ATOM   2809  CB  VAL A 376       7.960  86.707  12.407  1.00 34.06           C
ATOM   2810  CG1 VAL A 376       8.750  87.907  12.920  1.00 33.86           C
ATOM   2811  CG2 VAL A 376       7.028  86.190  13.521  1.00 33.89           C
ATOM   2812  N   ALA A 377       7.252  85.181   9.581  1.00 33.52           N
ATOM   2813  CA  ALA A 377       6.756  83.978   8.930  1.00 33.32           C
ATOM   2814  C   ALA A 377       7.313  82.784   9.713  1.00 39.00           C
ATOM   2815  O   ALA A 377       8.406  82.874  10.286  1.00 39.09           O
ATOM   2816  CB  ALA A 377       7.212  83.968   7.466  1.00 33.76           C
ATOM   2817  N   GLY A 378       6.580  81.682   9.760  1.00 36.83           N
ATOM   2818  CA  GLY A 378       7.022  80.521  10.517  1.00 37.04           C
ATOM   2819  C   GLY A 378       6.972  80.751  12.016  1.00 41.67           C
ATOM   2820  O   GLY A 378       7.903  80.391  12.731  1.00 42.48           O
ATOM   2821  N   ASP A 379       5.945  81.444  12.492  1.00 37.00           N
ATOM   2822  CA  ASP A 379       5.890  81.893  13.888  1.00 35.92           C
ATOM   2823  C   ASP A 379       5.946  80.799  14.963  1.00 37.61           C
ATOM   2824  O   ASP A 379       5.138  79.868  14.967  1.00 37.39           O
ATOM   2825  CB  ASP A 379       4.612  82.699  14.108  1.00 37.73           C
ATOM   2826  CG  ASP A 379       4.549  83.324  15.488  1.00 50.32           C
ATOM   2827  OD1 ASP A 379       5.605  83.592  16.111  1.00 59.53           O
ATOM   2828  OD2 ASP A 379       3.428  83.572  15.977  1.00 51.20           O
ATOM   2829  N   ILE A 380       6.878  80.934  15.900  1.00 32.10           N
ATOM   2830  CA  ILE A 380       7.077  79.961  16.980  1.00 31.21           C
ATOM   2831  C   ILE A 380       6.613  80.429  18.365  1.00 35.48           C
ATOM   2832  O   ILE A 380       6.666  79.647  19.315  1.00 35.09           O
ATOM   2833  CB  ILE A 380       8.571  79.510  17.044  1.00 33.33           C
ATOM   2834  CG1 ILE A 380       9.498  80.683  17.426  1.00 32.27           C
ATOM   2835  CG2 ILE A 380       8.987  78.894  15.695  1.00 33.86           C
ATOM   2836  CD1 ILE A 380      10.981  80.334  17.601  1.00 27.77           C
ATOM   2837  N   PHE A 381       6.146  81.666  18.508  1.00 32.14           N
ATOM   2838  CA  PHE A 381       5.786  82.209  19.830  1.00 32.41           C
ATOM   2839  C   PHE A 381       4.275  82.337  20.082  1.00 41.62           C
ATOM   2840  O   PHE A 381       3.833  83.180  20.862  1.00 41.70           O
ATOM   2841  CB  PHE A 381       6.500  83.544  20.085  1.00 33.51           C
ATOM   2842  CG  PHE A 381       8.002  83.446  20.061  1.00 34.43           C
ATOM   2843  CD1 PHE A 381       8.693  82.882  21.147  1.00 36.37           C
ATOM   2844  CD2 PHE A 381       8.736  83.943  18.971  1.00 36.60           C
ATOM   2845  CE1 PHE A 381      10.108  82.815  21.154  1.00 38.83           C
ATOM   2846  CE2 PHE A 381      10.153  83.879  18.962  1.00 37.27           C
ATOM   2847  CZ  PHE A 381      10.840  83.311  20.055  1.00 36.71           C
ATOM   2848  N   HIS A 382       3.485  81.478  19.448  1.00 41.27           N
ATOM   2849  CA  HIS A 382       2.039  81.353  19.699  1.00 42.87           C
ATOM   2850  C   HIS A 382       1.218  82.624  19.492  1.00 48.69           C
ATOM   2851  O   HIS A 382       0.391  82.994  20.336  1.00 48.61           O
ATOM   2852  CB  HIS A 382       1.764  80.778  21.094  1.00 44.41           C
ATOM   2853  CG  HIS A 382       2.508  79.513  21.377  1.00 48.53           C
ATOM   2854  ND1 HIS A 382       2.353  78.371  20.617  1.00 50.54           N
ATOM   2855  CD2 HIS A 382       3.399  79.224  22.363  1.00 50.94           C
ATOM   2856  CE1 HIS A 382       3.150  77.427  21.204  1.00 50.32           C
ATOM   2857  NE2 HIS A 382       3.800  77.918  22.287  1.00 50.74           N
ATOM   2858  N   GLN A 383       1.471  83.282  18.366  1.00 45.70           N
ATOM   2859  CA  GLN A 383       0.790  84.505  17.915  1.00 45.31           C
ATOM   2860  C   GLN A 383       1.021  85.741  18.795  1.00 49.27           C
ATOM   2861  O   GLN A 383       0.460  86.799  18.529  1.00 49.78           O
ATOM   2862  CB  GLN A 383      -0.714  84.263  17.698  1.00 46.82           C
ATOM   2863  CG  GLN A 383      -1.050  83.190  16.682  1.00 73.14           C
ATOM   2864  CD  GLN A 383      -2.470  82.715  16.836  1.00102.93           C
ATOM   2865  OE1 GLN A 383      -2.728  81.730  17.519  1.00 97.03           O
ATOM   2866  NE2 GLN A 383      -3.403  83.405  16.243  1.00101.64           N
ATOM   2867  N   GLN A 384       1.883  85.642  19.799  1.00 44.50           N
ATOM   2868  CA  GLN A 384       2.161  86.746  20.720  1.00 43.33           C
ATOM   2869  C   GLN A 384       3.092  87.808  20.132  1.00 46.64           C
ATOM   2870  O   GLN A 384       3.275  88.867  20.724  1.00 47.34           O
ATOM   2871  CB  GLN A 384       2.799  86.201  22.000  1.00 44.54           C
ATOM   2872  CG  GLN A 384       1.932  85.204  22.756  1.00 44.90           C
ATOM   2873  CD  GLN A 384       2.614  84.677  23.995  1.00 59.02           C
ATOM   2874  OE1 GLN A 384       2.398  85.170  25.097  1.00 54.31           O
ATOM   2875  NE2 GLN A 384       3.424  83.667  23.838  1.00 56.47           N
ATOM   2876  N   CYS A 385       3.710  87.540  18.990  1.00 42.21           N
ATOM   2877  CA  CYS A 385       4.528  88.557  18.335  1.00 41.42           C
ATOM   2878  C   CYS A 385       3.634  89.688  17.843  1.00 43.67           C
ATOM   2879  O   CYS A 385       2.693  89.450  17.077  1.00 45.07           O
ATOM   2880  CB  CYS A 385       5.270  87.993  17.119  1.00 41.61           C
ATOM   2881  SG  CYS A 385       6.397  86.635  17.476  1.00 45.32           S
ATOM   2882  N   LYS A 386       3.970  90.909  18.235  1.00 37.15           N
ATOM   2883  CA  LYS A 386       3.368  92.111  17.666  1.00 35.38           C
ATOM   2884  C   LYS A 386       4.264  92.505  16.503  1.00 36.58           C
ATOM   2885  O   LYS A 386       5.456  92.173  16.506  1.00 36.18           O
ATOM   2886  CB  LYS A 386       3.309  93.231  18.713  1.00 36.66           C
ATOM   2887  CG  LYS A 386       2.376  92.905  19.873  1.00 48.28           C
ATOM   2888  CD  LYS A 386       2.189  94.069  20.844  1.00 59.28           C
ATOM   2889  CE  LYS A 386       1.090  93.717  21.846  1.00 57.53           C
ATOM   2890  NZ  LYS A 386       0.665  94.833  22.752  1.00 56.45           N
ATOM   2891  N   ARG A 387       3.726  93.221  15.527  1.00 30.02           N
ATOM   2892  CA  ARG A 387       4.528  93.713  14.405  1.00 28.29           C
ATOM   2893  C   ARG A 387       5.529  94.719  14.925  1.00 32.94           C
ATOM   2894  O   ARG A 387       5.243  95.456  15.873  1.00 32.23           O
ATOM   2895  CB  ARG A 387       3.658  94.392  13.347  1.00 22.34           C
ATOM   2896  CG  ARG A 387       2.817  93.414  12.562  1.00 15.40           C
ATOM   2897  CD  ARG A 387       2.005  94.104  11.491  1.00 16.31           C
ATOM   2898  NE  ARG A 387       1.278  93.130  10.669  1.00 22.50           N
ATOM   2899  CZ  ARG A 387       0.493  93.402   9.638  1.00 39.61           C
ATOM   2900  NH1 ARG A 387       0.204  94.615   9.244  1.00 25.09           N
ATOM   2901  NH2 ARG A 387      -0.015  92.408   8.975  1.00 31.23           N
ATOM   2902  N   ASN A 388       6.700  94.741  14.314  1.00 29.62           N
ATOM   2903  CA  ASN A 388       7.712  95.729  14.657  1.00 29.17           C
ATOM   2904  C   ASN A 388       7.272  97.010  13.992  1.00 33.14           C
ATOM   2905  O   ASN A 388       6.621  96.983  12.943  1.00 32.94           O
ATOM   2906  CB  ASN A 388       9.097  95.351  14.133  1.00 28.47           C
ATOM   2907  CG  ASN A 388       9.647  94.102  14.758  1.00 43.18           C
ATOM   2908  OD1 ASN A 388      10.442  93.422  14.135  1.00 37.26           O
ATOM   2909  ND2 ASN A 388       9.247  93.773  15.952  1.00 36.07           N
ATOM   2910  N   GLU A 389       7.655  98.126  14.585  1.00 29.48           N
ATOM   2911  CA  GLU A 389       7.320  99.437  14.056  1.00 28.72           C
ATOM   2912  C   GLU A 389       8.555 100.286  14.306  1.00 34.59           C
ATOM   2913  O   GLU A 389       9.244 100.081  15.301  1.00 35.24           O
ATOM   2914  CB  GLU A 389       6.079 100.018  14.752  1.00 29.46           C
ATOM   2915  CG  GLU A 389       4.801  99.217  14.465  1.00 36.50           C
ATOM   2916  CD  GLU A 389       3.540  99.803  15.067  1.00 49.49           C
ATOM   2917  OE1 GLU A 389       3.611 100.833  15.763  1.00 46.13           O
ATOM   2918  OE2 GLU A 389       2.445  99.223  14.860  1.00 39.96           O
ATOM   2919  N   LEU A 390       8.851 101.216  13.414  1.00 31.48           N
ATOM   2920  CA  LEU A 390       9.989 102.122  13.574  1.00 31.01           C
ATOM   2921  C   LEU A 390       9.340 103.482  13.490  1.00 32.61           C
ATOM   2922  O   LEU A 390       8.650 103.777  12.512  1.00 30.83           O
ATOM   2923  CB  LEU A 390      11.043 101.909  12.480  1.00 31.19           C
ATOM   2924  CG  LEU A 390      12.233 102.879  12.362  1.00 36.53           C
ATOM   2925  CD1 LEU A 390      13.006 103.066  13.659  1.00 37.17           C
ATOM   2926  CD2 LEU A 390      13.197 102.361  11.289  1.00 39.21           C
ATOM   2927  N   VAL A 391       9.463 104.259  14.551  1.00 29.36           N
ATOM   2928  CA  VAL A 391       8.671 105.467  14.719  1.00 28.68           C
ATOM   2929  C   VAL A 391       9.624 106.626  14.935  1.00 32.29           C
ATOM   2930  O   VAL A 391      10.572 106.510  15.701  1.00 31.43           O
ATOM   2931  CB  VAL A 391       7.708 105.338  15.929  1.00 31.96           C
ATOM   2932  CG1 VAL A 391       6.680 106.483  15.941  1.00 31.34           C
ATOM   2933  CG2 VAL A 391       6.987 103.977  15.911  1.00 31.80           C
ATOM   2934  N   ILE A 392       9.379 107.730  14.254  1.00 29.30           N
ATOM   2935  CA  ILE A 392      10.150 108.956  14.398  1.00 29.23           C
ATOM   2936  C   ILE A 392       9.100 109.964  14.826  1.00 33.63           C
ATOM   2937  O   ILE A 392       8.069 110.103  14.162  1.00 32.68           O
ATOM   2938  CB  ILE A 392      10.796 109.414  13.060  1.00 31.87           C
ATOM   2939  CG1 ILE A 392      11.769 108.351  12.515  1.00 31.71           C
ATOM   2940  CG2 ILE A 392      11.517 110.753  13.251  1.00 31.83           C
ATOM   2941  CD1 ILE A 392      12.171 108.548  11.049  1.00 35.84           C
ATOM   2942  N   ARG A 393       9.337 110.662  15.925  1.00 30.01           N
ATOM   2943  CA  ARG A 393       8.404 111.666  16.417  1.00 29.48           C
ATOM   2944  C   ARG A 393       9.020 113.024  16.175  1.00 32.69           C
ATOM   2945  O   ARG A 393      10.046 113.362  16.759  1.00 30.72           O
ATOM   2946  CB  ARG A 393       8.103 111.435  17.893  1.00 28.13           C
ATOM   2947  CG  ARG A 393       7.135 112.455  18.460  1.00 32.85           C
ATOM   2948  CD  ARG A 393       6.754 112.111  19.869  1.00 38.46           C
ATOM   2949  NE  ARG A 393       5.925 110.907  19.954  1.00 47.56           N
ATOM   2950  CZ  ARG A 393       5.487 110.355  21.073  1.00 59.55           C
ATOM   2951  NH1 ARG A 393       5.873 110.728  22.265  1.00 43.94           N
ATOM   2952  NH2 ARG A 393       4.623 109.395  20.983  1.00 44.91           N
ATOM   2953  N   VAL A 394       8.409 113.763  15.263  1.00 30.21           N
ATOM   2954  CA  VAL A 394       8.930 115.049  14.821  1.00 30.47           C
ATOM   2955  C   VAL A 394       8.653 116.084  15.890  1.00 35.72           C
ATOM   2956  O   VAL A 394       9.514 116.897  16.208  1.00 34.40           O
ATOM   2957  CB  VAL A 394       8.302 115.470  13.465  1.00 33.65           C
ATOM   2958  CG1 VAL A 394       8.858 116.801  12.989  1.00 33.21           C
ATOM   2959  CG2 VAL A 394       8.547 114.384  12.403  1.00 33.31           C
ATOM   2960  N   GLN A 395       7.467 116.019  16.473  1.00 32.87           N
ATOM   2961  CA  GLN A 395       7.164 116.748  17.696  1.00 32.87           C
ATOM   2962  C   GLN A 395       5.987 116.006  18.315  1.00 40.24           C
ATOM   2963  O   GLN A 395       5.261 115.316  17.584  1.00 40.99           O
ATOM   2964  CB  GLN A 395       6.810 118.217  17.417  1.00 33.73           C
ATOM   2965  CG  GLN A 395       5.526 118.475  16.635  1.00 41.53           C
ATOM   2966  CD  GLN A 395       5.316 119.953  16.383  1.00 56.77           C
ATOM   2967  OE1 GLN A 395       6.169 120.777  16.691  1.00 46.95           O
ATOM   2968  NE2 GLN A 395       4.186 120.302  15.842  1.00 51.25           N
ATOM   2969  N   PRO A 396       5.754 116.141  19.630  1.00 37.45           N
ATOM   2970  CA  PRO A 396       6.509 116.801  20.706  1.00 36.78           C
ATOM   2971  C   PRO A 396       7.723 115.955  21.084  1.00 41.03           C
ATOM   2972  O   PRO A 396       7.862 114.880  20.531  1.00 41.44           O
ATOM   2973  CB  PRO A 396       5.487 116.836  21.838  1.00 37.98           C
ATOM   2974  CG  PRO A 396       4.715 115.594  21.641  1.00 42.23           C
ATOM   2975  CD  PRO A 396       4.540 115.497  20.162  1.00 37.71           C
ATOM   2976  N   ASN A 397       8.563 116.388  22.019  1.00 37.22           N
ATOM   2977  CA  ASN A 397       9.574 115.518  22.647  1.00 37.17           C
ATOM   2978  C   ASN A 397      10.384 114.658  21.662  1.00 40.37           C
ATOM   2979  O   ASN A 397      10.295 113.428  21.668  1.00 40.10           O
ATOM   2980  CB  ASN A 397       8.884 114.618  23.685  1.00 38.69           C
ATOM   2981  CG  ASN A 397       9.869 113.922  24.595  1.00 66.48           C
ATOM   2982  OD1 ASN A 397      11.042 114.281  24.657  1.00 60.30           O
ATOM   2983  ND2 ASN A 397       9.408 112.951  25.325  1.00 59.38           N
ATOM   2984  N   GLU A 398      11.140 115.316  20.795  1.00 36.76           N
ATOM   2985  CA  GLU A 398      11.732 114.705  19.602  1.00 36.37           C
ATOM   2986  C   GLU A 398      12.502 113.410  19.858  1.00 39.47           C
ATOM   2987  O   GLU A 398      13.363 113.338  20.748  1.00 39.09           O
ATOM   2988  CB  GLU A 398      12.677 115.708  18.931  1.00 37.57           C
ATOM   2989  CG  GLU A 398      12.014 117.008  18.487  1.00 46.81           C
ATOM   2990  CD  GLU A 398      12.104 118.159  19.491  1.00 70.43           C
ATOM   2991  OE1 GLU A 398      12.125 117.945  20.729  1.00 67.64           O
ATOM   2992  OE2 GLU A 398      12.127 119.324  19.033  1.00 64.84           O
ATOM   2993  N   ALA A 399      12.163 112.372  19.105  1.00 35.47           N
ATOM   2994  CA  ALA A 399      12.699 111.037  19.344  1.00 34.82           C
ATOM   2995  C   ALA A 399      12.626 110.164  18.094  1.00 37.93           C
ATOM   2996  O   ALA A 399      11.889 110.459  17.155  1.00 37.23           O
ATOM   2997  CB  ALA A 399      11.892 110.370  20.472  1.00 35.29           C
ATOM   2998  N   VAL A 400      13.319 109.038  18.144  1.00 32.80           N
ATOM   2999  CA  VAL A 400      13.124 107.931  17.214  1.00 31.72           C
ATOM   3000  C   VAL A 400      13.140 106.696  18.114  1.00 34.04           C
ATOM   3001  O   VAL A 400      13.931 106.634  19.057  1.00 33.36           O
ATOM   3002  CB  VAL A 400      14.193 107.926  16.063  1.00 35.45           C
ATOM   3003  CG1 VAL A 400      15.635 107.993  16.582  1.00 35.18           C
ATOM   3004  CG2 VAL A 400      14.036 106.711  15.137  1.00 35.02           C
ATOM   3005  N   TYR A 401      12.254 105.738  17.878  1.00 29.36           N
ATOM   3006  CA  TYR A 401      12.248 104.490  18.636  1.00 27.86           C
ATOM   3007  C   TYR A 401      11.868 103.320  17.739  1.00 30.20           C
ATOM   3008  O   TYR A 401      11.176 103.491  16.735  1.00 29.32           O
ATOM   3009  CB  TYR A 401      11.343 104.568  19.877  1.00 28.03           C
ATOM   3010  CG  TYR A 401       9.858 104.756  19.648  1.00 28.48           C
ATOM   3011  CD1 TYR A 401       8.991 103.644  19.572  1.00 28.64           C
ATOM   3012  CD2 TYR A 401       9.297 106.048  19.593  1.00 30.20           C
ATOM   3013  CE1 TYR A 401       7.581 103.824  19.479  1.00 29.30           C
ATOM   3014  CE2 TYR A 401       7.891 106.229  19.508  1.00 29.81           C
ATOM   3015  CZ  TYR A 401       7.049 105.118  19.466  1.00 37.40           C
ATOM   3016  OH  TYR A 401       5.699 105.346  19.408  1.00 39.51           O
ATOM   3017  N   THR A 402      12.335 102.136  18.103  1.00 26.26           N
ATOM   3018  CA  THR A 402      12.087 100.916  17.340  1.00 26.26           C
ATOM   3019  C   THR A 402      11.381  99.919  18.231  1.00 31.15           C
ATOM   3020  O   THR A 402      11.967  99.417  19.190  1.00 31.57           O
ATOM   3021  CB  THR A 402      13.390 100.249  16.869  1.00 33.38           C
ATOM   3022  OG1 THR A 402      14.193 101.203  16.173  1.00 30.42           O
ATOM   3023  CG2 THR A 402      13.110  99.100  15.922  1.00 34.61           C
ATOM   3024  N   LYS A 403      10.122  99.647  17.933  1.00 27.68           N
ATOM   3025  CA  LYS A 403       9.322  98.715  18.716  1.00 27.36           C
ATOM   3026  C   LYS A 403       9.721  97.302  18.328  1.00 31.49           C
ATOM   3027  O   LYS A 403       9.863  97.002  17.140  1.00 30.41           O
ATOM   3028  CB  LYS A 403       7.846  98.960  18.428  1.00 29.41           C
ATOM   3029  CG  LYS A 403       6.926  98.205  19.354  1.00 38.68           C
ATOM   3030  CD  LYS A 403       5.493  98.551  19.038  1.00 43.86           C
ATOM   3031  CE  LYS A 403       4.523  97.962  20.050  1.00 52.04           C
ATOM   3032  NZ  LYS A 403       4.611  98.643  21.384  1.00 65.52           N
ATOM   3033  N   MET A 404       9.912  96.450  19.322  1.00 29.57           N
ATOM   3034  CA  MET A 404      10.354  95.077  19.112  1.00 30.51           C
ATOM   3035  C   MET A 404       9.756  94.210  20.209  1.00 34.12           C
ATOM   3036  O   MET A 404       9.196  94.732  21.171  1.00 32.94           O
ATOM   3037  CB  MET A 404      11.887  95.014  19.119  1.00 33.49           C
ATOM   3038  CG  MET A 404      12.548  95.393  20.439  1.00 38.41           C
ATOM   3039  SD  MET A 404      14.340  95.364  20.234  1.00 44.11           S
ATOM   3040  CE  MET A 404      14.923  95.680  21.882  1.00 41.26           C
ATOM   3041  N   MET A 405       9.852  92.899  20.083  1.00 30.61           N
ATOM   3042  CA  MET A 405       9.520  91.985  21.169  1.00 29.41           C
ATOM   3043  C   MET A 405      10.835  91.597  21.834  1.00 33.56           C
ATOM   3044  O   MET A 405      11.846  91.431  21.148  1.00 32.38           O
ATOM   3045  CB  MET A 405       8.848  90.721  20.627  1.00 30.89           C
ATOM   3046  CG  MET A 405       7.574  90.955  19.818  1.00 33.68           C
ATOM   3047  SD  MET A 405       6.268  91.841  20.703  1.00 37.31           S
ATOM   3048  CE  MET A 405       5.749  90.702  21.976  1.00 33.76           C
ATOM   3049  N   THR A 406      10.812  91.409  23.143  1.00 31.19           N
ATOM   3050  CA  THR A 406      11.941  90.899  23.921  1.00 30.82           C
ATOM   3051  C   THR A 406      11.334  89.772  24.735  1.00 34.19           C
ATOM   3052  O   THR A 406      10.117  89.657  24.764  1.00 34.29           O
ATOM   3053  CB  THR A 406      12.506  91.967  24.880  1.00 38.25           C
ATOM   3054  OG1 THR A 406      11.454  92.498  25.691  1.00 39.64           O
ATOM   3055  CG2 THR A 406      13.112  93.120  24.121  1.00 35.63           C
ATOM   3056  N   LYS A 407      12.119  88.944  25.405  1.00 29.34           N
ATOM   3057  CA  LYS A 407      11.548  87.977  26.344  1.00 28.53           C
ATOM   3058  C   LYS A 407      11.007  88.849  27.469  1.00 33.02           C
ATOM   3059  O   LYS A 407      11.631  89.866  27.786  1.00 32.38           O
ATOM   3060  CB  LYS A 407      12.619  87.018  26.873  1.00 29.08           C
ATOM   3061  CG  LYS A 407      12.053  85.855  27.693  1.00 22.47           C
ATOM   3062  CD  LYS A 407      13.130  84.946  28.292  1.00 25.65           C
ATOM   3063  CE  LYS A 407      13.944  85.601  29.414  1.00 29.86           C
ATOM   3064  NZ  LYS A 407      13.113  86.031  30.587  1.00 37.65           N
ATOM   3065  N   LYS A 408       9.877  88.485  28.060  1.00 30.49           N
ATOM   3066  CA  LYS A 408       9.365  89.213  29.216  1.00 30.56           C
ATOM   3067  C   LYS A 408      10.435  89.082  30.299  1.00 38.15           C
ATOM   3068  O   LYS A 408      10.893  87.963  30.567  1.00 38.98           O
ATOM   3069  CB  LYS A 408       8.032  88.627  29.685  1.00 31.28           C
ATOM   3070  CG  LYS A 408       7.428  89.397  30.847  1.00 28.61           C
ATOM   3071  CD  LYS A 408       6.086  88.838  31.270  1.00 28.08           C
ATOM   3072  CE  LYS A 408       5.565  89.608  32.471  1.00 27.12           C
ATOM   3073  NZ  LYS A 408       4.613  90.694  32.086  1.00 43.13           N
ATOM   3074  N   PRO A 409      10.889  90.203  30.886  1.00 35.45           N
ATOM   3075  CA  PRO A 409      11.979  90.040  31.853  1.00 35.36           C
ATOM   3076  C   PRO A 409      11.579  89.257  33.097  1.00 40.16           C
ATOM   3077  O   PRO A 409      10.435  89.345  33.548  1.00 40.99           O
ATOM   3078  CB  PRO A 409      12.326  91.484  32.225  1.00 36.69           C
ATOM   3079  CG  PRO A 409      11.806  92.294  31.106  1.00 40.51           C
ATOM   3080  CD  PRO A 409      10.540  91.626  30.730  1.00 35.64           C
ATOM   3081  N   GLY A 410      12.518  88.517  33.671  1.00 35.59           N
ATOM   3082  CA  GLY A 410      12.246  87.770  34.889  1.00 35.34           C
ATOM   3083  C   GLY A 410      11.972  86.300  34.628  1.00 40.42           C
ATOM   3084  O   GLY A 410      12.390  85.762  33.601  1.00 40.39           O
ATOM   3085  N   MET A 411      11.265  85.649  35.543  1.00 37.18           N
ATOM   3086  CA  MET A 411      10.884  84.229  35.458  1.00 36.76           C
ATOM   3087  C   MET A 411       9.778  83.932  34.428  1.00 40.76           C
ATOM   3088  O   MET A 411       8.784  83.265  34.730  1.00 40.91           O
ATOM   3089  CB  MET A 411      10.398  83.771  36.846  1.00 38.84           C
ATOM   3090  CG  MET A 411      11.467  83.657  37.917  1.00 42.08           C
ATOM   3091  SD  MET A 411      12.486  82.215  37.572  1.00 45.98           S
ATOM   3092  CE  MET A 411      13.362  81.982  39.085  1.00 42.59           C
ATOM   3093  N   PHE A 412       9.916  84.442  33.215  1.00 36.88           N
ATOM   3094  CA  PHE A 412       8.923  84.261  32.161  1.00 36.56           C
ATOM   3095  C   PHE A 412       9.614  83.901  30.856  1.00 40.79           C
ATOM   3096  O   PHE A 412      10.715  84.368  30.587  1.00 40.43           O
ATOM   3097  CB  PHE A 412       8.130  85.551  31.979  1.00 38.35           C
ATOM   3098  CG  PHE A 412       7.402  85.991  33.219  1.00 39.70           C
ATOM   3099  CD1 PHE A 412       6.129  85.475  33.521  1.00 42.29           C
ATOM   3100  CD2 PHE A 412       7.982  86.934  34.085  1.00 41.47           C
ATOM   3101  CE1 PHE A 412       5.433  85.896  34.682  1.00 42.97           C
ATOM   3102  CE2 PHE A 412       7.309  87.354  35.256  1.00 44.08           C
ATOM   3103  CZ  PHE A 412       6.027  86.838  35.554  1.00 42.12           C
ATOM   3104  N   PHE A 413       8.945  83.079  30.061  1.00 38.69           N
ATOM   3105  CA  PHE A 413       9.448  82.592  28.777  1.00 39.43           C
ATOM   3106  C   PHE A 413       8.684  83.267  27.632  1.00 41.96           C
ATOM   3107  O   PHE A 413       9.161  83.345  26.495  1.00 41.68           O
ATOM   3108  CB  PHE A 413       9.237  81.074  28.767  1.00 42.38           C
ATOM   3109  CG  PHE A 413       9.898  80.357  27.623  1.00 45.73           C
ATOM   3110  CD1 PHE A 413       9.229  80.199  26.400  1.00 50.11           C
ATOM   3111  CD2 PHE A 413      11.172  79.788  27.781  1.00 49.54           C
ATOM   3112  CE1 PHE A 413       9.827  79.497  25.325  1.00 51.46           C
ATOM   3113  CE2 PHE A 413      11.786  79.077  26.721  1.00 52.81           C
ATOM   3114  CZ  PHE A 413      11.106  78.928  25.488  1.00 50.81           C
ATOM   3115  N   ASN A 414       7.496  83.775  27.945  1.00 37.95           N
ATOM   3116  CA  ASN A 414       6.675  84.516  26.981  1.00 37.30           C
ATOM   3117  C   ASN A 414       7.418  85.756  26.480  1.00 40.73           C
ATOM   3118  O   ASN A 414       8.174  86.366  27.241  1.00 40.31           O
ATOM   3119  CB  ASN A 414       5.376  85.016  27.635  1.00 36.52           C
ATOM   3120  CG  ASN A 414       4.344  83.937  27.810  1.00 58.43           C
ATOM   3121  OD1 ASN A 414       4.097  83.134  26.915  1.00 49.00           O
ATOM   3122  ND2 ASN A 414       3.699  83.924  28.944  1.00 48.00           N
ATOM   3123  N   PRO A 415       7.172  86.185  25.230  1.00 36.53           N
ATOM   3124  CA  PRO A 415       7.719  87.498  24.878  1.00 35.53           C
ATOM   3125  C   PRO A 415       6.910  88.637  25.513  1.00 39.26           C
ATOM   3126  O   PRO A 415       5.805  88.420  26.007  1.00 39.11           O
ATOM   3127  CB  PRO A 415       7.595  87.503  23.354  1.00 36.68           C
ATOM   3128  CG  PRO A 415       6.353  86.753  23.106  1.00 41.05           C
ATOM   3129  CD  PRO A 415       6.394  85.624  24.107  1.00 36.70           C
ATOM   3130  N   GLU A 416       7.431  89.853  25.466  1.00 35.18           N
ATOM   3131  CA  GLU A 416       6.726  91.067  25.872  1.00 34.32           C
ATOM   3132  C   GLU A 416       7.207  92.158  24.925  1.00 38.69           C
ATOM   3133  O   GLU A 416       8.314  92.084  24.395  1.00 37.77           O
ATOM   3134  CB  GLU A 416       7.033  91.425  27.332  1.00 35.56           C
ATOM   3135  CG  GLU A 416       6.237  92.596  27.892  1.00 47.82           C
ATOM   3136  CD  GLU A 416       6.397  92.756  29.395  1.00 66.71           C
ATOM   3137  OE1 GLU A 416       7.498  93.051  29.908  1.00 43.36           O
ATOM   3138  OE2 GLU A 416       5.382  92.591  30.107  1.00 66.36           O
ATOM   3139  N   GLU A 417       6.362  93.136  24.657  1.00 35.61           N
ATOM   3140  CA  GLU A 417       6.723  94.271  23.826  1.00 35.40           C
ATOM   3141  C   GLU A 417       7.732  95.172  24.541  1.00 38.64           C
ATOM   3142  O   GLU A 417       7.659  95.392  25.749  1.00 38.13           O
ATOM   3143  CB  GLU A 417       5.457  95.063  23.464  1.00 36.96           C
ATOM   3144  CG  GLU A 417       4.606  95.561  24.640  1.00 49.20           C
ATOM   3145  CD  GLU A 417       3.446  94.641  24.994  1.00 77.01           C
ATOM   3146  OE1 GLU A 417       3.636  93.426  25.222  1.00 71.54           O
ATOM   3147  OE2 GLU A 417       2.303  95.128  25.065  1.00 75.48           O
ATOM   3148  N   SER A 418       8.666  95.736  23.795  1.00 35.17           N
ATOM   3149  CA  SER A 418       9.644  96.668  24.335  1.00 34.86           C
ATOM   3150  C   SER A 418       9.992  97.590  23.182  1.00 40.15           C
ATOM   3151  O   SER A 418       9.438  97.446  22.088  1.00 40.58           O
ATOM   3152  CB  SER A 418      10.884  95.922  24.818  1.00 38.23           C
ATOM   3153  OG  SER A 418      11.614  96.714  25.737  1.00 46.58           O
ATOM   3154  N   GLU A 419      10.904  98.521  23.387  1.00 36.30           N
ATOM   3155  CA  GLU A 419      11.409  99.338  22.295  1.00 35.54           C
ATOM   3156  C   GLU A 419      12.840  99.743  22.609  1.00 39.08           C
ATOM   3157  O   GLU A 419      13.211  99.880  23.775  1.00 37.42           O
ATOM   3158  CB  GLU A 419      10.525 100.573  22.015  1.00 36.88           C
ATOM   3159  CG  GLU A 419      10.279 101.537  23.175  1.00 47.19           C
ATOM   3160  CD  GLU A 419       9.265 101.011  24.187  1.00 68.54           C
ATOM   3161  OE1 GLU A 419       9.635 100.767  25.364  1.00 67.33           O
ATOM   3162  OE2 GLU A 419       8.068 100.860  23.831  1.00 60.04           O
ATOM   3163  N   LEU A 420      13.632  99.946  21.570  1.00 37.03           N
ATOM   3164  CA  LEU A 420      14.912 100.635  21.693  1.00 37.26           C
ATOM   3165  C   LEU A 420      14.490 102.077  21.498  1.00 41.82           C
ATOM   3166  O   LEU A 420      13.680 102.309  20.608  1.00 41.44           O
ATOM   3167  CB  LEU A 420      15.844 100.279  20.532  1.00 37.28           C
ATOM   3168  CG  LEU A 420      16.422  98.869  20.397  1.00 42.21           C
ATOM   3169  CD1 LEU A 420      17.029  98.690  19.013  1.00 42.87           C
ATOM   3170  CD2 LEU A 420      17.477  98.592  21.447  1.00 44.26           C
ATOM   3171  N   ASP A 421      15.020 103.043  22.232  1.00 39.13           N
ATOM   3172  CA  ASP A 421      14.712 104.446  21.937  1.00 39.03           C
ATOM   3173  C   ASP A 421      15.931 105.348  21.956  1.00 43.42           C
ATOM   3174  O   ASP A 421      16.961 105.043  22.567  1.00 43.55           O
ATOM   3175  CB  ASP A 421      13.637 105.028  22.863  1.00 40.74           C
ATOM   3176  CG  ASP A 421      14.198 105.537  24.175  1.00 54.10           C
ATOM   3177  OD1 ASP A 421      14.383 104.731  25.111  1.00 62.95           O
ATOM   3178  OD2 ASP A 421      14.415 106.762  24.320  1.00 54.61           O
ATOM   3179  N   LEU A 422      15.791 106.458  21.251  1.00 40.59           N
ATOM   3180  CA  LEU A 422      16.763 107.533  21.206  1.00 40.71           C
ATOM   3181  C   LEU A 422      15.935 108.806  21.261  1.00 46.01           C
ATOM   3182  O   LEU A 422      15.260 109.171  20.303  1.00 45.30           O
ATOM   3183  CB  LEU A 422      17.589 107.459  19.923  1.00 40.29           C
ATOM   3184  CG  LEU A 422      18.508 108.648  19.613  1.00 43.41           C
ATOM   3185  CD1 LEU A 422      19.491 108.958  20.727  1.00 42.77           C
ATOM   3186  CD2 LEU A 422      19.262 108.360  18.329  1.00 44.96           C
ATOM   3187  N   THR A 423      15.960 109.450  22.413  1.00 43.15           N
ATOM   3188  CA  THR A 423      15.159 110.638  22.674  1.00 43.33           C
ATOM   3189  C   THR A 423      16.143 111.782  22.809  1.00 48.97           C
ATOM   3190  O   THR A 423      17.114 111.695  23.564  1.00 48.85           O
ATOM   3191  CB  THR A 423      14.329 110.439  23.954  1.00 51.26           C
ATOM   3192  OG1 THR A 423      13.481 109.301  23.782  1.00 54.83           O
ATOM   3193  CG2 THR A 423      13.430 111.612  24.248  1.00 46.87           C
ATOM   3194  N   TYR A 424      15.948 112.846  22.048  1.00 46.48           N
ATOM   3195  CA  TYR A 424      16.951 113.901  21.971  1.00 46.32           C
ATOM   3196  C   TYR A 424      17.015 114.737  23.240  1.00 48.81           C
ATOM   3197  O   TYR A 424      18.091 115.183  23.618  1.00 47.98           O
ATOM   3198  CB  TYR A 424      16.741 114.731  20.705  1.00 47.70           C
ATOM   3199  CG  TYR A 424      17.180 113.912  19.510  1.00 49.13           C
ATOM   3200  CD1 TYR A 424      16.320 112.964  18.914  1.00 50.87           C
ATOM   3201  CD2 TYR A 424      18.507 114.000  19.042  1.00 50.11           C
ATOM   3202  CE1 TYR A 424      16.811 112.042  17.955  1.00 51.68           C
ATOM   3203  CE2 TYR A 424      18.995 113.087  18.072  1.00 51.40           C
ATOM   3204  CZ  TYR A 424      18.149 112.106  17.561  1.00 58.59           C
ATOM   3205  OH  TYR A 424      18.653 111.197  16.674  1.00 59.05           O
ATOM   3206  N   GLY A 425      15.924 114.834  23.984  1.00 45.85           N
ATOM   3207  CA  GLY A 425      15.969 115.438  25.306  1.00 46.16           C
ATOM   3208  C   GLY A 425      16.731 114.613  26.330  1.00 51.70           C
ATOM   3209  O   GLY A 425      17.129 115.133  27.374  1.00 52.30           O
ATOM   3210  N   ASN A 426      16.976 113.341  26.036  1.00 47.38           N
ATOM   3211  CA  ASN A 426      17.756 112.477  26.924  1.00 46.72           C
ATOM   3212  C   ASN A 426      19.213 112.411  26.473  1.00 51.27           C
ATOM   3213  O   ASN A 426      20.119 112.830  27.190  1.00 51.20           O
ATOM   3214  CB  ASN A 426      17.181 111.052  26.980  1.00 44.32           C
ATOM   3215  CG  ASN A 426      15.869 110.973  27.721  1.00 56.35           C
ATOM   3216  OD1 ASN A 426      15.453 111.906  28.399  1.00 53.52           O
ATOM   3217  ND2 ASN A 426      15.207 109.855  27.608  1.00 44.71           N
ATOM   3218  N   ARG A 427      19.460 111.876  25.285  1.00 48.31           N
ATOM   3219  CA  ARG A 427      20.832 111.631  24.827  1.00 48.10           C
ATOM   3220  C   ARG A 427      21.586 112.898  24.449  1.00 52.71           C
ATOM   3221  O   ARG A 427      22.805 112.973  24.609  1.00 51.64           O
ATOM   3222  CB  ARG A 427      20.799 110.655  23.641  1.00 46.65           C
ATOM   3223  CG  ARG A 427      22.163 110.180  23.128  1.00 53.62           C
ATOM   3224  CD  ARG A 427      22.913 109.337  24.153  1.00 61.53           C
ATOM   3225  NE  ARG A 427      24.292 109.078  23.722  1.00 66.85           N
ATOM   3226  CZ  ARG A 427      25.338 109.873  23.908  1.00 82.56           C
ATOM   3227  NH1 ARG A 427      25.258 111.086  24.395  1.00 67.04           N
ATOM   3228  NH2 ARG A 427      26.511 109.445  23.550  1.00 72.03           N
ATOM   3229  N   TYR A 428      20.854 113.896  23.980  1.00 50.44           N
ATOM   3230  CA  TYR A 428      21.422 115.145  23.476  1.00 50.84           C
ATOM   3231  C   TYR A 428      20.829 116.306  24.258  1.00 58.17           C
ATOM   3232  O   TYR A 428      20.542 117.373  23.722  1.00 57.77           O
ATOM   3233  CB  TYR A 428      21.159 115.260  21.973  1.00 51.52           C
ATOM   3234  CG  TYR A 428      21.932 114.220  21.200  1.00 52.77           C
ATOM   3235  CD1 TYR A 428      23.303 114.408  20.951  1.00 53.01           C
ATOM   3236  CD2 TYR A 428      21.319 113.042  20.726  1.00 54.89           C
ATOM   3237  CE1 TYR A 428      24.059 113.427  20.271  1.00 53.34           C
ATOM   3238  CE2 TYR A 428      22.078 112.063  20.026  1.00 55.49           C
ATOM   3239  CZ  TYR A 428      23.452 112.254  19.838  1.00 59.16           C
ATOM   3240  OH  TYR A 428      24.232 111.294  19.245  1.00 57.47           O
ATOM   3241  N   LYS A 429      20.649 116.066  25.551  1.00 57.58           N
ATOM   3242  CA  LYS A 429      20.042 117.017  26.483  1.00 58.67           C
ATOM   3243  C   LYS A 429      20.589 118.438  26.387  1.00 64.70           C
ATOM   3244  O   LYS A 429      19.819 119.396  26.426  1.00 64.54           O
ATOM   3245  CB  LYS A 429      20.284 116.481  27.897  1.00 61.41           C
ATOM   3246  CG  LYS A 429      19.622 117.268  29.010  1.00 79.98           C
ATOM   3247  CD  LYS A 429      20.046 116.717  30.357  1.00 92.67           C
ATOM   3248  CE  LYS A 429      19.331 117.443  31.476  1.00108.01           C
ATOM   3249  NZ  LYS A 429      19.735 116.871  32.795  1.00117.97           N
ATOM   3250  N   ASN A 430      21.897 118.580  26.241  1.00 61.91           N
ATOM   3251  CA  ASN A 430      22.535 119.895  26.182  1.00 61.83           C
ATOM   3252  C   ASN A 430      22.203 120.709  24.929  1.00 64.75           C
ATOM   3253  O   ASN A 430      22.328 121.931  24.917  1.00 64.56           O
ATOM   3254  CB  ASN A 430      24.052 119.692  26.218  1.00 63.61           C
ATOM   3255  CG  ASN A 430      24.813 120.991  26.162  1.00 86.91           C
ATOM   3256  OD1 ASN A 430      24.617 121.887  26.981  1.00 79.37           O
ATOM   3257  ND2 ASN A 430      25.675 121.114  25.195  1.00 79.87           N
ATOM   3258  N   VAL A 431      21.838 120.039  23.850  1.00 60.30           N
ATOM   3259  CA  VAL A 431      21.723 120.694  22.549  1.00 59.39           C
ATOM   3260  C   VAL A 431      20.470 121.566  22.481  1.00 62.28           C
ATOM   3261  O   VAL A 431      19.378 121.146  22.884  1.00 62.33           O
ATOM   3262  CB  VAL A 431      21.715 119.623  21.421  1.00 62.88           C
ATOM   3263  CG1 VAL A 431      21.604 120.265  20.045  1.00 62.80           C
ATOM   3264  CG2 VAL A 431      23.002 118.772  21.484  1.00 62.38           C
ATOM   3265  N   LYS A 432      20.608 122.780  21.964  1.00 57.49           N
ATOM   3266  CA  LYS A 432      19.451 123.613  21.628  1.00 56.62           C
ATOM   3267  C   LYS A 432      19.072 123.158  20.230  1.00 57.76           C
ATOM   3268  O   LYS A 432      19.888 123.250  19.313  1.00 57.10           O
ATOM   3269  CB  LYS A 432      19.828 125.099  21.635  1.00 59.36           C
ATOM   3270  CG  LYS A 432      18.696 126.051  21.244  1.00 71.00           C
ATOM   3271  CD  LYS A 432      19.204 127.490  21.269  1.00 77.46           C
ATOM   3272  CE  LYS A 432      18.202 128.527  20.748  1.00 84.94           C
ATOM   3273  NZ  LYS A 432      17.899 128.419  19.283  1.00 91.84           N
ATOM   3274  N   LEU A 433      17.870 122.633  20.058  1.00 51.83           N
ATOM   3275  CA  LEU A 433      17.431 122.203  18.734  1.00 50.24           C
ATOM   3276  C   LEU A 433      16.830 123.468  18.133  1.00 52.31           C
ATOM   3277  O   LEU A 433      15.963 124.086  18.765  1.00 51.66           O
ATOM   3278  CB  LEU A 433      16.400 121.071  18.813  1.00 49.81           C
ATOM   3279  CG  LEU A 433      16.861 119.754  19.462  1.00 53.20           C
ATOM   3280  CD1 LEU A 433      15.699 118.763  19.512  1.00 52.70           C
ATOM   3281  CD2 LEU A 433      18.048 119.104  18.755  1.00 54.39           C
ATOM   3282  N   PRO A 434      17.306 123.914  16.960  1.00 47.86           N
ATOM   3283  CA  PRO A 434      16.771 125.199  16.499  1.00 47.32           C
ATOM   3284  C   PRO A 434      15.303 125.149  16.089  1.00 50.50           C
ATOM   3285  O   PRO A 434      14.762 124.090  15.772  1.00 50.34           O
ATOM   3286  CB  PRO A 434      17.679 125.533  15.314  1.00 48.74           C
ATOM   3287  CG  PRO A 434      18.104 124.231  14.797  1.00 52.67           C
ATOM   3288  CD  PRO A 434      18.322 123.398  16.024  1.00 48.01           C
ATOM   3289  N   ASP A 435      14.659 126.307  16.082  1.00 46.19           N
ATOM   3290  CA  ASP A 435      13.292 126.428  15.570  1.00 45.93           C
ATOM   3291  C   ASP A 435      13.369 126.069  14.089  1.00 49.89           C
ATOM   3292  O   ASP A 435      14.404 126.299  13.452  1.00 49.99           O
ATOM   3293  CB  ASP A 435      12.779 127.865  15.751  1.00 47.86           C
ATOM   3294  CG  ASP A 435      11.303 128.029  15.406  1.00 61.30           C
ATOM   3295  OD1 ASP A 435      10.926 127.980  14.215  1.00 63.60           O
ATOM   3296  OD2 ASP A 435      10.493 128.247  16.324  1.00 66.46           O
ATOM   3297  N   ALA A 436      12.304 125.530  13.511  1.00 45.01           N
ATOM   3298  CA  ALA A 436      12.300 125.231  12.083  1.00 44.44           C
ATOM   3299  C   ALA A 436      12.672 126.464  11.252  1.00 46.46           C
ATOM   3300  O   ALA A 436      13.433 126.379  10.291  1.00 45.59           O
ATOM   3301  CB  ALA A 436      10.931 124.711  11.672  1.00 45.16           C
ATOM   3302  N   TYR A 437      12.160 127.618  11.651  1.00 41.46           N
ATOM   3303  CA  TYR A 437      12.411 128.856  10.927  1.00 40.53           C
ATOM   3304  C   TYR A 437      13.825 129.358  11.154  1.00 45.51           C
ATOM   3305  O   TYR A 437      14.378 130.003  10.279  1.00 45.48           O
ATOM   3306  CB  TYR A 437      11.419 129.937  11.357  1.00 40.75           C
ATOM   3307  CG  TYR A 437      10.030 129.720  10.801  1.00 41.22           C
ATOM   3308  CD1 TYR A 437       9.201 128.682  11.279  1.00 41.37           C
ATOM   3309  CD2 TYR A 437       9.537 130.555   9.779  1.00 43.12           C
ATOM   3310  CE1 TYR A 437       7.912 128.473  10.739  1.00 41.85           C
ATOM   3311  CE2 TYR A 437       8.245 130.349   9.238  1.00 44.59           C
ATOM   3312  CZ  TYR A 437       7.452 129.300   9.718  1.00 49.94           C
ATOM   3313  OH  TYR A 437       6.212 129.059   9.196  1.00 50.05           O
ATOM   3314  N   GLU A 438      14.435 129.062  12.294  1.00 42.46           N
ATOM   3315  CA  GLU A 438      15.801 129.530  12.546  1.00 42.38           C
ATOM   3316  C   GLU A 438      16.725 128.879  11.539  1.00 44.35           C
ATOM   3317  O   GLU A 438      17.524 129.564  10.902  1.00 43.40           O
ATOM   3318  CB  GLU A 438      16.268 129.195  13.962  1.00 44.17           C
ATOM   3319  CG  GLU A 438      15.731 130.134  15.030  1.00 57.08           C
ATOM   3320  CD  GLU A 438      15.958 129.607  16.442  1.00 83.01           C
ATOM   3321  OE1 GLU A 438      16.549 128.519  16.612  1.00 76.55           O
ATOM   3322  OE2 GLU A 438      15.479 130.237  17.404  1.00 85.10           O
ATOM   3323  N   ARG A 439      16.600 127.574  11.332  1.00 39.95           N
ATOM   3324  CA  ARG A 439      17.454 126.962  10.321  1.00 39.07           C
ATOM   3325  C   ARG A 439      17.024 127.407   8.942  1.00 40.95           C
ATOM   3326  O   ARG A 439      17.881 127.770   8.159  1.00 40.75           O
ATOM   3327  CB  ARG A 439      17.517 125.434  10.403  1.00 38.86           C
ATOM   3328  CG  ARG A 439      18.420 124.773   9.345  1.00 47.94           C
ATOM   3329  CD  ARG A 439      19.838 125.360   9.260  1.00 51.54           C
ATOM   3330  NE  ARG A 439      20.628 124.677   8.231  1.00 51.28           N
ATOM   3331  CZ  ARG A 439      21.753 125.104   7.675  1.00 62.30           C
ATOM   3332  NH1 ARG A 439      22.244 126.303   7.857  1.00 54.31           N
ATOM   3333  NH2 ARG A 439      22.390 124.298   6.880  1.00 48.01           N
ATOM   3334  N   LEU A 440      15.740 127.408   8.624  1.00 36.17           N
ATOM   3335  CA  LEU A 440      15.346 127.764   7.262  1.00 35.37           C
ATOM   3336  C   LEU A 440      15.758 129.178   6.876  1.00 40.55           C
ATOM   3337  O   LEU A 440      16.263 129.365   5.782  1.00 38.71           O
ATOM   3338  CB  LEU A 440      13.845 127.573   7.047  1.00 34.74           C
ATOM   3339  CG  LEU A 440      13.377 126.110   6.985  1.00 38.24           C
ATOM   3340  CD1 LEU A 440      11.862 126.072   7.022  1.00 37.87           C
ATOM   3341  CD2 LEU A 440      13.878 125.366   5.746  1.00 39.49           C
ATOM   3342  N   ILE A 441      15.609 130.170   7.740  1.00 39.46           N
ATOM   3343  CA  ILE A 441      16.072 131.517   7.404  1.00 39.54           C
ATOM   3344  C   ILE A 441      17.592 131.492   7.255  1.00 45.09           C
ATOM   3345  O   ILE A 441      18.107 132.014   6.267  1.00 44.60           O
ATOM   3346  CB  ILE A 441      15.563 132.587   8.424  1.00 41.94           C
ATOM   3347  CG1 ILE A 441      14.037 132.740   8.229  1.00 41.60           C
ATOM   3348  CG2 ILE A 441      16.288 133.944   8.258  1.00 42.48           C
ATOM   3349  CD1 ILE A 441      13.343 133.922   8.924  1.00 44.56           C
ATOM   3350  N   LEU A 442      18.322 130.856   8.163  1.00 42.86           N
ATOM   3351  CA  LEU A 442      19.784 130.842   8.077  1.00 43.50           C
ATOM   3352  C   LEU A 442      20.303 130.119   6.830  1.00 49.88           C
ATOM   3353  O   LEU A 442      21.330 130.485   6.259  1.00 50.15           O
ATOM   3354  CB  LEU A 442      20.363 130.170   9.329  1.00 43.76           C
ATOM   3355  CG  LEU A 442      21.879 130.282   9.555  1.00 48.88           C
ATOM   3356  CD1 LEU A 442      22.310 131.729   9.802  1.00 48.88           C
ATOM   3357  CD2 LEU A 442      22.302 129.418  10.737  1.00 51.42           C
ATOM   3358  N   ASP A 443      19.586 129.103   6.378  1.00 47.72           N
ATOM   3359  CA  ASP A 443      20.019 128.301   5.236  1.00 47.69           C
ATOM   3360  C   ASP A 443      19.969 129.068   3.917  1.00 50.11           C
ATOM   3361  O   ASP A 443      20.670 128.734   2.967  1.00 49.20           O
ATOM   3362  CB  ASP A 443      19.175 127.026   5.118  1.00 49.90           C
ATOM   3363  CG  ASP A 443      19.999 125.804   4.757  1.00 64.66           C
ATOM   3364  OD1 ASP A 443      21.229 125.909   4.588  1.00 72.77           O
ATOM   3365  OD2 ASP A 443      19.424 124.689   4.691  1.00 66.51           O
ATOM   3366  N   VAL A 444      19.202 130.149   3.869  1.00 46.81           N
ATOM   3367  CA  VAL A 444      19.176 131.010   2.681  1.00 46.69           C
ATOM   3368  C   VAL A 444      20.511 131.749   2.571  1.00 52.65           C
ATOM   3369  O   VAL A 444      21.097 131.875   1.492  1.00 52.74           O
ATOM   3370  CB  VAL A 444      18.020 132.046   2.752  1.00 49.80           C
ATOM   3371  CG1 VAL A 444      17.924 132.866   1.467  1.00 49.36           C
ATOM   3372  CG2 VAL A 444      16.677 131.359   3.010  1.00 49.41           C
ATOM   3373  N   PHE A 445      21.036 132.186   3.708  1.00 49.64           N
ATOM   3374  CA  PHE A 445      22.338 132.851   3.769  1.00 49.63           C
ATOM   3375  C   PHE A 445      23.447 131.839   3.492  1.00 57.20           C
ATOM   3376  O   PHE A 445      24.410 132.146   2.782  1.00 56.62           O
ATOM   3377  CB  PHE A 445      22.506 133.508   5.145  1.00 50.69           C
ATOM   3378  CG  PHE A 445      23.910 133.486   5.679  1.00 51.45           C
ATOM   3379  CD1 PHE A 445      24.885 134.350   5.163  1.00 52.66           C
ATOM   3380  CD2 PHE A 445      24.254 132.614   6.727  1.00 53.74           C
ATOM   3381  CE1 PHE A 445      26.193 134.371   5.699  1.00 54.85           C
ATOM   3382  CE2 PHE A 445      25.546 132.646   7.301  1.00 54.04           C
ATOM   3383  CZ  PHE A 445      26.510 133.544   6.800  1.00 52.75           C
ATOM   3384  N   CYS A 446      23.268 130.612   3.961  1.00 56.64           N
ATOM   3385  CA  CYS A 446      24.214 129.534   3.674  1.00 57.70           C
ATOM   3386  C   CYS A 446      24.140 129.062   2.216  1.00 60.40           C
ATOM   3387  O   CYS A 446      25.069 128.432   1.707  1.00 60.76           O
ATOM   3388  CB  CYS A 446      23.951 128.353   4.609  1.00 59.38           C
ATOM   3389  SG  CYS A 446      24.064 128.776   6.369  1.00 64.29           S
ATOM   3390  N   GLY A 447      23.063 129.410   1.527  1.00 54.66           N
ATOM   3391  CA  GLY A 447      22.933 129.130   0.106  1.00 53.80           C
ATOM   3392  C   GLY A 447      22.411 127.752  -0.224  1.00 56.92           C
ATOM   3393  O   GLY A 447      22.810 127.174  -1.238  1.00 57.20           O
ATOM   3394  N   SER A 448      21.541 127.206   0.612  1.00 52.39           N
ATOM   3395  CA  SER A 448      20.976 125.884   0.365  1.00 51.43           C
ATOM   3396  C   SER A 448      19.469 125.900   0.220  1.00 53.63           C
ATOM   3397  O   SER A 448      18.732 126.343   1.097  1.00 53.53           O
ATOM   3398  CB  SER A 448      21.340 124.931   1.489  1.00 55.25           C
ATOM   3399  OG  SER A 448      20.881 123.619   1.219  1.00 68.16           O
ATOM   3400  N   GLN A 449      19.020 125.343  -0.891  1.00 48.71           N
ATOM   3401  CA  GLN A 449      17.609 125.161  -1.197  1.00 47.98           C
ATOM   3402  C   GLN A 449      17.158 123.741  -0.874  1.00 52.58           C
ATOM   3403  O   GLN A 449      16.054 123.341  -1.214  1.00 53.42           O
ATOM   3404  CB  GLN A 449      17.398 125.384  -2.689  1.00 48.67           C
ATOM   3405  CG  GLN A 449      17.779 126.753  -3.172  1.00 38.73           C
ATOM   3406  CD  GLN A 449      17.327 126.996  -4.581  1.00 46.11           C
ATOM   3407  OE1 GLN A 449      17.710 126.310  -5.525  1.00 43.58           O
ATOM   3408  NE2 GLN A 449      16.454 127.945  -4.730  1.00 34.94           N
ATOM   3409  N   MET A 450      18.032 122.964  -0.249  1.00 48.32           N
ATOM   3410  CA  MET A 450      17.814 121.531  -0.020  1.00 48.15           C
ATOM   3411  C   MET A 450      16.541 121.235   0.777  1.00 49.74           C
ATOM   3412  O   MET A 450      15.915 120.190   0.613  1.00 49.96           O
ATOM   3413  CB  MET A 450      19.034 121.000   0.735  1.00 51.14           C
ATOM   3414  CG  MET A 450      19.155 119.490   0.862  1.00 55.68           C
ATOM   3415  SD  MET A 450      20.461 119.028   2.035  1.00 60.63           S
ATOM   3416  CE  MET A 450      21.949 119.775   1.328  1.00 57.57           C
ATOM   3417  N   HIS A 451      16.148 122.184   1.615  1.00 43.74           N
ATOM   3418  CA  HIS A 451      14.962 122.083   2.460  1.00 42.13           C
ATOM   3419  C   HIS A 451      13.874 123.051   1.989  1.00 44.10           C
ATOM   3420  O   HIS A 451      13.087 123.538   2.790  1.00 43.71           O
ATOM   3421  CB  HIS A 451      15.370 122.371   3.909  1.00 42.92           C
ATOM   3422  CG  HIS A 451      16.408 121.428   4.434  1.00 46.60           C
ATOM   3423  ND1 HIS A 451      16.142 120.365   5.261  1.00 48.66           N
ATOM   3424  CD2 HIS A 451      17.750 121.383   4.226  1.00 48.66           C
ATOM   3425  CE1 HIS A 451      17.288 119.711   5.477  1.00 48.15           C
ATOM   3426  NE2 HIS A 451      18.304 120.310   4.887  1.00 48.46           N
ATOM   3427  N   PHE A 452      13.838 123.347   0.695  1.00 39.06           N
ATOM   3428  CA  PHE A 452      12.836 124.237   0.099  1.00 37.41           C
ATOM   3429  C   PHE A 452      12.269 123.564  -1.150  1.00 39.78           C
ATOM   3430  O   PHE A 452      12.935 122.724  -1.754  1.00 38.01           O
ATOM   3431  CB  PHE A 452      13.469 125.581  -0.273  1.00 38.51           C
ATOM   3432  CG  PHE A 452      13.935 126.382   0.913  1.00 39.26           C
ATOM   3433  CD1 PHE A 452      15.195 126.149   1.495  1.00 40.83           C
ATOM   3434  CD2 PHE A 452      13.113 127.390   1.448  1.00 41.39           C
ATOM   3435  CE1 PHE A 452      15.642 126.925   2.588  1.00 43.22           C
ATOM   3436  CE2 PHE A 452      13.559 128.187   2.528  1.00 41.40           C
ATOM   3437  CZ  PHE A 452      14.823 127.951   3.094  1.00 40.83           C
ATOM   3438  N   VAL A 453      11.044 123.898  -1.529  1.00 37.26           N
ATOM   3439  CA  VAL A 453      10.322 123.195  -2.600  1.00 37.28           C
ATOM   3440  C   VAL A 453      10.617 123.759  -4.001  1.00 40.26           C
ATOM   3441  O   VAL A 453      10.559 124.974  -4.224  1.00 40.17           O
ATOM   3442  CB  VAL A 453       8.787 123.250  -2.297  1.00 41.22           C
ATOM   3443  CG1 VAL A 453       7.961 122.452  -3.313  1.00 40.86           C
ATOM   3444  CG2 VAL A 453       8.501 122.703  -0.881  1.00 41.21           C
ATOM   3445  N   ARG A 454      10.932 122.900  -4.965  1.00 36.06           N
ATOM   3446  CA  ARG A 454      11.155 123.343  -6.353  1.00 35.96           C
ATOM   3447  C   ARG A 454       9.856 123.428  -7.141  1.00 43.21           C
ATOM   3448  O   ARG A 454       8.859 122.835  -6.755  1.00 43.65           O
ATOM   3449  CB  ARG A 454      12.098 122.391  -7.090  1.00 32.90           C
ATOM   3450  CG  ARG A 454      13.512 122.425  -6.564  1.00 29.17           C
ATOM   3451  CD  ARG A 454      14.509 121.885  -7.578  1.00 22.94           C
ATOM   3452  NE  ARG A 454      14.298 120.464  -7.862  1.00 29.32           N
ATOM   3453  CZ  ARG A 454      15.004 119.721  -8.700  1.00 49.02           C
ATOM   3454  NH1 ARG A 454      16.087 120.128  -9.303  1.00 26.93           N
ATOM   3455  NH2 ARG A 454      14.617 118.498  -8.904  1.00 42.75           N
ATOM   3456  N   SER A 455       9.858 124.116  -8.272  1.00 41.36           N
ATOM   3457  CA  SER A 455       8.652 124.236  -9.087  1.00 42.24           C
ATOM   3458  C   SER A 455       8.114 122.906  -9.604  1.00 47.20           C
ATOM   3459  O   SER A 455       6.913 122.685  -9.585  1.00 47.19           O
ATOM   3460  CB  SER A 455       8.927 125.118 -10.299  1.00 47.13           C
ATOM   3461  OG  SER A 455       9.393 126.394  -9.901  1.00 57.98           O
ATOM   3462  N   ASP A 456       8.971 122.004 -10.058  1.00 43.89           N
ATOM   3463  CA  ASP A 456       8.498 120.734 -10.621  1.00 43.86           C
ATOM   3464  C   ASP A 456       8.022 119.800  -9.525  1.00 47.22           C
ATOM   3465  O   ASP A 456       7.124 118.982  -9.710  1.00 47.46           O
ATOM   3466  CB  ASP A 456       9.605 120.051 -11.419  1.00 45.69           C
ATOM   3467  CG  ASP A 456       9.939 120.800 -12.687  1.00 56.41           C
ATOM   3468  OD1 ASP A 456       9.039 121.137 -13.485  1.00 58.84           O
ATOM   3469  OD2 ASP A 456      11.135 121.100 -12.893  1.00 60.15           O
ATOM   3470  N   GLU A 457       8.599 119.979  -8.350  1.00 42.13           N
ATOM   3471  CA  GLU A 457       8.190 119.235  -7.168  1.00 40.82           C
ATOM   3472  C   GLU A 457       6.795 119.702  -6.775  1.00 42.67           C
ATOM   3473  O   GLU A 457       5.914 118.903  -6.482  1.00 41.99           O
ATOM   3474  CB  GLU A 457       9.205 119.534  -6.071  1.00 42.03           C
ATOM   3475  CG  GLU A 457       9.079 118.767  -4.781  1.00 52.61           C
ATOM   3476  CD  GLU A 457      10.088 119.265  -3.762  1.00 72.22           C
ATOM   3477  OE1 GLU A 457      11.002 120.048  -4.131  1.00 71.54           O
ATOM   3478  OE2 GLU A 457       9.997 118.881  -2.586  1.00 53.42           O
ATOM   3479  N   LEU A 458       6.580 121.009  -6.831  1.00 38.56           N
ATOM   3480  CA  LEU A 458       5.281 121.596  -6.530  1.00 38.09           C
ATOM   3481  C   LEU A 458       4.227 121.172  -7.551  1.00 42.34           C
ATOM   3482  O   LEU A 458       3.079 120.920  -7.190  1.00 41.94           O
ATOM   3483  CB  LEU A 458       5.412 123.121  -6.513  1.00 38.00           C
ATOM   3484  CG  LEU A 458       4.203 123.932  -6.037  1.00 43.16           C
ATOM   3485  CD1 LEU A 458       3.896 123.690  -4.556  1.00 43.46           C
ATOM   3486  CD2 LEU A 458       4.476 125.403  -6.276  1.00 45.52           C
ATOM   3487  N   ARG A 459       4.621 121.046  -8.813  1.00 39.36           N
ATOM   3488  CA  ARG A 459       3.705 120.580  -9.859  1.00 39.02           C
ATOM   3489  C   ARG A 459       3.219 119.181  -9.556  1.00 42.31           C
ATOM   3490  O   ARG A 459       2.023 118.937  -9.563  1.00 42.67           O
ATOM   3491  CB  ARG A 459       4.370 120.576 -11.239  1.00 39.78           C
ATOM   3492  CG  ARG A 459       4.564 121.958 -11.822  1.00 56.35           C
ATOM   3493  CD  ARG A 459       5.493 121.957 -13.016  1.00 73.60           C
ATOM   3494  NE  ARG A 459       4.895 121.286 -14.172  1.00 88.69           N
ATOM   3495  CZ  ARG A 459       5.510 120.993 -15.306  1.00100.57           C
ATOM   3496  NH1 ARG A 459       6.786 121.191 -15.512  1.00 89.14           N
ATOM   3497  NH2 ARG A 459       4.816 120.481 -16.279  1.00 79.88           N
ATOM   3498  N   GLU A 460       4.115 118.260  -9.237  1.00 37.44           N
ATOM   3499  CA  GLU A 460       3.656 116.904  -8.943  1.00 36.41           C
ATOM   3500  C   GLU A 460       2.868 116.889  -7.636  1.00 40.98           C
ATOM   3501  O   GLU A 460       1.872 116.186  -7.515  1.00 41.96           O
ATOM   3502  CB  GLU A 460       4.803 115.910  -8.810  1.00 37.59           C
ATOM   3503  CG  GLU A 460       5.694 115.714 -10.015  1.00 47.88           C
ATOM   3504  CD  GLU A 460       4.951 115.304 -11.274  1.00 64.66           C
ATOM   3505  OE1 GLU A 460       4.160 114.336 -11.271  1.00 45.68           O
ATOM   3506  OE2 GLU A 460       5.193 115.948 -12.318  1.00 59.95           O
ATOM   3507  N   ALA A 461       3.280 117.696  -6.667  1.00 38.06           N
ATOM   3508  CA  ALA A 461       2.586 117.767  -5.386  1.00 38.17           C
ATOM   3509  C   ALA A 461       1.127 118.190  -5.558  1.00 42.78           C
ATOM   3510  O   ALA A 461       0.233 117.683  -4.878  1.00 43.32           O
ATOM   3511  CB  ALA A 461       3.323 118.734  -4.447  1.00 38.95           C
ATOM   3512  N   TRP A 462       0.872 119.121  -6.463  1.00 38.73           N
ATOM   3513  CA  TRP A 462      -0.502 119.484  -6.778  1.00 38.10           C
ATOM   3514  C   TRP A 462      -1.177 118.458  -7.664  1.00 40.90           C
ATOM   3515  O   TRP A 462      -2.344 118.162  -7.448  1.00 40.92           O
ATOM   3516  CB  TRP A 462      -0.564 120.839  -7.461  1.00 36.82           C
ATOM   3517  CG  TRP A 462      -0.466 121.940  -6.486  1.00 37.24           C
ATOM   3518  CD1 TRP A 462       0.603 122.734  -6.241  1.00 40.00           C
ATOM   3519  CD2 TRP A 462      -1.484 122.365  -5.568  1.00 36.79           C
ATOM   3520  NE1 TRP A 462       0.331 123.650  -5.262  1.00 39.20           N
ATOM   3521  CE2 TRP A 462      -0.955 123.464  -4.838  1.00 40.34           C
ATOM   3522  CE3 TRP A 462      -2.786 121.912  -5.266  1.00 37.94           C
ATOM   3523  CZ2 TRP A 462      -1.696 124.137  -3.857  1.00 39.12           C
ATOM   3524  CZ3 TRP A 462      -3.522 122.567  -4.250  1.00 39.28           C
ATOM   3525  CH2 TRP A 462      -2.965 123.680  -3.558  1.00 39.67           C
ATOM   3526  N   ARG A 463      -0.465 117.882  -8.621  1.00 36.02           N
ATOM   3527  CA  ARG A 463      -1.037 116.884  -9.529  1.00 35.01           C
ATOM   3528  C   ARG A 463      -1.640 115.707  -8.777  1.00 37.28           C
ATOM   3529  O   ARG A 463      -2.722 115.251  -9.122  1.00 37.52           O
ATOM   3530  CB  ARG A 463       0.057 116.400 -10.487  1.00 34.45           C
ATOM   3531  CG  ARG A 463      -0.398 115.437 -11.561  1.00 45.37           C
ATOM   3532  CD  ARG A 463       0.767 115.087 -12.469  1.00 49.86           C
ATOM   3533  NE  ARG A 463       0.347 114.121 -13.490  1.00 53.70           N
ATOM   3534  CZ  ARG A 463       0.390 112.800 -13.397  1.00 58.96           C
ATOM   3535  NH1 ARG A 463       0.940 112.155 -12.404  1.00 36.23           N
ATOM   3536  NH2 ARG A 463      -0.108 112.093 -14.367  1.00 46.97           N
ATOM   3537  N   ILE A 464      -0.976 115.264  -7.720  1.00 31.60           N
ATOM   3538  CA  ILE A 464      -1.468 114.157  -6.896  1.00 31.26           C
ATOM   3539  C   ILE A 464      -2.818 114.485  -6.252  1.00 35.10           C
ATOM   3540  O   ILE A 464      -3.708 113.630  -6.205  1.00 34.33           O
ATOM   3541  CB  ILE A 464      -0.422 113.806  -5.790  1.00 34.11           C
ATOM   3542  CG1 ILE A 464       0.872 113.270  -6.432  1.00 33.64           C
ATOM   3543  CG2 ILE A 464      -0.956 112.758  -4.778  1.00 34.46           C
ATOM   3544  CD1 ILE A 464       2.118 113.426  -5.567  1.00 30.25           C
ATOM   3545  N   PHE A 465      -2.978 115.697  -5.735  1.00 31.80           N
ATOM   3546  CA  PHE A 465      -4.156 116.043  -4.932  1.00 30.74           C
ATOM   3547  C   PHE A 465      -5.269 116.823  -5.625  1.00 35.98           C
ATOM   3548  O   PHE A 465      -6.408 116.777  -5.173  1.00 36.70           O
ATOM   3549  CB  PHE A 465      -3.716 116.828  -3.694  1.00 31.81           C
ATOM   3550  CG  PHE A 465      -3.089 115.971  -2.628  1.00 32.68           C
ATOM   3551  CD1 PHE A 465      -1.704 115.727  -2.604  1.00 33.94           C
ATOM   3552  CD2 PHE A 465      -3.899 115.395  -1.634  1.00 33.20           C
ATOM   3553  CE1 PHE A 465      -1.132 114.911  -1.596  1.00 33.95           C
ATOM   3554  CE2 PHE A 465      -3.337 114.594  -0.607  1.00 34.86           C
ATOM   3555  CZ  PHE A 465      -1.949 114.354  -0.592  1.00 32.81           C
ATOM   3556  N   THR A 466      -4.974 117.540  -6.698  1.00 32.25           N
ATOM   3557  CA  THR A 466      -5.986 118.363  -7.371  1.00 31.94           C
ATOM   3558  C   THR A 466      -7.247 117.602  -7.812  1.00 34.95           C
ATOM   3559  O   THR A 466      -8.340 118.096  -7.548  1.00 35.11           O
ATOM   3560  CB  THR A 466      -5.388 119.136  -8.578  1.00 37.76           C
ATOM   3561  OG1 THR A 466      -4.280 119.924  -8.134  1.00 35.58           O
ATOM   3562  CG2 THR A 466      -6.374 120.102  -9.190  1.00 33.61           C
ATOM   3563  N   PRO A 467      -7.150 116.402  -8.427  1.00 30.56           N
ATOM   3564  CA  PRO A 467      -8.444 115.776  -8.750  1.00 30.26           C
ATOM   3565  C   PRO A 467      -9.358 115.475  -7.557  1.00 35.58           C
ATOM   3566  O   PRO A 467     -10.579 115.625  -7.646  1.00 34.70           O
ATOM   3567  CB  PRO A 467      -8.032 114.463  -9.424  1.00 31.15           C
ATOM   3568  CG  PRO A 467      -6.679 114.723  -9.947  1.00 34.86           C
ATOM   3569  CD  PRO A 467      -6.034 115.559  -8.899  1.00 30.35           C
ATOM   3570  N   LEU A 468      -8.792 115.076  -6.425  1.00 33.59           N
ATOM   3571  CA  LEU A 468      -9.572 114.883  -5.205  1.00 33.70           C
ATOM   3572  C   LEU A 468     -10.131 116.212  -4.713  1.00 37.44           C
ATOM   3573  O   LEU A 468     -11.299 116.312  -4.365  1.00 37.10           O
ATOM   3574  CB  LEU A 468      -8.680 114.300  -4.104  1.00 34.04           C
ATOM   3575  CG  LEU A 468      -9.331 114.093  -2.730  1.00 39.92           C
ATOM   3576  CD1 LEU A 468     -10.364 112.969  -2.743  1.00 40.85           C
ATOM   3577  CD2 LEU A 468      -8.251 113.835  -1.688  1.00 42.13           C
ATOM   3578  N   LEU A 469      -9.292 117.235  -4.672  1.00 32.79           N
ATOM   3579  CA  LEU A 469      -9.694 118.533  -4.137  1.00 32.50           C
ATOM   3580  C   LEU A 469     -10.788 119.168  -4.986  1.00 38.16           C
ATOM   3581  O   LEU A 469     -11.739 119.744  -4.452  1.00 37.58           O
ATOM   3582  CB  LEU A 469      -8.472 119.451  -4.080  1.00 31.98           C
ATOM   3583  CG  LEU A 469      -7.424 119.120  -3.006  1.00 35.04           C
ATOM   3584  CD1 LEU A 469      -6.118 119.855  -3.267  1.00 34.42           C
ATOM   3585  CD2 LEU A 469      -7.936 119.480  -1.621  1.00 35.57           C
ATOM   3586  N   HIS A 470     -10.688 119.015  -6.298  1.00 36.73           N
ATOM   3587  CA  HIS A 470     -11.730 119.476  -7.204  1.00 37.51           C
ATOM   3588  C   HIS A 470     -13.019 118.710  -6.948  1.00 42.47           C
ATOM   3589  O   HIS A 470     -14.076 119.307  -6.846  1.00 43.42           O
ATOM   3590  CB  HIS A 470     -11.318 119.280  -8.664  1.00 38.56           C
ATOM   3591  CG  HIS A 470     -12.371 119.719  -9.632  1.00 42.61           C
ATOM   3592  ND1 HIS A 470     -12.778 121.021  -9.788  1.00 44.70           N
ATOM   3593  CD2 HIS A 470     -13.178 118.998 -10.454  1.00 44.85           C
ATOM   3594  CE1 HIS A 470     -13.775 121.042 -10.672  1.00 44.17           C
ATOM   3595  NE2 HIS A 470     -14.053 119.832 -11.115  1.00 44.53           N
ATOM   3596  N   GLN A 471     -12.946 117.397  -6.785  1.00 37.64           N
ATOM   3597  CA  GLN A 471     -14.148 116.610  -6.521  1.00 37.06           C
ATOM   3598  C   GLN A 471     -14.807 116.984  -5.194  1.00 41.11           C
ATOM   3599  O   GLN A 471     -16.028 117.052  -5.108  1.00 40.07           O
ATOM   3600  CB  GLN A 471     -13.797 115.124  -6.527  1.00 38.17           C
ATOM   3601  CG  GLN A 471     -15.005 114.204  -6.475  1.00 56.11           C
ATOM   3602  CD  GLN A 471     -14.627 112.744  -6.531  1.00 80.72           C
ATOM   3603  OE1 GLN A 471     -13.492 112.386  -6.841  1.00 81.58           O
ATOM   3604  NE2 GLN A 471     -15.560 111.891  -6.221  1.00 72.28           N
ATOM   3605  N   ILE A 472     -14.017 117.267  -4.169  1.00 38.35           N
ATOM   3606  CA  ILE A 472     -14.568 117.697  -2.883  1.00 38.41           C
ATOM   3607  C   ILE A 472     -15.287 119.032  -3.079  1.00 42.42           C
ATOM   3608  O   ILE A 472     -16.376 119.234  -2.552  1.00 42.00           O
ATOM   3609  CB  ILE A 472     -13.454 117.801  -1.791  1.00 41.18           C
ATOM   3610  CG1 ILE A 472     -12.929 116.392  -1.448  1.00 41.10           C
ATOM   3611  CG2 ILE A 472     -13.978 118.478  -0.501  1.00 42.25           C
ATOM   3612  CD1 ILE A 472     -11.627 116.355  -0.634  1.00 42.86           C
ATOM   3613  N   GLU A 473     -14.726 119.945  -3.855  1.00 39.05           N
ATOM   3614  CA  GLU A 473     -15.381 121.233  -4.086  1.00 39.63           C
ATOM   3615  C   GLU A 473     -16.626 121.094  -4.964  1.00 43.69           C
ATOM   3616  O   GLU A 473     -17.616 121.793  -4.778  1.00 44.42           O
ATOM   3617  CB  GLU A 473     -14.381 122.185  -4.738  1.00 41.54           C
ATOM   3618  CG  GLU A 473     -14.858 123.623  -4.870  1.00 59.33           C
ATOM   3619  CD  GLU A 473     -13.819 124.520  -5.521  1.00 95.32           C
ATOM   3620  OE1 GLU A 473     -12.664 124.084  -5.735  1.00 97.57           O
ATOM   3621  OE2 GLU A 473     -14.132 125.696  -5.811  1.00 94.24           O
ATOM   3622  N   LEU A 474     -16.580 120.191  -5.930  1.00 38.87           N
ATOM   3623  CA  LEU A 474     -17.685 119.977  -6.857  1.00 38.20           C
ATOM   3624  C   LEU A 474     -18.875 119.266  -6.222  1.00 43.39           C
ATOM   3625  O   LEU A 474     -20.017 119.712  -6.334  1.00 43.88           O
ATOM   3626  CB  LEU A 474     -17.174 119.127  -8.025  1.00 37.88           C
ATOM   3627  CG  LEU A 474     -18.147 118.854  -9.179  1.00 42.38           C
ATOM   3628  CD1 LEU A 474     -18.449 120.113  -9.984  1.00 42.58           C
ATOM   3629  CD2 LEU A 474     -17.547 117.792 -10.078  1.00 45.91           C
ATOM   3630  N   GLU A 475     -18.611 118.138  -5.581  1.00 39.08           N
ATOM   3631  CA  GLU A 475     -19.667 117.258  -5.083  1.00 38.22           C
ATOM   3632  C   GLU A 475     -20.060 117.612  -3.650  1.00 40.68           C
ATOM   3633  O   GLU A 475     -21.056 117.112  -3.127  1.00 39.78           O
ATOM   3634  CB  GLU A 475     -19.200 115.798  -5.139  1.00 39.91           C
ATOM   3635  CG  GLU A 475     -18.857 115.281  -6.542  1.00 50.49           C
ATOM   3636  CD  GLU A 475     -18.479 113.800  -6.555  1.00 63.26           C
ATOM   3637  OE1 GLU A 475     -18.265 113.204  -5.474  1.00 56.69           O
ATOM   3638  OE2 GLU A 475     -18.361 113.199  -7.650  1.00 54.24           O
ATOM   3639  N   LYS A 476     -19.265 118.465  -3.016  1.00 37.91           N
ATOM   3640  CA  LYS A 476     -19.490 118.959  -1.645  1.00 37.41           C
ATOM   3641  C   LYS A 476     -19.950 117.923  -0.612  1.00 41.95           C
ATOM   3642  O   LYS A 476     -21.023 118.077  -0.015  1.00 42.67           O
ATOM   3643  CB  LYS A 476     -20.437 120.166  -1.672  1.00 38.61           C
ATOM   3644  CG  LYS A 476     -19.910 121.273  -2.568  1.00 46.58           C
ATOM   3645  CD  LYS A 476     -20.688 122.570  -2.467  1.00 56.63           C
ATOM   3646  CE  LYS A 476     -20.081 123.574  -3.444  1.00 69.72           C
ATOM   3647  NZ  LYS A 476     -20.689 124.940  -3.363  1.00 78.82           N
ATOM   3648  N   PRO A 477     -19.158 116.857  -0.386  1.00 38.22           N
ATOM   3649  CA  PRO A 477     -19.642 115.902   0.619  1.00 37.54           C
ATOM   3650  C   PRO A 477     -19.616 116.489   2.025  1.00 42.35           C
ATOM   3651  O   PRO A 477     -18.748 117.302   2.352  1.00 41.59           O
ATOM   3652  CB  PRO A 477     -18.647 114.746   0.496  1.00 38.60           C
ATOM   3653  CG  PRO A 477     -17.387 115.408   0.058  1.00 43.09           C
ATOM   3654  CD  PRO A 477     -17.852 116.437  -0.931  1.00 38.94           C
ATOM   3655  N   LYS A 478     -20.549 116.083   2.873  1.00 40.53           N
ATOM   3656  CA  LYS A 478     -20.551 116.538   4.261  1.00 41.56           C
ATOM   3657  C   LYS A 478     -19.567 115.658   5.035  1.00 46.73           C
ATOM   3658  O   LYS A 478     -19.752 114.434   5.079  1.00 47.20           O
ATOM   3659  CB  LYS A 478     -21.954 116.429   4.855  1.00 45.04           C
ATOM   3660  CG  LYS A 478     -22.086 117.097   6.215  1.00 67.15           C
ATOM   3661  CD  LYS A 478     -23.511 116.951   6.715  1.00 80.17           C
ATOM   3662  CE  LYS A 478     -23.737 117.603   8.069  1.00 92.68           C
ATOM   3663  NZ  LYS A 478     -23.586 119.092   8.049  1.00 98.84           N
ATOM   3664  N   PRO A 479     -18.505 116.239   5.625  1.00 43.20           N
ATOM   3665  CA  PRO A 479     -17.575 115.365   6.352  1.00 42.61           C
ATOM   3666  C   PRO A 479     -18.209 114.737   7.590  1.00 46.40           C
ATOM   3667  O   PRO A 479     -19.228 115.224   8.089  1.00 46.73           O
ATOM   3668  CB  PRO A 479     -16.466 116.329   6.774  1.00 44.03           C
ATOM   3669  CG  PRO A 479     -16.580 117.476   5.864  1.00 48.17           C
ATOM   3670  CD  PRO A 479     -18.053 117.641   5.702  1.00 43.51           C
ATOM   3671  N   ILE A 480     -17.612 113.674   8.108  1.00 41.74           N
ATOM   3672  CA  ILE A 480     -18.146 112.978   9.282  1.00 40.70           C
ATOM   3673  C   ILE A 480     -17.942 113.846  10.530  1.00 43.48           C
ATOM   3674  O   ILE A 480     -16.832 114.351  10.751  1.00 42.69           O
ATOM   3675  CB  ILE A 480     -17.413 111.621   9.514  1.00 42.99           C
ATOM   3676  CG1 ILE A 480     -17.431 110.764   8.236  1.00 42.28           C
ATOM   3677  CG2 ILE A 480     -18.057 110.828  10.681  1.00 42.33           C
ATOM   3678  CD1 ILE A 480     -16.562 109.520   8.283  1.00 41.60           C
ATOM   3679  N   PRO A 481     -18.976 114.029  11.370  1.00 39.47           N
ATOM   3680  CA  PRO A 481     -18.630 114.791  12.574  1.00 38.47           C
ATOM   3681  C   PRO A 481     -17.707 114.011  13.513  1.00 42.43           C
ATOM   3682  O   PRO A 481     -17.783 112.783  13.615  1.00 42.53           O
ATOM   3683  CB  PRO A 481     -19.995 115.047  13.215  1.00 39.30           C
ATOM   3684  CG  PRO A 481     -20.808 113.876  12.806  1.00 43.22           C
ATOM   3685  CD  PRO A 481     -20.396 113.629  11.381  1.00 39.11           C
ATOM   3686  N   TYR A 482     -16.846 114.706  14.238  1.00 37.67           N
ATOM   3687  CA  TYR A 482     -16.070 114.076  15.302  1.00 37.36           C
ATOM   3688  C   TYR A 482     -15.996 115.094  16.418  1.00 42.67           C
ATOM   3689  O   TYR A 482     -16.076 116.288  16.167  1.00 41.75           O
ATOM   3690  CB  TYR A 482     -14.680 113.627  14.839  1.00 37.66           C
ATOM   3691  CG  TYR A 482     -13.758 114.747  14.400  1.00 37.29           C
ATOM   3692  CD1 TYR A 482     -13.749 115.194  13.065  1.00 36.72           C
ATOM   3693  CD2 TYR A 482     -12.868 115.352  15.315  1.00 39.22           C
ATOM   3694  CE1 TYR A 482     -12.851 116.214  12.652  1.00 36.94           C
ATOM   3695  CE2 TYR A 482     -11.968 116.364  14.896  1.00 39.19           C
ATOM   3696  CZ  TYR A 482     -11.962 116.773  13.565  1.00 43.30           C
ATOM   3697  OH  TYR A 482     -11.094 117.737  13.126  1.00 42.11           O
ATOM   3698  N   ILE A 483     -15.936 114.630  17.650  1.00 40.96           N
ATOM   3699  CA  ILE A 483     -16.009 115.511  18.806  1.00 41.32           C
ATOM   3700  C   ILE A 483     -14.629 116.145  18.952  1.00 44.94           C
ATOM   3701  O   ILE A 483     -13.615 115.468  18.772  1.00 43.85           O
ATOM   3702  CB  ILE A 483     -16.428 114.685  20.060  1.00 44.65           C
ATOM   3703  CG1 ILE A 483     -17.801 114.020  19.818  1.00 44.79           C
ATOM   3704  CG2 ILE A 483     -16.517 115.566  21.319  1.00 45.38           C
ATOM   3705  CD1 ILE A 483     -18.162 112.922  20.808  1.00 53.65           C
ATOM   3706  N   TYR A 484     -14.576 117.427  19.281  1.00 41.65           N
ATOM   3707  CA  TYR A 484     -13.319 118.084  19.626  1.00 41.07           C
ATOM   3708  C   TYR A 484     -12.626 117.276  20.731  1.00 46.23           C
ATOM   3709  O   TYR A 484     -13.230 116.942  21.757  1.00 46.94           O
ATOM   3710  CB  TYR A 484     -13.627 119.514  20.089  1.00 41.72           C
ATOM   3711  CG  TYR A 484     -12.439 120.425  20.338  1.00 42.86           C
ATOM   3712  CD1 TYR A 484     -11.497 120.158  21.360  1.00 43.38           C
ATOM   3713  CD2 TYR A 484     -12.295 121.617  19.599  1.00 44.48           C
ATOM   3714  CE1 TYR A 484     -10.467 121.086  21.661  1.00 43.80           C
ATOM   3715  CE2 TYR A 484     -11.256 122.538  19.896  1.00 44.56           C
ATOM   3716  CZ  TYR A 484     -10.383 122.282  20.951  1.00 50.86           C
ATOM   3717  OH  TYR A 484      -9.460 123.234  21.294  1.00 54.34           O
ATOM   3718  N   GLY A 485     -11.365 116.935  20.509  1.00 42.28           N
ATOM   3719  CA  GLY A 485     -10.591 116.151  21.460  1.00 41.57           C
ATOM   3720  C   GLY A 485     -10.575 114.658  21.188  1.00 43.46           C
ATOM   3721  O   GLY A 485      -9.833 113.923  21.848  1.00 42.35           O
ATOM   3722  N   SER A 486     -11.357 114.196  20.222  1.00 40.06           N
ATOM   3723  CA  SER A 486     -11.370 112.782  19.841  1.00 39.58           C
ATOM   3724  C   SER A 486     -10.167 112.468  18.957  1.00 44.65           C
ATOM   3725  O   SER A 486      -9.414 113.356  18.576  1.00 44.57           O
ATOM   3726  CB  SER A 486     -12.653 112.438  19.082  1.00 42.28           C
ATOM   3727  OG  SER A 486     -12.677 113.098  17.831  1.00 51.26           O
ATOM   3728  N   ARG A 487      -9.998 111.216  18.558  1.00 41.52           N
ATOM   3729  CA  ARG A 487      -8.919 110.844  17.634  1.00 40.62           C
ATOM   3730  C   ARG A 487      -9.352 110.998  16.174  1.00 45.15           C
ATOM   3731  O   ARG A 487      -8.618 110.608  15.262  1.00 45.69           O
ATOM   3732  CB  ARG A 487      -8.502 109.394  17.872  1.00 37.15           C
ATOM   3733  CG  ARG A 487      -8.036 109.055  19.279  1.00 42.15           C
ATOM   3734  CD  ARG A 487      -7.737 107.571  19.306  1.00 52.07           C
ATOM   3735  NE  ARG A 487      -7.475 107.017  20.639  1.00 61.06           N
ATOM   3736  CZ  ARG A 487      -7.255 105.734  20.896  1.00 77.43           C
ATOM   3737  NH1 ARG A 487      -7.297 104.799  19.983  1.00 67.12           N
ATOM   3738  NH2 ARG A 487      -7.020 105.347  22.113  1.00 64.70           N
ATOM   3739  N   GLY A 488     -10.542 111.547  15.960  1.00 41.25           N
ATOM   3740  CA  GLY A 488     -11.103 111.709  14.626  1.00 41.07           C
ATOM   3741  C   GLY A 488     -12.200 110.703  14.317  1.00 45.11           C
ATOM   3742  O   GLY A 488     -12.551 109.902  15.194  1.00 45.67           O
ATOM   3743  N   PRO A 489     -12.788 110.716  13.108  1.00 41.01           N
ATOM   3744  CA  PRO A 489     -13.847 109.757  12.757  1.00 40.43           C
ATOM   3745  C   PRO A 489     -13.418 108.293  12.787  1.00 44.15           C
ATOM   3746  O   PRO A 489     -12.268 107.964  12.506  1.00 44.05           O
ATOM   3747  CB  PRO A 489     -14.189 110.138  11.315  1.00 41.93           C
ATOM   3748  CG  PRO A 489     -13.788 111.553  11.195  1.00 46.16           C
ATOM   3749  CD  PRO A 489     -12.514 111.620  11.977  1.00 41.35           C
ATOM   3750  N   THR A 490     -14.345 107.393  13.078  1.00 40.35           N
ATOM   3751  CA  THR A 490     -14.018 105.971  13.189  1.00 40.03           C
ATOM   3752  C   THR A 490     -13.775 105.325  11.831  1.00 42.98           C
ATOM   3753  O   THR A 490     -13.002 104.378  11.717  1.00 44.05           O
ATOM   3754  CB  THR A 490     -15.157 105.212  13.885  1.00 47.82           C
ATOM   3755  OG1 THR A 490     -16.377 105.474  13.189  1.00 51.17           O
ATOM   3756  CG2 THR A 490     -15.349 105.692  15.316  1.00 43.13           C
ATOM   3757  N   GLU A 491     -14.354 105.877  10.773  1.00 36.81           N
ATOM   3758  CA  GLU A 491     -14.112 105.350   9.429  1.00 35.89           C
ATOM   3759  C   GLU A 491     -12.668 105.543   8.988  1.00 39.44           C
ATOM   3760  O   GLU A 491     -12.177 104.833   8.113  1.00 39.11           O
ATOM   3761  CB  GLU A 491     -14.999 106.021   8.386  1.00 37.22           C
ATOM   3762  CG  GLU A 491     -16.459 105.661   8.485  1.00 44.93           C
ATOM   3763  CD  GLU A 491     -17.116 105.603   7.116  1.00 62.91           C
ATOM   3764  OE1 GLU A 491     -16.828 106.446   6.235  1.00 68.48           O
ATOM   3765  OE2 GLU A 491     -17.913 104.669   6.881  1.00 52.89           O
ATOM   3766  N   ALA A 492     -11.970 106.480   9.613  1.00 35.73           N
ATOM   3767  CA  ALA A 492     -10.568 106.705   9.299  1.00 35.06           C
ATOM   3768  C   ALA A 492      -9.751 105.504   9.776  1.00 39.23           C
ATOM   3769  O   ALA A 492      -8.768 105.124   9.152  1.00 38.17           O
ATOM   3770  CB  ALA A 492     -10.097 107.988   9.968  1.00 35.42           C
ATOM   3771  N   ASP A 493     -10.171 104.893  10.877  1.00 36.39           N
ATOM   3772  CA  ASP A 493      -9.494 103.703  11.395  1.00 36.30           C
ATOM   3773  C   ASP A 493      -9.836 102.521  10.507  1.00 38.01           C
ATOM   3774  O   ASP A 493      -9.000 101.672  10.230  1.00 36.56           O
ATOM   3775  CB  ASP A 493      -9.965 103.335  12.803  1.00 38.87           C
ATOM   3776  CG  ASP A 493      -9.506 104.312  13.859  1.00 57.18           C
ATOM   3777  OD1 ASP A 493      -8.632 105.155  13.581  1.00 60.01           O
ATOM   3778  OD2 ASP A 493     -10.034 104.264  14.991  1.00 65.14           O
ATOM   3779  N   GLU A 494     -11.074 102.464  10.044  1.00 34.43           N
ATOM   3780  CA  GLU A 494     -11.504 101.369   9.177  1.00 34.35           C
ATOM   3781  C   GLU A 494     -10.720 101.405   7.863  1.00 37.08           C
ATOM   3782  O   GLU A 494     -10.272 100.374   7.362  1.00 36.60           O
ATOM   3783  CB  GLU A 494     -13.016 101.458   8.949  1.00 35.80           C
ATOM   3784  CG  GLU A 494     -13.628 100.268   8.221  1.00 45.98           C
ATOM   3785  CD  GLU A 494     -13.681  98.986   9.050  1.00 70.30           C
ATOM   3786  OE1 GLU A 494     -13.487  98.989  10.290  1.00 69.43           O
ATOM   3787  OE2 GLU A 494     -13.940  97.923   8.438  1.00 68.13           O
ATOM   3788  N   LEU A 495     -10.456 102.606   7.366  1.00 32.42           N
ATOM   3789  CA  LEU A 495      -9.621 102.807   6.182  1.00 31.99           C
ATOM   3790  C   LEU A 495      -8.201 102.273   6.403  1.00 36.57           C
ATOM   3791  O   LEU A 495      -7.581 101.745   5.482  1.00 36.45           O
ATOM   3792  CB  LEU A 495      -9.593 104.306   5.845  1.00 31.84           C
ATOM   3793  CG  LEU A 495      -8.870 104.789   4.578  1.00 36.23           C
ATOM   3794  CD1 LEU A 495      -9.485 104.264   3.291  1.00 36.37           C
ATOM   3795  CD2 LEU A 495      -8.851 106.315   4.541  1.00 37.46           C
ATOM   3796  N   MET A 496      -7.679 102.360   7.620  1.00 32.31           N
ATOM   3797  CA  MET A 496      -6.359 101.791   7.919  1.00 31.63           C
ATOM   3798  C   MET A 496      -6.416 100.265   7.916  1.00 34.79           C
ATOM   3799  O   MET A 496      -5.539  99.598   7.358  1.00 34.07           O
ATOM   3800  CB  MET A 496      -5.835 102.266   9.279  1.00 33.92           C
ATOM   3801  CG  MET A 496      -5.663 103.764   9.399  1.00 37.17           C
ATOM   3802  SD  MET A 496      -5.142 104.235  11.056  1.00 40.46           S
ATOM   3803  CE  MET A 496      -3.364 104.043  10.984  1.00 37.06           C
ATOM   3804  N   LYS A 497      -7.459  99.697   8.507  1.00 30.65           N
ATOM   3805  CA  LYS A 497      -7.583  98.236   8.602  1.00 30.46           C
ATOM   3806  C   LYS A 497      -7.703  97.615   7.221  1.00 34.92           C
ATOM   3807  O   LYS A 497      -7.079  96.585   6.952  1.00 36.36           O
ATOM   3808  CB  LYS A 497      -8.830  97.840   9.393  1.00 33.24           C
ATOM   3809  CG  LYS A 497      -8.865  98.319  10.833  1.00 47.10           C
ATOM   3810  CD  LYS A 497     -10.276  98.172  11.372  1.00 53.47           C
ATOM   3811  CE  LYS A 497     -10.560  99.191  12.456  1.00 66.47           C
ATOM   3812  NZ  LYS A 497     -12.006  99.157  12.833  1.00 81.68           N
ATOM   3813  N   ARG A 498      -8.460  98.264   6.344  1.00 29.73           N
ATOM   3814  CA  ARG A 498      -8.661  97.791   4.970  1.00 29.21           C
ATOM   3815  C   ARG A 498      -7.373  97.704   4.171  1.00 34.63           C
ATOM   3816  O   ARG A 498      -7.225  96.805   3.358  1.00 34.03           O
ATOM   3817  CB  ARG A 498      -9.644  98.702   4.227  1.00 28.08           C
ATOM   3818  CG  ARG A 498     -11.104  98.538   4.642  1.00 38.42           C
ATOM   3819  CD  ARG A 498     -11.956  99.602   3.963  1.00 43.21           C
ATOM   3820  NE  ARG A 498     -13.393  99.458   4.237  1.00 44.23           N
ATOM   3821  CZ  ARG A 498     -14.358 100.235   3.765  1.00 55.87           C
ATOM   3822  NH1 ARG A 498     -14.162 101.239   2.958  1.00 33.36           N
ATOM   3823  NH2 ARG A 498     -15.587  99.994   4.105  1.00 49.05           N
ATOM   3824  N   VAL A 499      -6.415  98.584   4.427  1.00 32.41           N
ATOM   3825  CA  VAL A 499      -5.146  98.557   3.690  1.00 32.42           C
ATOM   3826  C   VAL A 499      -4.072  97.741   4.418  1.00 38.65           C
ATOM   3827  O   VAL A 499      -2.903  97.701   4.031  1.00 38.54           O
ATOM   3828  CB  VAL A 499      -4.681  99.987   3.302  1.00 35.23           C
ATOM   3829  CG1 VAL A 499      -5.770 100.684   2.471  1.00 34.10           C
ATOM   3830  CG2 VAL A 499      -4.324 100.847   4.516  1.00 35.04           C
ATOM   3831  N   GLY A 500      -4.486  97.030   5.458  1.00 37.00           N
ATOM   3832  CA  GLY A 500      -3.607  96.085   6.126  1.00 37.89           C
ATOM   3833  C   GLY A 500      -2.812  96.604   7.306  1.00 43.84           C
ATOM   3834  O   GLY A 500      -1.919  95.916   7.789  1.00 43.17           O
ATOM   3835  N   PHE A 501      -3.127  97.788   7.811  1.00 42.60           N
ATOM   3836  CA  PHE A 501      -2.493  98.261   9.042  1.00 43.24           C
ATOM   3837  C   PHE A 501      -3.039  97.426  10.191  1.00 49.20           C
ATOM   3838  O   PHE A 501      -4.253  97.212  10.291  1.00 48.55           O
ATOM   3839  CB  PHE A 501      -2.834  99.731   9.274  1.00 44.93           C
ATOM   3840  CG  PHE A 501      -2.385 100.274  10.605  1.00 46.43           C
ATOM   3841  CD1 PHE A 501      -1.049 100.645  10.821  1.00 49.40           C
ATOM   3842  CD2 PHE A 501      -3.321 100.465  11.639  1.00 48.40           C
ATOM   3843  CE1 PHE A 501      -0.648 101.239  12.046  1.00 50.15           C
ATOM   3844  CE2 PHE A 501      -2.937 101.075  12.860  1.00 50.86           C
ATOM   3845  CZ  PHE A 501      -1.599 101.468  13.058  1.00 48.90           C
ATOM   3846  N   GLN A 502      -2.152  96.956  11.053  1.00 48.33           N
ATOM   3847  CA  GLN A 502      -2.553  96.257  12.265  1.00 49.52           C
ATOM   3848  C   GLN A 502      -2.592  97.288  13.385  1.00 58.60           C
ATOM   3849  O   GLN A 502      -1.665  98.090  13.501  1.00 57.90           O
ATOM   3850  CB  GLN A 502      -1.541  95.155  12.596  1.00 50.76           C
ATOM   3851  CG  GLN A 502      -1.901  94.266  13.790  1.00 64.19           C
ATOM   3852  CD  GLN A 502      -3.141  93.418  13.572  1.00 82.47           C
ATOM   3853  OE1 GLN A 502      -3.430  92.986  12.459  1.00 75.07           O
ATOM   3854  NE2 GLN A 502      -3.863  93.146  14.622  1.00 78.85           N
ATOM   3855  N   TYR A 503      -3.607  97.242  14.233  1.00 60.21           N
ATOM   3856  CA  TYR A 503      -3.615  98.027  15.466  1.00 62.62           C
ATOM   3857  C   TYR A 503      -3.732  97.004  16.584  1.00 68.85           C
ATOM   3858  O   TYR A 503      -4.324  95.942  16.383  1.00 69.52           O
ATOM   3859  CB  TYR A 503      -4.765  99.040  15.506  1.00 65.55           C
ATOM   3860  CG  TYR A 503      -6.142  98.418  15.585  1.00 70.59           C
ATOM   3861  CD1 TYR A 503      -6.800  97.956  14.428  1.00 73.29           C
ATOM   3862  CD2 TYR A 503      -6.793  98.278  16.827  1.00 72.33           C
ATOM   3863  CE1 TYR A 503      -8.053  97.296  14.522  1.00 75.55           C
ATOM   3864  CE2 TYR A 503      -8.055  97.635  16.921  1.00 73.91           C
ATOM   3865  CZ  TYR A 503      -8.659  97.137  15.768  1.00 84.37           C
ATOM   3866  OH  TYR A 503      -9.856  96.479  15.850  1.00 87.52           O
ATOM   3867  N   GLU A 504      -3.140  97.273  17.738  1.00 65.56           N
ATOM   3868  CA  GLU A 504      -3.145  96.277  18.807  1.00 65.64           C
ATOM   3869  C   GLU A 504      -4.497  96.160  19.501  1.00 70.73           C
ATOM   3870  O   GLU A 504      -4.931  95.054  19.837  1.00 69.66           O
ATOM   3871  CB  GLU A 504      -2.076  96.578  19.864  1.00  0.00           C
ATOM   3872  CG  GLU A 504      -0.645  96.693  19.342  1.00  0.00           C
ATOM   3873  CD  GLU A 504      -0.170  95.478  18.563  1.00  0.00           C
ATOM   3874  OE1 GLU A 504      -0.604  94.338  18.839  1.00  0.00           O
ATOM   3875  OE2 GLU A 504       0.680  95.649  17.663  1.00  0.00           O
ATOM   3876  N   GLY A 505      -5.169  97.285  19.708  1.00 68.81           N
ATOM   3877  CA  GLY A 505      -6.466  97.300  20.370  1.00 73.67           C
ATOM   3878  C   GLY A 505      -6.659  98.510  21.250  1.00 89.37           C
ATOM   3879  O   GLY A 505      -7.564  98.478  22.102  1.00 90.52           O
ATOM   3880  OXT GLY A 505      -5.894  99.487  21.130  1.00 90.52           O
TER
ATOM   3881  N   VAL B  27       3.052  74.626  39.229  1.00 74.58           N
ATOM   3882  CA  VAL B  27       1.677  74.250  39.652  1.00 74.07           C
ATOM   3883  C   VAL B  27       1.502  72.733  39.583  1.00 76.86           C
ATOM   3884  O   VAL B  27       0.798  72.210  38.722  1.00 76.75           O
ATOM   3885  CB  VAL B  27       0.618  74.995  38.775  1.00 78.02           C
ATOM   3886  CG1 VAL B  27      -0.799  74.882  39.382  1.00 77.89           C
ATOM   3887  CG2 VAL B  27       0.973  76.489  38.626  1.00 77.78           C
ATOM   3888  N   GLN B  28       2.181  72.003  40.459  1.00 71.60           N
ATOM   3889  CA  GLN B  28       2.111  70.543  40.499  1.00 69.97           C
ATOM   3890  C   GLN B  28       1.904  70.065  41.929  1.00 71.42           C
ATOM   3891  O   GLN B  28       2.608  70.498  42.843  1.00 71.81           O
ATOM   3892  CB  GLN B  28       3.404  69.912  39.970  1.00 70.74           C
ATOM   3893  CG  GLN B  28       3.682  70.155  38.491  1.00 71.38           C
ATOM   3894  CD  GLN B  28       2.619  69.582  37.573  1.00 84.30           C
ATOM   3895  OE1 GLN B  28       2.226  68.423  37.695  1.00 80.17           O
ATOM   3896  NE2 GLN B  28       2.163  70.366  36.636  1.00 73.38           N
ATOM   3897  N   SER B  29       0.969  69.147  42.115  1.00 64.87           N
ATOM   3898  CA  SER B  29       0.704  68.543  43.418  1.00 63.40           C
ATOM   3899  C   SER B  29       1.655  67.384  43.681  1.00 63.87           C
ATOM   3900  O   SER B  29       1.797  66.930  44.816  1.00 63.19           O
ATOM   3901  CB  SER B  29      -0.727  68.019  43.427  1.00 67.21           C
ATOM   3902  OG  SER B  29      -0.894  67.147  42.324  1.00 75.51           O
ATOM   3903  N   ASP B  30       2.317  66.920  42.629  1.00 57.76           N
ATOM   3904  CA  ASP B  30       3.273  65.816  42.731  1.00 56.34           C
ATOM   3905  C   ASP B  30       4.351  66.119  43.765  1.00 55.82           C
ATOM   3906  O   ASP B  30       4.778  67.265  43.956  1.00 55.00           O
ATOM   3907  CB  ASP B  30       3.952  65.527  41.385  1.00 58.78           C
ATOM   3908  CG  ASP B  30       3.043  64.809  40.400  1.00 72.52           C
ATOM   3909  OD1 ASP B  30       2.118  64.082  40.815  1.00 74.19           O
ATOM   3910  OD2 ASP B  30       3.247  64.960  39.173  1.00 76.73           O
ATOM   3911  N   THR B  31       4.781  65.075  44.448  1.00 49.29           N
ATOM   3912  CA  THR B  31       5.801  65.177  45.477  1.00 47.66           C
ATOM   3913  C   THR B  31       7.137  65.211  44.756  1.00 48.65           C
ATOM   3914  O   THR B  31       7.315  64.568  43.717  1.00 47.18           O
ATOM   3915  CB  THR B  31       5.678  63.977  46.430  1.00 55.65           C
ATOM   3916  OG1 THR B  31       4.326  63.913  46.888  1.00 56.40           O
ATOM   3917  CG2 THR B  31       6.561  64.096  47.657  1.00 52.27           C
ATOM   3918  N   HIS B  32       8.067  65.999  45.265  1.00 44.19           N
ATOM   3919  CA  HIS B  32       9.372  66.155  44.640  1.00 42.75           C
ATOM   3920  C   HIS B  32      10.410  65.967  45.721  1.00 44.95           C
ATOM   3921  O   HIS B  32      10.232  66.434  46.837  1.00 45.21           O
ATOM   3922  CB  HIS B  32       9.518  67.553  44.038  1.00 43.10           C
ATOM   3923  CG  HIS B  32       8.711  67.763  42.795  1.00 46.29           C
ATOM   3924  ND1 HIS B  32       7.337  67.776  42.736  1.00 47.63           N
ATOM   3925  CD2 HIS B  32       9.117  67.959  41.516  1.00 47.83           C
ATOM   3926  CE1 HIS B  32       6.974  67.957  41.470  1.00 46.73           C
ATOM   3927  NE2 HIS B  32       8.025  68.079  40.687  1.00 47.25           N
ATOM   3928  N   ILE B  33      11.501  65.303  45.391  1.00 39.14           N
ATOM   3929  CA  ILE B  33      12.638  65.196  46.285  1.00 37.85           C
ATOM   3930  C   ILE B  33      13.786  65.783  45.482  1.00 39.66           C
ATOM   3931  O   ILE B  33      14.057  65.364  44.357  1.00 39.17           O
ATOM   3932  CB  ILE B  33      12.924  63.738  46.720  1.00 40.34           C
ATOM   3933  CG1 ILE B  33      11.676  63.125  47.388  1.00 40.77           C
ATOM   3934  CG2 ILE B  33      14.106  63.708  47.708  1.00 39.48           C
ATOM   3935  CD1 ILE B  33      11.752  61.628  47.659  1.00 43.89           C
ATOM   3936  N   PHE B  34      14.433  66.784  46.048  1.00 34.34           N
ATOM   3937  CA  PHE B  34      15.623  67.380  45.463  1.00 33.01           C
ATOM   3938  C   PHE B  34      16.685  66.687  46.305  1.00 37.13           C
ATOM   3939  O   PHE B  34      16.575  66.684  47.529  1.00 36.56           O
ATOM   3940  CB  PHE B  34      15.634  68.904  45.666  1.00 33.72           C
ATOM   3941  CG  PHE B  34      14.707  69.676  44.736  1.00 33.94           C
ATOM   3942  CD1 PHE B  34      13.340  69.351  44.593  1.00 35.66           C
ATOM   3943  CD2 PHE B  34      15.207  70.776  44.013  1.00 34.98           C
ATOM   3944  CE1 PHE B  34      12.488  70.114  43.747  1.00 36.37           C
ATOM   3945  CE2 PHE B  34      14.366  71.540  43.164  1.00 37.31           C
ATOM   3946  CZ  PHE B  34      13.006  71.205  43.031  1.00 35.60           C
ATOM   3947  N   ILE B  35      17.660  66.047  45.681  1.00 33.97           N
ATOM   3948  CA  ILE B  35      18.703  65.319  46.396  1.00 33.73           C
ATOM   3949  C   ILE B  35      19.985  66.065  46.083  1.00 38.34           C
ATOM   3950  O   ILE B  35      20.363  66.176  44.923  1.00 37.36           O
ATOM   3951  CB  ILE B  35      18.865  63.828  45.964  1.00 36.13           C
ATOM   3952  CG1 ILE B  35      17.561  63.031  46.127  1.00 35.42           C
ATOM   3953  CG2 ILE B  35      19.944  63.137  46.831  1.00 36.22           C
ATOM   3954  CD1 ILE B  35      16.615  63.034  44.919  1.00 33.49           C
ATOM   3955  N   ILE B  36      20.637  66.611  47.094  1.00 36.01           N
ATOM   3956  CA  ILE B  36      21.883  67.345  46.899  1.00 36.04           C
ATOM   3957  C   ILE B  36      22.998  66.389  47.297  1.00 40.81           C
ATOM   3958  O   ILE B  36      23.313  66.212  48.477  1.00 40.11           O
ATOM   3959  CB  ILE B  36      21.927  68.670  47.708  1.00 39.01           C
ATOM   3960  CG1 ILE B  36      20.693  69.534  47.369  1.00 39.54           C
ATOM   3961  CG2 ILE B  36      23.238  69.449  47.399  1.00 39.09           C
ATOM   3962  CD1 ILE B  36      20.472  70.719  48.294  1.00 46.86           C
ATOM   3963  N   MET B  37      23.573  65.735  46.303  1.00 38.12           N
ATOM   3964  CA  MET B  37      24.706  64.849  46.531  1.00 38.15           C
ATOM   3965  C   MET B  37      25.868  65.824  46.670  1.00 41.20           C
ATOM   3966  O   MET B  37      25.949  66.772  45.896  1.00 40.53           O
ATOM   3967  CB  MET B  37      24.917  63.920  45.332  1.00 40.79           C
ATOM   3968  CG  MET B  37      23.705  63.059  44.975  1.00 44.90           C
ATOM   3969  SD  MET B  37      23.266  61.844  46.225  1.00 49.51           S
ATOM   3970  CE  MET B  37      24.539  60.621  46.024  1.00 46.03           C
ATOM   3971  N   GLY B  38      26.734  65.645  47.655  1.00 37.79           N
ATOM   3972  CA  GLY B  38      27.799  66.604  47.907  1.00 37.76           C
ATOM   3973  C   GLY B  38      27.329  67.773  48.746  1.00 43.48           C
ATOM   3974  O   GLY B  38      27.894  68.857  48.687  1.00 43.67           O
ATOM   3975  N   ALA B  39      26.294  67.554  49.549  1.00 41.17           N
ATOM   3976  CA  ALA B  39      25.701  68.601  50.390  1.00 41.84           C
ATOM   3977  C   ALA B  39      26.647  69.279  51.396  1.00 50.06           C
ATOM   3978  O   ALA B  39      26.391  70.399  51.836  1.00 50.19           O
ATOM   3979  CB  ALA B  39      24.496  68.021  51.120  1.00 42.33           C
ATOM   3980  N   SER B  40      27.742  68.622  51.745  1.00 49.15           N
ATOM   3981  CA  SER B  40      28.747  69.189  52.641  1.00 49.43           C
ATOM   3982  C   SER B  40      29.671  70.176  51.923  1.00 55.77           C
ATOM   3983  O   SER B  40      30.477  70.850  52.564  1.00 55.80           O
ATOM   3984  CB  SER B  40      29.591  68.038  53.188  1.00 51.52           C
ATOM   3985  OG  SER B  40      30.109  67.299  52.098  1.00 58.23           O
ATOM   3986  N   GLY B  41      29.588  70.245  50.601  1.00 53.46           N
ATOM   3987  CA  GLY B  41      30.544  71.009  49.819  1.00 53.80           C
ATOM   3988  C   GLY B  41      30.334  72.498  49.709  1.00 60.29           C
ATOM   3989  O   GLY B  41      29.274  73.031  50.047  1.00 60.76           O
ATOM   3990  N   ASP B  42      31.356  73.193  49.231  1.00 57.82           N
ATOM   3991  CA  ASP B  42      31.300  74.653  49.170  1.00 57.38           C
ATOM   3992  C   ASP B  42      30.236  75.088  48.186  1.00 59.44           C
ATOM   3993  O   ASP B  42      29.499  76.031  48.441  1.00 59.25           O
ATOM   3994  CB  ASP B  42      32.626  75.269  48.716  1.00 59.40           C
ATOM   3995  CG  ASP B  42      33.649  75.354  49.827  1.00 69.73           C
ATOM   3996  OD1 ASP B  42      33.280  75.481  51.014  1.00 73.21           O
ATOM   3997  OD2 ASP B  42      34.860  75.340  49.518  1.00 71.28           O
ATOM   3998  N   LEU B  43      30.130  74.408  47.058  1.00 54.54           N
ATOM   3999  CA  LEU B  43      29.163  74.824  46.051  1.00 53.94           C
ATOM   4000  C   LEU B  43      27.736  74.552  46.522  1.00 57.00           C
ATOM   4001  O   LEU B  43      26.835  75.371  46.321  1.00 56.79           O
ATOM   4002  CB  LEU B  43      29.486  74.119  44.734  1.00 53.87           C
ATOM   4003  CG  LEU B  43      28.843  74.558  43.414  1.00 58.42           C
ATOM   4004  CD1 LEU B  43      27.460  73.993  43.207  1.00 58.74           C
ATOM   4005  CD2 LEU B  43      28.837  76.076  43.276  1.00 60.59           C
ATOM   4006  N   ALA B  44      27.528  73.439  47.211  1.00 52.25           N
ATOM   4007  CA  ALA B  44      26.216  73.156  47.777  1.00 51.00           C
ATOM   4008  C   ALA B  44      25.817  74.254  48.769  1.00 52.05           C
ATOM   4009  O   ALA B  44      24.704  74.783  48.701  1.00 52.03           O
ATOM   4010  CB  ALA B  44      26.217  71.789  48.451  1.00 51.67           C
ATOM   4011  N   LYS B  45      26.732  74.618  49.659  1.00 45.62           N
ATOM   4012  CA  LYS B  45      26.473  75.661  50.658  1.00 43.96           C
ATOM   4013  C   LYS B  45      26.292  77.057  50.088  1.00 46.23           C
ATOM   4014  O   LYS B  45      25.434  77.795  50.551  1.00 45.90           O
ATOM   4015  CB  LYS B  45      27.629  75.726  51.657  1.00 45.36           C
ATOM   4016  CG  LYS B  45      27.658  74.563  52.635  1.00 45.35           C
ATOM   4017  CD  LYS B  45      28.828  74.655  53.602  1.00 49.80           C
ATOM   4018  CE  LYS B  45      30.137  74.168  52.999  1.00 64.90           C
ATOM   4019  NZ  LYS B  45      31.242  74.121  54.011  1.00 74.99           N
ATOM   4020  N   LYS B  46      27.116  77.444  49.126  1.00 41.11           N
ATOM   4021  CA  LYS B  46      27.096  78.810  48.594  1.00 39.51           C
ATOM   4022  C   LYS B  46      26.112  79.041  47.466  1.00 42.62           C
ATOM   4023  O   LYS B  46      25.683  80.172  47.253  1.00 42.81           O
ATOM   4024  CB  LYS B  46      28.490  79.190  48.099  1.00 40.77           C
ATOM   4025  CG  LYS B  46      29.520  79.209  49.209  1.00 45.74           C
ATOM   4026  CD  LYS B  46      30.893  79.561  48.692  1.00 49.93           C
ATOM   4027  CE  LYS B  46      31.889  79.489  49.832  1.00 53.89           C
ATOM   4028  NZ  LYS B  46      33.261  79.896  49.408  1.00 58.09           N
ATOM   4029  N   LYS B  47      25.764  78.000  46.724  1.00 37.76           N
ATOM   4030  CA  LYS B  47      24.846  78.149  45.592  1.00 36.59           C
ATOM   4031  C   LYS B  47      23.582  77.323  45.716  1.00 39.78           C
ATOM   4032  O   LYS B  47      22.501  77.888  45.654  1.00 39.55           O
ATOM   4033  CB  LYS B  47      25.565  77.814  44.278  1.00 38.08           C
ATOM   4034  CG  LYS B  47      24.846  78.280  42.999  1.00 44.72           C
ATOM   4035  CD  LYS B  47      24.920  79.794  42.747  1.00 55.66           C
ATOM   4036  CE  LYS B  47      26.320  80.253  42.329  1.00 73.73           C
ATOM   4037  NZ  LYS B  47      26.401  81.724  42.036  1.00 86.47           N
ATOM   4038  N   ILE B  48      23.677  76.012  45.871  1.00 35.95           N
ATOM   4039  CA  ILE B  48      22.484  75.175  45.708  1.00 35.22           C
ATOM   4040  C   ILE B  48      21.477  75.364  46.841  1.00 37.97           C
ATOM   4041  O   ILE B  48      20.315  75.663  46.570  1.00 36.62           O
ATOM   4042  CB  ILE B  48      22.839  73.674  45.524  1.00 37.85           C
ATOM   4043  CG1 ILE B  48      23.769  73.519  44.307  1.00 37.30           C
ATOM   4044  CG2 ILE B  48      21.568  72.824  45.318  1.00 38.63           C
ATOM   4045  CD1 ILE B  48      24.313  72.121  44.085  1.00 37.29           C
ATOM   4046  N   TYR B  49      21.891  75.260  48.097  1.00 35.18           N
ATOM   4047  CA  TYR B  49      20.949  75.485  49.198  1.00 35.46           C
ATOM   4048  C   TYR B  49      20.350  76.903  49.202  1.00 38.75           C
ATOM   4049  O   TYR B  49      19.123  77.015  49.260  1.00 36.70           O
ATOM   4050  CB  TYR B  49      21.565  75.157  50.565  1.00 36.65           C
ATOM   4051  CG  TYR B  49      21.570  73.686  50.922  1.00 38.77           C
ATOM   4052  CD1 TYR B  49      20.389  73.066  51.382  1.00 40.11           C
ATOM   4053  CD2 TYR B  49      22.749  72.913  50.850  1.00 40.35           C
ATOM   4054  CE1 TYR B  49      20.383  71.701  51.773  1.00 40.99           C
ATOM   4055  CE2 TYR B  49      22.746  71.541  51.237  1.00 40.63           C
ATOM   4056  CZ  TYR B  49      21.561  70.951  51.694  1.00 48.68           C
ATOM   4057  OH  TYR B  49      21.530  69.633  52.075  1.00 50.68           O
ATOM   4058  N   PRO B  50      21.153  77.981  49.050  1.00 36.92           N
ATOM   4059  CA  PRO B  50      20.470  79.274  48.885  1.00 36.30           C
ATOM   4060  C   PRO B  50      19.527  79.394  47.693  1.00 39.64           C
ATOM   4061  O   PRO B  50      18.475  80.006  47.808  1.00 40.19           O
ATOM   4062  CB  PRO B  50      21.628  80.254  48.675  1.00 37.86           C
ATOM   4063  CG  PRO B  50      22.758  79.635  49.343  1.00 42.20           C
ATOM   4064  CD  PRO B  50      22.615  78.178  49.069  1.00 37.81           C
ATOM   4065  N   THR B  51      19.875  78.841  46.540  1.00 34.66           N
ATOM   4066  CA  THR B  51      19.019  78.980  45.362  1.00 34.20           C
ATOM   4067  C   THR B  51      17.693  78.259  45.581  1.00 38.90           C
ATOM   4068  O   THR B  51      16.628  78.811  45.310  1.00 38.80           O
ATOM   4069  CB  THR B  51      19.712  78.417  44.102  1.00 36.10           C
ATOM   4070  OG1 THR B  51      20.948  79.105  43.890  1.00 33.40           O
ATOM   4071  CG2 THR B  51      18.913  78.630  42.864  1.00 33.20           C
ATOM   4072  N   ILE B  52      17.738  77.046  46.116  1.00 35.60           N
ATOM   4073  CA  ILE B  52      16.509  76.296  46.372  1.00 35.70           C
ATOM   4074  C   ILE B  52      15.718  77.040  47.450  1.00 41.43           C
ATOM   4075  O   ILE B  52      14.497  77.138  47.356  1.00 41.23           O
ATOM   4076  CB  ILE B  52      16.798  74.809  46.757  1.00 38.50           C
ATOM   4077  CG1 ILE B  52      17.476  74.088  45.573  1.00 38.88           C
ATOM   4078  CG2 ILE B  52      15.495  74.043  47.076  1.00 38.92           C
ATOM   4079  CD1 ILE B  52      17.984  72.675  45.854  1.00 45.84           C
ATOM   4080  N   TRP B  53      16.383  77.642  48.428  1.00 38.84           N
ATOM   4081  CA  TRP B  53      15.666  78.457  49.406  1.00 39.32           C
ATOM   4082  C   TRP B  53      14.976  79.672  48.799  1.00 44.24           C
ATOM   4083  O   TRP B  53      13.832  79.933  49.131  1.00 44.70           O
ATOM   4084  CB  TRP B  53      16.560  78.914  50.556  1.00 38.41           C
ATOM   4085  CG  TRP B  53      15.763  79.750  51.510  1.00 39.85           C
ATOM   4086  CD1 TRP B  53      14.756  79.327  52.317  1.00 42.91           C
ATOM   4087  CD2 TRP B  53      15.751  81.185  51.609  1.00 39.82           C
ATOM   4088  NE1 TRP B  53      14.095  80.375  52.894  1.00 42.28           N
ATOM   4089  CE2 TRP B  53      14.662  81.540  52.456  1.00 43.68           C
ATOM   4090  CE3 TRP B  53      16.528  82.213  51.038  1.00 41.22           C
ATOM   4091  CZ2 TRP B  53      14.313  82.879  52.710  1.00 43.11           C
ATOM   4092  CZ3 TRP B  53      16.191  83.561  51.307  1.00 42.91           C
ATOM   4093  CH2 TRP B  53      15.074  83.877  52.127  1.00 43.57           C
ATOM   4094  N   TRP B  54      15.588  80.399  47.879  1.00 39.59           N
ATOM   4095  CA  TRP B  54      14.874  81.518  47.261  1.00 38.60           C
ATOM   4096  C   TRP B  54      13.688  81.046  46.429  1.00 43.01           C
ATOM   4097  O   TRP B  54      12.639  81.684  46.423  1.00 42.87           O
ATOM   4098  CB  TRP B  54      15.801  82.356  46.392  1.00 36.93           C
ATOM   4099  CG  TRP B  54      16.655  83.282  47.202  1.00 37.83           C
ATOM   4100  CD1 TRP B  54      17.872  83.023  47.745  1.00 40.69           C
ATOM   4101  CD2 TRP B  54      16.333  84.623  47.617  1.00 37.58           C
ATOM   4102  NE1 TRP B  54      18.335  84.083  48.462  1.00 39.93           N
ATOM   4103  CE2 TRP B  54      17.439  85.106  48.369  1.00 41.38           C
ATOM   4104  CE3 TRP B  54      15.212  85.460  47.451  1.00 38.70           C
ATOM   4105  CZ2 TRP B  54      17.454  86.387  48.955  1.00 40.55           C
ATOM   4106  CZ3 TRP B  54      15.235  86.759  48.025  1.00 39.91           C
ATOM   4107  CH2 TRP B  54      16.358  87.204  48.771  1.00 40.55           C
ATOM   4108  N   LEU B  55      13.804  79.902  45.771  1.00 39.84           N
ATOM   4109  CA  LEU B  55      12.667  79.363  45.024  1.00 39.98           C
ATOM   4110  C   LEU B  55      11.560  78.888  45.970  1.00 44.54           C
ATOM   4111  O   LEU B  55      10.378  78.981  45.646  1.00 43.76           O
ATOM   4112  CB  LEU B  55      13.114  78.215  44.115  1.00 40.16           C
ATOM   4113  CG  LEU B  55      14.108  78.526  42.986  1.00 44.93           C
ATOM   4114  CD1 LEU B  55      14.505  77.230  42.290  1.00 45.10           C
ATOM   4115  CD2 LEU B  55      13.543  79.514  41.975  1.00 47.60           C
ATOM   4116  N   PHE B  56      11.926  78.417  47.154  1.00 42.01           N
ATOM   4117  CA  PHE B  56      10.953  78.083  48.196  1.00 42.37           C
ATOM   4118  C   PHE B  56      10.281  79.348  48.717  1.00 48.05           C
ATOM   4119  O   PHE B  56       9.062  79.429  48.807  1.00 48.75           O
ATOM   4120  CB  PHE B  56      11.657  77.374  49.359  1.00 43.89           C
ATOM   4121  CG  PHE B  56      10.728  76.953  50.461  1.00 45.40           C
ATOM   4122  CD1 PHE B  56       9.972  75.780  50.339  1.00 47.78           C
ATOM   4123  CD2 PHE B  56      10.613  77.719  51.633  1.00 48.04           C
ATOM   4124  CE1 PHE B  56       9.094  75.370  51.372  1.00 48.27           C
ATOM   4125  CE2 PHE B  56       9.737  77.316  52.673  1.00 50.38           C
ATOM   4126  CZ  PHE B  56       8.973  76.143  52.537  1.00 47.83           C
ATOM   4127  N   ARG B  57      11.089  80.353  49.022  1.00 43.82           N
ATOM   4128  CA  ARG B  57      10.628  81.632  49.560  1.00 43.16           C
ATOM   4129  C   ARG B  57       9.639  82.301  48.622  1.00 47.81           C
ATOM   4130  O   ARG B  57       8.582  82.743  49.051  1.00 47.90           O
ATOM   4131  CB  ARG B  57      11.851  82.531  49.767  1.00 40.91           C
ATOM   4132  CG  ARG B  57      11.579  83.883  50.388  1.00 46.76           C
ATOM   4133  CD  ARG B  57      12.410  84.939  49.680  1.00 46.06           C
ATOM   4134  NE  ARG B  57      12.104  86.285  50.181  1.00 48.39           N
ATOM   4135  CZ  ARG B  57      11.938  87.386  49.465  1.00 55.52           C
ATOM   4136  NH1 ARG B  57      11.901  87.414  48.165  1.00 37.00           N
ATOM   4137  NH2 ARG B  57      11.772  88.512  50.092  1.00 36.26           N
ATOM   4138  N   ASP B  58       9.951  82.322  47.338  1.00 43.41           N
ATOM   4139  CA  ASP B  58       9.100  82.977  46.344  1.00 42.42           C
ATOM   4140  C   ASP B  58       7.930  82.086  45.910  1.00 46.40           C
ATOM   4141  O   ASP B  58       7.098  82.470  45.082  1.00 47.49           O
ATOM   4142  CB  ASP B  58       9.955  83.395  45.141  1.00 43.44           C
ATOM   4143  CG  ASP B  58      10.912  84.540  45.465  1.00 44.80           C
ATOM   4144  OD1 ASP B  58      10.701  85.286  46.451  1.00 43.29           O
ATOM   4145  OD2 ASP B  58      11.876  84.750  44.694  1.00 47.58           O
ATOM   4146  N   GLY B  59       7.847  80.893  46.487  1.00 41.13           N
ATOM   4147  CA  GLY B  59       6.714  80.011  46.262  1.00 40.32           C
ATOM   4148  C   GLY B  59       6.706  79.344  44.903  1.00 42.81           C
ATOM   4149  O   GLY B  59       5.659  78.942  44.379  1.00 42.41           O
ATOM   4150  N   LEU B  60       7.881  79.264  44.301  1.00 39.09           N
ATOM   4151  CA  LEU B  60       8.038  78.752  42.945  1.00 38.55           C
ATOM   4152  C   LEU B  60       8.250  77.245  42.924  1.00 42.19           C
ATOM   4153  O   LEU B  60       7.898  76.587  41.945  1.00 42.48           O
ATOM   4154  CB  LEU B  60       9.214  79.466  42.272  1.00 38.35           C
ATOM   4155  CG  LEU B  60       9.064  80.987  42.107  1.00 41.84           C
ATOM   4156  CD1 LEU B  60      10.361  81.600  41.610  1.00 41.06           C
ATOM   4157  CD2 LEU B  60       7.936  81.340  41.141  1.00 42.54           C
ATOM   4158  N   LEU B  61       8.779  76.686  44.004  1.00 38.33           N
ATOM   4159  CA  LEU B  61       8.901  75.229  44.116  1.00 38.23           C
ATOM   4160  C   LEU B  61       7.526  74.603  44.343  1.00 44.74           C
ATOM   4161  O   LEU B  61       6.665  75.240  44.965  1.00 45.16           O
ATOM   4162  CB  LEU B  61       9.760  74.824  45.319  1.00 37.50           C
ATOM   4163  CG  LEU B  61      11.247  75.181  45.336  1.00 40.07           C
ATOM   4164  CD1 LEU B  61      11.848  74.697  46.644  1.00 38.55           C
ATOM   4165  CD2 LEU B  61      12.025  74.587  44.164  1.00 42.13           C
ATOM   4166  N   PRO B  62       7.318  73.342  43.921  1.00 41.95           N
ATOM   4167  CA  PRO B  62       6.103  72.638  44.355  1.00 41.55           C
ATOM   4168  C   PRO B  62       5.968  72.538  45.869  1.00 45.93           C
ATOM   4169  O   PRO B  62       6.968  72.489  46.588  1.00 45.60           O
ATOM   4170  CB  PRO B  62       6.283  71.239  43.759  1.00 42.97           C
ATOM   4171  CG  PRO B  62       7.154  71.452  42.625  1.00 46.68           C
ATOM   4172  CD  PRO B  62       8.148  72.464  43.077  1.00 41.99           C
ATOM   4173  N   GLU B  63       4.741  72.520  46.366  1.00 42.86           N
ATOM   4174  CA  GLU B  63       4.499  72.534  47.808  1.00 43.08           C
ATOM   4175  C   GLU B  63       5.043  71.288  48.511  1.00 46.58           C
ATOM   4176  O   GLU B  63       5.561  71.370  49.626  1.00 47.12           O
ATOM   4177  CB  GLU B  63       2.999  72.659  48.088  1.00 44.85           C
ATOM   4178  CG  GLU B  63       2.708  73.075  49.522  1.00 58.50           C
ATOM   4179  CD  GLU B  63       1.234  73.077  49.887  1.00 83.08           C
ATOM   4180  OE1 GLU B  63       0.352  72.725  49.070  1.00 81.98           O
ATOM   4181  OE2 GLU B  63       0.939  73.391  51.061  1.00 75.84           O
ATOM   4182  N   ASN B  64       4.980  70.141  47.846  1.00 41.65           N
ATOM   4183  CA  ASN B  64       5.431  68.869  48.421  1.00 40.48           C
ATOM   4184  C   ASN B  64       6.879  68.566  48.032  1.00 41.18           C
ATOM   4185  O   ASN B  64       7.242  67.436  47.710  1.00 40.95           O
ATOM   4186  CB  ASN B  64       4.494  67.733  47.993  1.00 41.31           C
ATOM   4187  CG  ASN B  64       3.109  67.891  48.546  1.00 52.22           C
ATOM   4188  OD1 ASN B  64       2.934  68.122  49.737  1.00 50.19           O
ATOM   4189  ND2 ASN B  64       2.118  67.770  47.712  1.00 37.46           N
ATOM   4190  N   THR B  65       7.709  69.596  48.025  1.00 35.82           N
ATOM   4191  CA  THR B  65       9.142  69.436  47.786  1.00 34.65           C
ATOM   4192  C   THR B  65       9.878  69.126  49.091  1.00 36.22           C
ATOM   4193  O   THR B  65       9.760  69.869  50.067  1.00 34.27           O
ATOM   4194  CB  THR B  65       9.742  70.715  47.171  1.00 38.00           C
ATOM   4195  OG1 THR B  65       9.131  70.950  45.902  1.00 35.47           O
ATOM   4196  CG2 THR B  65      11.230  70.609  46.948  1.00 34.03           C
ATOM   4197  N   PHE B  66      10.660  68.057  49.102  1.00 33.13           N
ATOM   4198  CA  PHE B  66      11.563  67.720  50.201  1.00 33.34           C
ATOM   4199  C   PHE B  66      12.985  67.843  49.673  1.00 36.97           C
ATOM   4200  O   PHE B  66      13.210  67.706  48.472  1.00 36.95           O
ATOM   4201  CB  PHE B  66      11.312  66.295  50.679  1.00 35.40           C
ATOM   4202  CG  PHE B  66       9.949  66.098  51.274  1.00 37.23           C
ATOM   4203  CD1 PHE B  66       9.707  66.461  52.609  1.00 38.98           C
ATOM   4204  CD2 PHE B  66       8.899  65.563  50.506  1.00 40.19           C
ATOM   4205  CE1 PHE B  66       8.422  66.305  53.178  1.00 41.53           C
ATOM   4206  CE2 PHE B  66       7.609  65.393  51.069  1.00 41.07           C
ATOM   4207  CZ  PHE B  66       7.372  65.767  52.407  1.00 39.78           C
ATOM   4208  N   ILE B  67      13.934  68.153  50.545  1.00 32.93           N
ATOM   4209  CA  ILE B  67      15.308  68.452  50.135  1.00 33.19           C
ATOM   4210  C   ILE B  67      16.266  67.589  50.959  1.00 35.82           C
ATOM   4211  O   ILE B  67      16.564  67.879  52.121  1.00 35.98           O
ATOM   4212  CB  ILE B  67      15.608  69.971  50.314  1.00 36.65           C
ATOM   4213  CG1 ILE B  67      14.583  70.830  49.533  1.00 37.21           C
ATOM   4214  CG2 ILE B  67      17.048  70.316  49.842  1.00 35.64           C
ATOM   4215  CD1 ILE B  67      14.439  72.250  50.026  1.00 47.30           C
ATOM   4216  N   VAL B  68      16.739  66.504  50.372  1.00 30.98           N
ATOM   4217  CA  VAL B  68      17.593  65.549  51.075  1.00 30.85           C
ATOM   4218  C   VAL B  68      19.030  65.898  50.721  1.00 34.76           C
ATOM   4219  O   VAL B  68      19.350  66.094  49.555  1.00 34.53           O
ATOM   4220  CB  VAL B  68      17.279  64.081  50.657  1.00 35.12           C
ATOM   4221  CG1 VAL B  68      18.181  63.075  51.391  1.00 35.16           C
ATOM   4222  CG2 VAL B  68      15.815  63.737  50.954  1.00 34.83           C
ATOM   4223  N   GLY B  69      19.902  65.990  51.709  1.00 31.95           N
ATOM   4224  CA  GLY B  69      21.316  66.176  51.436  1.00 32.44           C
ATOM   4225  C   GLY B  69      22.004  64.840  51.614  1.00 38.06           C
ATOM   4226  O   GLY B  69      21.548  64.035  52.424  1.00 36.52           O
ATOM   4227  N   TYR B  70      23.084  64.601  50.888  1.00 36.90           N
ATOM   4228  CA  TYR B  70      23.859  63.373  51.025  1.00 36.95           C
ATOM   4229  C   TYR B  70      25.330  63.693  50.829  1.00 40.21           C
ATOM   4230  O   TYR B  70      25.675  64.338  49.841  1.00 39.14           O
ATOM   4231  CB  TYR B  70      23.401  62.375  49.961  1.00 38.55           C
ATOM   4232  CG  TYR B  70      24.077  61.017  49.990  1.00 41.03           C
ATOM   4233  CD1 TYR B  70      25.310  60.793  49.338  1.00 41.50           C
ATOM   4234  CD2 TYR B  70      23.439  59.921  50.600  1.00 43.20           C
ATOM   4235  CE1 TYR B  70      25.839  59.474  49.212  1.00 42.09           C
ATOM   4236  CE2 TYR B  70      23.949  58.608  50.456  1.00 42.73           C
ATOM   4237  CZ  TYR B  70      25.118  58.396  49.731  1.00 46.38           C
ATOM   4238  OH  TYR B  70      25.523  57.105  49.559  1.00 46.17           O
ATOM   4239  N   ALA B  71      26.197  63.283  51.742  1.00 38.44           N
ATOM   4240  CA  ALA B  71      27.644  63.423  51.582  1.00 39.32           C
ATOM   4241  C   ALA B  71      28.272  62.454  52.581  1.00 45.85           C
ATOM   4242  O   ALA B  71      27.542  61.897  53.401  1.00 46.54           O
ATOM   4243  CB  ALA B  71      28.099  64.865  51.840  1.00 39.96           C
ATOM   4244  N   ARG B  72      29.585  62.252  52.552  1.00 42.30           N
ATOM   4245  CA  ARG B  72      30.213  61.303  53.479  1.00 41.62           C
ATOM   4246  C   ARG B  72      30.196  61.835  54.895  1.00 46.53           C
ATOM   4247  O   ARG B  72      30.020  61.070  55.846  1.00 45.72           O
ATOM   4248  CB  ARG B  72      31.670  61.030  53.112  1.00 38.49           C
ATOM   4249  CG  ARG B  72      31.846  60.436  51.733  1.00 44.38           C
ATOM   4250  CD  ARG B  72      33.275  59.988  51.496  1.00 45.75           C
ATOM   4251  NE  ARG B  72      34.242  61.084  51.632  1.00 47.60           N
ATOM   4252  CZ  ARG B  72      35.533  60.949  51.905  1.00 55.16           C
ATOM   4253  NH1 ARG B  72      36.141  59.799  52.038  1.00 40.89           N
ATOM   4254  NH2 ARG B  72      36.271  62.006  52.044  1.00 41.93           N
ATOM   4255  N   SER B  73      30.390  63.140  55.017  1.00 44.04           N
ATOM   4256  CA  SER B  73      30.429  63.802  56.318  1.00 44.10           C
ATOM   4257  C   SER B  73      29.144  63.535  57.097  1.00 47.38           C
ATOM   4258  O   SER B  73      28.057  63.540  56.525  1.00 47.10           O
ATOM   4259  CB  SER B  73      30.587  65.310  56.119  1.00 49.16           C
ATOM   4260  OG  SER B  73      31.729  65.598  55.326  1.00 61.89           O
ATOM   4261  N   ARG B  74      29.231  63.301  58.398  1.00 43.62           N
ATOM   4262  CA  ARG B  74      28.019  63.067  59.182  1.00 42.82           C
ATOM   4263  C   ARG B  74      27.445  64.392  59.650  1.00 43.80           C
ATOM   4264  O   ARG B  74      27.976  65.014  60.575  1.00 42.83           O
ATOM   4265  CB  ARG B  74      28.306  62.145  60.363  1.00 43.51           C
ATOM   4266  CG  ARG B  74      27.038  61.741  61.084  1.00 57.54           C
ATOM   4267  CD  ARG B  74      27.349  60.716  62.130  1.00 72.16           C
ATOM   4268  NE  ARG B  74      26.132  60.240  62.794  1.00 86.25           N
ATOM   4269  CZ  ARG B  74      26.044  59.179  63.577  1.00107.02           C
ATOM   4270  NH1 ARG B  74      27.064  58.430  63.901  1.00 93.31           N
ATOM   4271  NH2 ARG B  74      24.873  58.861  64.038  1.00100.16           N
ATOM   4272  N   LEU B  75      26.381  64.831  58.997  1.00 38.64           N
ATOM   4273  CA  LEU B  75      25.775  66.132  59.265  1.00 37.28           C
ATOM   4274  C   LEU B  75      24.323  65.984  59.694  1.00 41.13           C
ATOM   4275  O   LEU B  75      23.655  65.004  59.367  1.00 41.76           O
ATOM   4276  CB  LEU B  75      25.844  67.020  58.016  1.00 36.91           C
ATOM   4277  CG  LEU B  75      27.222  67.289  57.390  1.00 40.89           C
ATOM   4278  CD1 LEU B  75      27.049  68.150  56.144  1.00 40.08           C
ATOM   4279  CD2 LEU B  75      28.204  67.975  58.341  1.00 43.17           C
ATOM   4280  N   THR B  76      23.832  66.992  60.391  1.00 36.84           N
ATOM   4281  CA  THR B  76      22.421  67.123  60.742  1.00 35.61           C
ATOM   4282  C   THR B  76      21.920  68.329  59.965  1.00 39.16           C
ATOM   4283  O   THR B  76      22.738  69.095  59.444  1.00 39.60           O
ATOM   4284  CB  THR B  76      22.270  67.401  62.247  1.00 36.92           C
ATOM   4285  OG1 THR B  76      23.015  68.577  62.578  1.00 36.11           O
ATOM   4286  CG2 THR B  76      22.827  66.265  63.085  1.00 35.29           C
ATOM   4287  N   VAL B  77      20.618  68.570  59.896  1.00 34.89           N
ATOM   4288  CA  VAL B  77      20.147  69.773  59.208  1.00 34.11           C
ATOM   4289  C   VAL B  77      20.581  71.041  59.937  1.00 39.99           C
ATOM   4290  O   VAL B  77      20.759  72.069  59.296  1.00 39.65           O
ATOM   4291  CB  VAL B  77      18.617  69.786  58.956  1.00 36.31           C
ATOM   4292  CG1 VAL B  77      18.241  68.652  58.009  1.00 35.78           C
ATOM   4293  CG2 VAL B  77      17.806  69.675  60.255  1.00 35.66           C
ATOM   4294  N   ALA B  78      20.845  70.973  61.237  1.00 37.73           N
ATOM   4295  CA  ALA B  78      21.408  72.114  61.953  1.00 37.63           C
ATOM   4296  C   ALA B  78      22.822  72.415  61.463  1.00 42.60           C
ATOM   4297  O   ALA B  78      23.184  73.571  61.290  1.00 42.31           O
ATOM   4298  CB  ALA B  78      21.438  71.835  63.450  1.00 38.23           C
ATOM   4299  N   ASP B  79      23.617  71.382  61.226  1.00 39.95           N
ATOM   4300  CA  ASP B  79      25.002  71.581  60.792  1.00 40.24           C
ATOM   4301  C   ASP B  79      25.009  72.262  59.433  1.00 43.59           C
ATOM   4302  O   ASP B  79      25.789  73.183  59.164  1.00 43.37           O
ATOM   4303  CB  ASP B  79      25.742  70.252  60.617  1.00 42.01           C
ATOM   4304  CG  ASP B  79      25.971  69.517  61.912  1.00 49.60           C
ATOM   4305  OD1 ASP B  79      25.992  70.117  63.005  1.00 57.04           O
ATOM   4306  OD2 ASP B  79      26.179  68.291  61.841  1.00 48.27           O
ATOM   4307  N   ILE B  80      24.119  71.793  58.572  1.00 38.16           N
ATOM   4308  CA  ILE B  80      24.006  72.329  57.219  1.00 37.16           C
ATOM   4309  C   ILE B  80      23.517  73.762  57.326  1.00 40.12           C
ATOM   4310  O   ILE B  80      24.063  74.650  56.684  1.00 39.95           O
ATOM   4311  CB  ILE B  80      23.031  71.490  56.353  1.00 39.88           C
ATOM   4312  CG1 ILE B  80      23.574  70.056  56.222  1.00 39.94           C
ATOM   4313  CG2 ILE B  80      22.829  72.127  54.954  1.00 40.02           C
ATOM   4314  CD1 ILE B  80      22.569  69.031  55.756  1.00 44.74           C
ATOM   4315  N   ARG B  81      22.527  74.020  58.168  1.00 35.11           N
ATOM   4316  CA  ARG B  81      21.985  75.369  58.313  1.00 34.47           C
ATOM   4317  C   ARG B  81      23.038  76.345  58.800  1.00 41.06           C
ATOM   4318  O   ARG B  81      23.191  77.414  58.230  1.00 41.37           O
ATOM   4319  CB  ARG B  81      20.797  75.342  59.278  1.00 30.45           C
ATOM   4320  CG  ARG B  81      20.080  76.661  59.400  1.00 33.55           C
ATOM   4321  CD  ARG B  81      18.793  76.511  60.180  1.00 37.24           C
ATOM   4322  NE  ARG B  81      18.006  77.733  60.005  1.00 47.90           N
ATOM   4323  CZ  ARG B  81      16.795  77.983  60.466  1.00 65.39           C
ATOM   4324  NH1 ARG B  81      16.094  77.160  61.195  1.00 52.95           N
ATOM   4325  NH2 ARG B  81      16.285  79.130  60.148  1.00 52.17           N
ATOM   4326  N   LYS B  82      23.817  75.965  59.799  1.00 39.17           N
ATOM   4327  CA  LYS B  82      24.826  76.863  60.358  1.00 39.37           C
ATOM   4328  C   LYS B  82      25.895  77.256  59.352  1.00 42.85           C
ATOM   4329  O   LYS B  82      26.401  78.378  59.409  1.00 43.17           O
ATOM   4330  CB  LYS B  82      25.445  76.212  61.593  1.00 41.79           C
ATOM   4331  CG  LYS B  82      24.475  76.186  62.770  1.00 56.97           C
ATOM   4332  CD  LYS B  82      24.911  75.219  63.852  1.00 70.16           C
ATOM   4333  CE  LYS B  82      23.866  75.197  64.954  1.00 86.68           C
ATOM   4334  NZ  LYS B  82      24.190  74.189  66.005  1.00 97.02           N
ATOM   4335  N   GLN B  83      26.212  76.380  58.409  1.00 38.43           N
ATOM   4336  CA  GLN B  83      27.190  76.716  57.373  1.00 38.59           C
ATOM   4337  C   GLN B  83      26.614  77.270  56.067  1.00 42.87           C
ATOM   4338  O   GLN B  83      27.291  78.043  55.396  1.00 42.72           O
ATOM   4339  CB  GLN B  83      28.051  75.497  57.055  1.00 39.97           C
ATOM   4340  CG  GLN B  83      28.881  75.019  58.235  1.00 55.58           C
ATOM   4341  CD  GLN B  83      29.859  73.924  57.864  1.00 70.26           C
ATOM   4342  OE1 GLN B  83      30.016  73.552  56.702  1.00 65.14           O
ATOM   4343  NE2 GLN B  83      30.556  73.422  58.839  1.00 59.54           N
ATOM   4344  N   SER B  84      25.401  76.895  55.682  1.00 39.57           N
ATOM   4345  CA  SER B  84      24.812  77.369  54.423  1.00 38.93           C
ATOM   4346  C   SER B  84      23.940  78.615  54.565  1.00 43.30           C
ATOM   4347  O   SER B  84      23.922  79.451  53.669  1.00 43.22           O
ATOM   4348  CB  SER B  84      23.993  76.263  53.755  1.00 41.48           C
ATOM   4349  OG  SER B  84      22.898  75.866  54.563  1.00 49.32           O
ATOM   4350  N   GLU B  85      23.259  78.803  55.690  1.00 40.65           N
ATOM   4351  CA  GLU B  85      22.426  79.995  55.889  1.00 41.24           C
ATOM   4352  C   GLU B  85      23.160  81.350  55.836  1.00 48.66           C
ATOM   4353  O   GLU B  85      22.576  82.315  55.333  1.00 48.93           O
ATOM   4354  CB  GLU B  85      21.597  79.867  57.171  1.00 42.82           C
ATOM   4355  CG  GLU B  85      20.372  80.771  57.239  1.00 55.96           C
ATOM   4356  CD  GLU B  85      19.544  80.507  58.485  1.00 78.28           C
ATOM   4357  OE1 GLU B  85      20.030  80.750  59.613  1.00 77.55           O
ATOM   4358  OE2 GLU B  85      18.399  80.032  58.373  1.00 73.59           O
ATOM   4359  N   PRO B  86      24.459  81.445  56.212  1.00 47.04           N
ATOM   4360  CA  PRO B  86      25.130  82.703  55.842  1.00 47.05           C
ATOM   4361  C   PRO B  86      25.171  83.083  54.357  1.00 53.95           C
ATOM   4362  O   PRO B  86      25.431  84.241  54.032  1.00 53.70           O
ATOM   4363  CB  PRO B  86      26.567  82.480  56.324  1.00 48.24           C
ATOM   4364  CG  PRO B  86      26.459  81.504  57.393  1.00 52.09           C
ATOM   4365  CD  PRO B  86      25.412  80.563  56.913  1.00 47.38           C
ATOM   4366  N   PHE B  87      24.888  82.162  53.445  1.00 53.16           N
ATOM   4367  CA  PHE B  87      24.828  82.473  52.018  1.00 54.16           C
ATOM   4368  C   PHE B  87      23.389  82.636  51.523  1.00 58.97           C
ATOM   4369  O   PHE B  87      23.164  82.938  50.353  1.00 58.16           O
ATOM   4370  CB  PHE B  87      25.532  81.366  51.232  1.00 56.29           C
ATOM   4371  CG  PHE B  87      26.927  81.077  51.717  1.00 58.37           C
ATOM   4372  CD1 PHE B  87      27.962  82.010  51.525  1.00 61.08           C
ATOM   4373  CD2 PHE B  87      27.213  79.868  52.373  1.00 62.27           C
ATOM   4374  CE1 PHE B  87      29.271  81.749  52.003  1.00 64.21           C
ATOM   4375  CE2 PHE B  87      28.519  79.585  52.841  1.00 63.23           C
ATOM   4376  CZ  PHE B  87      29.547  80.534  52.669  1.00 62.24           C
ATOM   4377  N   PHE B  88      22.406  82.442  52.396  1.00 56.86           N
ATOM   4378  CA  PHE B  88      20.994  82.503  51.991  1.00 57.73           C
ATOM   4379  C   PHE B  88      20.523  83.921  51.712  1.00 62.29           C
ATOM   4380  O   PHE B  88      19.563  84.086  50.978  1.00 62.31           O
ATOM   4381  CB  PHE B  88      20.055  81.914  53.052  1.00 59.79           C
ATOM   4382  CG  PHE B  88      19.917  80.410  53.013  1.00 61.21           C
ATOM   4383  CD1 PHE B  88      20.975  79.560  52.639  1.00 63.69           C
ATOM   4384  CD2 PHE B  88      18.691  79.832  53.380  1.00 63.37           C
ATOM   4385  CE1 PHE B  88      20.820  78.160  52.641  1.00 66.51           C
ATOM   4386  CE2 PHE B  88      18.521  78.429  53.388  1.00 64.34           C
ATOM   4387  CZ  PHE B  88      19.590  77.591  53.009  1.00 64.28           C
ATOM   4388  N   LYS B  89      21.189  84.926  52.276  1.00 58.76           N
ATOM   4389  CA  LYS B  89      20.840  86.347  52.093  1.00 58.57           C
ATOM   4390  C   LYS B  89      19.423  86.649  52.585  1.00 63.53           C
ATOM   4391  O   LYS B  89      18.721  87.485  52.019  1.00 62.95           O
ATOM   4392  CB  LYS B  89      21.019  86.788  50.628  1.00 60.07           C
ATOM   4393  CG  LYS B  89      22.419  86.558  50.064  1.00 65.08           C
ATOM   4394  CD  LYS B  89      22.504  86.745  48.553  1.00 70.56           C
ATOM   4395  CE  LYS B  89      21.822  85.605  47.788  1.00 75.41           C
ATOM   4396  NZ  LYS B  89      22.151  85.643  46.327  1.00 79.32           N
ATOM   4397  N   ALA B  90      18.989  85.946  53.619  1.00 60.65           N
ATOM   4398  CA  ALA B  90      17.639  86.106  54.149  1.00 60.25           C
ATOM   4399  C   ALA B  90      17.582  87.261  55.157  1.00 63.84           C
ATOM   4400  O   ALA B  90      18.515  87.458  55.939  1.00 63.19           O
ATOM   4401  CB  ALA B  90      17.204  84.799  54.815  1.00 60.84           C
ATOM   4402  N   THR B  91      16.470  87.983  55.179  1.00 60.37           N
ATOM   4403  CA  THR B  91      16.218  89.021  56.182  1.00 60.08           C
ATOM   4404  C   THR B  91      15.621  88.320  57.400  1.00 64.57           C
ATOM   4405  O   THR B  91      15.184  87.166  57.286  1.00 64.29           O
ATOM   4406  CB  THR B  91      15.188  90.044  55.651  1.00 65.71           C
ATOM   4407  OG1 THR B  91      14.021  89.334  55.239  1.00 64.76           O
ATOM   4408  CG2 THR B  91      15.715  90.811  54.457  1.00 63.78           C
ATOM   4409  N   PRO B  92      15.550  88.985  58.570  1.00 61.16           N
ATOM   4410  CA  PRO B  92      14.888  88.264  59.667  1.00 59.98           C
ATOM   4411  C   PRO B  92      13.373  88.156  59.503  1.00 62.11           C
ATOM   4412  O   PRO B  92      12.716  87.378  60.184  1.00 61.79           O
ATOM   4413  CB  PRO B  92      15.255  89.102  60.890  1.00 61.59           C
ATOM   4414  CG  PRO B  92      15.341  90.463  60.359  1.00 66.27           C
ATOM   4415  CD  PRO B  92      16.012  90.312  59.025  1.00 61.71           C
ATOM   4416  N   GLU B  93      12.804  88.893  58.559  1.00 57.73           N
ATOM   4417  CA  GLU B  93      11.378  88.795  58.265  1.00 57.23           C
ATOM   4418  C   GLU B  93      11.015  87.461  57.630  1.00 60.14           C
ATOM   4419  O   GLU B  93       9.860  87.048  57.664  1.00 60.04           O
ATOM   4420  CB  GLU B  93      10.959  89.929  57.329  1.00 58.75           C
ATOM   4421  CG  GLU B  93      11.036  91.290  57.990  1.00 73.32           C
ATOM   4422  CD  GLU B  93      10.225  91.346  59.273  1.00107.58           C
ATOM   4423  OE1 GLU B  93       9.051  90.913  59.285  1.00107.62           O
ATOM   4424  OE2 GLU B  93      10.766  91.781  60.312  1.00109.07           O
ATOM   4425  N   GLU B  94      12.015  86.765  57.111  1.00 55.67           N
ATOM   4426  CA  GLU B  94      11.832  85.447  56.511  1.00 54.85           C
ATOM   4427  C   GLU B  94      11.958  84.315  57.525  1.00 58.70           C
ATOM   4428  O   GLU B  94      11.997  83.152  57.140  1.00 58.85           O
ATOM   4429  CB  GLU B  94      12.884  85.228  55.420  1.00 55.75           C
ATOM   4430  CG  GLU B  94      12.840  86.244  54.289  1.00 59.76           C
ATOM   4431  CD  GLU B  94      11.566  86.197  53.461  1.00 68.83           C
ATOM   4432  OE1 GLU B  94      10.829  85.192  53.453  1.00 55.66           O
ATOM   4433  OE2 GLU B  94      11.311  87.180  52.739  1.00 60.60           O
ATOM   4434  N   LYS B  95      12.039  84.626  58.815  1.00 54.93           N
ATOM   4435  CA  LYS B  95      12.251  83.606  59.850  1.00 54.70           C
ATOM   4436  C   LYS B  95      11.294  82.424  59.760  1.00 57.23           C
ATOM   4437  O   LYS B  95      11.732  81.273  59.811  1.00 57.68           O
ATOM   4438  CB  LYS B  95      12.135  84.247  61.237  1.00 57.54           C
ATOM   4439  CG  LYS B  95      12.411  83.300  62.393  1.00 73.64           C
ATOM   4440  CD  LYS B  95      12.207  83.984  63.724  1.00 81.22           C
ATOM   4441  CE  LYS B  95      12.453  82.992  64.852  1.00 93.56           C
ATOM   4442  NZ  LYS B  95      12.282  83.603  66.208  1.00103.57           N
ATOM   4443  N   LEU B  96      10.003  82.668  59.609  1.00 51.46           N
ATOM   4444  CA  LEU B  96       9.048  81.562  59.543  1.00 50.26           C
ATOM   4445  C   LEU B  96       9.176  80.771  58.243  1.00 51.57           C
ATOM   4446  O   LEU B  96       9.033  79.548  58.246  1.00 51.01           O
ATOM   4447  CB  LEU B  96       7.618  82.077  59.724  1.00 50.50           C
ATOM   4448  CG  LEU B  96       7.295  82.734  61.078  1.00 55.79           C
ATOM   4449  CD1 LEU B  96       5.865  83.250  61.054  1.00 56.06           C
ATOM   4450  CD2 LEU B  96       7.476  81.785  62.270  1.00 58.46           C
ATOM   4451  N   LYS B  97       9.492  81.431  57.137  1.00 47.02           N
ATOM   4452  CA  LYS B  97       9.693  80.727  55.868  1.00 46.60           C
ATOM   4453  C   LYS B  97      10.984  79.913  55.895  1.00 50.44           C
ATOM   4454  O   LYS B  97      11.044  78.823  55.343  1.00 50.83           O
ATOM   4455  CB  LYS B  97       9.683  81.730  54.700  1.00 48.57           C
ATOM   4456  CG  LYS B  97       9.457  81.143  53.300  1.00 62.21           C
ATOM   4457  CD  LYS B  97       8.078  80.481  53.180  1.00 72.32           C
ATOM   4458  CE  LYS B  97       7.737  79.964  51.787  1.00 78.13           C
ATOM   4459  NZ  LYS B  97       7.027  80.957  50.928  1.00 84.31           N
ATOM   4460  N   LEU B  98      12.002  80.397  56.590  1.00 45.05           N
ATOM   4461  CA  LEU B  98      13.231  79.631  56.802  1.00 44.67           C
ATOM   4462  C   LEU B  98      12.948  78.400  57.656  1.00 48.84           C
ATOM   4463  O   LEU B  98      13.477  77.327  57.384  1.00 49.30           O
ATOM   4464  CB  LEU B  98      14.289  80.486  57.508  1.00 45.00           C
ATOM   4465  CG  LEU B  98      15.021  81.576  56.714  1.00 50.34           C
ATOM   4466  CD1 LEU B  98      15.706  82.543  57.676  1.00 50.71           C
ATOM   4467  CD2 LEU B  98      16.064  80.971  55.780  1.00 52.96           C
ATOM   4468  N   GLU B  99      12.087  78.520  58.658  1.00 44.65           N
ATOM   4469  CA  GLU B  99      11.734  77.351  59.465  1.00 43.93           C
ATOM   4470  C   GLU B  99      11.055  76.297  58.605  1.00 47.41           C
ATOM   4471  O   GLU B  99      11.380  75.116  58.695  1.00 47.45           O
ATOM   4472  CB  GLU B  99      10.776  77.702  60.613  1.00 44.94           C
ATOM   4473  CG  GLU B  99      11.402  78.435  61.775  1.00 50.97           C
ATOM   4474  CD  GLU B  99      12.546  77.648  62.369  1.00 71.40           C
ATOM   4475  OE1 GLU B  99      12.355  76.472  62.761  1.00 62.55           O
ATOM   4476  OE2 GLU B  99      13.680  78.176  62.400  1.00 69.74           O
ATOM   4477  N   ASP B 100      10.134  76.728  57.757  1.00 43.20           N
ATOM   4478  CA  ASP B 100       9.368  75.808  56.915  1.00 42.81           C
ATOM   4479  C   ASP B 100      10.218  75.192  55.809  1.00 44.24           C
ATOM   4480  O   ASP B 100       9.985  74.055  55.392  1.00 43.82           O
ATOM   4481  CB  ASP B 100       8.172  76.539  56.300  1.00 45.32           C
ATOM   4482  CG  ASP B 100       7.071  76.814  57.310  1.00 65.86           C
ATOM   4483  OD1 ASP B 100       7.116  76.300  58.456  1.00 68.31           O
ATOM   4484  OD2 ASP B 100       6.121  77.546  56.967  1.00 74.22           O
ATOM   4485  N   PHE B 101      11.234  75.919  55.366  1.00 38.30           N
ATOM   4486  CA  PHE B 101      12.211  75.383  54.424  1.00 36.64           C
ATOM   4487  C   PHE B 101      12.989  74.269  55.099  1.00 38.41           C
ATOM   4488  O   PHE B 101      13.004  73.136  54.632  1.00 36.98           O
ATOM   4489  CB  PHE B 101      13.178  76.487  53.988  1.00 37.98           C
ATOM   4490  CG  PHE B 101      14.312  76.003  53.128  1.00 38.87           C
ATOM   4491  CD1 PHE B 101      14.125  75.778  51.757  1.00 41.16           C
ATOM   4492  CD2 PHE B 101      15.589  75.808  53.683  1.00 40.02           C
ATOM   4493  CE1 PHE B 101      15.212  75.401  50.934  1.00 41.44           C
ATOM   4494  CE2 PHE B 101      16.681  75.410  52.878  1.00 41.81           C
ATOM   4495  CZ  PHE B 101      16.495  75.216  51.494  1.00 39.65           C
ATOM   4496  N   PHE B 102      13.604  74.569  56.234  1.00 34.23           N
ATOM   4497  CA  PHE B 102      14.451  73.583  56.893  1.00 33.69           C
ATOM   4498  C   PHE B 102      13.652  72.426  57.480  1.00 38.83           C
ATOM   4499  O   PHE B 102      14.197  71.343  57.653  1.00 38.61           O
ATOM   4500  CB  PHE B 102      15.357  74.239  57.937  1.00 34.79           C
ATOM   4501  CG  PHE B 102      16.546  74.942  57.330  1.00 35.50           C
ATOM   4502  CD1 PHE B 102      17.623  74.185  56.828  1.00 37.02           C
ATOM   4503  CD2 PHE B 102      16.597  76.345  57.228  1.00 37.30           C
ATOM   4504  CE1 PHE B 102      18.726  74.814  56.197  1.00 39.17           C
ATOM   4505  CE2 PHE B 102      17.689  76.990  56.592  1.00 37.58           C
ATOM   4506  CZ  PHE B 102      18.755  76.219  56.075  1.00 36.59           C
ATOM   4507  N   ALA B 103      12.354  72.592  57.696  1.00 35.29           N
ATOM   4508  CA  ALA B 103      11.493  71.481  58.100  1.00 34.53           C
ATOM   4509  C   ALA B 103      11.437  70.398  57.014  1.00 39.07           C
ATOM   4510  O   ALA B 103      11.332  69.206  57.305  1.00 39.59           O
ATOM   4511  CB  ALA B 103      10.082  72.006  58.392  1.00 34.86           C
ATOM   4512  N   ARG B 104      11.521  70.819  55.759  1.00 35.83           N
ATOM   4513  CA  ARG B 104      11.453  69.911  54.610  1.00 36.25           C
ATOM   4514  C   ARG B 104      12.845  69.483  54.164  1.00 40.38           C
ATOM   4515  O   ARG B 104      12.993  68.684  53.234  1.00 39.35           O
ATOM   4516  CB  ARG B 104      10.687  70.600  53.478  1.00 36.73           C
ATOM   4517  CG  ARG B 104       9.212  70.790  53.818  1.00 47.19           C
ATOM   4518  CD  ARG B 104       8.494  71.662  52.804  1.00 62.04           C
ATOM   4519  NE  ARG B 104       7.057  71.749  53.093  1.00 75.27           N
ATOM   4520  CZ  ARG B 104       6.467  72.581  53.941  1.00 96.19           C
ATOM   4521  NH1 ARG B 104       7.111  73.412  54.714  1.00 85.10           N
ATOM   4522  NH2 ARG B 104       5.170  72.556  54.055  1.00 89.88           N
ATOM   4523  N   ASN B 105      13.865  69.958  54.860  1.00 36.58           N
ATOM   4524  CA  ASN B 105      15.229  69.498  54.623  1.00 35.74           C
ATOM   4525  C   ASN B 105      15.463  68.268  55.494  1.00 40.25           C
ATOM   4526  O   ASN B 105      14.925  68.180  56.597  1.00 38.94           O
ATOM   4527  CB  ASN B 105      16.278  70.554  54.994  1.00 34.04           C
ATOM   4528  CG  ASN B 105      16.382  71.675  53.987  1.00 48.36           C
ATOM   4529  OD1 ASN B 105      15.464  71.980  53.259  1.00 38.91           O
ATOM   4530  ND2 ASN B 105      17.527  72.288  53.931  1.00 42.17           N
ATOM   4531  N   SER B 106      16.297  67.351  55.026  1.00 38.64           N
ATOM   4532  CA  SER B 106      16.741  66.193  55.804  1.00 38.89           C
ATOM   4533  C   SER B 106      18.119  65.792  55.272  1.00 43.86           C
ATOM   4534  O   SER B 106      18.560  66.356  54.263  1.00 43.08           O
ATOM   4535  CB  SER B 106      15.728  65.061  55.668  1.00 42.03           C
ATOM   4536  OG  SER B 106      15.508  64.748  54.304  1.00 52.72           O
ATOM   4537  N   TYR B 107      18.828  64.883  55.929  1.00 40.80           N
ATOM   4538  CA  TYR B 107      20.174  64.489  55.502  1.00 39.78           C
ATOM   4539  C   TYR B 107      20.529  63.023  55.755  1.00 42.84           C
ATOM   4540  O   TYR B 107      20.247  62.485  56.827  1.00 41.83           O
ATOM   4541  CB  TYR B 107      21.198  65.350  56.242  1.00 40.62           C
ATOM   4542  CG  TYR B 107      22.619  65.108  55.785  1.00 42.98           C
ATOM   4543  CD1 TYR B 107      23.139  65.793  54.672  1.00 45.23           C
ATOM   4544  CD2 TYR B 107      23.451  64.185  56.452  1.00 43.91           C
ATOM   4545  CE1 TYR B 107      24.481  65.612  54.276  1.00 45.81           C
ATOM   4546  CE2 TYR B 107      24.790  63.998  56.048  1.00 44.93           C
ATOM   4547  CZ  TYR B 107      25.291  64.736  54.983  1.00 50.49           C
ATOM   4548  OH  TYR B 107      26.598  64.636  54.629  1.00 49.70           O
ATOM   4549  N   VAL B 108      21.211  62.405  54.800  1.00 39.82           N
ATOM   4550  CA  VAL B 108      21.718  61.035  54.914  1.00 39.84           C
ATOM   4551  C   VAL B 108      23.237  61.073  54.778  1.00 46.21           C
ATOM   4552  O   VAL B 108      23.759  61.554  53.779  1.00 46.01           O
ATOM   4553  CB  VAL B 108      21.125  60.145  53.783  1.00 43.10           C
ATOM   4554  CG1 VAL B 108      21.686  58.714  53.811  1.00 42.82           C
ATOM   4555  CG2 VAL B 108      19.607  60.096  53.879  1.00 42.66           C
ATOM   4556  N   ALA B 109      23.966  60.564  55.758  1.00 44.88           N
ATOM   4557  CA  ALA B 109      25.412  60.449  55.604  1.00 45.34           C
ATOM   4558  C   ALA B 109      25.635  59.198  54.750  1.00 50.93           C
ATOM   4559  O   ALA B 109      25.056  58.148  55.046  1.00 50.90           O
ATOM   4560  CB  ALA B 109      26.090  60.317  56.972  1.00 46.04           C
ATOM   4561  N   GLY B 110      26.462  59.262  53.719  1.00 47.78           N
ATOM   4562  CA  GLY B 110      26.735  58.080  52.919  1.00 47.35           C
ATOM   4563  C   GLY B 110      27.903  58.210  51.968  1.00 50.40           C
ATOM   4564  O   GLY B 110      28.299  59.304  51.582  1.00 49.66           O
ATOM   4565  N   GLN B 111      28.487  57.074  51.621  1.00 46.62           N
ATOM   4566  CA  GLN B 111      29.661  57.037  50.756  1.00 46.32           C
ATOM   4567  C   GLN B 111      29.195  57.060  49.302  1.00 49.26           C
ATOM   4568  O   GLN B 111      28.110  56.581  48.986  1.00 47.92           O
ATOM   4569  CB  GLN B 111      30.464  55.770  51.049  1.00 47.97           C
ATOM   4570  CG  GLN B 111      30.896  55.591  52.502  1.00 66.44           C
ATOM   4571  CD  GLN B 111      31.850  56.660  52.972  1.00 88.87           C
ATOM   4572  OE1 GLN B 111      32.931  56.833  52.419  1.00 81.89           O
ATOM   4573  NE2 GLN B 111      31.476  57.385  53.990  1.00 87.83           N
ATOM   4574  N   TYR B 112      29.989  57.617  48.403  1.00 46.77           N
ATOM   4575  CA  TYR B 112      29.536  57.856  47.033  1.00 46.95           C
ATOM   4576  C   TYR B 112      29.661  56.650  46.121  1.00 52.72           C
ATOM   4577  O   TYR B 112      29.164  56.654  45.002  1.00 51.63           O
ATOM   4578  CB  TYR B 112      30.359  58.979  46.419  1.00 47.77           C
ATOM   4579  CG  TYR B 112      30.336  60.236  47.249  1.00 49.34           C
ATOM   4580  CD1 TYR B 112      29.119  60.871  47.573  1.00 49.75           C
ATOM   4581  CD2 TYR B 112      31.537  60.785  47.737  1.00 51.10           C
ATOM   4582  CE1 TYR B 112      29.105  62.015  48.409  1.00 50.45           C
ATOM   4583  CE2 TYR B 112      31.523  61.935  48.552  1.00 50.81           C
ATOM   4584  CZ  TYR B 112      30.313  62.529  48.895  1.00 56.31           C
ATOM   4585  OH  TYR B 112      30.338  63.629  49.706  1.00 56.28           O
ATOM   4586  N   ASP B 113      30.358  55.639  46.610  1.00 51.32           N
ATOM   4587  CA  ASP B 113      30.715  54.448  45.844  1.00 51.83           C
ATOM   4588  C   ASP B 113      30.349  53.171  46.598  1.00 55.89           C
ATOM   4589  O   ASP B 113      31.001  52.136  46.452  1.00 55.08           O
ATOM   4590  CB  ASP B 113      32.218  54.479  45.522  1.00 54.34           C
ATOM   4591  CG  ASP B 113      33.111  54.354  46.755  1.00 69.88           C
ATOM   4592  OD1 ASP B 113      32.700  54.639  47.909  1.00 71.47           O
ATOM   4593  OD2 ASP B 113      34.296  53.992  46.562  1.00 76.12           O
ATOM   4594  N   ASP B 114      29.338  53.260  47.450  1.00 53.01           N
ATOM   4595  CA  ASP B 114      28.937  52.157  48.331  1.00 53.10           C
ATOM   4596  C   ASP B 114      27.449  51.835  48.246  1.00 57.34           C
ATOM   4597  O   ASP B 114      26.618  52.615  48.699  1.00 57.71           O
ATOM   4598  CB  ASP B 114      29.242  52.560  49.763  1.00 55.14           C
ATOM   4599  CG  ASP B 114      28.859  51.500  50.762  1.00 67.89           C
ATOM   4600  OD1 ASP B 114      29.598  50.508  50.907  1.00 69.70           O
ATOM   4601  OD2 ASP B 114      27.833  51.671  51.451  1.00 72.88           O
ATOM   4602  N   ALA B 115      27.102  50.690  47.678  1.00 53.79           N
ATOM   4603  CA  ALA B 115      25.704  50.334  47.432  1.00 53.49           C
ATOM   4604  C   ALA B 115      24.797  50.353  48.674  1.00 57.78           C
ATOM   4605  O   ALA B 115      23.620  50.712  48.573  1.00 57.73           O
ATOM   4606  CB  ALA B 115      25.661  48.959  46.755  1.00 54.13           C
ATOM   4607  N   ALA B 116      25.328  50.008  49.840  1.00 53.85           N
ATOM   4608  CA  ALA B 116      24.529  50.025  51.064  1.00 53.37           C
ATOM   4609  C   ALA B 116      24.127  51.456  51.428  1.00 56.45           C
ATOM   4610  O   ALA B 116      22.993  51.714  51.824  1.00 55.92           O
ATOM   4611  CB  ALA B 116      25.304  49.364  52.215  1.00 54.18           C
ATOM   4612  N   SER B 117      25.035  52.401  51.245  1.00 52.54           N
ATOM   4613  CA  SER B 117      24.752  53.801  51.547  1.00 51.73           C
ATOM   4614  C   SER B 117      23.651  54.356  50.645  1.00 54.38           C
ATOM   4615  O   SER B 117      22.813  55.149  51.085  1.00 55.02           O
ATOM   4616  CB  SER B 117      26.010  54.647  51.370  1.00 54.88           C
ATOM   4617  OG  SER B 117      27.071  54.223  52.210  1.00 65.30           O
ATOM   4618  N   TYR B 118      23.612  53.906  49.398  1.00 48.21           N
ATOM   4619  CA  TYR B 118      22.551  54.314  48.476  1.00 47.24           C
ATOM   4620  C   TYR B 118      21.231  53.617  48.781  1.00 52.10           C
ATOM   4621  O   TYR B 118      20.171  54.214  48.623  1.00 51.61           O
ATOM   4622  CB  TYR B 118      22.947  54.054  47.025  1.00 48.11           C
ATOM   4623  CG  TYR B 118      23.938  55.078  46.520  1.00 49.60           C
ATOM   4624  CD1 TYR B 118      25.311  54.937  46.775  1.00 51.51           C
ATOM   4625  CD2 TYR B 118      23.509  56.206  45.792  1.00 50.12           C
ATOM   4626  CE1 TYR B 118      26.240  55.891  46.323  1.00 52.24           C
ATOM   4627  CE2 TYR B 118      24.440  57.168  45.335  1.00 50.72           C
ATOM   4628  CZ  TYR B 118      25.795  56.999  45.604  1.00 55.86           C
ATOM   4629  OH  TYR B 118      26.695  57.915  45.142  1.00 51.98           O
ATOM   4630  N   GLN B 119      21.260  52.392  49.286  1.00 49.13           N
ATOM   4631  CA  GLN B 119      20.016  51.754  49.709  1.00 48.01           C
ATOM   4632  C   GLN B 119      19.455  52.456  50.939  1.00 50.41           C
ATOM   4633  O   GLN B 119      18.249  52.676  51.036  1.00 49.31           O
ATOM   4634  CB  GLN B 119      20.219  50.261  49.961  1.00 49.09           C
ATOM   4635  CG  GLN B 119      18.918  49.486  50.205  1.00 60.73           C
ATOM   4636  CD  GLN B 119      17.937  49.549  49.042  1.00 81.15           C
ATOM   4637  OE1 GLN B 119      18.312  49.533  47.873  1.00 78.65           O
ATOM   4638  NE2 GLN B 119      16.670  49.639  49.353  1.00 73.44           N
ATOM   4639  N   ARG B 120      20.315  52.895  51.847  1.00 46.79           N
ATOM   4640  CA  ARG B 120      19.864  53.717  52.973  1.00 46.86           C
ATOM   4641  C   ARG B 120      19.298  55.047  52.485  1.00 51.23           C
ATOM   4642  O   ARG B 120      18.269  55.491  52.990  1.00 51.52           O
ATOM   4643  CB  ARG B 120      21.017  53.964  53.946  1.00 46.49           C
ATOM   4644  CG  ARG B 120      21.497  52.729  54.697  1.00 50.66           C
ATOM   4645  CD  ARG B 120      22.717  53.092  55.518  1.00 57.12           C
ATOM   4646  NE  ARG B 120      23.343  51.948  56.195  1.00 70.74           N
ATOM   4647  CZ  ARG B 120      24.458  51.989  56.913  1.00 87.60           C
ATOM   4648  NH1 ARG B 120      25.128  53.088  57.144  1.00 70.67           N
ATOM   4649  NH2 ARG B 120      24.928  50.880  57.403  1.00 80.13           N
ATOM   4650  N   LEU B 121      19.906  55.662  51.479  1.00 47.09           N
ATOM   4651  CA  LEU B 121      19.344  56.875  50.873  1.00 46.36           C
ATOM   4652  C   LEU B 121      17.971  56.595  50.259  1.00 49.91           C
ATOM   4653  O   LEU B 121      17.039  57.368  50.454  1.00 49.37           O
ATOM   4654  CB  LEU B 121      20.298  57.435  49.806  1.00 46.05           C
ATOM   4655  CG  LEU B 121      19.870  58.683  49.013  1.00 50.42           C
ATOM   4656  CD1 LEU B 121      19.587  59.903  49.882  1.00 50.78           C
ATOM   4657  CD2 LEU B 121      20.926  59.029  47.965  1.00 52.16           C
ATOM   4658  N   ASN B 122      17.811  55.482  49.558  1.00 45.71           N
ATOM   4659  CA  ASN B 122      16.510  55.146  48.980  1.00 44.96           C
ATOM   4660  C   ASN B 122      15.458  54.915  50.060  1.00 47.80           C
ATOM   4661  O   ASN B 122      14.314  55.338  49.937  1.00 47.25           O
ATOM   4662  CB  ASN B 122      16.601  53.890  48.109  1.00 45.04           C
ATOM   4663  CG  ASN B 122      15.327  53.650  47.345  1.00 63.53           C
ATOM   4664  OD1 ASN B 122      14.793  54.565  46.746  1.00 63.58           O
ATOM   4665  ND2 ASN B 122      14.816  52.456  47.378  1.00 52.76           N
ATOM   4666  N   SER B 123      15.860  54.269  51.144  1.00 43.60           N
ATOM   4667  CA  SER B 123      14.944  53.981  52.245  1.00 42.73           C
ATOM   4668  C   SER B 123      14.485  55.268  52.919  1.00 45.77           C
ATOM   4669  O   SER B 123      13.313  55.425  53.250  1.00 45.78           O
ATOM   4670  CB  SER B 123      15.633  53.085  53.273  1.00 45.37           C
ATOM   4671  OG  SER B 123      16.175  51.938  52.640  1.00 54.19           O
ATOM   4672  N   HIS B 124      15.406  56.209  53.066  1.00 41.14           N
ATOM   4673  CA  HIS B 124      15.101  57.524  53.620  1.00 40.65           C
ATOM   4674  C   HIS B 124      14.136  58.288  52.723  1.00 41.67           C
ATOM   4675  O   HIS B 124      13.190  58.913  53.198  1.00 40.62           O
ATOM   4676  CB  HIS B 124      16.402  58.315  53.738  1.00 42.06           C
ATOM   4677  CG  HIS B 124      16.224  59.705  54.259  1.00 46.24           C
ATOM   4678  ND1 HIS B 124      16.347  60.056  55.581  1.00 48.55           N
ATOM   4679  CD2 HIS B 124      16.004  60.873  53.601  1.00 48.20           C
ATOM   4680  CE1 HIS B 124      16.190  61.376  55.673  1.00 48.04           C
ATOM   4681  NE2 HIS B 124      15.986  61.921  54.489  1.00 48.14           N
ATOM   4682  N   MET B 125      14.357  58.230  51.418  1.00 36.65           N
ATOM   4683  CA  MET B 125      13.478  58.922  50.482  1.00 35.62           C
ATOM   4684  C   MET B 125      12.088  58.303  50.439  1.00 40.00           C
ATOM   4685  O   MET B 125      11.105  59.019  50.324  1.00 40.73           O
ATOM   4686  CB  MET B 125      14.072  58.920  49.077  1.00 37.43           C
ATOM   4687  CG  MET B 125      15.283  59.824  48.932  1.00 40.47           C
ATOM   4688  SD  MET B 125      15.735  60.032  47.204  1.00 44.41           S
ATOM   4689  CE  MET B 125      16.373  58.434  46.760  1.00 41.32           C
ATOM   4690  N   ASP B 126      11.988  56.990  50.578  1.00 35.61           N
ATOM   4691  CA  ASP B 126      10.681  56.329  50.631  1.00 35.32           C
ATOM   4692  C   ASP B 126       9.943  56.661  51.927  1.00 40.09           C
ATOM   4693  O   ASP B 126       8.714  56.663  51.977  1.00 40.80           O
ATOM   4694  CB  ASP B 126      10.838  54.807  50.589  1.00 30.00           C
ATOM   4695  CG  ASP B 126      11.134  54.264  49.202  1.00 30.00           C
ATOM   4696  OD1 ASP B 126      11.116  54.996  48.188  1.00 30.00           O
ATOM   4697  OD2 ASP B 126      11.319  53.025  49.112  1.00 30.00           O
ATOM   4698  N   ALA B 127      10.694  56.930  52.986  1.00 36.67           N
ATOM   4699  CA  ALA B 127      10.115  57.236  54.291  1.00 36.25           C
ATOM   4700  C   ALA B 127       9.469  58.628  54.347  1.00 40.55           C
ATOM   4701  O   ALA B 127       8.673  58.918  55.251  1.00 40.32           O
ATOM   4702  CB  ALA B 127      11.190  57.101  55.370  1.00 36.82           C
ATOM   4703  N   LEU B 128       9.808  59.496  53.406  1.00 36.85           N
ATOM   4704  CA  LEU B 128       9.208  60.829  53.333  1.00 36.24           C
ATOM   4705  C   LEU B 128       7.745  60.690  52.927  1.00 43.80           C
ATOM   4706  O   LEU B 128       7.364  59.704  52.294  1.00 44.24           O
ATOM   4707  CB  LEU B 128       9.946  61.692  52.305  1.00 35.31           C
ATOM   4708  CG  LEU B 128      11.407  62.031  52.636  1.00 38.51           C
ATOM   4709  CD1 LEU B 128      12.084  62.614  51.411  1.00 38.76           C
ATOM   4710  CD2 LEU B 128      11.531  63.006  53.808  1.00 37.71           C
ATOM   4711  N   HIS B 129       6.924  61.664  53.288  1.00 41.54           N
ATOM   4712  CA  HIS B 129       5.506  61.659  52.933  1.00 42.28           C
ATOM   4713  C   HIS B 129       5.362  61.676  51.413  1.00 46.08           C
ATOM   4714  O   HIS B 129       5.902  62.553  50.742  1.00 46.51           O
ATOM   4715  CB  HIS B 129       4.822  62.870  53.571  1.00 44.07           C
ATOM   4716  CG  HIS B 129       3.384  63.024  53.192  1.00 48.53           C
ATOM   4717  ND1 HIS B 129       2.943  63.798  52.146  1.00 50.96           N
ATOM   4718  CD2 HIS B 129       2.256  62.520  53.758  1.00 51.12           C
ATOM   4719  CE1 HIS B 129       1.610  63.738  52.119  1.00 50.70           C
ATOM   4720  NE2 HIS B 129       1.143  62.964  53.078  1.00 51.07           N
ATOM   4721  N   LEU B 130       4.685  60.656  50.893  1.00 41.69           N
ATOM   4722  CA  LEU B 130       4.546  60.369  49.457  1.00 41.01           C
ATOM   4723  C   LEU B 130       5.878  60.267  48.698  1.00 45.12           C
ATOM   4724  O   LEU B 130       5.950  60.444  47.479  1.00 44.62           O
ATOM   4725  CB  LEU B 130       3.593  61.373  48.797  1.00 40.64           C
ATOM   4726  CG  LEU B 130       2.162  61.435  49.349  1.00 45.15           C
ATOM   4727  CD1 LEU B 130       1.418  62.610  48.729  1.00 45.33           C
ATOM   4728  CD2 LEU B 130       1.386  60.154  49.083  1.00 47.84           C
ATOM   4729  N   GLY B 131       6.948  59.967  49.420  1.00 41.35           N
ATOM   4730  CA  GLY B 131       8.276  59.919  48.839  1.00 41.60           C
ATOM   4731  C   GLY B 131       8.526  58.741  47.920  1.00 48.41           C
ATOM   4732  O   GLY B 131       9.344  58.822  46.994  1.00 49.24           O
ATOM   4733  N   SER B 132       7.794  57.654  48.118  1.00 45.80           N
ATOM   4734  CA  SER B 132       7.949  56.466  47.277  1.00 45.95           C
ATOM   4735  C   SER B 132       7.433  56.695  45.863  1.00 50.33           C
ATOM   4736  O   SER B 132       7.935  56.068  44.932  1.00 50.24           O
ATOM   4737  CB  SER B 132       7.224  55.259  47.870  1.00 50.58           C
ATOM   4738  OG  SER B 132       7.643  55.044  49.207  1.00 61.93           O
ATOM   4739  N   GLN B 133       6.483  57.610  45.693  1.00 46.78           N
ATOM   4740  CA  GLN B 133       5.991  57.996  44.364  1.00 46.32           C
ATOM   4741  C   GLN B 133       6.608  59.286  43.815  1.00 49.24           C
ATOM   4742  O   GLN B 133       6.402  59.638  42.653  1.00 49.16           O
ATOM   4743  CB  GLN B 133       4.472  58.176  44.384  1.00 47.72           C
ATOM   4744  CG  GLN B 133       3.698  56.897  44.662  1.00 67.03           C
ATOM   4745  CD  GLN B 133       2.220  57.051  44.375  1.00 88.78           C
ATOM   4746  OE1 GLN B 133       1.651  58.133  44.499  1.00 84.39           O
ATOM   4747  NE2 GLN B 133       1.592  55.993  43.942  1.00 82.24           N
ATOM   4748  N   ALA B 134       7.337  60.007  44.654  1.00 44.27           N
ATOM   4749  CA  ALA B 134       7.900  61.309  44.298  1.00 43.15           C
ATOM   4750  C   ALA B 134       8.865  61.346  43.108  1.00 45.21           C
ATOM   4751  O   ALA B 134       9.602  60.395  42.853  1.00 45.25           O
ATOM   4752  CB  ALA B 134       8.619  61.862  45.516  1.00 43.69           C
ATOM   4753  N   ASN B 135       8.927  62.498  42.458  1.00 39.48           N
ATOM   4754  CA  ASN B 135       9.937  62.773  41.434  1.00 38.07           C
ATOM   4755  C   ASN B 135      11.272  62.990  42.136  1.00 40.90           C
ATOM   4756  O   ASN B 135      11.281  63.515  43.247  1.00 40.18           O
ATOM   4757  CB  ASN B 135       9.562  64.042  40.666  1.00 36.12           C
ATOM   4758  CG  ASN B 135       8.359  63.846  39.795  1.00 53.95           C
ATOM   4759  OD1 ASN B 135       8.285  62.889  39.040  1.00 47.13           O
ATOM   4760  ND2 ASN B 135       7.403  64.723  39.897  1.00 43.28           N
ATOM   4761  N   ARG B 136      12.385  62.602  41.525  1.00 37.42           N
ATOM   4762  CA  ARG B 136      13.705  62.683  42.165  1.00 36.83           C
ATOM   4763  C   ARG B 136      14.755  63.383  41.307  1.00 38.61           C
ATOM   4764  O   ARG B 136      15.156  62.895  40.250  1.00 36.92           O
ATOM   4765  CB  ARG B 136      14.160  61.273  42.556  1.00 37.14           C
ATOM   4766  CG  ARG B 136      13.262  60.662  43.625  1.00 41.12           C
ATOM   4767  CD  ARG B 136      13.703  59.292  44.075  1.00 46.29           C
ATOM   4768  NE  ARG B 136      12.756  58.780  45.080  1.00 45.89           N
ATOM   4769  CZ  ARG B 136      12.786  57.589  45.661  1.00 48.90           C
ATOM   4770  NH1 ARG B 136      13.628  56.660  45.317  1.00 24.25           N
ATOM   4771  NH2 ARG B 136      11.949  57.335  46.629  1.00 39.18           N
ATOM   4772  N   LEU B 137      15.175  64.549  41.777  1.00 35.72           N
ATOM   4773  CA  LEU B 137      16.145  65.401  41.085  1.00 35.86           C
ATOM   4774  C   LEU B 137      17.496  65.320  41.798  1.00 36.84           C
ATOM   4775  O   LEU B 137      17.659  65.881  42.878  1.00 35.47           O
ATOM   4776  CB  LEU B 137      15.643  66.853  41.089  1.00 36.46           C
ATOM   4777  CG  LEU B 137      14.287  67.162  40.431  1.00 41.59           C
ATOM   4778  CD1 LEU B 137      13.876  68.589  40.735  1.00 41.54           C
ATOM   4779  CD2 LEU B 137      14.304  66.965  38.929  1.00 45.53           C
ATOM   4780  N   PHE B 138      18.453  64.604  41.229  1.00 31.93           N
ATOM   4781  CA  PHE B 138      19.755  64.379  41.863  1.00 31.00           C
ATOM   4782  C   PHE B 138      20.801  65.397  41.409  1.00 37.14           C
ATOM   4783  O   PHE B 138      21.378  65.268  40.335  1.00 36.99           O
ATOM   4784  CB  PHE B 138      20.274  62.976  41.533  1.00 31.74           C
ATOM   4785  CG  PHE B 138      19.375  61.861  41.999  1.00 32.01           C
ATOM   4786  CD1 PHE B 138      18.372  61.346  41.154  1.00 33.98           C
ATOM   4787  CD2 PHE B 138      19.552  61.294  43.275  1.00 33.27           C
ATOM   4788  CE1 PHE B 138      17.540  60.283  41.580  1.00 34.42           C
ATOM   4789  CE2 PHE B 138      18.727  60.228  43.716  1.00 35.34           C
ATOM   4790  CZ  PHE B 138      17.713  59.729  42.866  1.00 33.50           C
ATOM   4791  N   TYR B 139      21.064  66.403  42.225  1.00 35.46           N
ATOM   4792  CA  TYR B 139      22.050  67.434  41.914  1.00 35.86           C
ATOM   4793  C   TYR B 139      23.411  66.917  42.369  1.00 38.83           C
ATOM   4794  O   TYR B 139      23.552  66.536  43.529  1.00 37.00           O
ATOM   4795  CB  TYR B 139      21.704  68.728  42.662  1.00 37.56           C
ATOM   4796  CG  TYR B 139      20.359  69.309  42.269  1.00 40.25           C
ATOM   4797  CD1 TYR B 139      19.171  68.867  42.889  1.00 42.62           C
ATOM   4798  CD2 TYR B 139      20.260  70.286  41.257  1.00 40.89           C
ATOM   4799  CE1 TYR B 139      17.910  69.348  42.465  1.00 43.78           C
ATOM   4800  CE2 TYR B 139      18.994  70.788  40.846  1.00 41.64           C
ATOM   4801  CZ  TYR B 139      17.834  70.297  41.447  1.00 48.10           C
ATOM   4802  OH  TYR B 139      16.602  70.732  41.039  1.00 46.80           O
ATOM   4803  N   LEU B 140      24.406  66.871  41.490  1.00 37.21           N
ATOM   4804  CA  LEU B 140      25.716  66.309  41.850  1.00 37.57           C
ATOM   4805  C   LEU B 140      26.762  67.383  42.145  1.00 43.26           C
ATOM   4806  O   LEU B 140      27.580  67.740  41.295  1.00 42.67           O
ATOM   4807  CB  LEU B 140      26.239  65.340  40.780  1.00 37.29           C
ATOM   4808  CG  LEU B 140      25.371  64.161  40.304  1.00 41.77           C
ATOM   4809  CD1 LEU B 140      26.263  63.154  39.561  1.00 42.11           C
ATOM   4810  CD2 LEU B 140      24.620  63.438  41.412  1.00 43.32           C
ATOM   4811  N   ALA B 141      26.751  67.899  43.366  1.00 41.19           N
ATOM   4812  CA  ALA B 141      27.687  68.928  43.829  1.00 41.75           C
ATOM   4813  C   ALA B 141      29.006  68.289  44.298  1.00 47.84           C
ATOM   4814  O   ALA B 141      29.512  68.575  45.383  1.00 47.35           O
ATOM   4815  CB  ALA B 141      27.030  69.722  44.960  1.00 42.33           C
ATOM   4816  N   LEU B 142      29.522  67.396  43.468  1.00 46.33           N
ATOM   4817  CA  LEU B 142      30.669  66.544  43.774  1.00 46.83           C
ATOM   4818  C   LEU B 142      31.773  66.737  42.742  1.00 53.43           C
ATOM   4819  O   LEU B 142      31.489  67.224  41.644  1.00 52.64           O
ATOM   4820  CB  LEU B 142      30.195  65.084  43.729  1.00 46.50           C
ATOM   4821  CG  LEU B 142      29.290  64.651  44.885  1.00 50.39           C
ATOM   4822  CD1 LEU B 142      28.695  63.286  44.623  1.00 49.98           C
ATOM   4823  CD2 LEU B 142      30.086  64.609  46.174  1.00 52.87           C
ATOM   4824  N   PRO B 143      33.022  66.340  43.058  1.00 52.45           N
ATOM   4825  CA  PRO B 143      34.045  66.375  42.006  1.00 52.28           C
ATOM   4826  C   PRO B 143      33.711  65.499  40.795  1.00 57.00           C
ATOM   4827  O   PRO B 143      33.026  64.479  40.919  1.00 56.90           O
ATOM   4828  CB  PRO B 143      35.288  65.828  42.711  1.00 53.80           C
ATOM   4829  CG  PRO B 143      35.053  66.069  44.128  1.00 57.98           C
ATOM   4830  CD  PRO B 143      33.592  65.821  44.314  1.00 53.22           C
ATOM   4831  N   PRO B 144      34.238  65.841  39.607  1.00 54.61           N
ATOM   4832  CA  PRO B 144      33.892  65.053  38.416  1.00 54.46           C
ATOM   4833  C   PRO B 144      34.480  63.645  38.373  1.00 59.47           C
ATOM   4834  O   PRO B 144      34.074  62.795  37.582  1.00 59.19           O
ATOM   4835  CB  PRO B 144      34.453  65.913  37.283  1.00 55.84           C
ATOM   4836  CG  PRO B 144      35.640  66.560  37.895  1.00 60.09           C
ATOM   4837  CD  PRO B 144      35.136  66.957  39.251  1.00 55.32           C
ATOM   4838  N   THR B 145      35.431  63.378  39.252  1.00 56.10           N
ATOM   4839  CA  THR B 145      36.052  62.070  39.405  1.00 55.46           C
ATOM   4840  C   THR B 145      35.146  61.095  40.153  1.00 58.74           C
ATOM   4841  O   THR B 145      35.387  59.887  40.158  1.00 59.24           O
ATOM   4842  CB  THR B 145      37.301  62.286  40.261  1.00 62.22           C
ATOM   4843  OG1 THR B 145      36.925  63.140  41.343  1.00 61.88           O
ATOM   4844  CG2 THR B 145      38.373  63.034  39.493  1.00 60.09           C
ATOM   4845  N   VAL B 146      34.118  61.635  40.795  1.00 53.08           N
ATOM   4846  CA  VAL B 146      33.222  60.873  41.663  1.00 51.63           C
ATOM   4847  C   VAL B 146      31.916  60.540  40.925  1.00 54.17           C
ATOM   4848  O   VAL B 146      31.184  59.623  41.295  1.00 53.68           O
ATOM   4849  CB  VAL B 146      32.992  61.697  42.978  1.00 55.14           C
ATOM   4850  CG1 VAL B 146      32.134  60.963  43.997  1.00 54.92           C
ATOM   4851  CG2 VAL B 146      34.343  62.028  43.650  1.00 54.84           C
ATOM   4852  N   TYR B 147      31.634  61.250  39.840  1.00 50.36           N
ATOM   4853  CA  TYR B 147      30.336  61.131  39.168  1.00 50.45           C
ATOM   4854  C   TYR B 147      29.971  59.748  38.641  1.00 54.43           C
ATOM   4855  O   TYR B 147      28.803  59.374  38.712  1.00 54.79           O
ATOM   4856  CB  TYR B 147      30.240  62.082  37.970  1.00 52.00           C
ATOM   4857  CG  TYR B 147      30.229  63.569  38.252  1.00 53.96           C
ATOM   4858  CD1 TYR B 147      29.890  64.087  39.523  1.00 55.65           C
ATOM   4859  CD2 TYR B 147      30.522  64.481  37.214  1.00 54.77           C
ATOM   4860  CE1 TYR B 147      29.895  65.475  39.754  1.00 56.89           C
ATOM   4861  CE2 TYR B 147      30.516  65.884  37.450  1.00 55.76           C
ATOM   4862  CZ  TYR B 147      30.247  66.354  38.733  1.00 64.96           C
ATOM   4863  OH  TYR B 147      30.354  67.681  39.033  1.00 67.20           O
ATOM   4864  N   GLU B 148      30.921  58.998  38.102  1.00 50.75           N
ATOM   4865  CA  GLU B 148      30.614  57.685  37.530  1.00 50.67           C
ATOM   4866  C   GLU B 148      30.092  56.731  38.599  1.00 54.38           C
ATOM   4867  O   GLU B 148      29.125  56.008  38.374  1.00 54.13           O
ATOM   4868  CB  GLU B 148      31.858  57.084  36.868  1.00 52.14           C
ATOM   4869  CG  GLU B 148      31.592  55.806  36.074  1.00 62.41           C
ATOM   4870  CD  GLU B 148      32.866  55.142  35.588  1.00 83.70           C
ATOM   4871  OE1 GLU B 148      33.923  55.808  35.470  1.00 69.80           O
ATOM   4872  OE2 GLU B 148      32.857  53.909  35.364  1.00 79.81           O
ATOM   4873  N   ALA B 149      30.701  56.755  39.777  1.00 50.38           N
ATOM   4874  CA  ALA B 149      30.262  55.885  40.862  1.00 49.79           C
ATOM   4875  C   ALA B 149      28.843  56.266  41.263  1.00 51.54           C
ATOM   4876  O   ALA B 149      27.977  55.418  41.449  1.00 50.78           O
ATOM   4877  CB  ALA B 149      31.208  56.024  42.058  1.00 50.57           C
ATOM   4878  N   VAL B 150      28.613  57.565  41.362  1.00 47.28           N
ATOM   4879  CA  VAL B 150      27.329  58.075  41.819  1.00 47.05           C
ATOM   4880  C   VAL B 150      26.210  57.706  40.856  1.00 49.91           C
ATOM   4881  O   VAL B 150      25.178  57.195  41.281  1.00 49.50           O
ATOM   4882  CB  VAL B 150      27.400  59.612  42.012  1.00 51.07           C
ATOM   4883  CG1 VAL B 150      26.055  60.197  42.415  1.00 50.63           C
ATOM   4884  CG2 VAL B 150      28.433  59.977  43.076  1.00 50.97           C
ATOM   4885  N   THR B 151      26.390  57.916  39.560  1.00 45.28           N
ATOM   4886  CA  THR B 151      25.321  57.610  38.611  1.00 44.87           C
ATOM   4887  C   THR B 151      25.075  56.109  38.567  1.00 49.96           C
ATOM   4888  O   THR B 151      23.926  55.663  38.539  1.00 50.65           O
ATOM   4889  CB  THR B 151      25.665  58.132  37.201  1.00 49.22           C
ATOM   4890  OG1 THR B 151      27.011  57.777  36.876  1.00 50.17           O
ATOM   4891  CG2 THR B 151      25.581  59.646  37.147  1.00 44.36           C
ATOM   4892  N   LYS B 152      26.142  55.324  38.631  1.00 45.65           N
ATOM   4893  CA  LYS B 152      26.028  53.867  38.648  1.00 44.74           C
ATOM   4894  C   LYS B 152      25.268  53.364  39.874  1.00 48.07           C
ATOM   4895  O   LYS B 152      24.376  52.525  39.756  1.00 47.64           O
ATOM   4896  CB  LYS B 152      27.443  53.287  38.610  1.00 47.04           C
ATOM   4897  CG  LYS B 152      27.536  51.792  38.381  1.00 59.50           C
ATOM   4898  CD  LYS B 152      28.984  51.315  38.335  1.00 69.32           C
ATOM   4899  CE  LYS B 152      29.653  51.333  39.705  1.00 78.49           C
ATOM   4900  NZ  LYS B 152      31.051  50.818  39.621  1.00 80.60           N
ATOM   4901  N   ASN B 153      25.595  53.873  41.053  1.00 44.78           N
ATOM   4902  CA  ASN B 153      24.927  53.433  42.276  1.00 44.74           C
ATOM   4903  C   ASN B 153      23.486  53.946  42.402  1.00 48.92           C
ATOM   4904  O   ASN B 153      22.630  53.219  42.916  1.00 48.70           O
ATOM   4905  CB  ASN B 153      25.724  53.861  43.512  1.00 44.74           C
ATOM   4906  CG  ASN B 153      26.954  53.007  43.762  1.00 65.72           C
ATOM   4907  OD1 ASN B 153      28.084  53.468  43.752  1.00 67.02           O
ATOM   4908  ND2 ASN B 153      26.740  51.750  44.017  1.00 52.57           N
ATOM   4909  N   ILE B 154      23.194  55.149  41.911  1.00 45.73           N
ATOM   4910  CA  ILE B 154      21.818  55.678  41.906  1.00 45.07           C
ATOM   4911  C   ILE B 154      20.950  54.752  41.067  1.00 49.94           C
ATOM   4912  O   ILE B 154      19.864  54.361  41.501  1.00 49.77           O
ATOM   4913  CB  ILE B 154      21.737  57.140  41.326  1.00 47.17           C
ATOM   4914  CG1 ILE B 154      22.248  58.143  42.376  1.00 46.98           C
ATOM   4915  CG2 ILE B 154      20.291  57.545  40.892  1.00 46.89           C
ATOM   4916  CD1 ILE B 154      22.499  59.567  41.857  1.00 49.97           C
ATOM   4917  N   HIS B 155      21.456  54.363  39.904  1.00 47.27           N
ATOM   4918  CA  HIS B 155      20.709  53.562  38.935  1.00 47.63           C
ATOM   4919  C   HIS B 155      20.181  52.238  39.487  1.00 51.48           C
ATOM   4920  O   HIS B 155      19.140  51.729  39.069  1.00 49.80           O
ATOM   4921  CB  HIS B 155      21.634  53.280  37.751  1.00 48.38           C
ATOM   4922  CG  HIS B 155      20.967  52.570  36.620  1.00 51.72           C
ATOM   4923  ND1 HIS B 155      20.175  53.178  35.678  1.00 53.40           N
ATOM   4924  CD2 HIS B 155      20.995  51.259  36.268  1.00 53.34           C
ATOM   4925  CE1 HIS B 155      19.772  52.245  34.816  1.00 52.77           C
ATOM   4926  NE2 HIS B 155      20.239  51.056  35.138  1.00 53.04           N
ATOM   4927  N   GLU B 156      20.899  51.674  40.443  1.00 49.55           N
ATOM   4928  CA  GLU B 156      20.541  50.374  40.999  1.00 50.38           C
ATOM   4929  C   GLU B 156      19.666  50.427  42.247  1.00 55.88           C
ATOM   4930  O   GLU B 156      19.133  49.398  42.659  1.00 56.21           O
ATOM   4931  CB  GLU B 156      21.828  49.616  41.309  1.00 51.92           C
ATOM   4932  CG  GLU B 156      22.632  49.314  40.052  1.00 65.58           C
ATOM   4933  CD  GLU B 156      23.952  48.633  40.340  1.00 94.18           C
ATOM   4934  OE1 GLU B 156      24.121  48.040  41.428  1.00 84.93           O
ATOM   4935  OE2 GLU B 156      24.865  48.703  39.489  1.00 93.77           O
ATOM   4936  N   SER B 157      19.517  51.594  42.862  1.00 52.18           N
ATOM   4937  CA  SER B 157      18.787  51.693  44.134  1.00 51.77           C
ATOM   4938  C   SER B 157      17.869  52.893  44.310  1.00 55.36           C
ATOM   4939  O   SER B 157      16.735  52.756  44.754  1.00 55.47           O
ATOM   4940  CB  SER B 157      19.793  51.718  45.285  1.00 54.77           C
ATOM   4941  OG  SER B 157      19.135  51.819  46.532  1.00 61.67           O
ATOM   4942  N   CYS B 158      18.336  54.085  43.982  1.00 51.35           N
ATOM   4943  CA  CYS B 158      17.620  55.302  44.349  1.00 51.03           C
ATOM   4944  C   CYS B 158      16.553  55.729  43.351  1.00 52.69           C
ATOM   4945  O   CYS B 158      15.910  56.762  43.527  1.00 52.18           O
ATOM   4946  CB  CYS B 158      18.643  56.419  44.514  1.00 52.08           C
ATOM   4947  SG  CYS B 158      19.876  56.004  45.751  1.00 56.28           S
ATOM   4948  N   MET B 159      16.383  54.955  42.292  1.00 48.23           N
ATOM   4949  CA  MET B 159      15.453  55.318  41.229  1.00 47.92           C
ATOM   4950  C   MET B 159      13.999  55.281  41.690  1.00 51.31           C
ATOM   4951  O   MET B 159      13.529  54.276  42.225  1.00 50.84           O
ATOM   4952  CB  MET B 159      15.613  54.360  40.046  1.00 50.30           C
ATOM   4953  CG  MET B 159      17.015  54.332  39.466  1.00 54.06           C
ATOM   4954  SD  MET B 159      17.506  55.894  38.726  1.00 58.00           S
ATOM   4955  CE  MET B 159      16.687  55.785  37.137  1.00 54.77           C
ATOM   4956  N   SER B 160      13.271  56.355  41.435  1.00 47.02           N
ATOM   4957  CA  SER B 160      11.821  56.368  41.584  1.00 46.56           C
ATOM   4958  C   SER B 160      11.246  55.519  40.452  1.00 51.04           C
ATOM   4959  O   SER B 160      11.880  55.394  39.399  1.00 50.92           O
ATOM   4960  CB  SER B 160      11.329  57.815  41.484  1.00 49.81           C
ATOM   4961  OG  SER B 160      11.804  58.461  40.323  1.00 58.14           O
ATOM   4962  N   GLN B 161      10.076  54.923  40.641  1.00 47.79           N
ATOM   4963  CA  GLN B 161       9.447  54.118  39.589  1.00 47.28           C
ATOM   4964  C   GLN B 161       8.116  54.694  39.110  1.00 50.77           C
ATOM   4965  O   GLN B 161       7.656  54.378  38.014  1.00 50.97           O
ATOM   4966  CB  GLN B 161       9.238  52.682  40.076  1.00 48.43           C
ATOM   4967  CG  GLN B 161      10.497  51.976  40.596  1.00 64.07           C
ATOM   4968  CD  GLN B 161      11.622  51.905  39.585  1.00 88.24           C
ATOM   4969  OE1 GLN B 161      11.412  51.672  38.399  1.00 85.84           O
ATOM   4970  NE2 GLN B 161      12.829  52.108  40.040  1.00 82.62           N
ATOM   4971  N   ILE B 162       7.509  55.552  39.919  1.00 46.11           N
ATOM   4972  CA  ILE B 162       6.281  56.267  39.551  1.00 45.07           C
ATOM   4973  C   ILE B 162       6.700  57.686  39.174  1.00 48.40           C
ATOM   4974  O   ILE B 162       6.240  58.268  38.184  1.00 47.95           O
ATOM   4975  CB  ILE B 162       5.272  56.297  40.744  1.00 47.77           C
ATOM   4976  CG1 ILE B 162       4.901  54.867  41.195  1.00 47.67           C
ATOM   4977  CG2 ILE B 162       4.006  57.122  40.401  1.00 48.77           C
ATOM   4978  CD1 ILE B 162       4.203  53.965  40.160  1.00 54.63           C
ATOM   4979  N   GLY B 163       7.617  58.229  39.960  1.00 44.04           N
ATOM   4980  CA  GLY B 163       8.204  59.521  39.665  1.00 43.52           C
ATOM   4981  C   GLY B 163       9.316  59.423  38.643  1.00 47.03           C
ATOM   4982  O   GLY B 163       9.875  58.353  38.376  1.00 47.46           O
ATOM   4983  N   TRP B 164       9.656  60.567  38.082  1.00 42.01           N
ATOM   4984  CA  TRP B 164      10.716  60.692  37.091  1.00 41.18           C
ATOM   4985  C   TRP B 164      12.038  60.887  37.820  1.00 43.37           C
ATOM   4986  O   TRP B 164      12.065  61.498  38.890  1.00 42.45           O
ATOM   4987  CB  TRP B 164      10.429  61.922  36.233  1.00 40.29           C
ATOM   4988  CG  TRP B 164       9.153  61.834  35.431  1.00 41.75           C
ATOM   4989  CD1 TRP B 164       7.874  61.973  35.884  1.00 44.66           C
ATOM   4990  CD2 TRP B 164       9.029  61.629  34.013  1.00 41.67           C
ATOM   4991  NE1 TRP B 164       6.964  61.861  34.870  1.00 43.87           N
ATOM   4992  CE2 TRP B 164       7.640  61.662  33.699  1.00 45.11           C
ATOM   4993  CE3 TRP B 164       9.953  61.413  32.973  1.00 42.69           C
ATOM   4994  CZ2 TRP B 164       7.160  61.462  32.389  1.00 44.17           C
ATOM   4995  CZ3 TRP B 164       9.475  61.204  31.655  1.00 43.83           C
ATOM   4996  CH2 TRP B 164       8.080  61.235  31.380  1.00 44.33           C
ATOM   4997  N   ASN B 165      13.129  60.424  37.230  1.00 38.98           N
ATOM   4998  CA  ASN B 165      14.465  60.545  37.817  1.00 38.12           C
ATOM   4999  C   ASN B 165      15.287  61.418  36.899  1.00 41.73           C
ATOM   5000  O   ASN B 165      15.416  61.094  35.716  1.00 42.11           O
ATOM   5001  CB  ASN B 165      15.170  59.191  37.878  1.00 37.13           C
ATOM   5002  CG  ASN B 165      14.543  58.266  38.850  1.00 54.68           C
ATOM   5003  OD1 ASN B 165      14.727  58.391  40.051  1.00 51.45           O
ATOM   5004  ND2 ASN B 165      13.787  57.330  38.350  1.00 42.77           N
ATOM   5005  N   ARG B 166      15.869  62.493  37.405  1.00 37.23           N
ATOM   5006  CA  ARG B 166      16.709  63.354  36.571  1.00 36.35           C
ATOM   5007  C   ARG B 166      17.984  63.627  37.346  1.00 41.39           C
ATOM   5008  O   ARG B 166      17.924  63.840  38.553  1.00 40.79           O
ATOM   5009  CB  ARG B 166      15.959  64.643  36.230  1.00 34.99           C
ATOM   5010  CG  ARG B 166      14.591  64.417  35.574  1.00 38.64           C
ATOM   5011  CD  ARG B 166      13.853  65.708  35.289  1.00 35.36           C
ATOM   5012  NE  ARG B 166      12.415  65.477  35.093  1.00 40.68           N
ATOM   5013  CZ  ARG B 166      11.787  65.117  33.983  1.00 51.56           C
ATOM   5014  NH1 ARG B 166      12.386  64.753  32.882  1.00 41.41           N
ATOM   5015  NH2 ARG B 166      10.486  65.103  34.010  1.00 33.09           N
ATOM   5016  N   ILE B 167      19.126  63.602  36.678  1.00 39.21           N
ATOM   5017  CA  ILE B 167      20.420  63.815  37.324  1.00 39.48           C
ATOM   5018  C   ILE B 167      20.966  65.108  36.739  1.00 44.90           C
ATOM   5019  O   ILE B 167      20.975  65.312  35.522  1.00 44.01           O
ATOM   5020  CB  ILE B 167      21.380  62.603  37.139  1.00 42.53           C
ATOM   5021  CG1 ILE B 167      20.733  61.341  37.750  1.00 43.18           C
ATOM   5022  CG2 ILE B 167      22.742  62.888  37.808  1.00 42.53           C
ATOM   5023  CD1 ILE B 167      21.511  60.040  37.606  1.00 50.78           C
ATOM   5024  N   ILE B 168      21.296  66.026  37.634  1.00 44.03           N
ATOM   5025  CA  ILE B 168      21.502  67.429  37.306  1.00 45.03           C
ATOM   5026  C   ILE B 168      22.970  67.718  37.601  1.00 51.36           C
ATOM   5027  O   ILE B 168      23.420  67.609  38.750  1.00 50.26           O
ATOM   5028  CB  ILE B 168      20.586  68.370  38.153  1.00 47.86           C
ATOM   5029  CG1 ILE B 168      19.189  67.767  38.446  1.00 47.91           C
ATOM   5030  CG2 ILE B 168      20.500  69.751  37.483  1.00 48.04           C
ATOM   5031  CD1 ILE B 168      18.273  67.427  37.261  1.00 55.86           C
ATOM   5032  N   VAL B 169      23.742  68.022  36.572  1.00 50.41           N
ATOM   5033  CA  VAL B 169      25.199  68.095  36.685  1.00 51.36           C
ATOM   5034  C   VAL B 169      25.728  69.377  36.081  1.00 58.24           C
ATOM   5035  O   VAL B 169      25.085  69.995  35.243  1.00 58.87           O
ATOM   5036  CB  VAL B 169      25.870  66.887  35.978  1.00 55.34           C
ATOM   5037  CG1 VAL B 169      25.536  65.596  36.705  1.00 55.11           C
ATOM   5038  CG2 VAL B 169      25.426  66.766  34.514  1.00 55.17           C
ATOM   5039  N   GLU B 170      26.914  69.774  36.502  1.00 56.28           N
ATOM   5040  CA  GLU B 170      27.543  70.999  36.046  1.00 56.65           C
ATOM   5041  C   GLU B 170      28.964  70.593  35.686  1.00 62.34           C
ATOM   5042  O   GLU B 170      29.431  69.533  36.102  1.00 62.82           O
ATOM   5043  CB  GLU B 170      27.491  72.025  37.177  1.00 57.95           C
ATOM   5044  CG  GLU B 170      27.802  73.456  36.789  1.00 69.82           C
ATOM   5045  CD  GLU B 170      27.662  74.398  37.968  1.00 94.78           C
ATOM   5046  OE1 GLU B 170      27.384  73.942  39.100  1.00 91.23           O
ATOM   5047  OE2 GLU B 170      27.901  75.608  37.796  1.00 88.78           O
ATOM   5048  N   LYS B 171      29.619  71.428  34.895  1.00 59.37           N
ATOM   5049  CA  LYS B 171      30.956  71.178  34.366  1.00 59.73           C
ATOM   5050  C   LYS B 171      32.037  70.924  35.438  1.00 65.19           C
ATOM   5051  O   LYS B 171      31.856  71.296  36.612  1.00 65.70           O
ATOM   5052  CB  LYS B 171      31.307  72.407  33.520  1.00 62.08           C
ATOM   5053  CG  LYS B 171      31.552  73.649  34.350  1.00 76.79           C
ATOM   5054  CD  LYS B 171      32.014  74.774  33.491  1.00 81.85           C
ATOM   5055  CE  LYS B 171      32.455  75.903  34.379  1.00 80.65           C
ATOM   5056  NZ  LYS B 171      33.001  76.983  33.542  1.00 81.02           N
ATOM   5057  N   PRO B 172      33.208  70.371  35.057  1.00 61.60           N
ATOM   5058  CA  PRO B 172      33.648  69.931  33.723  1.00 61.01           C
ATOM   5059  C   PRO B 172      32.906  68.699  33.225  1.00 64.41           C
ATOM   5060  O   PRO B 172      32.440  67.879  34.009  1.00 64.12           O
ATOM   5061  CB  PRO B 172      35.143  69.673  33.919  1.00 62.42           C
ATOM   5062  CG  PRO B 172      35.243  69.259  35.310  1.00 66.44           C
ATOM   5063  CD  PRO B 172      34.278  70.151  36.049  1.00 61.77           C
[truncated: 213,072 more chars]
