# Supplementary material for: Effects of Single and Double Mutants in Human Glucose-6-Phosphate Dehydrogenase Variants Present in the Mexican Population: Biochemical and Structural Analysis
Source: Int J Mol Sci. 2020 Apr 15;21(8):2732. doi: 10.3390/ijms21082732 (PMC7215812; doi:10.3390/ijms21082732)
Supplement: Supplementary file 1 [file ijms-21-02732-s001.zip › Supplementary Materials/PDBs/Global_00017462_phenix-coot-2.pdb]

ATOM      1  N   VAL A  27      28.974 134.815   1.047  1.00 79.33           N
ATOM      2  CA  VAL A  27      30.051 134.357   1.966  1.00 78.81           C
ATOM      3  C   VAL A  27      29.890 135.076   3.294  1.00 82.91           C
ATOM      4  O   VAL A  27      29.245 136.118   3.315  1.00 83.00           O
ATOM      5  CB  VAL A  27      31.454 134.618   1.334  1.00 82.23           C
ATOM      6  CG1 VAL A  27      32.578 133.873   2.094  1.00 82.01           C
ATOM      7  CG2 VAL A  27      31.492 134.164  -0.134  1.00 81.94           C
ATOM      8  N   GLN A  28      30.415 134.559   4.400  1.00 78.85           N
ATOM      9  CA  GLN A  28      30.157 135.138   5.720  1.00 78.13           C
ATOM     10  C   GLN A  28      30.665 136.572   5.882  1.00 79.76           C
ATOM     11  O   GLN A  28      30.110 137.335   6.660  1.00 79.32           O
ATOM     12  CB  GLN A  28      30.761 134.251   6.815  1.00 79.59           C
ATOM     13  CG  GLN A  28      30.211 132.826   6.822  1.00 97.37           C
ATOM     14  CD  GLN A  28      30.653 132.023   8.022  1.00120.38           C
ATOM     15  OE1 GLN A  28      31.779 131.540   8.086  1.00117.12           O
ATOM     16  NE2 GLN A  28      29.779 131.862   8.975  1.00112.83           N
ATOM     17  N   SER A  29      31.687 136.954   5.130  1.00 73.98           N
ATOM     18  CA  SER A  29      32.194 138.325   5.137  1.00 72.32           C
ATOM     19  C   SER A  29      31.374 139.329   4.324  1.00 72.20           C
ATOM     20  O   SER A  29      31.626 140.526   4.416  1.00 71.40           O
ATOM     21  CB  SER A  29      33.606 138.308   4.555  1.00 75.82           C
ATOM     22  OG  SER A  29      33.573 137.797   3.232  1.00 84.24           O
ATOM     23  N   ASP A  30      30.436 138.871   3.504  1.00 65.85           N
ATOM     24  CA  ASP A  30      29.714 139.769   2.592  1.00 64.05           C
ATOM     25  C   ASP A  30      28.654 140.573   3.342  1.00 63.59           C
ATOM     26  O   ASP A  30      28.140 140.144   4.384  1.00 63.45           O
ATOM     27  CB  ASP A  30      28.981 138.990   1.489  1.00 66.12           C
ATOM     28  CG  ASP A  30      29.905 138.370   0.462  1.00 77.36           C
ATOM     29  OD1 ASP A  30      31.069 138.788   0.305  1.00 82.81           O
ATOM     30  OD2 ASP A  30      29.451 137.436  -0.240  1.00 78.42           O
ATOM     31  N   THR A  31      28.256 141.696   2.765  1.00 56.32           N
ATOM     32  CA  THR A  31      27.129 142.474   3.265  1.00 54.45           C
ATOM     33  C   THR A  31      25.855 141.814   2.750  1.00 54.17           C
ATOM     34  O   THR A  31      25.784 141.374   1.599  1.00 53.52           O
ATOM     35  CB  THR A  31      27.245 143.943   2.800  1.00 61.60           C
ATOM     36  OG1 THR A  31      28.499 144.465   3.248  1.00 63.18           O
ATOM     37  CG2 THR A  31      26.153 144.831   3.373  1.00 57.72           C
ATOM     38  N   HIS A  32      24.848 141.711   3.604  1.00 47.57           N
ATOM     39  CA  HIS A  32      23.586 141.070   3.250  1.00 45.59           C
ATOM     40  C   HIS A  32      22.439 141.981   3.644  1.00 45.78           C
ATOM     41  O   HIS A  32      22.325 142.392   4.791  1.00 44.06           O
ATOM     42  CB  HIS A  32      23.448 139.734   3.979  1.00 46.33           C
ATOM     43  CG  HIS A  32      24.371 138.672   3.468  1.00 49.55           C
ATOM     44  ND1 HIS A  32      25.715 138.595   3.748  1.00 51.27           N
ATOM     45  CD2 HIS A  32      24.121 137.607   2.663  1.00 51.22           C
ATOM     46  CE1 HIS A  32      26.196 137.500   3.171  1.00 50.79           C
ATOM     47  NE2 HIS A  32      25.270 136.873   2.473  1.00 51.10           N
ATOM     48  N   ILE A  33      21.585 142.302   2.691  1.00 41.36           N
ATOM     49  CA  ILE A  33      20.415 143.124   2.953  1.00 40.69           C
ATOM     50  C   ILE A  33      19.247 142.157   2.979  1.00 46.06           C
ATOM     51  O   ILE A  33      18.955 141.494   1.989  1.00 45.88           O
ATOM     52  CB  ILE A  33      20.202 144.195   1.858  1.00 42.87           C
ATOM     53  CG1 ILE A  33      21.462 145.072   1.731  1.00 42.61           C
ATOM     54  CG2 ILE A  33      18.974 145.059   2.195  1.00 42.37           C
ATOM     55  CD1 ILE A  33      21.466 146.023   0.540  1.00 41.86           C
ATOM     56  N   PHE A  34      18.593 142.055   4.118  1.00 42.97           N
ATOM     57  CA  PHE A  34      17.384 141.262   4.254  1.00 42.67           C
ATOM     58  C   PHE A  34      16.315 142.307   3.988  1.00 46.58           C
ATOM     59  O   PHE A  34      16.456 143.447   4.419  1.00 45.94           O
ATOM     60  CB  PHE A  34      17.250 140.707   5.675  1.00 44.47           C
ATOM     61  CG  PHE A  34      18.162 139.537   5.986  1.00 46.27           C
ATOM     62  CD1 PHE A  34      19.557 139.586   5.769  1.00 49.30           C
ATOM     63  CD2 PHE A  34      17.613 138.372   6.547  1.00 48.59           C
ATOM     64  CE1 PHE A  34      20.388 138.490   6.110  1.00 50.06           C
ATOM     65  CE2 PHE A  34      18.432 137.283   6.916  1.00 51.33           C
ATOM     66  CZ  PHE A  34      19.824 137.342   6.688  1.00 49.35           C
ATOM     67  N   ILE A  35      15.261 141.949   3.279  1.00 43.06           N
ATOM     68  CA  ILE A  35      14.162 142.864   3.006  1.00 42.41           C
ATOM     69  C   ILE A  35      12.969 142.076   3.499  1.00 47.33           C
ATOM     70  O   ILE A  35      12.872 140.897   3.179  1.00 46.27           O
ATOM     71  CB  ILE A  35      14.003 143.219   1.496  1.00 44.86           C
ATOM     72  CG1 ILE A  35      15.276 143.873   0.934  1.00 44.67           C
ATOM     73  CG2 ILE A  35      12.816 144.192   1.282  1.00 45.14           C
ATOM     74  CD1 ILE A  35      16.301 142.906   0.316  1.00 44.94           C
ATOM     75  N   ILE A  36      12.085 142.681   4.275  1.00 45.46           N
ATOM     76  CA  ILE A  36      10.870 142.001   4.722  1.00 45.90           C
ATOM     77  C   ILE A  36       9.711 142.769   4.114  1.00 51.66           C
ATOM     78  O   ILE A  36       9.355 143.874   4.540  1.00 51.13           O
ATOM     79  CB  ILE A  36      10.750 141.871   6.267  1.00 48.84           C
ATOM     80  CG1 ILE A  36      11.970 141.105   6.819  1.00 48.83           C
ATOM     81  CG2 ILE A  36       9.433 141.129   6.644  1.00 49.23           C
ATOM     82  CD1 ILE A  36      12.092 141.083   8.337  1.00 51.07           C
ATOM     83  N   MET A  37       9.151 142.179   3.073  1.00 49.61           N
ATOM     84  CA  MET A  37       7.996 142.745   2.397  1.00 50.08           C
ATOM     85  C   MET A  37       6.820 142.367   3.285  1.00 54.21           C
ATOM     86  O   MET A  37       6.693 141.206   3.652  1.00 54.29           O
ATOM     87  CB  MET A  37       7.843 142.114   1.013  1.00 52.79           C
ATOM     88  CG  MET A  37       9.013 142.365   0.068  1.00 56.80           C
ATOM     89  SD  MET A  37       9.268 144.118  -0.276  1.00 61.45           S
ATOM     90  CE  MET A  37       7.802 144.543  -1.227  1.00 57.85           C
ATOM     91  N   GLY A  38       5.989 143.324   3.667  1.00 51.04           N
ATOM     92  CA  GLY A  38       4.910 143.041   4.601  1.00 51.43           C
ATOM     93  C   GLY A  38       5.372 143.112   6.039  1.00 57.17           C
ATOM     94  O   GLY A  38       4.830 142.456   6.915  1.00 57.15           O
ATOM     95  N   ALA A  39       6.376 143.941   6.296  1.00 54.53           N
ATOM     96  CA  ALA A  39       6.927 144.129   7.642  1.00 54.65           C
ATOM     97  C   ALA A  39       5.931 144.627   8.707  1.00 60.38           C
ATOM     98  O   ALA A  39       6.177 144.506   9.908  1.00 59.95           O
ATOM     99  CB  ALA A  39       8.113 145.079   7.549  1.00 55.26           C
ATOM    100  N   SER A  40       4.804 145.175   8.277  1.00 58.53           N
ATOM    101  CA  SER A  40       3.732 145.618   9.167  1.00 58.99           C
ATOM    102  C   SER A  40       2.802 144.470   9.561  1.00 63.37           C
ATOM    103  O   SER A  40       1.880 144.660  10.362  1.00 63.07           O
ATOM    104  CB  SER A  40       2.906 146.643   8.398  1.00 62.62           C
ATOM    105  OG  SER A  40       2.503 146.029   7.191  1.00 70.84           O
ATOM    106  N   GLY A  41       3.011 143.299   8.975  1.00 60.06           N
ATOM    107  CA  GLY A  41       2.102 142.181   9.146  1.00 60.27           C
ATOM    108  C   GLY A  41       2.377 141.257  10.300  1.00 65.64           C
ATOM    109  O   GLY A  41       3.449 141.278  10.908  1.00 65.71           O
ATOM    110  N   ASP A  42       1.383 140.454  10.640  1.00 62.62           N
ATOM    111  CA  ASP A  42       1.481 139.644  11.847  1.00 62.51           C
ATOM    112  C   ASP A  42       2.549 138.589  11.687  1.00 64.74           C
ATOM    113  O   ASP A  42       3.312 138.366  12.604  1.00 64.16           O
ATOM    114  CB  ASP A  42       0.165 138.956  12.187  1.00 64.79           C
ATOM    115  CG  ASP A  42      -0.814 139.891  12.849  1.00 77.43           C
ATOM    116  OD1 ASP A  42      -0.447 140.543  13.848  1.00 77.74           O
ATOM    117  OD2 ASP A  42      -1.984 139.972  12.410  1.00 84.62           O
ATOM    118  N   LEU A  43       2.657 137.957  10.533  1.00 60.48           N
ATOM    119  CA  LEU A  43       3.660 136.908  10.376  1.00 60.16           C
ATOM    120  C   LEU A  43       5.073 137.493  10.449  1.00 63.26           C
ATOM    121  O   LEU A  43       5.978 136.910  11.059  1.00 62.94           O
ATOM    122  CB  LEU A  43       3.394 136.175   9.062  1.00 60.26           C
ATOM    123  CG  LEU A  43       4.062 134.840   8.708  1.00 65.11           C
ATOM    124  CD1 LEU A  43       5.404 135.028   8.052  1.00 65.40           C
ATOM    125  CD2 LEU A  43       4.175 133.914   9.912  1.00 67.73           C
ATOM    126  N   ALA A  44       5.258 138.689   9.908  1.00 58.73           N
ATOM    127  CA  ALA A  44       6.543 139.367  10.035  1.00 57.77           C
ATOM    128  C   ALA A  44       6.880 139.639  11.506  1.00 59.81           C
ATOM    129  O   ALA A  44       7.985 139.346  11.964  1.00 59.58           O
ATOM    130  CB  ALA A  44       6.534 140.674   9.245  1.00 58.38           C
ATOM    131  N   LYS A  45       5.937 140.210  12.241  1.00 55.03           N
ATOM    132  CA  LYS A  45       6.172 140.602  13.637  1.00 54.38           C
ATOM    133  C   LYS A  45       6.228 139.444  14.622  1.00 56.86           C
ATOM    134  O   LYS A  45       6.988 139.487  15.579  1.00 57.00           O
ATOM    135  CB  LYS A  45       5.054 141.541  14.091  1.00 57.08           C
ATOM    136  CG  LYS A  45       5.064 142.898  13.382  1.00 69.51           C
ATOM    137  CD  LYS A  45       3.893 143.779  13.797  1.00 77.83           C
ATOM    138  CE  LYS A  45       2.551 143.256  13.298  1.00 86.84           C
ATOM    139  NZ  LYS A  45       1.434 144.198  13.571  1.00 92.52           N
ATOM    140  N   LYS A  46       5.401 138.432  14.411  1.00 51.90           N
ATOM    141  CA  LYS A  46       5.290 137.306  15.337  1.00 51.43           C
ATOM    142  C   LYS A  46       6.284 136.197  15.062  1.00 54.52           C
ATOM    143  O   LYS A  46       6.571 135.408  15.965  1.00 54.54           O
ATOM    144  CB  LYS A  46       3.878 136.716  15.302  1.00 54.37           C
ATOM    145  CG  LYS A  46       2.796 137.702  15.720  1.00 64.95           C
ATOM    146  CD  LYS A  46       1.413 137.079  15.696  1.00 74.16           C
ATOM    147  CE  LYS A  46       0.378 138.090  16.179  1.00 84.01           C
ATOM    148  NZ  LYS A  46      -1.030 137.564  16.188  1.00 88.21           N
ATOM    149  N   LYS A  47       6.792 136.126  13.836  1.00 49.31           N
ATOM    150  CA  LYS A  47       7.760 135.090  13.463  1.00 48.21           C
ATOM    151  C   LYS A  47       9.026 135.565  12.754  1.00 50.71           C
ATOM    152  O   LYS A  47      10.107 135.233  13.221  1.00 49.07           O
ATOM    153  CB  LYS A  47       7.057 134.024  12.617  1.00 50.30           C
ATOM    154  CG  LYS A  47       7.848 132.728  12.489  1.00 64.16           C
ATOM    155  CD  LYS A  47       7.260 131.779  11.452  1.00 75.61           C
ATOM    156  CE  LYS A  47       5.968 131.048  11.844  1.00 89.75           C
ATOM    157  NZ  LYS A  47       6.156 130.098  12.994  1.00100.56           N
ATOM    158  N   ILE A  48       8.960 136.319  11.663  1.00 47.56           N
ATOM    159  CA  ILE A  48      10.189 136.603  10.897  1.00 47.16           C
ATOM    160  C   ILE A  48      11.185 137.497  11.638  1.00 49.93           C
ATOM    161  O   ILE A  48      12.346 137.114  11.795  1.00 49.10           O
ATOM    162  CB  ILE A  48       9.919 137.203   9.482  1.00 50.23           C
ATOM    163  CG1 ILE A  48       9.015 136.257   8.678  1.00 50.93           C
ATOM    164  CG2 ILE A  48      11.245 137.411   8.704  1.00 50.47           C
ATOM    165  CD1 ILE A  48       8.591 136.776   7.305  1.00 57.53           C
ATOM    166  N   TYR A  49      10.769 138.651  12.143  1.00 46.21           N
ATOM    167  CA  TYR A  49      11.690 139.487  12.921  1.00 46.20           C
ATOM    168  C   TYR A  49      12.219 138.749  14.163  1.00 50.42           C
ATOM    169  O   TYR A  49      13.432 138.744  14.364  1.00 50.35           O
ATOM    170  CB  TYR A  49      11.079 140.838  13.326  1.00 47.58           C
ATOM    171  CG  TYR A  49      11.060 141.895  12.240  1.00 49.82           C
ATOM    172  CD1 TYR A  49      12.205 142.683  11.990  1.00 50.45           C
ATOM    173  CD2 TYR A  49       9.890 142.156  11.495  1.00 51.92           C
ATOM    174  CE1 TYR A  49      12.176 143.728  11.024  1.00 51.20           C
ATOM    175  CE2 TYR A  49       9.862 143.192  10.521  1.00 52.42           C
ATOM    176  CZ  TYR A  49      11.003 143.971  10.301  1.00 59.16           C
ATOM    177  OH  TYR A  49      10.968 144.986   9.380  1.00 61.23           O
ATOM    178  N   PRO A  50      11.367 138.066  14.961  1.00 46.55           N
ATOM    179  CA  PRO A  50      11.960 137.184  15.979  1.00 45.81           C
ATOM    180  C   PRO A  50      12.928 136.082  15.527  1.00 47.82           C
ATOM    181  O   PRO A  50      13.879 135.776  16.241  1.00 47.48           O
ATOM    182  CB  PRO A  50      10.731 136.513  16.593  1.00 47.24           C
ATOM    183  CG  PRO A  50       9.649 137.443  16.394  1.00 51.22           C
ATOM    184  CD  PRO A  50       9.894 138.064  15.074  1.00 46.61           C
ATOM    185  N   THR A  51      12.716 135.467  14.372  1.00 42.75           N
ATOM    186  CA  THR A  51      13.617 134.414  13.893  1.00 42.12           C
ATOM    187  C   THR A  51      14.973 135.007  13.526  1.00 45.73           C
ATOM    188  O   THR A  51      16.025 134.479  13.887  1.00 45.17           O
ATOM    189  CB  THR A  51      13.050 133.712  12.632  1.00 47.09           C
ATOM    190  OG1 THR A  51      11.762 133.158  12.916  1.00 45.97           O
ATOM    191  CG2 THR A  51      13.903 132.559  12.185  1.00 43.64           C
ATOM    192  N   ILE A  52      14.958 136.124  12.812  1.00 42.12           N
ATOM    193  CA  ILE A  52      16.204 136.758  12.390  1.00 42.51           C
ATOM    194  C   ILE A  52      16.901 137.294  13.643  1.00 48.11           C
ATOM    195  O   ILE A  52      18.117 137.189  13.769  1.00 47.17           O
ATOM    196  CB  ILE A  52      15.962 137.858  11.315  1.00 45.49           C
ATOM    197  CG1 ILE A  52      15.320 137.235  10.058  1.00 45.54           C
ATOM    198  CG2 ILE A  52      17.294 138.515  10.896  1.00 46.39           C
ATOM    199  CD1 ILE A  52      14.788 138.236   9.035  1.00 50.24           C
ATOM    200  N   TRP A  53      16.138 137.774  14.617  1.00 46.26           N
ATOM    201  CA  TRP A  53      16.703 138.143  15.913  1.00 47.23           C
ATOM    202  C   TRP A  53      17.394 136.976  16.611  1.00 51.91           C
ATOM    203  O   TRP A  53      18.484 137.156  17.134  1.00 51.88           O
ATOM    204  CB  TRP A  53      15.628 138.713  16.837  1.00 46.88           C
ATOM    205  CG  TRP A  53      15.988 138.585  18.288  1.00 48.60           C
ATOM    206  CD1 TRP A  53      15.458 137.709  19.186  1.00 51.70           C
ATOM    207  CD2 TRP A  53      17.033 139.276  18.997  1.00 48.81           C
ATOM    208  NE1 TRP A  53      16.083 137.793  20.397  1.00 51.15           N
ATOM    209  CE2 TRP A  53      17.054 138.754  20.324  1.00 52.68           C
ATOM    210  CE3 TRP A  53      17.994 140.243  18.632  1.00 50.26           C
ATOM    211  CZ2 TRP A  53      17.979 139.193  21.291  1.00 52.16           C
ATOM    212  CZ3 TRP A  53      18.937 140.677  19.598  1.00 51.59           C
ATOM    213  CH2 TRP A  53      18.907 140.150  20.922  1.00 52.22           C
ATOM    214  N   TRP A  54      16.839 135.774  16.598  1.00 48.69           N
ATOM    215  CA  TRP A  54      17.538 134.652  17.224  1.00 48.54           C
ATOM    216  C   TRP A  54      18.867 134.365  16.547  1.00 51.01           C
ATOM    217  O   TRP A  54      19.883 134.176  17.214  1.00 49.76           O
ATOM    218  CB  TRP A  54      16.680 133.392  17.223  1.00 47.64           C
ATOM    219  CG  TRP A  54      15.914 133.285  18.489  1.00 49.00           C
ATOM    220  CD1 TRP A  54      14.638 133.681  18.719  1.00 51.93           C
ATOM    221  CD2 TRP A  54      16.409 132.815  19.754  1.00 49.11           C
ATOM    222  NE1 TRP A  54      14.276 133.462  20.020  1.00 51.41           N
ATOM    223  CE2 TRP A  54      15.338 132.913  20.687  1.00 52.99           C
ATOM    224  CE3 TRP A  54      17.665 132.356  20.206  1.00 50.49           C
ATOM    225  CZ2 TRP A  54      15.481 132.542  22.040  1.00 52.37           C
ATOM    226  CZ3 TRP A  54      17.819 131.996  21.567  1.00 51.86           C
ATOM    227  CH2 TRP A  54      16.717 132.084  22.467  1.00 52.49           C
ATOM    228  N   LEU A  55      18.892 134.421  15.225  1.00 47.34           N
ATOM    229  CA  LEU A  55      20.138 134.196  14.500  1.00 46.71           C
ATOM    230  C   LEU A  55      21.132 135.339  14.722  1.00 50.85           C
ATOM    231  O   LEU A  55      22.343 135.125  14.701  1.00 49.87           O
ATOM    232  CB  LEU A  55      19.846 134.014  13.009  1.00 46.45           C
ATOM    233  CG  LEU A  55      18.971 132.828  12.577  1.00 50.44           C
ATOM    234  CD1 LEU A  55      18.684 132.936  11.086  1.00 50.49           C
ATOM    235  CD2 LEU A  55      19.632 131.492  12.879  1.00 52.58           C
ATOM    236  N   PHE A  56      20.645 136.548  14.963  1.00 48.21           N
ATOM    237  CA  PHE A  56      21.500 137.681  15.322  1.00 48.22           C
ATOM    238  C   PHE A  56      22.100 137.476  16.705  1.00 52.86           C
ATOM    239  O   PHE A  56      23.307 137.608  16.914  1.00 52.48           O
ATOM    240  CB  PHE A  56      20.676 138.973  15.343  1.00 49.90           C
ATOM    241  CG  PHE A  56      21.481 140.197  15.664  1.00 51.36           C
ATOM    242  CD1 PHE A  56      22.090 140.931  14.634  1.00 54.20           C
ATOM    243  CD2 PHE A  56      21.616 140.639  16.994  1.00 53.44           C
ATOM    244  CE1 PHE A  56      22.819 142.104  14.917  1.00 54.72           C
ATOM    245  CE2 PHE A  56      22.354 141.808  17.293  1.00 55.95           C
ATOM    246  CZ  PHE A  56      22.944 142.545  16.245  1.00 53.77           C
ATOM    247  N   ARG A  57      21.238 137.128  17.650  1.00 49.91           N
ATOM    248  CA  ARG A  57      21.606 136.933  19.048  1.00 50.15           C
ATOM    249  C   ARG A  57      22.646 135.839  19.174  1.00 56.11           C
ATOM    250  O   ARG A  57      23.625 135.978  19.905  1.00 56.76           O
ATOM    251  CB  ARG A  57      20.348 136.520  19.819  1.00 49.06           C
ATOM    252  CG  ARG A  57      20.555 136.333  21.298  1.00 58.01           C
ATOM    253  CD  ARG A  57      19.420 135.538  21.905  1.00 66.63           C
ATOM    254  NE  ARG A  57      19.718 135.284  23.318  1.00 71.43           N
ATOM    255  CZ  ARG A  57      20.472 134.306  23.801  1.00 80.90           C
ATOM    256  NH1 ARG A  57      20.929 133.305  23.095  1.00 62.18           N
ATOM    257  NH2 ARG A  57      20.830 134.346  25.050  1.00 72.11           N
ATOM    258  N   ASP A  58      22.443 134.759  18.441  1.00 52.58           N
ATOM    259  CA  ASP A  58      23.318 133.593  18.518  1.00 51.70           C
ATOM    260  C   ASP A  58      24.553 133.750  17.631  1.00 54.49           C
ATOM    261  O   ASP A  58      25.416 132.870  17.593  1.00 53.99           O
ATOM    262  CB  ASP A  58      22.540 132.322  18.157  1.00 53.50           C
ATOM    263  CG  ASP A  58      21.540 131.905  19.237  1.00 67.52           C
ATOM    264  OD1 ASP A  58      21.450 132.541  20.313  1.00 68.61           O
ATOM    265  OD2 ASP A  58      20.886 130.852  19.050  1.00 75.39           O
ATOM    266  N   GLY A  59      24.667 134.882  16.946  1.00 50.79           N
ATOM    267  CA  GLY A  59      25.862 135.198  16.177  1.00 50.82           C
ATOM    268  C   GLY A  59      25.997 134.401  14.897  1.00 54.71           C
ATOM    269  O   GLY A  59      27.102 134.180  14.390  1.00 54.48           O
ATOM    270  N   LEU A  60      24.872 133.918  14.396  1.00 51.07           N
ATOM    271  CA  LEU A  60      24.838 133.037  13.234  1.00 50.40           C
ATOM    272  C   LEU A  60      24.633 133.815  11.940  1.00 54.72           C
ATOM    273  O   LEU A  60      25.111 133.401  10.882  1.00 54.58           O
ATOM    274  CB  LEU A  60      23.724 132.002  13.420  1.00 50.18           C
ATOM    275  CG  LEU A  60      23.860 131.093  14.655  1.00 54.25           C
ATOM    276  CD1 LEU A  60      22.643 130.205  14.806  1.00 54.10           C
ATOM    277  CD2 LEU A  60      25.106 130.218  14.589  1.00 55.77           C
ATOM    278  N   LEU A  61      23.978 134.965  12.025  1.00 51.49           N
ATOM    279  CA  LEU A  61      23.851 135.848  10.862  1.00 51.14           C
ATOM    280  C   LEU A  61      25.218 136.409  10.505  1.00 57.23           C
ATOM    281  O   LEU A  61      26.053 136.593  11.402  1.00 56.92           O
ATOM    282  CB  LEU A  61      22.972 137.066  11.159  1.00 50.50           C
ATOM    283  CG  LEU A  61      21.469 136.905  11.353  1.00 53.68           C
ATOM    284  CD1 LEU A  61      20.887 138.269  11.662  1.00 53.27           C
ATOM    285  CD2 LEU A  61      20.771 136.299  10.138  1.00 55.29           C
ATOM    286  N   PRO A  62      25.445 136.756   9.227  1.00 55.50           N
ATOM    287  CA  PRO A  62      26.711 137.450   8.980  1.00 55.45           C
ATOM    288  C   PRO A  62      26.701 138.835   9.630  1.00 60.04           C
ATOM    289  O   PRO A  62      25.644 139.430   9.884  1.00 59.58           O
ATOM    290  CB  PRO A  62      26.776 137.509   7.453  1.00 56.80           C
ATOM    291  CG  PRO A  62      25.368 137.567   7.042  1.00 60.82           C
ATOM    292  CD  PRO A  62      24.651 136.641   7.989  1.00 56.01           C
ATOM    293  N   GLU A  63      27.890 139.336   9.915  1.00 57.00           N
ATOM    294  CA  GLU A  63      28.085 140.590  10.636  1.00 57.50           C
ATOM    295  C   GLU A  63      27.403 141.772   9.963  1.00 60.34           C
ATOM    296  O   GLU A  63      26.736 142.578  10.608  1.00 60.09           O
ATOM    297  CB  GLU A  63      29.592 140.838  10.669  1.00 59.47           C
ATOM    298  CG  GLU A  63      30.060 142.112  11.336  1.00 76.10           C
ATOM    299  CD  GLU A  63      31.557 142.310  11.167  1.00112.93           C
ATOM    300  OE1 GLU A  63      32.268 141.441  10.603  1.00116.59           O
ATOM    301  OE2 GLU A  63      32.063 143.361  11.615  1.00112.70           O
ATOM    302  N   ASN A  64      27.535 141.854   8.649  1.00 55.48           N
ATOM    303  CA  ASN A  64      27.042 142.993   7.886  1.00 54.49           C
ATOM    304  C   ASN A  64      25.637 142.734   7.344  1.00 54.55           C
ATOM    305  O   ASN A  64      25.308 143.053   6.203  1.00 54.74           O
ATOM    306  CB  ASN A  64      28.045 143.342   6.785  1.00 57.63           C
ATOM    307  CG  ASN A  64      29.364 143.818   7.333  1.00 77.51           C
ATOM    308  OD1 ASN A  64      29.427 144.570   8.309  1.00 69.68           O
ATOM    309  ND2 ASN A  64      30.430 143.405   6.717  1.00 67.35           N
ATOM    310  N   THR A  65      24.805 142.141   8.184  1.00 47.95           N
ATOM    311  CA  THR A  65      23.377 142.022   7.901  1.00 46.82           C
ATOM    312  C   THR A  65      22.694 143.359   8.185  1.00 49.56           C
ATOM    313  O   THR A  65      22.852 143.915   9.273  1.00 49.00           O
ATOM    314  CB  THR A  65      22.702 140.950   8.788  1.00 49.52           C
ATOM    315  OG1 THR A  65      23.258 139.670   8.494  1.00 48.19           O
ATOM    316  CG2 THR A  65      21.202 140.861   8.558  1.00 43.45           C
ATOM    317  N   PHE A  66      21.893 143.837   7.245  1.00 45.22           N
ATOM    318  CA  PHE A  66      20.949 144.929   7.477  1.00 44.75           C
ATOM    319  C   PHE A  66      19.560 144.366   7.218  1.00 47.75           C
ATOM    320  O   PHE A  66      19.447 143.409   6.454  1.00 47.61           O
ATOM    321  CB  PHE A  66      21.194 146.082   6.507  1.00 46.85           C
ATOM    322  CG  PHE A  66      22.518 146.760   6.696  1.00 48.87           C
ATOM    323  CD1 PHE A  66      22.714 147.629   7.783  1.00 51.28           C
ATOM    324  CD2 PHE A  66      23.566 146.556   5.781  1.00 51.82           C
ATOM    325  CE1 PHE A  66      23.943 148.301   7.958  1.00 53.67           C
ATOM    326  CE2 PHE A  66      24.798 147.237   5.935  1.00 52.32           C
ATOM    327  CZ  PHE A  66      24.983 148.109   7.030  1.00 51.35           C
ATOM    328  N   ILE A  67      18.517 144.949   7.797  1.00 43.22           N
ATOM    329  CA  ILE A  67      17.139 144.512   7.530  1.00 42.48           C
ATOM    330  C   ILE A  67      16.290 145.717   7.136  1.00 48.19           C
ATOM    331  O   ILE A  67      16.121 146.634   7.932  1.00 47.79           O
ATOM    332  CB  ILE A  67      16.456 143.830   8.756  1.00 44.78           C
ATOM    333  CG1 ILE A  67      17.330 142.691   9.318  1.00 44.42           C
ATOM    334  CG2 ILE A  67      15.045 143.305   8.365  1.00 45.14           C
ATOM    335  CD1 ILE A  67      16.824 142.079  10.623  1.00 48.39           C
ATOM    336  N   VAL A  68      15.740 145.718   5.931  1.00 46.32           N
ATOM    337  CA  VAL A  68      14.892 146.815   5.465  1.00 46.80           C
ATOM    338  C   VAL A  68      13.445 146.333   5.442  1.00 53.06           C
ATOM    339  O   VAL A  68      13.104 145.388   4.736  1.00 52.59           O
ATOM    340  CB  VAL A  68      15.297 147.300   4.042  1.00 50.50           C
ATOM    341  CG1 VAL A  68      14.555 148.595   3.683  1.00 50.50           C
ATOM    342  CG2 VAL A  68      16.812 147.533   3.946  1.00 50.15           C
ATOM    343  N   GLY A  69      12.571 146.948   6.218  1.00 51.98           N
ATOM    344  CA  GLY A  69      11.165 146.584   6.145  1.00 53.08           C
ATOM    345  C   GLY A  69      10.489 147.381   5.047  1.00 60.69           C
ATOM    346  O   GLY A  69      10.874 148.527   4.822  1.00 61.07           O
ATOM    347  N   TYR A  70       9.486 146.823   4.383  1.00 59.28           N
ATOM    348  CA  TYR A  70       8.701 147.570   3.399  1.00 59.52           C
ATOM    349  C   TYR A  70       7.248 147.137   3.482  1.00 65.24           C
ATOM    350  O   TYR A  70       6.961 145.940   3.430  1.00 64.63           O
ATOM    351  CB  TYR A  70       9.235 147.321   1.985  1.00 60.24           C
ATOM    352  CG  TYR A  70       8.557 148.114   0.875  1.00 61.55           C
ATOM    353  CD1 TYR A  70       7.402 147.625   0.225  1.00 61.71           C
ATOM    354  CD2 TYR A  70       9.109 149.327   0.418  1.00 63.45           C
ATOM    355  CE1 TYR A  70       6.875 148.284  -0.927  1.00 62.26           C
ATOM    356  CE2 TYR A  70       8.592 149.983  -0.734  1.00 63.58           C
ATOM    357  CZ  TYR A  70       7.502 149.437  -1.411  1.00 69.47           C
ATOM    358  OH  TYR A  70       7.050 150.056  -2.548  1.00 70.35           O
ATOM    359  N   ALA A  71       6.333 148.082   3.635  1.00 63.48           N
ATOM    360  CA  ALA A  71       4.903 147.796   3.656  1.00 63.98           C
ATOM    361  C   ALA A  71       4.184 149.111   3.366  1.00 69.16           C
ATOM    362  O   ALA A  71       4.830 150.159   3.316  1.00 68.70           O
ATOM    363  CB  ALA A  71       4.472 147.221   5.009  1.00 64.76           C
ATOM    364  N   ARG A  72       2.868 149.061   3.205  1.00 66.76           N
ATOM    365  CA  ARG A  72       2.075 150.256   2.899  1.00 66.93           C
ATOM    366  C   ARG A  72       2.019 151.217   4.070  1.00 71.48           C
ATOM    367  O   ARG A  72       1.987 152.439   3.899  1.00 70.95           O
ATOM    368  CB  ARG A  72       0.650 149.822   2.587  1.00 66.47           C
ATOM    369  CG  ARG A  72      -0.132 150.772   1.712  1.00 75.39           C
ATOM    370  CD  ARG A  72      -1.534 150.231   1.510  1.00 82.93           C
ATOM    371  NE  ARG A  72      -2.285 150.216   2.773  1.00 90.77           N
ATOM    372  CZ  ARG A  72      -3.465 149.651   2.978  1.00107.19           C
ATOM    373  NH1 ARG A  72      -4.119 148.990   2.064  1.00 95.22           N
ATOM    374  NH2 ARG A  72      -4.003 149.743   4.157  1.00 94.68           N
ATOM    375  N   SER A  73       1.963 150.651   5.264  1.00 67.98           N
ATOM    376  CA  SER A  73       1.955 151.440   6.489  1.00 67.73           C
ATOM    377  C   SER A  73       3.245 152.247   6.571  1.00 71.21           C
ATOM    378  O   SER A  73       4.310 151.738   6.247  1.00 71.52           O
ATOM    379  CB  SER A  73       1.856 150.506   7.691  1.00 71.11           C
ATOM    380  OG  SER A  73       0.727 149.655   7.553  1.00 79.47           O
ATOM    381  N   ARG A  74       3.176 153.495   7.007  1.00 65.66           N
ATOM    382  CA  ARG A  74       4.376 154.318   7.165  1.00 63.98           C
ATOM    383  C   ARG A  74       4.853 154.173   8.604  1.00 63.02           C
ATOM    384  O   ARG A  74       4.169 154.609   9.527  1.00 62.63           O
ATOM    385  CB  ARG A  74       4.053 155.766   6.785  1.00 64.66           C
ATOM    386  CG  ARG A  74       5.262 156.679   6.697  1.00 78.99           C
ATOM    387  CD  ARG A  74       4.863 158.047   6.153  1.00 93.64           C
ATOM    388  NE  ARG A  74       6.025 158.941   6.038  1.00109.01           N
ATOM    389  CZ  ARG A  74       6.549 159.672   7.013  1.00128.24           C
ATOM    390  NH1 ARG A  74       6.049 159.737   8.221  1.00118.98           N
ATOM    391  NH2 ARG A  74       7.627 160.358   6.771  1.00115.51           N
ATOM    392  N   LEU A  75       5.960 153.472   8.797  1.00 55.10           N
ATOM    393  CA  LEU A  75       6.426 153.080  10.127  1.00 52.82           C
ATOM    394  C   LEU A  75       7.883 153.461  10.313  1.00 55.53           C
ATOM    395  O   LEU A  75       8.621 153.616   9.341  1.00 56.55           O
ATOM    396  CB  LEU A  75       6.314 151.558  10.294  1.00 52.21           C
ATOM    397  CG  LEU A  75       4.932 150.899  10.183  1.00 56.27           C
ATOM    398  CD1 LEU A  75       5.090 149.382  10.235  1.00 55.66           C
ATOM    399  CD2 LEU A  75       3.974 151.347  11.287  1.00 59.44           C
ATOM    400  N   THR A  76       8.304 153.524  11.564  1.00 48.81           N
ATOM    401  CA  THR A  76       9.714 153.647  11.915  1.00 47.34           C
ATOM    402  C   THR A  76      10.158 152.301  12.469  1.00 48.70           C
ATOM    403  O   THR A  76       9.324 151.486  12.865  1.00 48.25           O
ATOM    404  CB  THR A  76       9.931 154.679  13.037  1.00 54.38           C
ATOM    405  OG1 THR A  76       9.198 154.270  14.194  1.00 53.71           O
ATOM    406  CG2 THR A  76       9.450 156.054  12.650  1.00 50.67           C
ATOM    407  N   VAL A  77      11.455 152.070  12.602  1.00 43.05           N
ATOM    408  CA  VAL A  77      11.925 150.846  13.254  1.00 41.62           C
ATOM    409  C   VAL A  77      11.592 150.841  14.740  1.00 48.10           C
ATOM    410  O   VAL A  77      11.561 149.782  15.366  1.00 48.65           O
ATOM    411  CB  VAL A  77      13.440 150.608  13.057  1.00 43.97           C
ATOM    412  CG1 VAL A  77      13.740 150.433  11.580  1.00 43.47           C
ATOM    413  CG2 VAL A  77      14.294 151.745  13.631  1.00 43.71           C
ATOM    414  N   ALA A  78      11.283 152.004  15.298  1.00 45.14           N
ATOM    415  CA  ALA A  78      10.847 152.089  16.681  1.00 44.84           C
ATOM    416  C   ALA A  78       9.462 151.450  16.811  1.00 49.82           C
ATOM    417  O   ALA A  78       9.208 150.720  17.763  1.00 50.22           O
ATOM    418  CB  ALA A  78      10.824 153.548  17.128  1.00 45.53           C
ATOM    419  N   ASP A  79       8.589 151.690  15.842  1.00 46.33           N
ATOM    420  CA  ASP A  79       7.247 151.096  15.847  1.00 45.94           C
ATOM    421  C   ASP A  79       7.363 149.589  15.676  1.00 50.27           C
ATOM    422  O   ASP A  79       6.704 148.807  16.356  1.00 49.76           O
ATOM    423  CB  ASP A  79       6.398 151.624  14.686  1.00 47.59           C
ATOM    424  CG  ASP A  79       6.137 153.107  14.779  1.00 62.06           C
ATOM    425  OD1 ASP A  79       5.584 153.579  15.797  1.00 71.33           O
ATOM    426  OD2 ASP A  79       6.500 153.829  13.824  1.00 62.75           O
ATOM    427  N   ILE A  80       8.246 149.181  14.775  1.00 46.95           N
ATOM    428  CA  ILE A  80       8.446 147.758  14.502  1.00 46.25           C
ATOM    429  C   ILE A  80       8.961 147.092  15.769  1.00 50.80           C
ATOM    430  O   ILE A  80       8.489 146.020  16.131  1.00 51.30           O
ATOM    431  CB  ILE A  80       9.432 147.510  13.325  1.00 48.97           C
ATOM    432  CG1 ILE A  80       8.897 148.172  12.043  1.00 49.47           C
ATOM    433  CG2 ILE A  80       9.650 145.988  13.088  1.00 49.88           C
ATOM    434  CD1 ILE A  80       9.894 148.266  10.905  1.00 59.23           C
ATOM    435  N   ARG A  81       9.877 147.730  16.487  1.00 46.53           N
ATOM    436  CA  ARG A  81      10.352 147.174  17.754  1.00 46.30           C
ATOM    437  C   ARG A  81       9.187 147.028  18.714  1.00 51.46           C
ATOM    438  O   ARG A  81       8.961 145.939  19.204  1.00 51.62           O
ATOM    439  CB  ARG A  81      11.459 148.038  18.367  1.00 45.02           C
ATOM    440  CG  ARG A  81      12.012 147.509  19.690  1.00 52.66           C
ATOM    441  CD  ARG A  81      13.152 148.390  20.167  1.00 62.82           C
ATOM    442  NE  ARG A  81      13.772 147.898  21.406  1.00 66.72           N
ATOM    443  CZ  ARG A  81      14.714 148.516  22.108  1.00 77.35           C
ATOM    444  NH1 ARG A  81      15.185 149.690  21.785  1.00 62.73           N
ATOM    445  NH2 ARG A  81      15.171 147.950  23.190  1.00 61.75           N
ATOM    446  N   LYS A  82       8.388 148.061  18.929  1.00 47.87           N
ATOM    447  CA  LYS A  82       7.280 147.964  19.886  1.00 47.72           C
ATOM    448  C   LYS A  82       6.300 146.844  19.560  1.00 51.10           C
ATOM    449  O   LYS A  82       5.832 146.156  20.465  1.00 50.61           O
ATOM    450  CB  LYS A  82       6.513 149.283  19.927  1.00 50.54           C
ATOM    451  CG  LYS A  82       7.296 150.432  20.523  1.00 66.73           C
ATOM    452  CD  LYS A  82       6.515 151.724  20.433  1.00 76.76           C
ATOM    453  CE  LYS A  82       7.310 152.880  21.001  1.00 81.82           C
ATOM    454  NZ  LYS A  82       6.470 154.114  21.060  1.00 89.15           N
ATOM    455  N   GLN A  83       6.003 146.647  18.285  1.00 47.29           N
ATOM    456  CA  GLN A  83       5.030 145.633  17.884  1.00 46.78           C
ATOM    457  C   GLN A  83       5.578 144.223  17.623  1.00 51.14           C
ATOM    458  O   GLN A  83       4.786 143.287  17.498  1.00 50.98           O
ATOM    459  CB  GLN A  83       4.273 146.135  16.650  1.00 48.06           C
ATOM    460  CG  GLN A  83       3.559 147.477  16.842  1.00 67.40           C
ATOM    461  CD  GLN A  83       2.592 147.470  18.006  1.00 88.90           C
ATOM    462  OE1 GLN A  83       1.716 146.612  18.106  1.00 86.92           O
ATOM    463  NE2 GLN A  83       2.741 148.405  18.897  1.00 76.62           N
ATOM    464  N   SER A  84       6.895 144.046  17.550  1.00 47.82           N
ATOM    465  CA  SER A  84       7.493 142.714  17.345  1.00 47.20           C
ATOM    466  C   SER A  84       8.319 142.206  18.528  1.00 51.21           C
ATOM    467  O   SER A  84       8.392 141.004  18.756  1.00 51.29           O
ATOM    468  CB  SER A  84       8.349 142.685  16.077  1.00 50.20           C
ATOM    469  OG  SER A  84       9.470 143.546  16.179  1.00 59.68           O
ATOM    470  N   GLU A  85       8.859 143.097  19.350  1.00 47.51           N
ATOM    471  CA  GLU A  85       9.593 142.711  20.562  1.00 47.35           C
ATOM    472  C   GLU A  85       8.839 141.781  21.534  1.00 51.76           C
ATOM    473  O   GLU A  85       9.483 140.894  22.106  1.00 52.18           O
ATOM    474  CB  GLU A  85      10.074 143.982  21.283  1.00 48.84           C
ATOM    475  CG  GLU A  85      11.127 143.817  22.360  1.00 62.22           C
ATOM    476  CD  GLU A  85      11.584 145.166  22.909  1.00 93.15           C
ATOM    477  OE1 GLU A  85      12.747 145.553  22.667  1.00 94.03           O
ATOM    478  OE2 GLU A  85      10.815 145.862  23.615  1.00 85.95           O
ATOM    479  N   PRO A  86       7.494 141.876  21.689  1.00 47.09           N
ATOM    480  CA  PRO A  86       6.919 140.845  22.570  1.00 46.50           C
ATOM    481  C   PRO A  86       6.806 139.431  21.978  1.00 52.35           C
ATOM    482  O   PRO A  86       6.195 138.541  22.581  1.00 53.02           O
ATOM    483  CB  PRO A  86       5.541 141.421  22.890  1.00 47.67           C
ATOM    484  CG  PRO A  86       5.157 142.099  21.665  1.00 51.82           C
ATOM    485  CD  PRO A  86       6.417 142.776  21.219  1.00 47.08           C
ATOM    486  N   PHE A  87       7.392 139.198  20.811  1.00 48.75           N
ATOM    487  CA  PHE A  87       7.514 137.858  20.244  1.00 48.08           C
ATOM    488  C   PHE A  87       8.972 137.408  20.132  1.00 57.33           C
ATOM    489  O   PHE A  87       9.257 136.279  19.719  1.00 57.50           O
ATOM    490  CB  PHE A  87       6.840 137.838  18.874  1.00 48.31           C
ATOM    491  CG  PHE A  87       5.406 138.281  18.915  1.00 48.47           C
ATOM    492  CD1 PHE A  87       4.394 137.382  19.296  1.00 49.52           C
ATOM    493  CD2 PHE A  87       5.061 139.606  18.595  1.00 50.59           C
ATOM    494  CE1 PHE A  87       3.045 137.805  19.384  1.00 51.61           C
ATOM    495  CE2 PHE A  87       3.724 140.052  18.702  1.00 50.87           C
ATOM    496  CZ  PHE A  87       2.715 139.152  19.104  1.00 49.37           C
ATOM    497  N   PHE A  88       9.908 138.273  20.503  1.00 56.92           N
ATOM    498  CA  PHE A  88      11.334 137.996  20.302  1.00 58.24           C
ATOM    499  C   PHE A  88      11.896 136.915  21.217  1.00 65.91           C
ATOM    500  O   PHE A  88      12.912 136.313  20.870  1.00 65.98           O
ATOM    501  CB  PHE A  88      12.173 139.266  20.490  1.00 60.11           C
ATOM    502  CG  PHE A  88      12.342 140.098  19.237  1.00 61.83           C
ATOM    503  CD1 PHE A  88      11.327 140.224  18.273  1.00 64.75           C
ATOM    504  CD2 PHE A  88      13.558 140.759  19.014  1.00 63.91           C
ATOM    505  CE1 PHE A  88      11.519 140.995  17.107  1.00 65.40           C
ATOM    506  CE2 PHE A  88      13.760 141.560  17.862  1.00 66.57           C
ATOM    507  CZ  PHE A  88      12.736 141.669  16.902  1.00 64.40           C
ATOM    508  N   LYS A  89      11.243 136.666  22.351  1.00 64.73           N
ATOM    509  CA  LYS A  89      11.699 135.722  23.391  1.00 65.61           C
ATOM    510  C   LYS A  89      13.063 136.173  23.917  1.00 71.00           C
ATOM    511  O   LYS A  89      13.925 135.357  24.252  1.00 70.74           O
ATOM    512  CB  LYS A  89      11.758 134.266  22.885  1.00 68.40           C
ATOM    513  CG  LYS A  89      10.473 133.735  22.245  1.00 81.66           C
ATOM    514  CD  LYS A  89      10.751 132.407  21.545  1.00 85.17           C
ATOM    515  CE  LYS A  89       9.571 131.915  20.716  1.00 81.90           C
ATOM    516  NZ  LYS A  89       9.936 130.678  19.945  1.00 79.30           N
ATOM    517  N   ALA A  90      13.276 137.482  23.925  1.00 68.31           N
ATOM    518  CA  ALA A  90      14.540 138.072  24.353  1.00 68.35           C
ATOM    519  C   ALA A  90      14.514 138.216  25.875  1.00 73.09           C
ATOM    520  O   ALA A  90      13.520 138.701  26.435  1.00 74.12           O
ATOM    521  CB  ALA A  90      14.741 139.436  23.682  1.00 69.03           C
ATOM    522  N   THR A  91      15.579 137.813  26.548  1.00 68.72           N
ATOM    523  CA  THR A  91      15.678 137.974  27.997  1.00 68.14           C
ATOM    524  C   THR A  91      16.152 139.404  28.273  1.00 71.87           C
ATOM    525  O   THR A  91      16.707 140.048  27.372  1.00 71.63           O
ATOM    526  CB  THR A  91      16.672 136.952  28.598  1.00 73.59           C
ATOM    527  OG1 THR A  91      17.959 137.131  28.008  1.00 73.72           O
ATOM    528  CG2 THR A  91      16.237 135.524  28.320  1.00 70.85           C
ATOM    529  N   PRO A  92      15.966 139.927  29.505  1.00 67.93           N
ATOM    530  CA  PRO A  92      16.439 141.300  29.755  1.00 67.03           C
ATOM    531  C   PRO A  92      17.943 141.497  29.594  1.00 68.64           C
ATOM    532  O   PRO A  92      18.430 142.603  29.380  1.00 67.64           O
ATOM    533  CB  PRO A  92      16.060 141.534  31.220  1.00 68.68           C
ATOM    534  CG  PRO A  92      14.960 140.599  31.480  1.00 73.12           C
ATOM    535  CD  PRO A  92      15.333 139.370  30.716  1.00 68.40           C
ATOM    536  N   GLU A  93      18.680 140.402  29.660  1.00 64.19           N
ATOM    537  CA  GLU A  93      20.125 140.400  29.485  1.00 63.52           C
ATOM    538  C   GLU A  93      20.535 140.886  28.093  1.00 65.25           C
ATOM    539  O   GLU A  93      21.598 141.473  27.912  1.00 65.61           O
ATOM    540  CB  GLU A  93      20.569 138.955  29.706  1.00 65.16           C
ATOM    541  CG  GLU A  93      22.054 138.717  29.861  1.00 79.37           C
ATOM    542  CD  GLU A  93      22.341 137.264  30.192  1.00111.42           C
ATOM    543  OE1 GLU A  93      21.765 136.746  31.177  1.00111.89           O
ATOM    544  OE2 GLU A  93      23.130 136.604  29.482  1.00109.27           O
ATOM    545  N   GLU A  94      19.678 140.672  27.103  1.00 59.61           N
ATOM    546  CA  GLU A  94      19.999 140.973  25.707  1.00 58.70           C
ATOM    547  C   GLU A  94      19.531 142.355  25.243  1.00 61.12           C
ATOM    548  O   GLU A  94      19.545 142.655  24.051  1.00 60.45           O
ATOM    549  CB  GLU A  94      19.387 139.903  24.796  1.00 59.98           C
ATOM    550  CG  GLU A  94      19.730 138.459  25.155  1.00 65.84           C
ATOM    551  CD  GLU A  94      21.217 138.140  25.134  1.00 70.57           C
ATOM    552  OE1 GLU A  94      21.909 138.335  26.157  1.00 49.37           O
ATOM    553  OE2 GLU A  94      21.712 137.611  24.126  1.00 59.67           O
ATOM    554  N   LYS A  95      19.120 143.219  26.162  1.00 57.10           N
ATOM    555  CA  LYS A  95      18.597 144.543  25.787  1.00 56.49           C
ATOM    556  C   LYS A  95      19.494 145.453  24.956  1.00 58.00           C
ATOM    557  O   LYS A  95      18.977 146.229  24.155  1.00 57.42           O
ATOM    558  CB  LYS A  95      18.200 145.325  27.033  1.00 59.35           C
ATOM    559  CG  LYS A  95      16.867 144.923  27.619  1.00 79.56           C
ATOM    560  CD  LYS A  95      16.607 145.744  28.873  1.00 89.81           C
ATOM    561  CE  LYS A  95      15.327 145.329  29.563  1.00 95.28           C
ATOM    562  NZ  LYS A  95      14.124 145.581  28.717  1.00 98.30           N
ATOM    563  N   LEU A  96      20.806 145.382  25.100  1.00 52.98           N
ATOM    564  CA  LEU A  96      21.695 146.202  24.275  1.00 52.44           C
ATOM    565  C   LEU A  96      21.968 145.493  22.957  1.00 56.21           C
ATOM    566  O   LEU A  96      22.131 146.138  21.931  1.00 56.70           O
ATOM    567  CB  LEU A  96      23.012 146.504  24.994  1.00 52.26           C
ATOM    568  CG  LEU A  96      22.911 147.294  26.307  1.00 55.52           C
ATOM    569  CD1 LEU A  96      24.283 147.372  26.959  1.00 54.79           C
ATOM    570  CD2 LEU A  96      22.360 148.711  26.107  1.00 55.77           C
ATOM    571  N   LYS A  97      21.895 144.168  22.933  1.00 51.36           N
ATOM    572  CA  LYS A  97      21.987 143.450  21.656  1.00 50.51           C
ATOM    573  C   LYS A  97      20.755 143.736  20.813  1.00 53.66           C
ATOM    574  O   LYS A  97      20.840 143.789  19.597  1.00 53.26           O
ATOM    575  CB  LYS A  97      22.108 141.938  21.829  1.00 52.34           C
ATOM    576  CG  LYS A  97      23.381 141.443  22.482  1.00 57.58           C
ATOM    577  CD  LYS A  97      23.370 139.930  22.411  1.00 61.50           C
ATOM    578  CE  LYS A  97      24.554 139.285  23.117  1.00 67.45           C
ATOM    579  NZ  LYS A  97      24.447 137.792  23.004  1.00 74.61           N
ATOM    580  N   LEU A  98      19.614 143.970  21.446  1.00 49.18           N
ATOM    581  CA  LEU A  98      18.425 144.410  20.716  1.00 48.82           C
ATOM    582  C   LEU A  98      18.678 145.772  20.080  1.00 50.71           C
ATOM    583  O   LEU A  98      18.294 146.008  18.945  1.00 50.16           O
ATOM    584  CB  LEU A  98      17.201 144.492  21.637  1.00 49.12           C
ATOM    585  CG  LEU A  98      16.616 143.162  22.135  1.00 53.74           C
ATOM    586  CD1 LEU A  98      15.586 143.390  23.231  1.00 53.65           C
ATOM    587  CD2 LEU A  98      15.947 142.397  21.009  1.00 56.05           C
ATOM    588  N   GLU A  99      19.361 146.671  20.768  1.00 46.23           N
ATOM    589  CA  GLU A  99      19.687 147.965  20.167  1.00 45.67           C
ATOM    590  C   GLU A  99      20.683 147.797  19.025  1.00 48.11           C
ATOM    591  O   GLU A  99      20.602 148.494  18.023  1.00 47.05           O
ATOM    592  CB  GLU A  99      20.276 148.925  21.199  1.00 46.92           C
ATOM    593  CG  GLU A  99      19.299 149.269  22.297  1.00 58.05           C
ATOM    594  CD  GLU A  99      19.866 150.240  23.313  1.00 90.90           C
ATOM    595  OE1 GLU A  99      20.963 150.804  23.122  1.00 84.52           O
ATOM    596  OE2 GLU A  99      19.179 150.477  24.329  1.00 94.25           O
ATOM    597  N   ASP A 100      21.619 146.870  19.155  1.00 44.35           N
ATOM    598  CA  ASP A 100      22.585 146.587  18.090  1.00 44.44           C
ATOM    599  C   ASP A 100      21.891 146.003  16.854  1.00 49.33           C
ATOM    600  O   ASP A 100      22.226 146.329  15.714  1.00 49.21           O
ATOM    601  CB  ASP A 100      23.643 145.614  18.619  1.00 46.15           C
ATOM    602  CG  ASP A 100      24.903 145.604  17.777  1.00 53.07           C
ATOM    603  OD1 ASP A 100      25.484 146.692  17.571  1.00 53.55           O
ATOM    604  OD2 ASP A 100      25.363 144.531  17.337  1.00 56.97           O
ATOM    605  N   PHE A 101      20.874 145.186  17.093  1.00 46.09           N
ATOM    606  CA  PHE A 101      20.025 144.623  16.043  1.00 45.72           C
ATOM    607  C   PHE A 101      19.226 145.721  15.350  1.00 49.84           C
ATOM    608  O   PHE A 101      19.261 145.839  14.127  1.00 49.48           O
ATOM    609  CB  PHE A 101      19.086 143.587  16.682  1.00 47.34           C
ATOM    610  CG  PHE A 101      18.070 142.989  15.746  1.00 48.61           C
ATOM    611  CD1 PHE A 101      18.423 141.952  14.871  1.00 50.96           C
ATOM    612  CD2 PHE A 101      16.730 143.415  15.794  1.00 50.28           C
ATOM    613  CE1 PHE A 101      17.442 141.294  14.089  1.00 51.72           C
ATOM    614  CE2 PHE A 101      15.735 142.778  15.009  1.00 52.70           C
ATOM    615  CZ  PHE A 101      16.090 141.701  14.166  1.00 50.67           C
ATOM    616  N   PHE A 102      18.527 146.556  16.106  1.00 46.79           N
ATOM    617  CA  PHE A 102      17.695 147.595  15.501  1.00 46.93           C
ATOM    618  C   PHE A 102      18.500 148.748  14.898  1.00 50.01           C
ATOM    619  O   PHE A 102      18.024 149.405  13.973  1.00 49.61           O
ATOM    620  CB  PHE A 102      16.638 148.103  16.487  1.00 49.04           C
ATOM    621  CG  PHE A 102      15.509 147.121  16.710  1.00 51.16           C
ATOM    622  CD1 PHE A 102      14.564 146.894  15.692  1.00 53.61           C
ATOM    623  CD2 PHE A 102      15.385 146.409  17.916  1.00 54.98           C
ATOM    624  CE1 PHE A 102      13.538 145.921  15.849  1.00 56.68           C
ATOM    625  CE2 PHE A 102      14.388 145.413  18.079  1.00 56.18           C
ATOM    626  CZ  PHE A 102      13.461 145.172  17.042  1.00 55.07           C
ATOM    627  N   ALA A 103      19.746 148.939  15.311  1.00 46.37           N
ATOM    628  CA  ALA A 103      20.643 149.894  14.653  1.00 45.55           C
ATOM    629  C   ALA A 103      20.939 149.501  13.201  1.00 48.55           C
ATOM    630  O   ALA A 103      21.232 150.354  12.360  1.00 48.08           O
ATOM    631  CB  ALA A 103      21.951 150.011  15.440  1.00 46.02           C
ATOM    632  N   ARG A 104      20.841 148.216  12.894  1.00 44.47           N
ATOM    633  CA  ARG A 104      21.060 147.713  11.536  1.00 44.06           C
ATOM    634  C   ARG A 104      19.756 147.537  10.774  1.00 48.72           C
ATOM    635  O   ARG A 104      19.740 147.069   9.638  1.00 47.63           O
ATOM    636  CB  ARG A 104      21.824 146.394  11.617  1.00 43.47           C
ATOM    637  CG  ARG A 104      23.250 146.600  12.072  1.00 49.36           C
ATOM    638  CD  ARG A 104      23.998 145.287  12.191  1.00 55.41           C
ATOM    639  NE  ARG A 104      25.443 145.499  12.047  1.00 60.55           N
ATOM    640  CZ  ARG A 104      26.091 145.648  10.898  1.00 82.30           C
ATOM    641  NH1 ARG A 104      25.514 145.645   9.721  1.00 77.65           N
ATOM    642  NH2 ARG A 104      27.373 145.861  10.924  1.00 68.51           N
ATOM    643  N   ASN A 105      18.655 147.940  11.383  1.00 47.15           N
ATOM    644  CA  ASN A 105      17.357 147.822  10.732  1.00 47.85           C
ATOM    645  C   ASN A 105      16.964 149.184  10.178  1.00 53.68           C
ATOM    646  O   ASN A 105      17.385 150.227  10.687  1.00 54.09           O
ATOM    647  CB  ASN A 105      16.287 147.311  11.703  1.00 48.98           C
ATOM    648  CG  ASN A 105      16.497 145.871  12.106  1.00 65.13           C
ATOM    649  OD1 ASN A 105      17.465 145.230  11.740  1.00 64.74           O
ATOM    650  ND2 ASN A 105      15.570 145.342  12.850  1.00 49.51           N
ATOM    651  N   SER A 106      16.128 149.177   9.155  1.00 50.85           N
ATOM    652  CA  SER A 106      15.594 150.388   8.549  1.00 51.31           C
ATOM    653  C   SER A 106      14.217 150.066   7.987  1.00 57.98           C
ATOM    654  O   SER A 106      13.777 148.910   8.055  1.00 58.69           O
ATOM    655  CB  SER A 106      16.528 150.836   7.440  1.00 54.97           C
ATOM    656  OG  SER A 106      16.625 149.835   6.454  1.00 65.00           O
ATOM    657  N   TYR A 107      13.523 151.063   7.458  1.00 55.47           N
ATOM    658  CA  TYR A 107      12.200 150.862   6.879  1.00 55.71           C
ATOM    659  C   TYR A 107      11.965 151.838   5.734  1.00 60.74           C
ATOM    660  O   TYR A 107      12.374 153.000   5.824  1.00 61.41           O
ATOM    661  CB  TYR A 107      11.135 151.087   7.952  1.00 57.19           C
ATOM    662  CG  TYR A 107       9.747 150.695   7.505  1.00 59.27           C
ATOM    663  CD1 TYR A 107       9.304 149.369   7.647  1.00 61.17           C
ATOM    664  CD2 TYR A 107       8.863 151.642   6.950  1.00 60.23           C
ATOM    665  CE1 TYR A 107       7.979 149.011   7.329  1.00 61.78           C
ATOM    666  CE2 TYR A 107       7.541 151.279   6.605  1.00 61.19           C
ATOM    667  CZ  TYR A 107       7.112 149.975   6.831  1.00 68.19           C
ATOM    668  OH  TYR A 107       5.823 149.622   6.596  1.00 68.51           O
ATOM    669  N   VAL A 108      11.292 151.384   4.686  1.00 57.14           N
ATOM    670  CA  VAL A 108      10.850 152.238   3.586  1.00 56.52           C
ATOM    671  C   VAL A 108       9.356 151.986   3.409  1.00 61.93           C
ATOM    672  O   VAL A 108       8.936 150.854   3.223  1.00 62.75           O
ATOM    673  CB  VAL A 108      11.608 151.928   2.266  1.00 59.16           C
ATOM    674  CG1 VAL A 108      11.108 152.824   1.123  1.00 58.88           C
ATOM    675  CG2 VAL A 108      13.120 152.120   2.454  1.00 58.68           C
ATOM    676  N   ALA A 109       8.538 153.022   3.497  1.00 57.89           N
ATOM    677  CA  ALA A 109       7.106 152.859   3.271  1.00 57.49           C
ATOM    678  C   ALA A 109       6.859 152.813   1.758  1.00 61.70           C
ATOM    679  O   ALA A 109       7.539 153.523   1.012  1.00 61.53           O
ATOM    680  CB  ALA A 109       6.364 154.034   3.905  1.00 58.09           C
ATOM    681  N   GLY A 110       5.881 152.055   1.287  1.00 58.85           N
ATOM    682  CA  GLY A 110       5.539 152.121  -0.124  1.00 59.19           C
ATOM    683  C   GLY A 110       4.427 151.209  -0.592  1.00 63.60           C
ATOM    684  O   GLY A 110       4.071 150.264   0.110  1.00 63.27           O
ATOM    685  N   GLN A 111       3.879 151.468  -1.774  1.00 59.72           N
ATOM    686  CA  GLN A 111       2.812 150.624  -2.311  1.00 59.35           C
ATOM    687  C   GLN A 111       3.415 149.350  -2.899  1.00 62.24           C
ATOM    688  O   GLN A 111       4.548 149.355  -3.378  1.00 61.76           O
ATOM    689  CB  GLN A 111       1.981 151.316  -3.390  1.00 60.90           C
ATOM    690  CG  GLN A 111       1.353 152.638  -2.984  1.00 84.66           C
ATOM    691  CD  GLN A 111       0.483 152.531  -1.750  1.00115.02           C
ATOM    692  OE1 GLN A 111      -0.406 151.684  -1.656  1.00112.41           O
ATOM    693  NE2 GLN A 111       0.742 153.371  -0.785  1.00110.89           N
ATOM    694  N   TYR A 112       2.657 148.264  -2.902  1.00 58.21           N
ATOM    695  CA  TYR A 112       3.161 146.982  -3.387  1.00 58.03           C
ATOM    696  C   TYR A 112       3.230 146.894  -4.902  1.00 62.99           C
ATOM    697  O   TYR A 112       3.860 145.984  -5.440  1.00 62.54           O
ATOM    698  CB  TYR A 112       2.307 145.835  -2.860  1.00 58.79           C
ATOM    699  CG  TYR A 112       2.277 145.779  -1.350  1.00 59.84           C
ATOM    700  CD1 TYR A 112       3.474 145.706  -0.605  1.00 60.57           C
ATOM    701  CD2 TYR A 112       1.052 145.839  -0.652  1.00 61.42           C
ATOM    702  CE1 TYR A 112       3.448 145.759   0.811  1.00 61.50           C
ATOM    703  CE2 TYR A 112       1.030 145.900   0.766  1.00 61.61           C
ATOM    704  CZ  TYR A 112       2.223 145.874   1.480  1.00 68.23           C
ATOM    705  OH  TYR A 112       2.189 145.975   2.842  1.00 68.24           O
ATOM    706  N   ASP A 113       2.629 147.858  -5.582  1.00 60.60           N
ATOM    707  CA  ASP A 113       2.792 148.009  -7.024  1.00 61.15           C
ATOM    708  C   ASP A 113       2.939 149.471  -7.454  1.00 66.97           C
ATOM    709  O   ASP A 113       2.243 149.938  -8.355  1.00 66.61           O
ATOM    710  CB  ASP A 113       1.628 147.354  -7.770  1.00 63.17           C
ATOM    711  CG  ASP A 113       1.932 147.151  -9.247  1.00 74.26           C
ATOM    712  OD1 ASP A 113       3.112 147.224  -9.649  1.00 76.23           O
ATOM    713  OD2 ASP A 113       0.989 146.924 -10.038  1.00 79.06           O
ATOM    714  N   ASP A 114       3.829 150.209  -6.805  1.00 64.59           N
ATOM    715  CA  ASP A 114       4.200 151.555  -7.266  1.00 64.48           C
ATOM    716  C   ASP A 114       5.694 151.668  -7.506  1.00 68.56           C
ATOM    717  O   ASP A 114       6.497 151.661  -6.570  1.00 68.75           O
ATOM    718  CB  ASP A 114       3.822 152.649  -6.276  1.00 66.22           C
ATOM    719  CG  ASP A 114       4.352 154.007  -6.687  1.00 78.89           C
ATOM    720  OD1 ASP A 114       4.458 154.313  -7.896  1.00 86.46           O
ATOM    721  OD2 ASP A 114       4.700 154.796  -5.789  1.00 79.96           O
ATOM    722  N   ALA A 115       6.046 151.826  -8.772  1.00 64.73           N
ATOM    723  CA  ALA A 115       7.430 151.979  -9.182  1.00 65.01           C
ATOM    724  C   ALA A 115       8.169 153.079  -8.417  1.00 69.66           C
ATOM    725  O   ALA A 115       9.333 152.896  -8.073  1.00 69.73           O
ATOM    726  CB  ALA A 115       7.480 152.257 -10.686  1.00 65.82           C
ATOM    727  N   ALA A 116       7.519 154.198  -8.122  1.00 65.75           N
ATOM    728  CA  ALA A 116       8.208 155.288  -7.440  1.00 65.17           C
ATOM    729  C   ALA A 116       8.641 154.873  -6.032  1.00 68.45           C
ATOM    730  O   ALA A 116       9.780 155.114  -5.628  1.00 68.40           O
ATOM    731  CB  ALA A 116       7.319 156.533  -7.386  1.00 65.90           C
ATOM    732  N   SER A 117       7.764 154.238  -5.269  1.00 63.74           N
ATOM    733  CA  SER A 117       8.141 153.831  -3.920  1.00 62.83           C
ATOM    734  C   SER A 117       9.119 152.659  -3.933  1.00 66.20           C
ATOM    735  O   SER A 117       9.985 152.561  -3.065  1.00 65.69           O
ATOM    736  CB  SER A 117       6.908 153.535  -3.075  1.00 64.58           C
ATOM    737  OG  SER A 117       6.119 152.487  -3.608  1.00 69.85           O
ATOM    738  N   TYR A 118       9.076 151.816  -4.954  1.00 62.04           N
ATOM    739  CA  TYR A 118      10.118 150.802  -5.098  1.00 61.59           C
ATOM    740  C   TYR A 118      11.473 151.381  -5.475  1.00 65.17           C
ATOM    741  O   TYR A 118      12.493 150.873  -5.031  1.00 65.10           O
ATOM    742  CB  TYR A 118       9.731 149.745  -6.118  1.00 62.84           C
ATOM    743  CG  TYR A 118       8.788 148.740  -5.529  1.00 64.53           C
ATOM    744  CD1 TYR A 118       9.245 147.814  -4.574  1.00 65.41           C
ATOM    745  CD2 TYR A 118       7.444 148.693  -5.924  1.00 66.56           C
ATOM    746  CE1 TYR A 118       8.381 146.835  -4.048  1.00 66.40           C
ATOM    747  CE2 TYR A 118       6.572 147.732  -5.388  1.00 67.11           C
ATOM    748  CZ  TYR A 118       7.053 146.799  -4.469  1.00 72.69           C
ATOM    749  OH  TYR A 118       6.222 145.823  -4.005  1.00 72.27           O
ATOM    750  N   GLN A 119      11.522 152.484  -6.205  1.00 61.05           N
ATOM    751  CA  GLN A 119      12.803 153.140  -6.452  1.00 60.40           C
ATOM    752  C   GLN A 119      13.363 153.728  -5.159  1.00 63.60           C
ATOM    753  O   GLN A 119      14.578 153.733  -4.977  1.00 63.46           O
ATOM    754  CB  GLN A 119      12.681 154.218  -7.528  1.00 61.49           C
ATOM    755  CG  GLN A 119      12.492 153.627  -8.918  1.00 72.64           C
ATOM    756  CD  GLN A 119      12.315 154.680  -9.980  1.00 94.61           C
ATOM    757  OE1 GLN A 119      11.500 155.586  -9.861  1.00 88.08           O
ATOM    758  NE2 GLN A 119      13.069 154.567 -11.034  1.00 91.20           N
ATOM    759  N   ARG A 120      12.508 154.136  -4.227  1.00 58.81           N
ATOM    760  CA  ARG A 120      12.974 154.586  -2.904  1.00 58.02           C
ATOM    761  C   ARG A 120      13.525 153.415  -2.103  1.00 61.69           C
ATOM    762  O   ARG A 120      14.542 153.544  -1.423  1.00 61.72           O
ATOM    763  CB  ARG A 120      11.847 155.240  -2.093  1.00 57.09           C
ATOM    764  CG  ARG A 120      11.231 156.460  -2.750  1.00 62.93           C
ATOM    765  CD  ARG A 120       9.906 156.840  -2.105  1.00 70.78           C
ATOM    766  NE  ARG A 120       9.144 157.699  -3.019  1.00 80.14           N
ATOM    767  CZ  ARG A 120       7.859 158.008  -2.935  1.00 96.62           C
ATOM    768  NH1 ARG A 120       7.044 157.562  -2.019  1.00 84.57           N
ATOM    769  NH2 ARG A 120       7.348 158.787  -3.838  1.00 86.10           N
ATOM    770  N   LEU A 121      12.881 152.260  -2.203  1.00 57.35           N
ATOM    771  CA  LEU A 121      13.381 151.050  -1.546  1.00 56.57           C
ATOM    772  C   LEU A 121      14.739 150.691  -2.136  1.00 60.55           C
ATOM    773  O   LEU A 121      15.689 150.391  -1.418  1.00 60.77           O
ATOM    774  CB  LEU A 121      12.390 149.888  -1.723  1.00 56.45           C
ATOM    775  CG  LEU A 121      12.764 148.528  -1.109  1.00 60.70           C
ATOM    776  CD1 LEU A 121      12.913 148.561   0.402  1.00 60.67           C
ATOM    777  CD2 LEU A 121      11.745 147.465  -1.507  1.00 62.41           C
ATOM    778  N   ASN A 122      14.841 150.760  -3.452  1.00 56.43           N
ATOM    779  CA  ASN A 122      16.081 150.437  -4.139  1.00 56.42           C
ATOM    780  C   ASN A 122      17.222 151.379  -3.757  1.00 62.28           C
ATOM    781  O   ASN A 122      18.311 150.927  -3.402  1.00 62.41           O
ATOM    782  CB  ASN A 122      15.849 150.459  -5.650  1.00 55.83           C
ATOM    783  CG  ASN A 122      17.017 149.914  -6.409  1.00 83.52           C
ATOM    784  OD1 ASN A 122      17.670 148.986  -5.956  1.00 84.45           O
ATOM    785  ND2 ASN A 122      17.308 150.481  -7.543  1.00 74.54           N
ATOM    786  N   SER A 123      16.975 152.681  -3.757  1.00 59.22           N
ATOM    787  CA  SER A 123      18.014 153.651  -3.416  1.00 58.89           C
ATOM    788  C   SER A 123      18.408 153.527  -1.955  1.00 62.82           C
ATOM    789  O   SER A 123      19.556 153.773  -1.594  1.00 62.74           O
ATOM    790  CB  SER A 123      17.529 155.076  -3.679  1.00 61.74           C
ATOM    791  OG  SER A 123      16.374 155.352  -2.909  1.00 67.58           O
ATOM    792  N   HIS A 124      17.481 153.121  -1.098  1.00 59.04           N
ATOM    793  CA  HIS A 124      17.825 152.893   0.298  1.00 58.76           C
ATOM    794  C   HIS A 124      18.805 151.738   0.407  1.00 62.17           C
ATOM    795  O   HIS A 124      19.805 151.822   1.118  1.00 61.78           O
ATOM    796  CB  HIS A 124      16.596 152.579   1.143  1.00 59.51           C
ATOM    797  CG  HIS A 124      16.925 152.422   2.591  1.00 63.15           C
ATOM    798  ND1 HIS A 124      17.031 153.470   3.471  1.00 65.09           N
ATOM    799  CD2 HIS A 124      17.333 151.330   3.287  1.00 65.32           C
ATOM    800  CE1 HIS A 124      17.458 152.992   4.635  1.00 64.65           C
ATOM    801  NE2 HIS A 124      17.698 151.698   4.560  1.00 65.11           N
ATOM    802  N   MET A 125      18.539 150.663  -0.319  1.00 58.26           N
ATOM    803  CA  MET A 125      19.414 149.498  -0.274  1.00 57.64           C
ATOM    804  C   MET A 125      20.797 149.800  -0.837  1.00 60.53           C
ATOM    805  O   MET A 125      21.790 149.332  -0.294  1.00 59.63           O
ATOM    806  CB  MET A 125      18.779 148.333  -1.027  1.00 59.75           C
ATOM    807  CG  MET A 125      17.544 147.786  -0.337  1.00 62.78           C
ATOM    808  SD  MET A 125      16.965 146.287  -1.132  1.00 66.51           S
ATOM    809  CE  MET A 125      16.236 146.889  -2.624  1.00 62.92           C
ATOM    810  N   TYR A 126      20.892 150.625  -1.871  1.00 57.44           N
ATOM    811  CA  TYR A 126      22.205 151.044  -2.364  1.00 57.43           C
ATOM    812  C   TYR A 126      22.948 151.936  -1.366  1.00 60.36           C
ATOM    813  O   TYR A 126      24.172 151.876  -1.283  1.00 59.35           O
ATOM    814  CB  TYR A 126      22.085 151.795  -3.695  1.00 30.00           C
ATOM    815  CG  TYR A 126      22.000 150.898  -4.916  1.00 30.00           C
ATOM    816  CD1 TYR A 126      23.174 150.383  -5.496  1.00 30.00           C
ATOM    817  CD2 TYR A 126      20.769 150.579  -5.521  1.00 30.00           C
ATOM    818  CE1 TYR A 126      23.119 149.503  -6.612  1.00 30.00           C
ATOM    819  CE2 TYR A 126      20.713 149.705  -6.640  1.00 30.00           C
ATOM    820  CZ  TYR A 126      21.882 149.166  -7.165  1.00 30.00           C
ATOM    821  OH  TYR A 126      21.789 148.315  -8.241  1.00 30.00           O
ATOM    822  N   ALA A 127      22.228 152.749  -0.603  1.00 56.84           N
ATOM    823  CA  ALA A 127      22.837 153.698   0.333  1.00 56.50           C
ATOM    824  C   ALA A 127      23.341 153.109   1.661  1.00 60.65           C
ATOM    825  O   ALA A 127      23.952 153.832   2.464  1.00 60.91           O
ATOM    826  CB  ALA A 127      21.837 154.829   0.612  1.00 57.05           C
ATOM    827  N   LEU A 128      23.081 151.836   1.924  1.00 56.80           N
ATOM    828  CA  LEU A 128      23.588 151.174   3.132  1.00 56.16           C
ATOM    829  C   LEU A 128      25.106 151.016   3.002  1.00 59.58           C
ATOM    830  O   LEU A 128      25.650 151.172   1.911  1.00 59.02           O
ATOM    831  CB  LEU A 128      22.918 149.803   3.295  1.00 55.91           C
ATOM    832  CG  LEU A 128      21.434 149.826   3.702  1.00 59.72           C
ATOM    833  CD1 LEU A 128      20.804 148.463   3.499  1.00 60.36           C
ATOM    834  CD2 LEU A 128      21.242 150.260   5.158  1.00 58.90           C
ATOM    835  N   HIS A 129      25.810 150.734   4.092  1.00 55.53           N
ATOM    836  CA  HIS A 129      27.266 150.544   4.026  1.00 54.78           C
ATOM    837  C   HIS A 129      27.593 149.340   3.157  1.00 58.71           C
ATOM    838  O   HIS A 129      27.120 148.240   3.442  1.00 59.11           O
ATOM    839  CB  HIS A 129      27.868 150.349   5.416  1.00 55.42           C
ATOM    840  CG  HIS A 129      29.353 150.171   5.398  1.00 58.89           C
ATOM    841  ND1 HIS A 129      30.218 151.225   5.208  1.00 60.68           N
ATOM    842  CD2 HIS A 129      30.110 149.044   5.515  1.00 60.59           C
ATOM    843  CE1 HIS A 129      31.473 150.682   5.244  1.00 60.08           C
ATOM    844  NE2 HIS A 129      31.444 149.340   5.413  1.00 60.38           N
ATOM    845  N   LEU A 130      28.340 149.577   2.080  1.00 54.47           N
ATOM    846  CA  LEU A 130      28.588 148.606   1.003  1.00 54.14           C
ATOM    847  C   LEU A 130      27.296 148.018   0.431  1.00 58.91           C
ATOM    848  O   LEU A 130      27.283 146.924  -0.124  1.00 58.72           O
ATOM    849  CB  LEU A 130      29.543 147.492   1.454  1.00 53.78           C
ATOM    850  CG  LEU A 130      30.941 147.918   1.924  1.00 57.36           C
ATOM    851  CD1 LEU A 130      31.653 146.715   2.517  1.00 56.98           C
ATOM    852  CD2 LEU A 130      31.786 148.498   0.792  1.00 58.98           C
ATOM    853  N   GLY A 131      26.204 148.761   0.538  1.00 55.95           N
ATOM    854  CA  GLY A 131      24.898 148.284   0.121  1.00 56.15           C
ATOM    855  C   GLY A 131      24.822 148.022  -1.364  1.00 61.44           C
ATOM    856  O   GLY A 131      24.155 147.097  -1.815  1.00 62.14           O
ATOM    857  N   SER A 132      25.594 148.766  -2.138  1.00 57.63           N
ATOM    858  CA  SER A 132      25.682 148.544  -3.576  1.00 57.19           C
ATOM    859  C   SER A 132      26.331 147.212  -3.942  1.00 61.29           C
ATOM    860  O   SER A 132      26.049 146.652  -4.999  1.00 60.36           O
ATOM    861  CB  SER A 132      26.536 149.658  -4.157  1.00 60.65           C
ATOM    862  OG  SER A 132      27.767 149.666  -3.463  1.00 69.13           O
ATOM    863  N   GLN A 133      27.189 146.692  -3.075  1.00 59.03           N
ATOM    864  CA  GLN A 133      27.920 145.446  -3.319  1.00 59.24           C
ATOM    865  C   GLN A 133      27.288 144.274  -2.570  1.00 63.44           C
ATOM    866  O   GLN A 133      27.695 143.120  -2.707  1.00 63.35           O
ATOM    867  CB  GLN A 133      29.373 145.621  -2.872  1.00 60.76           C
ATOM    868  CG  GLN A 133      30.082 146.754  -3.609  1.00 76.87           C
ATOM    869  CD  GLN A 133      31.549 146.843  -3.278  1.00 99.07           C
ATOM    870  OE1 GLN A 133      32.298 145.881  -3.438  1.00 95.00           O
ATOM    871  NE2 GLN A 133      31.992 147.990  -2.850  1.00 93.44           N
ATOM    872  N   ALA A 134      26.300 144.592  -1.750  1.00 59.28           N
ATOM    873  CA  ALA A 134      25.629 143.618  -0.904  1.00 58.46           C
ATOM    874  C   ALA A 134      24.763 142.618  -1.663  1.00 61.08           C
ATOM    875  O   ALA A 134      24.253 142.909  -2.747  1.00 61.33           O
ATOM    876  CB  ALA A 134      24.764 144.362   0.088  1.00 59.13           C
ATOM    877  N   ASN A 135      24.525 141.489  -1.018  1.00 55.43           N
ATOM    878  CA  ASN A 135      23.571 140.484  -1.480  1.00 54.15           C
ATOM    879  C   ASN A 135      22.178 140.910  -1.011  1.00 57.03           C
ATOM    880  O   ASN A 135      22.086 141.608  -0.002  1.00 56.42           O
ATOM    881  CB  ASN A 135      23.927 139.151  -0.824  1.00 52.35           C
ATOM    882  CG  ASN A 135      25.268 138.624  -1.265  1.00 67.31           C
ATOM    883  OD1 ASN A 135      25.626 138.678  -2.434  1.00 58.21           O
ATOM    884  ND2 ASN A 135      26.032 138.122  -0.335  1.00 57.84           N
ATOM    885  N   ARG A 136      21.103 140.489  -1.673  1.00 53.33           N
ATOM    886  CA  ARG A 136      19.733 140.857  -1.266  1.00 53.22           C
ATOM    887  C   ARG A 136      18.821 139.646  -1.073  1.00 56.20           C
ATOM    888  O   ARG A 136      18.804 138.734  -1.898  1.00 55.71           O
ATOM    889  CB  ARG A 136      19.111 141.828  -2.281  1.00 54.45           C
ATOM    890  CG  ARG A 136      19.857 143.157  -2.391  1.00 64.44           C
ATOM    891  CD  ARG A 136      19.172 144.167  -3.308  1.00 72.94           C
ATOM    892  NE  ARG A 136      19.999 145.382  -3.419  1.00 82.99           N
ATOM    893  CZ  ARG A 136      19.736 146.476  -4.121  1.00 93.40           C
ATOM    894  NH1 ARG A 136      18.735 146.583  -4.939  1.00 81.01           N
ATOM    895  NH2 ARG A 136      20.530 147.500  -4.022  1.00 77.65           N
ATOM    896  N   LEU A 137      18.093 139.637   0.036  1.00 51.37           N
ATOM    897  CA  LEU A 137      17.220 138.532   0.445  1.00 50.46           C
ATOM    898  C   LEU A 137      15.795 139.035   0.696  1.00 52.46           C
ATOM    899  O   LEU A 137      15.515 139.600   1.747  1.00 51.50           O
ATOM    900  CB  LEU A 137      17.720 137.891   1.752  1.00 50.78           C
ATOM    901  CG  LEU A 137      19.096 137.226   1.889  1.00 55.84           C
ATOM    902  CD1 LEU A 137      20.257 138.220   2.048  1.00 56.08           C
ATOM    903  CD2 LEU A 137      19.083 136.308   3.095  1.00 58.19           C
ATOM    904  N   PHE A 138      14.894 138.858  -0.257  1.00 48.50           N
ATOM    905  CA  PHE A 138      13.523 139.357  -0.135  1.00 47.76           C
ATOM    906  C   PHE A 138      12.587 138.341   0.511  1.00 52.64           C
ATOM    907  O   PHE A 138      12.154 137.392  -0.133  1.00 52.70           O
ATOM    908  CB  PHE A 138      12.976 139.726  -1.515  1.00 48.96           C
ATOM    909  CG  PHE A 138      13.722 140.852  -2.173  1.00 49.50           C
ATOM    910  CD1 PHE A 138      14.857 140.601  -2.969  1.00 51.18           C
ATOM    911  CD2 PHE A 138      13.296 142.179  -1.985  1.00 51.19           C
ATOM    912  CE1 PHE A 138      15.599 141.669  -3.525  1.00 51.97           C
ATOM    913  CE2 PHE A 138      14.026 143.257  -2.536  1.00 53.67           C
ATOM    914  CZ  PHE A 138      15.191 142.999  -3.286  1.00 51.32           C
ATOM    915  N   TYR A 139      12.264 138.542   1.777  1.00 48.86           N
ATOM    916  CA  TYR A 139      11.322 137.690   2.494  1.00 48.86           C
ATOM    917  C   TYR A 139       9.924 138.235   2.254  1.00 55.21           C
ATOM    918  O   TYR A 139       9.714 139.450   2.303  1.00 55.98           O
ATOM    919  CB  TYR A 139      11.635 137.695   3.995  1.00 49.93           C
ATOM    920  CG  TYR A 139      12.933 136.985   4.315  1.00 52.41           C
ATOM    921  CD1 TYR A 139      14.173 137.658   4.258  1.00 53.35           C
ATOM    922  CD2 TYR A 139      12.930 135.613   4.628  1.00 54.70           C
ATOM    923  CE1 TYR A 139      15.391 136.946   4.430  1.00 54.24           C
ATOM    924  CE2 TYR A 139      14.143 134.904   4.812  1.00 55.88           C
ATOM    925  CZ  TYR A 139      15.361 135.571   4.675  1.00 60.85           C
ATOM    926  OH  TYR A 139      16.520 134.843   4.756  1.00 61.05           O
ATOM    927  N   LEU A 140       8.971 137.350   1.998  1.00 51.89           N
ATOM    928  CA  LEU A 140       7.586 137.753   1.764  1.00 51.67           C
ATOM    929  C   LEU A 140       6.710 137.392   2.952  1.00 56.50           C
ATOM    930  O   LEU A 140       6.612 136.230   3.338  1.00 55.72           O
ATOM    931  CB  LEU A 140       7.032 137.061   0.516  1.00 51.59           C
ATOM    932  CG  LEU A 140       7.751 137.311  -0.818  1.00 55.96           C
ATOM    933  CD1 LEU A 140       7.081 136.460  -1.879  1.00 56.23           C
ATOM    934  CD2 LEU A 140       7.745 138.774  -1.242  1.00 57.75           C
ATOM    935  N   ALA A 141       6.063 138.399   3.516  1.00 54.52           N
ATOM    936  CA  ALA A 141       5.139 138.244   4.631  1.00 55.13           C
ATOM    937  C   ALA A 141       3.847 138.963   4.231  1.00 61.46           C
ATOM    938  O   ALA A 141       3.277 139.745   4.990  1.00 61.22           O
ATOM    939  CB  ALA A 141       5.763 138.842   5.884  1.00 55.80           C
ATOM    940  N   LEU A 142       3.439 138.714   2.994  1.00 59.57           N
ATOM    941  CA  LEU A 142       2.317 139.399   2.352  1.00 59.98           C
ATOM    942  C   LEU A 142       1.260 138.416   1.870  1.00 66.76           C
ATOM    943  O   LEU A 142       1.578 137.242   1.662  1.00 67.00           O
ATOM    944  CB  LEU A 142       2.843 140.169   1.132  1.00 59.78           C
ATOM    945  CG  LEU A 142       3.568 141.483   1.430  1.00 64.16           C
ATOM    946  CD1 LEU A 142       4.185 142.070   0.179  1.00 64.34           C
ATOM    947  CD2 LEU A 142       2.607 142.496   2.020  1.00 65.64           C
ATOM    948  N   PRO A 143       0.015 138.883   1.646  1.00 64.64           N
ATOM    949  CA  PRO A 143      -0.950 137.962   1.035  1.00 64.58           C
ATOM    950  C   PRO A 143      -0.471 137.418  -0.313  1.00 70.32           C
ATOM    951  O   PRO A 143       0.245 138.102  -1.053  1.00 69.96           O
ATOM    952  CB  PRO A 143      -2.195 138.833   0.851  1.00 66.06           C
ATOM    953  CG  PRO A 143      -2.058 139.883   1.860  1.00 69.97           C
ATOM    954  CD  PRO A 143      -0.601 140.206   1.865  1.00 65.19           C
ATOM    955  N   PRO A 144      -0.888 136.196  -0.680  1.00 68.27           N
ATOM    956  CA  PRO A 144      -0.410 135.623  -1.946  1.00 67.89           C
ATOM    957  C   PRO A 144      -0.939 136.332  -3.189  1.00 71.53           C
ATOM    958  O   PRO A 144      -0.375 136.237  -4.282  1.00 71.56           O
ATOM    959  CB  PRO A 144      -0.924 134.189  -1.875  1.00 69.49           C
ATOM    960  CG  PRO A 144      -2.167 134.316  -1.079  1.00 73.69           C
ATOM    961  CD  PRO A 144      -1.782 135.253   0.015  1.00 68.95           C
ATOM    962  N   THR A 145      -1.988 137.118  -3.012  1.00 67.34           N
ATOM    963  CA  THR A 145      -2.561 137.932  -4.073  1.00 67.01           C
ATOM    964  C   THR A 145      -1.616 139.075  -4.437  1.00 69.98           C
ATOM    965  O   THR A 145      -1.666 139.610  -5.541  1.00 69.30           O
ATOM    966  CB  THR A 145      -3.880 138.522  -3.566  1.00 75.67           C
ATOM    967  OG1 THR A 145      -3.622 139.206  -2.338  1.00 75.87           O
ATOM    968  CG2 THR A 145      -4.890 137.429  -3.241  1.00 73.81           C
ATOM    969  N   VAL A 146      -0.695 139.389  -3.536  1.00 65.85           N
ATOM    970  CA  VAL A 146       0.262 140.483  -3.698  1.00 64.71           C
ATOM    971  C   VAL A 146       1.609 139.938  -4.222  1.00 66.08           C
ATOM    972  O   VAL A 146       2.543 140.682  -4.529  1.00 65.75           O
ATOM    973  CB  VAL A 146       0.363 141.249  -2.329  1.00 68.40           C
ATOM    974  CG1 VAL A 146       1.197 142.512  -2.418  1.00 68.23           C
ATOM    975  CG2 VAL A 146      -1.044 141.664  -1.833  1.00 68.09           C
ATOM    976  N   TYR A 147       1.741 138.622  -4.352  1.00 60.94           N
ATOM    977  CA  TYR A 147       3.010 138.040  -4.807  1.00 60.50           C
ATOM    978  C   TYR A 147       3.427 138.467  -6.217  1.00 63.76           C
ATOM    979  O   TYR A 147       4.605 138.749  -6.445  1.00 62.30           O
ATOM    980  CB  TYR A 147       2.979 136.504  -4.774  1.00 61.71           C
ATOM    981  CG  TYR A 147       3.001 135.825  -3.406  1.00 63.75           C
ATOM    982  CD1 TYR A 147       3.155 136.548  -2.195  1.00 65.80           C
ATOM    983  CD2 TYR A 147       2.904 134.418  -3.324  1.00 64.71           C
ATOM    984  CE1 TYR A 147       3.252 135.873  -0.948  1.00 66.54           C
ATOM    985  CE2 TYR A 147       3.002 133.744  -2.073  1.00 65.83           C
ATOM    986  CZ  TYR A 147       3.193 134.483  -0.902  1.00 73.56           C
ATOM    987  OH  TYR A 147       3.337 133.848   0.302  1.00 74.17           O
ATOM    988  N   GLU A 148       2.501 138.511  -7.163  1.00 60.91           N
ATOM    989  CA  GLU A 148       2.824 138.793  -8.563  1.00 60.50           C
ATOM    990  C   GLU A 148       3.450 140.174  -8.773  1.00 64.09           C
ATOM    991  O   GLU A 148       4.509 140.294  -9.404  1.00 63.99           O
ATOM    992  CB  GLU A 148       1.537 138.666  -9.387  1.00 61.82           C
ATOM    993  CG  GLU A 148       1.684 138.793 -10.898  1.00 72.10           C
ATOM    994  CD  GLU A 148       0.344 138.715 -11.617  1.00 92.86           C
ATOM    995  OE1 GLU A 148      -0.701 138.472 -10.966  1.00 85.77           O
ATOM    996  OE2 GLU A 148       0.299 138.883 -12.856  1.00 84.94           O
ATOM    997  N   ALA A 149       2.829 141.209  -8.222  1.00 60.20           N
ATOM    998  CA  ALA A 149       3.321 142.572  -8.402  1.00 59.28           C
ATOM    999  C   ALA A 149       4.665 142.766  -7.717  1.00 61.54           C
ATOM   1000  O   ALA A 149       5.549 143.437  -8.241  1.00 61.46           O
ATOM   1001  CB  ALA A 149       2.316 143.573  -7.853  1.00 59.90           C
ATOM   1002  N   VAL A 150       4.838 142.167  -6.550  1.00 56.25           N
ATOM   1003  CA  VAL A 150       6.112 142.277  -5.847  1.00 55.15           C
ATOM   1004  C   VAL A 150       7.201 141.572  -6.652  1.00 59.39           C
ATOM   1005  O   VAL A 150       8.279 142.129  -6.826  1.00 59.49           O
ATOM   1006  CB  VAL A 150       5.985 141.731  -4.406  1.00 58.01           C
ATOM   1007  CG1 VAL A 150       7.337 141.635  -3.708  1.00 57.53           C
ATOM   1008  CG2 VAL A 150       5.053 142.637  -3.591  1.00 57.57           C
ATOM   1009  N   THR A 151       6.919 140.406  -7.220  1.00 55.81           N
ATOM   1010  CA  THR A 151       7.917 139.696  -8.030  1.00 55.97           C
ATOM   1011  C   THR A 151       8.339 140.571  -9.210  1.00 60.25           C
ATOM   1012  O   THR A 151       9.528 140.724  -9.508  1.00 59.44           O
ATOM   1013  CB  THR A 151       7.353 138.362  -8.590  1.00 63.71           C
ATOM   1014  OG1 THR A 151       6.814 137.569  -7.531  1.00 65.43           O
ATOM   1015  CG2 THR A 151       8.410 137.510  -9.249  1.00 59.41           C
ATOM   1016  N   LYS A 152       7.354 141.186  -9.855  1.00 57.62           N
ATOM   1017  CA  LYS A 152       7.611 142.087 -10.977  1.00 57.93           C
ATOM   1018  C   LYS A 152       8.471 143.268 -10.538  1.00 61.67           C
ATOM   1019  O   LYS A 152       9.492 143.542 -11.145  1.00 60.77           O
ATOM   1020  CB  LYS A 152       6.279 142.595 -11.538  1.00 60.84           C
ATOM   1021  CG  LYS A 152       6.421 143.578 -12.704  1.00 76.66           C
ATOM   1022  CD  LYS A 152       5.127 144.309 -13.042  1.00 87.36           C
ATOM   1023  CE  LYS A 152       4.753 145.302 -11.937  1.00104.28           C
ATOM   1024  NZ  LYS A 152       3.594 146.167 -12.282  1.00118.03           N
ATOM   1025  N   ASN A 153       8.083 143.969  -9.484  1.00 58.53           N
ATOM   1026  CA  ASN A 153       8.806 145.172  -9.068  1.00 58.36           C
ATOM   1027  C   ASN A 153      10.213 144.888  -8.548  1.00 62.64           C
ATOM   1028  O   ASN A 153      11.117 145.713  -8.718  1.00 63.10           O
ATOM   1029  CB  ASN A 153       8.019 145.931  -8.003  1.00 57.78           C
ATOM   1030  CG  ASN A 153       6.932 146.798  -8.593  1.00 69.22           C
ATOM   1031  OD1 ASN A 153       7.179 147.905  -9.051  1.00 64.07           O
ATOM   1032  ND2 ASN A 153       5.725 146.310  -8.590  1.00 54.23           N
ATOM   1033  N   ILE A 154      10.437 143.714  -7.969  1.00 58.11           N
ATOM   1034  CA  ILE A 154      11.796 143.336  -7.584  1.00 57.52           C
ATOM   1035  C   ILE A 154      12.619 143.232  -8.859  1.00 62.16           C
ATOM   1036  O   ILE A 154      13.714 143.782  -8.928  1.00 61.85           O
ATOM   1037  CB  ILE A 154      11.876 142.016  -6.747  1.00 60.19           C
ATOM   1038  CG1 ILE A 154      11.225 142.227  -5.366  1.00 60.00           C
ATOM   1039  CG2 ILE A 154      13.355 141.563  -6.534  1.00 60.95           C
ATOM   1040  CD1 ILE A 154      10.898 140.939  -4.597  1.00 60.73           C
ATOM   1041  N   HIS A 155      12.090 142.589  -9.889  1.00 59.54           N
ATOM   1042  CA  HIS A 155      12.836 142.465 -11.136  1.00 59.95           C
ATOM   1043  C   HIS A 155      13.053 143.821 -11.813  1.00 67.20           C
ATOM   1044  O   HIS A 155      14.142 144.109 -12.306  1.00 67.34           O
ATOM   1045  CB  HIS A 155      12.119 141.513 -12.092  1.00 60.33           C
ATOM   1046  CG  HIS A 155      12.940 141.162 -13.290  1.00 63.63           C
ATOM   1047  ND1 HIS A 155      13.911 140.189 -13.305  1.00 65.55           N
ATOM   1048  CD2 HIS A 155      12.981 141.721 -14.527  1.00 65.33           C
ATOM   1049  CE1 HIS A 155      14.500 140.212 -14.499  1.00 64.90           C
ATOM   1050  NE2 HIS A 155      13.961 141.121 -15.286  1.00 65.12           N
ATOM   1051  N   GLU A 156      12.033 144.667 -11.817  1.00 65.08           N
ATOM   1052  CA  GLU A 156      12.107 145.986 -12.447  1.00 65.39           C
ATOM   1053  C   GLU A 156      13.104 146.946 -11.792  1.00 69.69           C
ATOM   1054  O   GLU A 156      13.842 147.632 -12.511  1.00 70.07           O
ATOM   1055  CB  GLU A 156      10.729 146.651 -12.430  1.00 66.93           C
ATOM   1056  CG  GLU A 156       9.702 146.032 -13.381  1.00 79.42           C
ATOM   1057  CD  GLU A 156       8.312 146.639 -13.219  1.00105.71           C
ATOM   1058  OE1 GLU A 156       7.891 146.926 -12.079  1.00103.51           O
ATOM   1059  OE2 GLU A 156       7.601 146.829 -14.234  1.00101.83           O
ATOM   1060  N   SER A 157      13.155 147.003 -10.465  1.00 65.11           N
ATOM   1061  CA  SER A 157      14.069 147.927  -9.773  1.00 64.06           C
ATOM   1062  C   SER A 157      14.915 147.358  -8.640  1.00 66.80           C
ATOM   1063  O   SER A 157      16.096 147.683  -8.522  1.00 67.08           O
ATOM   1064  CB  SER A 157      13.297 149.133  -9.235  1.00 66.74           C
ATOM   1065  OG  SER A 157      14.184 150.117  -8.723  1.00 72.36           O
ATOM   1066  N   CYS A 158      14.342 146.529  -7.784  1.00 61.53           N
ATOM   1067  CA  CYS A 158      15.028 146.141  -6.555  1.00 60.54           C
ATOM   1068  C   CYS A 158      16.158 145.111  -6.647  1.00 63.66           C
ATOM   1069  O   CYS A 158      16.718 144.750  -5.614  1.00 63.54           O
ATOM   1070  CB  CYS A 158      13.992 145.633  -5.557  1.00 60.68           C
ATOM   1071  SG  CYS A 158      12.546 146.708  -5.454  1.00 64.54           S
ATOM   1072  N   MET A 159      16.521 144.602  -7.815  1.00 59.51           N
ATOM   1073  CA  MET A 159      17.641 143.660  -7.873  1.00 59.30           C
ATOM   1074  C   MET A 159      18.980 144.381  -7.748  1.00 65.24           C
ATOM   1075  O   MET A 159      19.207 145.444  -8.321  1.00 65.00           O
ATOM   1076  CB  MET A 159      17.662 142.852  -9.171  1.00 61.43           C
ATOM   1077  CG  MET A 159      16.532 141.847  -9.299  1.00 65.27           C
ATOM   1078  SD  MET A 159      16.586 140.939 -10.858  1.00 69.98           S
ATOM   1079  CE  MET A 159      18.065 139.909 -10.677  1.00 66.76           C
ATOM   1080  N   SER A 160      19.889 143.752  -7.025  1.00 62.92           N
ATOM   1081  CA  SER A 160      21.289 144.152  -6.990  1.00 63.20           C
ATOM   1082  C   SER A 160      21.942 143.634  -8.264  1.00 67.29           C
ATOM   1083  O   SER A 160      21.379 142.764  -8.931  1.00 68.09           O
ATOM   1084  CB  SER A 160      21.986 143.522  -5.787  1.00 67.68           C
ATOM   1085  OG  SER A 160      21.933 142.108  -5.800  1.00 78.36           O
ATOM   1086  N   GLN A 161      23.117 144.140  -8.612  1.00 62.03           N
ATOM   1087  CA  GLN A 161      23.821 143.689  -9.816  1.00 60.71           C
ATOM   1088  C   GLN A 161      25.184 143.073  -9.495  1.00 62.75           C
ATOM   1089  O   GLN A 161      25.787 142.410 -10.344  1.00 63.09           O
ATOM   1090  CB  GLN A 161      23.997 144.876 -10.770  1.00 61.96           C
ATOM   1091  CG  GLN A 161      22.683 145.559 -11.182  1.00 80.58           C
ATOM   1092  CD  GLN A 161      22.881 146.780 -12.059  1.00 99.14           C
ATOM   1093  OE1 GLN A 161      23.948 147.396 -12.074  1.00 95.74           O
ATOM   1094  NE2 GLN A 161      21.856 147.156 -12.775  1.00 87.03           N
ATOM   1095  N   ILE A 162      25.694 143.301  -8.291  1.00 57.32           N
ATOM   1096  CA  ILE A 162      27.014 142.790  -7.898  1.00 56.36           C
ATOM   1097  C   ILE A 162      26.817 141.548  -7.027  1.00 59.04           C
ATOM   1098  O   ILE A 162      27.381 140.487  -7.302  1.00 58.88           O
ATOM   1099  CB  ILE A 162      27.851 143.890  -7.163  1.00 59.53           C
ATOM   1100  CG1 ILE A 162      28.031 145.116  -8.081  1.00 59.74           C
ATOM   1101  CG2 ILE A 162      29.229 143.348  -6.734  1.00 60.84           C
ATOM   1102  CD1 ILE A 162      28.636 146.362  -7.428  1.00 65.58           C
ATOM   1103  N   GLY A 163      25.987 141.661  -6.002  1.00 54.02           N
ATOM   1104  CA  GLY A 163      25.662 140.536  -5.142  1.00 53.21           C
ATOM   1105  C   GLY A 163      24.564 139.692  -5.753  1.00 55.54           C
ATOM   1106  O   GLY A 163      24.043 140.025  -6.821  1.00 56.54           O
ATOM   1107  N   TRP A 164      24.203 138.598  -5.101  1.00 48.46           N
ATOM   1108  CA  TRP A 164      23.109 137.755  -5.578  1.00 46.30           C
ATOM   1109  C   TRP A 164      21.776 138.265  -5.031  1.00 49.10           C
ATOM   1110  O   TRP A 164      21.733 139.037  -4.071  1.00 48.38           O
ATOM   1111  CB  TRP A 164      23.351 136.280  -5.225  1.00 44.13           C
ATOM   1112  CG  TRP A 164      23.825 135.995  -3.828  1.00 44.30           C
ATOM   1113  CD1 TRP A 164      25.063 135.571  -3.466  1.00 47.09           C
ATOM   1114  CD2 TRP A 164      23.068 136.041  -2.605  1.00 43.63           C
ATOM   1115  NE1 TRP A 164      25.143 135.326  -2.125  1.00 46.14           N
ATOM   1116  CE2 TRP A 164      23.925 135.587  -1.561  1.00 47.11           C
ATOM   1117  CE3 TRP A 164      21.753 136.422  -2.279  1.00 44.45           C
ATOM   1118  CZ2 TRP A 164      23.496 135.496  -0.222  1.00 45.90           C
ATOM   1119  CZ3 TRP A 164      21.315 136.321  -0.946  1.00 45.48           C
ATOM   1120  CH2 TRP A 164      22.190 135.843   0.072  1.00 45.84           C
ATOM   1121  N   ASN A 165      20.685 137.822  -5.641  1.00 44.92           N
ATOM   1122  CA  ASN A 165      19.330 138.234  -5.275  1.00 43.98           C
ATOM   1123  C   ASN A 165      18.482 136.996  -5.056  1.00 45.44           C
ATOM   1124  O   ASN A 165      18.326 136.208  -5.982  1.00 45.36           O
ATOM   1125  CB  ASN A 165      18.702 139.029  -6.420  1.00 43.94           C
ATOM   1126  CG  ASN A 165      19.409 140.314  -6.667  1.00 57.40           C
ATOM   1127  OD1 ASN A 165      19.265 141.259  -5.903  1.00 55.80           O
ATOM   1128  ND2 ASN A 165      20.181 140.375  -7.714  1.00 46.04           N
ATOM   1129  N   ARG A 166      17.923 136.812  -3.869  1.00 39.95           N
ATOM   1130  CA  ARG A 166      17.100 135.634  -3.578  1.00 38.80           C
ATOM   1131  C   ARG A 166      15.763 136.096  -3.027  1.00 42.70           C
ATOM   1132  O   ARG A 166      15.709 137.125  -2.359  1.00 40.73           O
ATOM   1133  CB  ARG A 166      17.832 134.696  -2.607  1.00 36.44           C
ATOM   1134  CG  ARG A 166      19.161 134.181  -3.172  1.00 37.26           C
ATOM   1135  CD  ARG A 166      19.933 133.292  -2.202  1.00 36.72           C
ATOM   1136  NE  ARG A 166      21.338 133.123  -2.602  1.00 42.95           N
ATOM   1137  CZ  ARG A 166      21.824 132.331  -3.549  1.00 57.19           C
ATOM   1138  NH1 ARG A 166      21.099 131.604  -4.359  1.00 55.76           N
ATOM   1139  NH2 ARG A 166      23.114 132.274  -3.702  1.00 33.68           N
ATOM   1140  N   ILE A 167      14.700 135.364  -3.321  1.00 41.93           N
ATOM   1141  CA  ILE A 167      13.347 135.696  -2.874  1.00 42.18           C
ATOM   1142  C   ILE A 167      12.859 134.463  -2.127  1.00 42.70           C
ATOM   1143  O   ILE A 167      13.004 133.328  -2.594  1.00 40.39           O
ATOM   1144  CB  ILE A 167      12.371 136.056  -4.037  1.00 45.79           C
ATOM   1145  CG1 ILE A 167      12.954 137.188  -4.908  1.00 46.65           C
ATOM   1146  CG2 ILE A 167      10.983 136.478  -3.471  1.00 46.81           C
ATOM   1147  CD1 ILE A 167      12.153 137.519  -6.171  1.00 57.83           C
ATOM   1148  N   ILE A 168      12.339 134.690  -0.935  1.00 39.15           N
ATOM   1149  CA  ILE A 168      11.910 133.640  -0.031  1.00 39.70           C
ATOM   1150  C   ILE A 168      10.392 133.712  -0.043  1.00 44.90           C
ATOM   1151  O   ILE A 168       9.811 134.751   0.269  1.00 43.81           O
ATOM   1152  CB  ILE A 168      12.487 133.859   1.390  1.00 42.63           C
ATOM   1153  CG1 ILE A 168      14.026 133.970   1.362  1.00 42.69           C
ATOM   1154  CG2 ILE A 168      12.085 132.699   2.308  1.00 42.61           C
ATOM   1155  CD1 ILE A 168      14.633 135.376   1.136  1.00 45.67           C
ATOM   1156  N   VAL A 169       9.761 132.636  -0.487  1.00 42.88           N
ATOM   1157  CA  VAL A 169       8.336 132.641  -0.807  1.00 43.14           C
ATOM   1158  C   VAL A 169       7.692 131.613   0.109  1.00 48.93           C
ATOM   1159  O   VAL A 169       8.273 130.555   0.366  1.00 49.63           O
ATOM   1160  CB  VAL A 169       8.086 132.301  -2.312  1.00 46.99           C
ATOM   1161  CG1 VAL A 169       6.614 132.543  -2.708  1.00 46.70           C
ATOM   1162  CG2 VAL A 169       8.986 133.144  -3.232  1.00 46.85           C
ATOM   1163  N   GLU A 170       6.507 131.914   0.615  1.00 45.97           N
ATOM   1164  CA  GLU A 170       5.822 131.033   1.552  1.00 46.21           C
ATOM   1165  C   GLU A 170       4.453 130.651   1.011  1.00 53.10           C
ATOM   1166  O   GLU A 170       3.962 131.244   0.053  1.00 53.66           O
ATOM   1167  CB  GLU A 170       5.689 131.710   2.917  1.00 47.28           C
ATOM   1168  CG  GLU A 170       7.044 132.046   3.536  1.00 57.08           C
ATOM   1169  CD  GLU A 170       6.973 132.346   5.022  1.00 79.35           C
ATOM   1170  OE1 GLU A 170       6.025 131.881   5.688  1.00 83.24           O
ATOM   1171  OE2 GLU A 170       7.908 132.975   5.567  1.00 72.57           O
ATOM   1172  N   LYS A 171       3.843 129.648   1.623  1.00 50.33           N
ATOM   1173  CA  LYS A 171       2.520 129.181   1.221  1.00 50.70           C
ATOM   1174  C   LYS A 171       1.455 130.252   1.471  1.00 57.17           C
ATOM   1175  O   LYS A 171       1.654 131.113   2.329  1.00 57.32           O
ATOM   1176  CB  LYS A 171       2.146 127.934   2.023  1.00 52.70           C
ATOM   1177  CG  LYS A 171       2.931 126.684   1.677  1.00 65.50           C
ATOM   1178  CD  LYS A 171       2.116 125.442   1.977  1.00 72.54           C
ATOM   1179  CE  LYS A 171       1.751 125.318   3.447  1.00 76.72           C
ATOM   1180  NZ  LYS A 171       1.053 124.031   3.710  1.00 82.76           N
ATOM   1181  N   PRO A 172       0.291 130.173   0.796  1.00 54.92           N
ATOM   1182  CA  PRO A 172      -0.067 129.215  -0.260  1.00 54.29           C
ATOM   1183  C   PRO A 172       0.630 129.495  -1.587  1.00 56.97           C
ATOM   1184  O   PRO A 172       0.978 130.628  -1.909  1.00 56.62           O
ATOM   1185  CB  PRO A 172      -1.585 129.365  -0.357  1.00 55.89           C
ATOM   1186  CG  PRO A 172      -1.812 130.758  -0.032  1.00 60.16           C
ATOM   1187  CD  PRO A 172      -0.835 131.083   1.073  1.00 55.52           C
ATOM   1188  N   PHE A 173       0.803 128.436  -2.359  1.00 51.97           N
ATOM   1189  CA  PHE A 173       1.326 128.492  -3.719  1.00 50.48           C
ATOM   1190  C   PHE A 173       0.200 127.938  -4.572  1.00 51.62           C
ATOM   1191  O   PHE A 173       0.183 126.757  -4.905  1.00 51.23           O
ATOM   1192  CB  PHE A 173       2.555 127.607  -3.908  1.00 52.04           C
ATOM   1193  CG  PHE A 173       3.785 128.102  -3.216  1.00 53.49           C
ATOM   1194  CD1 PHE A 173       4.024 127.773  -1.876  1.00 55.42           C
ATOM   1195  CD2 PHE A 173       4.738 128.856  -3.918  1.00 56.45           C
ATOM   1196  CE1 PHE A 173       5.201 128.205  -1.221  1.00 58.16           C
ATOM   1197  CE2 PHE A 173       5.924 129.276  -3.288  1.00 57.07           C
ATOM   1198  CZ  PHE A 173       6.152 128.959  -1.929  1.00 56.10           C
ATOM   1199  N   GLY A 174      -0.774 128.782  -4.862  1.00 45.66           N
ATOM   1200  CA  GLY A 174      -1.968 128.353  -5.562  1.00 44.08           C
ATOM   1201  C   GLY A 174      -2.896 127.544  -4.677  1.00 46.21           C
ATOM   1202  O   GLY A 174      -2.597 127.216  -3.515  1.00 46.29           O
ATOM   1203  N   ARG A 175      -4.057 127.232  -5.236  1.00 40.65           N
ATOM   1204  CA  ARG A 175      -5.088 126.445  -4.557  1.00 39.84           C
ATOM   1205  C   ARG A 175      -5.414 125.190  -5.355  1.00 44.95           C
ATOM   1206  O   ARG A 175      -6.281 124.402  -4.974  1.00 42.85           O
ATOM   1207  CB  ARG A 175      -6.339 127.314  -4.425  1.00 38.76           C
ATOM   1208  CG  ARG A 175      -6.155 128.561  -3.548  1.00 39.32           C
ATOM   1209  CD  ARG A 175      -7.274 129.553  -3.804  1.00 39.37           C
ATOM   1210  NE  ARG A 175      -8.607 128.980  -3.574  1.00 42.99           N
ATOM   1211  CZ  ARG A 175      -9.747 129.462  -4.049  1.00 62.10           C
ATOM   1212  NH1 ARG A 175      -9.829 130.551  -4.763  1.00 42.58           N
ATOM   1213  NH2 ARG A 175     -10.851 128.804  -3.847  1.00 55.22           N
ATOM   1214  N   ASP A 176      -4.734 125.051  -6.482  1.00 43.89           N
ATOM   1215  CA  ASP A 176      -5.000 124.033  -7.493  1.00 43.37           C
ATOM   1216  C   ASP A 176      -3.783 124.060  -8.416  1.00 49.14           C
ATOM   1217  O   ASP A 176      -2.984 125.006  -8.339  1.00 51.89           O
ATOM   1218  CB  ASP A 176      -6.254 124.394  -8.295  1.00 44.72           C
ATOM   1219  CG  ASP A 176      -6.135 125.736  -8.979  1.00 59.36           C
ATOM   1220  OD1 ASP A 176      -6.346 126.778  -8.326  1.00 64.15           O
ATOM   1221  OD2 ASP A 176      -5.795 125.779 -10.177  1.00 62.53           O
ATOM   1222  N   LEU A 177      -3.644 123.060  -9.278  1.00 41.88           N
ATOM   1223  CA  LEU A 177      -2.497 122.937 -10.185  1.00 40.60           C
ATOM   1224  C   LEU A 177      -2.354 124.100 -11.165  1.00 43.48           C
ATOM   1225  O   LEU A 177      -1.250 124.576 -11.406  1.00 42.58           O
ATOM   1226  CB  LEU A 177      -2.626 121.626 -10.978  1.00 40.54           C
ATOM   1227  CG  LEU A 177      -1.519 121.209 -11.966  1.00 44.93           C
ATOM   1228  CD1 LEU A 177      -0.168 120.988 -11.311  1.00 45.27           C
ATOM   1229  CD2 LEU A 177      -1.927 119.919 -12.679  1.00 45.23           C
ATOM   1230  N   GLN A 178      -3.444 124.584 -11.734  1.00 39.69           N
ATOM   1231  CA  GLN A 178      -3.343 125.633 -12.749  1.00 39.71           C
ATOM   1232  C   GLN A 178      -3.000 126.991 -12.144  1.00 44.41           C
ATOM   1233  O   GLN A 178      -2.221 127.753 -12.716  1.00 44.79           O
ATOM   1234  CB  GLN A 178      -4.653 125.717 -13.523  1.00 40.85           C
ATOM   1235  CG  GLN A 178      -4.903 124.474 -14.369  1.00 48.03           C
ATOM   1236  CD  GLN A 178      -6.348 124.288 -14.765  1.00 68.60           C
ATOM   1237  OE1 GLN A 178      -7.222 125.088 -14.433  1.00 68.46           O
ATOM   1238  NE2 GLN A 178      -6.623 123.210 -15.443  1.00 57.20           N
ATOM   1239  N   SER A 179      -3.528 127.310 -10.974  1.00 40.19           N
ATOM   1240  CA  SER A 179      -3.165 128.573 -10.335  1.00 39.48           C
ATOM   1241  C   SER A 179      -1.749 128.516  -9.785  1.00 42.71           C
ATOM   1242  O   SER A 179      -1.028 129.513  -9.796  1.00 41.57           O
ATOM   1243  CB  SER A 179      -4.132 128.913  -9.211  1.00 44.47           C
ATOM   1244  OG  SER A 179      -5.457 128.891  -9.707  1.00 61.50           O
ATOM   1245  N   SER A 180      -1.308 127.354  -9.331  1.00 40.40           N
ATOM   1246  CA  SER A 180       0.071 127.237  -8.869  1.00 40.93           C
ATOM   1247  C   SER A 180       1.021 127.284 -10.061  1.00 47.35           C
ATOM   1248  O   SER A 180       2.113 127.841  -9.950  1.00 47.68           O
ATOM   1249  CB  SER A 180       0.261 125.959  -8.064  1.00 43.93           C
ATOM   1250  OG  SER A 180      -0.223 124.839  -8.769  1.00 50.41           O
ATOM   1251  N   ASP A 181       0.602 126.770 -11.211  1.00 44.79           N
ATOM   1252  CA  ASP A 181       1.379 126.911 -12.447  1.00 45.08           C
ATOM   1253  C   ASP A 181       1.473 128.376 -12.834  1.00 49.91           C
ATOM   1254  O   ASP A 181       2.514 128.825 -13.284  1.00 48.94           O
ATOM   1255  CB  ASP A 181       0.750 126.170 -13.636  1.00 47.35           C
ATOM   1256  CG  ASP A 181       1.039 124.681 -13.639  1.00 57.42           C
ATOM   1257  OD1 ASP A 181       2.012 124.238 -12.993  1.00 58.04           O
ATOM   1258  OD2 ASP A 181       0.350 123.938 -14.369  1.00 61.39           O
ATOM   1259  N   ARG A 182       0.409 129.144 -12.641  1.00 48.05           N
ATOM   1260  CA  ARG A 182       0.436 130.570 -12.982  1.00 48.18           C
ATOM   1261  C   ARG A 182       1.496 131.281 -12.154  1.00 53.01           C
ATOM   1262  O   ARG A 182       2.303 132.048 -12.677  1.00 53.93           O
ATOM   1263  CB  ARG A 182      -0.936 131.210 -12.735  1.00 47.86           C
ATOM   1264  CG  ARG A 182      -1.056 132.654 -13.193  1.00 56.91           C
ATOM   1265  CD  ARG A 182      -2.377 133.246 -12.724  1.00 63.14           C
ATOM   1266  NE  ARG A 182      -2.538 134.639 -13.161  1.00 71.84           N
ATOM   1267  CZ  ARG A 182      -2.062 135.718 -12.556  1.00 81.93           C
ATOM   1268  NH1 ARG A 182      -1.292 135.700 -11.503  1.00 69.52           N
ATOM   1269  NH2 ARG A 182      -2.362 136.890 -13.030  1.00 62.95           N
ATOM   1270  N   LEU A 183       1.510 130.998 -10.860  1.00 48.88           N
ATOM   1271  CA  LEU A 183       2.463 131.642  -9.964  1.00 48.44           C
ATOM   1272  C   LEU A 183       3.895 131.255 -10.319  1.00 50.77           C
ATOM   1273  O   LEU A 183       4.777 132.107 -10.399  1.00 49.61           O
ATOM   1274  CB  LEU A 183       2.163 131.255  -8.509  1.00 48.89           C
ATOM   1275  CG  LEU A 183       3.048 131.881  -7.417  1.00 54.57           C
ATOM   1276  CD1 LEU A 183       2.957 133.407  -7.360  1.00 55.67           C
ATOM   1277  CD2 LEU A 183       2.677 131.298  -6.058  1.00 56.16           C
ATOM   1278  N   SER A 184       4.146 129.975 -10.545  1.00 47.57           N
ATOM   1279  CA  SER A 184       5.511 129.544 -10.820  1.00 47.60           C
ATOM   1280  C   SER A 184       5.978 129.991 -12.196  1.00 52.57           C
ATOM   1281  O   SER A 184       7.148 130.320 -12.370  1.00 52.25           O
ATOM   1282  CB  SER A 184       5.623 128.030 -10.701  1.00 49.76           C
ATOM   1283  OG  SER A 184       4.739 127.372 -11.588  1.00 59.57           O
ATOM   1284  N   ASN A 185       5.086 130.046 -13.174  1.00 49.77           N
ATOM   1285  CA  ASN A 185       5.468 130.485 -14.513  1.00 49.78           C
ATOM   1286  C   ASN A 185       5.810 131.969 -14.492  1.00 53.65           C
ATOM   1287  O   ASN A 185       6.757 132.394 -15.155  1.00 53.61           O
ATOM   1288  CB  ASN A 185       4.364 130.202 -15.539  1.00 50.29           C
ATOM   1289  CG  ASN A 185       4.161 128.722 -15.786  1.00 77.97           C
ATOM   1290  OD1 ASN A 185       4.928 127.881 -15.332  1.00 72.33           O
ATOM   1291  ND2 ASN A 185       3.136 128.389 -16.518  1.00 72.50           N
ATOM   1292  N   HIS A 186       5.103 132.750 -13.687  1.00 49.82           N
ATOM   1293  CA  HIS A 186       5.440 134.164 -13.532  1.00 49.70           C
ATOM   1294  C   HIS A 186       6.813 134.327 -12.894  1.00 54.14           C
ATOM   1295  O   HIS A 186       7.677 135.021 -13.428  1.00 53.52           O
ATOM   1296  CB  HIS A 186       4.391 134.874 -12.675  1.00 50.49           C
ATOM   1297  CG  HIS A 186       4.691 136.322 -12.447  1.00 54.12           C
ATOM   1298  ND1 HIS A 186       4.712 137.245 -13.469  1.00 55.95           N
ATOM   1299  CD2 HIS A 186       4.991 136.989 -11.297  1.00 55.98           C
ATOM   1300  CE1 HIS A 186       4.994 138.446 -12.879  1.00 55.39           C
ATOM   1301  NE2 HIS A 186       5.155 138.329 -11.542  1.00 55.77           N
ATOM   1302  N   ILE A 187       7.049 133.646 -11.781  1.00 51.26           N
ATOM   1303  CA  ILE A 187       8.323 133.784 -11.074  1.00 50.75           C
ATOM   1304  C   ILE A 187       9.480 133.276 -11.941  1.00 53.42           C
ATOM   1305  O   ILE A 187      10.510 133.939 -12.058  1.00 52.64           O
ATOM   1306  CB  ILE A 187       8.288 133.060  -9.692  1.00 53.71           C
ATOM   1307  CG1 ILE A 187       7.226 133.701  -8.771  1.00 53.93           C
ATOM   1308  CG2 ILE A 187       9.662 133.135  -8.997  1.00 54.49           C
ATOM   1309  CD1 ILE A 187       6.888 132.909  -7.495  1.00 59.12           C
ATOM   1310  N   SER A 188       9.316 132.150 -12.621  1.00 49.76           N
ATOM   1311  CA  SER A 188      10.393 131.609 -13.454  1.00 49.40           C
ATOM   1312  C   SER A 188      10.629 132.378 -14.741  1.00 53.37           C
ATOM   1313  O   SER A 188      11.656 132.179 -15.387  1.00 53.59           O
ATOM   1314  CB  SER A 188      10.160 130.139 -13.794  1.00 52.62           C
ATOM   1315  OG  SER A 188       8.909 129.936 -14.427  1.00 62.16           O
ATOM   1316  N   SER A 189       9.744 133.292 -15.106  1.00 49.11           N
ATOM   1317  CA  SER A 189      10.020 134.145 -16.259  1.00 48.86           C
ATOM   1318  C   SER A 189      10.979 135.272 -15.876  1.00 53.65           C
ATOM   1319  O   SER A 189      11.558 135.921 -16.748  1.00 54.56           O
ATOM   1320  CB  SER A 189       8.731 134.717 -16.851  1.00 52.56           C
ATOM   1321  OG  SER A 189       8.135 135.714 -16.037  1.00 61.26           O
ATOM   1322  N   LEU A 190      11.138 135.510 -14.576  1.00 49.37           N
ATOM   1323  CA  LEU A 190      11.944 136.625 -14.065  1.00 48.50           C
ATOM   1324  C   LEU A 190      13.145 136.235 -13.190  1.00 53.13           C
ATOM   1325  O   LEU A 190      14.117 136.992 -13.098  1.00 54.03           O
ATOM   1326  CB  LEU A 190      11.018 137.544 -13.256  1.00 47.93           C
ATOM   1327  CG  LEU A 190       9.788 138.149 -13.955  1.00 51.40           C
ATOM   1328  CD1 LEU A 190       8.912 138.872 -12.941  1.00 51.20           C
ATOM   1329  CD2 LEU A 190      10.154 139.102 -15.087  1.00 51.99           C
ATOM   1330  N   PHE A 191      13.085 135.084 -12.529  1.00 48.41           N
ATOM   1331  CA  PHE A 191      14.136 134.630 -11.610  1.00 47.44           C
ATOM   1332  C   PHE A 191      14.481 133.154 -11.799  1.00 51.41           C
ATOM   1333  O   PHE A 191      13.609 132.335 -12.110  1.00 51.70           O
ATOM   1334  CB  PHE A 191      13.671 134.845 -10.165  1.00 48.97           C
ATOM   1335  CG  PHE A 191      13.420 136.291  -9.822  1.00 50.31           C
ATOM   1336  CD1 PHE A 191      14.477 137.101  -9.379  1.00 52.33           C
ATOM   1337  CD2 PHE A 191      12.145 136.863  -9.976  1.00 53.43           C
ATOM   1338  CE1 PHE A 191      14.293 138.485  -9.153  1.00 55.01           C
ATOM   1339  CE2 PHE A 191      11.948 138.253  -9.767  1.00 54.08           C
ATOM   1340  CZ  PHE A 191      13.027 139.062  -9.363  1.00 52.91           C
ATOM   1341  N   ARG A 192      15.750 132.807 -11.628  1.00 47.56           N
ATOM   1342  CA  ARG A 192      16.218 131.421 -11.747  1.00 47.05           C
ATOM   1343  C   ARG A 192      15.800 130.644 -10.512  1.00 51.13           C
ATOM   1344  O   ARG A 192      15.587 131.229  -9.460  1.00 51.58           O
ATOM   1345  CB  ARG A 192      17.745 131.377 -11.827  1.00 45.86           C
ATOM   1346  CG  ARG A 192      18.350 132.060 -13.042  1.00 51.17           C
ATOM   1347  CD  ARG A 192      19.863 131.935 -13.012  1.00 60.62           C
ATOM   1348  NE  ARG A 192      20.453 132.793 -11.976  1.00 77.88           N
ATOM   1349  CZ  ARG A 192      21.712 132.767 -11.560  1.00 99.02           C
ATOM   1350  NH1 ARG A 192      22.620 131.940 -12.006  1.00 92.08           N
ATOM   1351  NH2 ARG A 192      22.099 133.618 -10.663  1.00 85.41           N
ATOM   1352  N   GLU A 193      15.740 129.328 -10.596  1.00 46.43           N
ATOM   1353  CA  GLU A 193      15.314 128.524  -9.448  1.00 45.47           C
ATOM   1354  C   GLU A 193      16.277 128.563  -8.267  1.00 49.94           C
ATOM   1355  O   GLU A 193      15.831 128.467  -7.129  1.00 49.44           O
ATOM   1356  CB  GLU A 193      15.037 127.067  -9.829  1.00 46.36           C
ATOM   1357  CG  GLU A 193      16.111 126.353 -10.631  1.00 54.15           C
ATOM   1358  CD  GLU A 193      15.981 126.625 -12.113  1.00 69.80           C
ATOM   1359  OE1 GLU A 193      15.089 126.037 -12.766  1.00 61.41           O
ATOM   1360  OE2 GLU A 193      16.712 127.481 -12.646  1.00 62.37           O
ATOM   1361  N   ASP A 194      17.563 128.789  -8.509  1.00 46.80           N
ATOM   1362  CA  ASP A 194      18.554 128.993  -7.442  1.00 46.80           C
ATOM   1363  C   ASP A 194      18.234 130.194  -6.554  1.00 51.33           C
ATOM   1364  O   ASP A 194      18.662 130.287  -5.405  1.00 51.85           O
ATOM   1365  CB  ASP A 194      19.929 129.236  -8.067  1.00 48.44           C
ATOM   1366  CG  ASP A 194      21.020 129.432  -7.027  1.00 58.55           C
ATOM   1367  OD1 ASP A 194      21.173 128.610  -6.107  1.00 66.03           O
ATOM   1368  OD2 ASP A 194      21.776 130.425  -7.138  1.00 58.94           O
ATOM   1369  N   GLN A 195      17.460 131.124  -7.088  1.00 46.43           N
ATOM   1370  CA  GLN A 195      17.117 132.344  -6.375  1.00 45.14           C
ATOM   1371  C   GLN A 195      15.856 132.182  -5.533  1.00 47.95           C
ATOM   1372  O   GLN A 195      15.547 133.053  -4.730  1.00 47.48           O
ATOM   1373  CB  GLN A 195      16.913 133.471  -7.392  1.00 46.21           C
ATOM   1374  CG  GLN A 195      18.156 133.741  -8.238  1.00 56.09           C
ATOM   1375  CD  GLN A 195      17.923 134.782  -9.304  1.00 67.37           C
ATOM   1376  OE1 GLN A 195      17.782 134.456 -10.476  1.00 62.71           O
ATOM   1377  NE2 GLN A 195      17.868 136.024  -8.924  1.00 57.82           N
ATOM   1378  N   ILE A 196      15.101 131.108  -5.723  1.00 43.15           N
ATOM   1379  CA  ILE A 196      13.765 131.004  -5.126  1.00 41.70           C
ATOM   1380  C   ILE A 196      13.719 129.969  -4.010  1.00 42.61           C
ATOM   1381  O   ILE A 196      13.991 128.786  -4.202  1.00 42.71           O
ATOM   1382  CB  ILE A 196      12.689 130.722  -6.214  1.00 44.75           C
ATOM   1383  CG1 ILE A 196      12.742 131.802  -7.317  1.00 44.90           C
ATOM   1384  CG2 ILE A 196      11.268 130.662  -5.596  1.00 45.27           C
ATOM   1385  CD1 ILE A 196      12.520 133.275  -6.866  1.00 48.89           C
ATOM   1386  N   TYR A 197      13.380 130.438  -2.820  1.00 36.65           N
ATOM   1387  CA  TYR A 197      13.404 129.622  -1.610  1.00 35.50           C
ATOM   1388  C   TYR A 197      11.984 129.426  -1.104  1.00 39.94           C
ATOM   1389  O   TYR A 197      11.452 130.226  -0.342  1.00 38.67           O
ATOM   1390  CB  TYR A 197      14.316 130.283  -0.572  1.00 35.68           C
ATOM   1391  CG  TYR A 197      15.773 130.164  -0.965  1.00 35.65           C
ATOM   1392  CD1 TYR A 197      16.304 130.947  -2.007  1.00 37.03           C
ATOM   1393  CD2 TYR A 197      16.617 129.219  -0.346  1.00 35.96           C
ATOM   1394  CE1 TYR A 197      17.592 130.700  -2.508  1.00 36.94           C
ATOM   1395  CE2 TYR A 197      17.946 129.018  -0.803  1.00 36.33           C
ATOM   1396  CZ  TYR A 197      18.400 129.725  -1.918  1.00 40.34           C
ATOM   1397  OH  TYR A 197      19.627 129.444  -2.460  1.00 36.61           O
ATOM   1398  N   ARG A 198      11.347 128.371  -1.595  1.00 37.32           N
ATOM   1399  CA  ARG A 198       9.969 128.046  -1.220  1.00 36.53           C
ATOM   1400  C   ARG A 198       9.950 127.312   0.113  1.00 41.27           C
ATOM   1401  O   ARG A 198      10.399 126.165   0.187  1.00 41.11           O
ATOM   1402  CB  ARG A 198       9.324 127.157  -2.282  1.00 34.23           C
ATOM   1403  CG  ARG A 198       9.213 127.804  -3.647  1.00 38.46           C
ATOM   1404  CD  ARG A 198       8.512 126.890  -4.648  1.00 45.31           C
ATOM   1405  NE  ARG A 198       8.334 127.562  -5.941  1.00 49.99           N
ATOM   1406  CZ  ARG A 198       9.250 127.707  -6.888  1.00 63.74           C
ATOM   1407  NH1 ARG A 198      10.472 127.246  -6.813  1.00 51.03           N
ATOM   1408  NH2 ARG A 198       8.932 128.425  -7.925  1.00 51.74           N
ATOM   1409  N   ILE A 199       9.473 127.970   1.158  1.00 38.79           N
ATOM   1410  CA  ILE A 199       9.439 127.363   2.488  1.00 39.77           C
ATOM   1411  C   ILE A 199       8.321 126.327   2.605  1.00 48.04           C
ATOM   1412  O   ILE A 199       7.137 126.620   2.422  1.00 48.50           O
ATOM   1413  CB  ILE A 199       9.292 128.433   3.622  1.00 42.88           C
ATOM   1414  CG1 ILE A 199      10.565 129.300   3.663  1.00 43.70           C
ATOM   1415  CG2 ILE A 199       9.077 127.762   5.005  1.00 42.62           C
ATOM   1416  CD1 ILE A 199      10.593 130.448   4.696  1.00 50.89           C
ATOM   1417  N   ASP A 200       8.713 125.127   3.000  1.00 46.45           N
ATOM   1418  CA  ASP A 200       7.853 124.169   3.692  1.00 46.39           C
ATOM   1419  C   ASP A 200       8.569 123.947   5.017  1.00 48.81           C
ATOM   1420  O   ASP A 200       9.630 123.315   5.065  1.00 48.52           O
ATOM   1421  CB  ASP A 200       7.721 122.837   2.954  1.00 48.69           C
ATOM   1422  CG  ASP A 200       6.828 121.855   3.700  1.00 62.85           C
ATOM   1423  OD1 ASP A 200       7.061 121.580   4.896  1.00 64.19           O
ATOM   1424  OD2 ASP A 200       5.834 121.394   3.097  1.00 69.46           O
ATOM   1425  N   HIS A 201       8.071 124.518   6.103  1.00 43.72           N
ATOM   1426  CA  HIS A 201       8.853 124.475   7.335  1.00 42.74           C
ATOM   1427  C   HIS A 201       8.936 123.119   8.018  1.00 43.85           C
ATOM   1428  O   HIS A 201       9.733 122.957   8.931  1.00 43.78           O
ATOM   1429  CB  HIS A 201       8.449 125.564   8.328  1.00 43.90           C
ATOM   1430  CG  HIS A 201       7.285 125.213   9.202  1.00 47.36           C
ATOM   1431  ND1 HIS A 201       5.962 125.497   8.886  1.00 49.00           N
ATOM   1432  CD2 HIS A 201       7.241 124.742  10.474  1.00 49.31           C
ATOM   1433  CE1 HIS A 201       5.186 125.151   9.904  1.00 48.63           C
ATOM   1434  NE2 HIS A 201       5.939 124.699  10.876  1.00 49.09           N
ATOM   1435  N   TYR A 202       8.209 122.106   7.569  1.00 38.61           N
ATOM   1436  CA  TYR A 202       8.397 120.791   8.171  1.00 37.83           C
ATOM   1437  C   TYR A 202       9.770 120.267   7.794  1.00 41.05           C
ATOM   1438  O   TYR A 202      10.418 119.607   8.594  1.00 40.83           O
ATOM   1439  CB  TYR A 202       7.305 119.799   7.785  1.00 38.86           C
ATOM   1440  CG  TYR A 202       6.455 119.506   8.993  1.00 40.75           C
ATOM   1441  CD1 TYR A 202       5.569 120.481   9.499  1.00 42.48           C
ATOM   1442  CD2 TYR A 202       6.594 118.292   9.695  1.00 41.24           C
ATOM   1443  CE1 TYR A 202       4.899 120.277  10.726  1.00 42.50           C
ATOM   1444  CE2 TYR A 202       5.915 118.087  10.925  1.00 42.05           C
ATOM   1445  CZ  TYR A 202       5.107 119.103  11.440  1.00 48.18           C
ATOM   1446  OH  TYR A 202       4.531 118.986  12.670  1.00 46.69           O
ATOM   1447  N   LEU A 203      10.270 120.671   6.634  1.00 37.43           N
ATOM   1448  CA  LEU A 203      11.612 120.289   6.203  1.00 37.11           C
ATOM   1449  C   LEU A 203      12.726 120.864   7.074  1.00 39.70           C
ATOM   1450  O   LEU A 203      13.842 120.364   7.034  1.00 38.99           O
ATOM   1451  CB  LEU A 203      11.849 120.723   4.752  1.00 37.32           C
ATOM   1452  CG  LEU A 203      11.001 120.070   3.654  1.00 41.97           C
ATOM   1453  CD1 LEU A 203      11.255 120.742   2.308  1.00 42.22           C
ATOM   1454  CD2 LEU A 203      11.343 118.585   3.562  1.00 44.17           C
ATOM   1455  N   GLY A 204      12.438 121.875   7.883  1.00 36.36           N
ATOM   1456  CA  GLY A 204      13.449 122.436   8.767  1.00 36.15           C
ATOM   1457  C   GLY A 204      13.508 121.792  10.142  1.00 39.80           C
ATOM   1458  O   GLY A 204      14.397 122.096  10.937  1.00 40.27           O
ATOM   1459  N   LYS A 205      12.547 120.935  10.466  1.00 34.52           N
ATOM   1460  CA  LYS A 205      12.473 120.345  11.809  1.00 33.29           C
ATOM   1461  C   LYS A 205      13.520 119.248  11.960  1.00 36.88           C
ATOM   1462  O   LYS A 205      13.789 118.510  11.013  1.00 36.60           O
ATOM   1463  CB  LYS A 205      11.064 119.808  12.079  1.00 34.98           C
ATOM   1464  CG  LYS A 205      10.017 120.917  12.144  1.00 43.72           C
ATOM   1465  CD  LYS A 205       8.632 120.393  12.483  1.00 49.68           C
ATOM   1466  CE  LYS A 205       7.593 121.513  12.526  1.00 50.47           C
ATOM   1467  NZ  LYS A 205       7.767 122.501  13.640  1.00 53.86           N
ATOM   1468  N   GLU A 206      14.097 119.137  13.148  1.00 32.90           N
ATOM   1469  CA  GLU A 206      15.252 118.268  13.408  1.00 32.83           C
ATOM   1470  C   GLU A 206      15.074 116.831  12.928  1.00 37.23           C
ATOM   1471  O   GLU A 206      15.917 116.321  12.191  1.00 36.12           O
ATOM   1472  CB  GLU A 206      15.557 118.295  14.917  1.00 34.18           C
ATOM   1473  CG  GLU A 206      16.682 117.376  15.418  1.00 43.01           C
ATOM   1474  CD  GLU A 206      18.077 117.779  14.961  1.00 58.52           C
ATOM   1475  OE1 GLU A 206      18.497 118.950  15.116  1.00 49.26           O
ATOM   1476  OE2 GLU A 206      18.793 116.897  14.449  1.00 46.27           O
ATOM   1477  N   MET A 207      13.977 116.175  13.278  1.00 34.15           N
ATOM   1478  CA  MET A 207      13.823 114.767  12.914  1.00 33.75           C
ATOM   1479  C   MET A 207      13.541 114.569  11.430  1.00 35.87           C
ATOM   1480  O   MET A 207      13.808 113.505  10.863  1.00 35.51           O
ATOM   1481  CB  MET A 207      12.710 114.113  13.730  1.00 36.19           C
ATOM   1482  CG  MET A 207      12.950 114.157  15.233  1.00 39.72           C
ATOM   1483  SD  MET A 207      14.550 113.484  15.731  1.00 43.13           S
ATOM   1484  CE  MET A 207      14.368 111.725  15.480  1.00 39.58           C
ATOM   1485  N   VAL A 208      13.022 115.599  10.782  1.00 30.88           N
ATOM   1486  CA  VAL A 208      12.700 115.521   9.360  1.00 30.75           C
ATOM   1487  C   VAL A 208      14.005 115.701   8.591  1.00 38.03           C
ATOM   1488  O   VAL A 208      14.268 115.004   7.613  1.00 39.63           O
ATOM   1489  CB  VAL A 208      11.637 116.584   8.975  1.00 32.46           C
ATOM   1490  CG1 VAL A 208      11.212 116.457   7.514  1.00 31.46           C
ATOM   1491  CG2 VAL A 208      10.395 116.428   9.859  1.00 31.76           C
ATOM   1492  N   GLN A 209      14.879 116.583   9.056  1.00 33.38           N
ATOM   1493  CA  GLN A 209      16.205 116.708   8.447  1.00 32.08           C
ATOM   1494  C   GLN A 209      17.033 115.449   8.685  1.00 36.02           C
ATOM   1495  O   GLN A 209      17.741 114.973   7.793  1.00 36.02           O
ATOM   1496  CB  GLN A 209      16.962 117.905   9.010  1.00 32.72           C
ATOM   1497  CG  GLN A 209      16.299 119.222   8.705  1.00 37.44           C
ATOM   1498  CD  GLN A 209      17.179 120.401   9.001  1.00 50.82           C
ATOM   1499  OE1 GLN A 209      18.133 120.317   9.762  1.00 41.88           O
ATOM   1500  NE2 GLN A 209      16.901 121.496   8.362  1.00 41.92           N
ATOM   1501  N   ASN A 210      16.915 114.891   9.880  1.00 32.63           N
ATOM   1502  CA  ASN A 210      17.603 113.658  10.251  1.00 32.38           C
ATOM   1503  C   ASN A 210      17.243 112.445   9.393  1.00 37.13           C
ATOM   1504  O   ASN A 210      18.068 111.554   9.240  1.00 36.05           O
ATOM   1505  CB  ASN A 210      17.277 113.343  11.710  1.00 29.69           C
ATOM   1506  CG  ASN A 210      17.940 112.088  12.199  1.00 44.10           C
ATOM   1507  OD1 ASN A 210      19.134 111.881  12.047  1.00 35.27           O
ATOM   1508  ND2 ASN A 210      17.158 111.230  12.784  1.00 36.37           N
ATOM   1509  N   LEU A 211      16.055 112.406   8.801  1.00 34.39           N
ATOM   1510  CA  LEU A 211      15.606 111.241   8.024  1.00 34.26           C
ATOM   1511  C   LEU A 211      16.564 110.836   6.897  1.00 39.86           C
ATOM   1512  O   LEU A 211      16.761 109.651   6.633  1.00 39.40           O
ATOM   1513  CB  LEU A 211      14.209 111.512   7.448  1.00 33.94           C
ATOM   1514  CG  LEU A 211      13.078 110.546   7.835  1.00 37.93           C
ATOM   1515  CD1 LEU A 211      11.737 111.090   7.340  1.00 37.80           C
ATOM   1516  CD2 LEU A 211      13.280 109.138   7.283  1.00 38.89           C
ATOM   1517  N   MET A 212      17.224 111.819   6.299  1.00 38.04           N
ATOM   1518  CA  MET A 212      18.249 111.577   5.280  1.00 38.39           C
ATOM   1519  C   MET A 212      19.373 110.686   5.809  1.00 40.43           C
ATOM   1520  O   MET A 212      19.729 109.669   5.218  1.00 39.40           O
ATOM   1521  CB  MET A 212      18.850 112.930   4.878  1.00 41.23           C
ATOM   1522  CG  MET A 212      19.847 112.922   3.723  1.00 45.66           C
ATOM   1523  SD  MET A 212      19.162 112.442   2.123  1.00 50.46           S
ATOM   1524  CE  MET A 212      17.833 113.595   1.867  1.00 46.89           C
ATOM   1525  N   VAL A 213      19.932 111.064   6.946  1.00 36.99           N
ATOM   1526  CA  VAL A 213      21.080 110.359   7.506  1.00 36.79           C
ATOM   1527  C   VAL A 213      20.590 109.044   8.094  1.00 39.65           C
ATOM   1528  O   VAL A 213      21.200 107.993   7.901  1.00 39.73           O
ATOM   1529  CB  VAL A 213      21.773 111.225   8.593  1.00 40.99           C
ATOM   1530  CG1 VAL A 213      22.972 110.500   9.186  1.00 40.85           C
ATOM   1531  CG2 VAL A 213      22.232 112.570   7.993  1.00 40.71           C
ATOM   1532  N   LEU A 214      19.438 109.096   8.746  1.00 34.66           N
ATOM   1533  CA  LEU A 214      18.863 107.933   9.410  1.00 34.30           C
ATOM   1534  C   LEU A 214      18.668 106.769   8.446  1.00 38.50           C
ATOM   1535  O   LEU A 214      18.885 105.624   8.820  1.00 38.31           O
ATOM   1536  CB  LEU A 214      17.528 108.317  10.055  1.00 34.36           C
ATOM   1537  CG  LEU A 214      16.853 107.284  10.971  1.00 38.56           C
ATOM   1538  CD1 LEU A 214      17.657 107.005  12.243  1.00 38.00           C
ATOM   1539  CD2 LEU A 214      15.469 107.794  11.348  1.00 41.44           C
ATOM   1540  N   ARG A 215      18.323 107.035   7.193  1.00 34.63           N
ATOM   1541  CA  ARG A 215      18.262 105.953   6.209  1.00 33.93           C
ATOM   1542  C   ARG A 215      19.563 105.719   5.451  1.00 38.29           C
ATOM   1543  O   ARG A 215      20.023 104.582   5.333  1.00 39.82           O
ATOM   1544  CB  ARG A 215      17.119 106.202   5.227  1.00 32.35           C
ATOM   1545  CG  ARG A 215      15.771 106.299   5.925  1.00 34.31           C
ATOM   1546  CD  ARG A 215      14.600 106.142   4.974  1.00 32.93           C
ATOM   1547  NE  ARG A 215      14.506 107.217   3.977  1.00 35.87           N
ATOM   1548  CZ  ARG A 215      14.833 107.141   2.695  1.00 44.06           C
ATOM   1549  NH1 ARG A 215      15.405 106.127   2.113  1.00 24.98           N
ATOM   1550  NH2 ARG A 215      14.535 108.139   1.933  1.00 28.00           N
ATOM   1551  N   PHE A 216      20.172 106.764   4.912  1.00 33.93           N
ATOM   1552  CA  PHE A 216      21.264 106.569   3.956  1.00 34.27           C
ATOM   1553  C   PHE A 216      22.654 106.428   4.553  1.00 40.33           C
ATOM   1554  O   PHE A 216      23.602 106.155   3.823  1.00 39.58           O
ATOM   1555  CB  PHE A 216      21.279 107.706   2.939  1.00 35.53           C
ATOM   1556  CG  PHE A 216      19.998 107.839   2.171  1.00 36.32           C
ATOM   1557  CD1 PHE A 216      19.467 106.749   1.460  1.00 37.78           C
ATOM   1558  CD2 PHE A 216      19.320 109.063   2.143  1.00 38.17           C
ATOM   1559  CE1 PHE A 216      18.279 106.894   0.711  1.00 40.50           C
ATOM   1560  CE2 PHE A 216      18.139 109.224   1.385  1.00 39.17           C
ATOM   1561  CZ  PHE A 216      17.635 108.144   0.651  1.00 38.56           C
ATOM   1562  N   ALA A 217      22.790 106.595   5.859  1.00 38.65           N
ATOM   1563  CA  ALA A 217      24.068 106.389   6.537  1.00 38.95           C
ATOM   1564  C   ALA A 217      24.008 105.153   7.435  1.00 44.94           C
ATOM   1565  O   ALA A 217      24.885 104.950   8.269  1.00 45.01           O
ATOM   1566  CB  ALA A 217      24.419 107.625   7.352  1.00 39.33           C
ATOM   1567  N   ASN A 218      22.964 104.344   7.297  1.00 42.03           N
ATOM   1568  CA  ASN A 218      22.772 103.195   8.183  1.00 41.49           C
ATOM   1569  C   ASN A 218      22.452 101.850   7.545  1.00 45.05           C
ATOM   1570  O   ASN A 218      21.320 101.601   7.124  1.00 46.22           O
ATOM   1571  CB  ASN A 218      21.649 103.524   9.157  1.00 41.75           C
ATOM   1572  CG  ASN A 218      22.075 104.508  10.197  1.00 50.50           C
ATOM   1573  OD1 ASN A 218      23.135 104.370  10.780  1.00 43.12           O
ATOM   1574  ND2 ASN A 218      21.280 105.503  10.434  1.00 36.28           N
ATOM   1575  N   ARG A 219      23.415 100.935   7.550  1.00 39.85           N
ATOM   1576  CA  ARG A 219      23.188  99.573   7.055  1.00 39.11           C
ATOM   1577  C   ARG A 219      22.138  98.825   7.860  1.00 43.10           C
ATOM   1578  O   ARG A 219      21.461  97.970   7.305  1.00 42.93           O
ATOM   1579  CB  ARG A 219      24.490  98.760   7.058  1.00 38.48           C
ATOM   1580  CG  ARG A 219      25.047  98.460   5.663  1.00 44.33           C
ATOM   1581  CD  ARG A 219      24.316  97.331   4.941  1.00 45.42           C
ATOM   1582  NE  ARG A 219      24.923  97.107   3.621  1.00 53.48           N
ATOM   1583  CZ  ARG A 219      24.590  96.182   2.732  1.00 64.04           C
ATOM   1584  NH1 ARG A 219      23.668  95.273   2.913  1.00 44.54           N
ATOM   1585  NH2 ARG A 219      25.238  96.167   1.608  1.00 59.33           N
ATOM   1586  N   ILE A 220      21.941  99.157   9.129  1.00 40.64           N
ATOM   1587  CA  ILE A 220      20.941  98.475   9.958  1.00 40.98           C
ATOM   1588  C   ILE A 220      19.521  98.735   9.436  1.00 45.63           C
ATOM   1589  O   ILE A 220      18.623  97.907   9.589  1.00 44.92           O
ATOM   1590  CB  ILE A 220      21.108  98.873  11.467  1.00 43.77           C
ATOM   1591  CG1 ILE A 220      20.493  97.816  12.397  1.00 43.71           C
ATOM   1592  CG2 ILE A 220      20.524 100.265  11.795  1.00 44.68           C
ATOM   1593  CD1 ILE A 220      21.390  96.620  12.663  1.00 49.39           C
ATOM   1594  N   PHE A 221      19.329  99.851   8.742  1.00 42.81           N
ATOM   1595  CA  PHE A 221      18.034 100.187   8.155  1.00 42.99           C
ATOM   1596  C   PHE A 221      18.014  99.916   6.648  1.00 47.62           C
ATOM   1597  O   PHE A 221      17.030 100.190   5.965  1.00 49.24           O
ATOM   1598  CB  PHE A 221      17.682 101.651   8.439  1.00 44.69           C
ATOM   1599  CG  PHE A 221      17.537 101.976   9.908  1.00 46.23           C
ATOM   1600  CD1 PHE A 221      16.570 101.333  10.704  1.00 49.45           C
ATOM   1601  CD2 PHE A 221      18.343 102.960  10.498  1.00 48.76           C
ATOM   1602  CE1 PHE A 221      16.410 101.673  12.072  1.00 50.85           C
ATOM   1603  CE2 PHE A 221      18.208 103.303  11.862  1.00 51.78           C
ATOM   1604  CZ  PHE A 221      17.233 102.662  12.652  1.00 50.06           C
ATOM   1605  N   GLY A 222      19.100  99.364   6.126  1.00 41.71           N
ATOM   1606  CA  GLY A 222      19.233  99.150   4.693  1.00 40.85           C
ATOM   1607  C   GLY A 222      18.464  97.998   4.065  1.00 44.42           C
ATOM   1608  O   GLY A 222      17.629  98.249   3.193  1.00 44.55           O
ATOM   1609  N   PRO A 223      18.669  96.729   4.467  1.00 39.90           N
ATOM   1610  CA  PRO A 223      17.968  95.662   3.736  1.00 38.53           C
ATOM   1611  C   PRO A 223      16.488  95.506   4.085  1.00 41.86           C
ATOM   1612  O   PRO A 223      15.799  94.643   3.546  1.00 42.39           O
ATOM   1613  CB  PRO A 223      18.761  94.417   4.136  1.00 39.96           C
ATOM   1614  CG  PRO A 223      19.141  94.698   5.527  1.00 44.87           C
ATOM   1615  CD  PRO A 223      19.545  96.149   5.504  1.00 40.43           C
ATOM   1616  N   ILE A 224      15.997  96.347   4.983  1.00 36.67           N
ATOM   1617  CA  ILE A 224      14.593  96.361   5.385  1.00 35.38           C
ATOM   1618  C   ILE A 224      13.827  97.499   4.697  1.00 37.52           C
ATOM   1619  O   ILE A 224      12.631  97.674   4.934  1.00 37.13           O
ATOM   1620  CB  ILE A 224      14.478  96.520   6.928  1.00 38.03           C
ATOM   1621  CG1 ILE A 224      15.148  97.830   7.377  1.00 38.15           C
ATOM   1622  CG2 ILE A 224      15.115  95.314   7.661  1.00 37.79           C
ATOM   1623  CD1 ILE A 224      14.772  98.306   8.754  1.00 39.99           C
ATOM   1624  N   TRP A 225      14.504  98.298   3.880  1.00 32.59           N
ATOM   1625  CA  TRP A 225      13.909  99.479   3.239  1.00 32.00           C
ATOM   1626  C   TRP A 225      13.128  99.119   1.966  1.00 33.01           C
ATOM   1627  O   TRP A 225      13.467  99.511   0.853  1.00 31.50           O
ATOM   1628  CB  TRP A 225      15.006 100.513   2.951  1.00 31.18           C
ATOM   1629  CG  TRP A 225      14.455 101.840   2.514  1.00 32.75           C
ATOM   1630  CD1 TRP A 225      13.757 102.729   3.272  1.00 35.84           C
ATOM   1631  CD2 TRP A 225      14.479 102.402   1.187  1.00 32.59           C
ATOM   1632  NE1 TRP A 225      13.309 103.780   2.521  1.00 35.05           N
ATOM   1633  CE2 TRP A 225      13.707 103.595   1.226  1.00 36.28           C
ATOM   1634  CE3 TRP A 225      15.050 102.006  -0.042  1.00 33.76           C
ATOM   1635  CZ2 TRP A 225      13.485 104.385   0.086  1.00 35.43           C
ATOM   1636  CZ3 TRP A 225      14.825 102.801  -1.198  1.00 35.09           C
ATOM   1637  CH2 TRP A 225      14.031 103.979  -1.117  1.00 35.59           C
ATOM   1638  N   ASN A 226      12.110  98.284   2.116  1.00 28.25           N
ATOM   1639  CA  ASN A 226      11.347  97.785   0.977  1.00 27.79           C
ATOM   1640  C   ASN A 226      10.032  97.147   1.415  1.00 33.03           C
ATOM   1641  O   ASN A 226       9.863  96.762   2.569  1.00 33.82           O
ATOM   1642  CB  ASN A 226      12.190  96.727   0.253  1.00 24.79           C
ATOM   1643  CG  ASN A 226      12.711  95.673   1.190  1.00 32.54           C
ATOM   1644  OD1 ASN A 226      11.954  94.950   1.814  1.00 27.65           O
ATOM   1645  ND2 ASN A 226      13.998  95.621   1.354  1.00 17.20           N
ATOM   1646  N   ARG A 227       9.148  96.961   0.447  1.00 28.94           N
ATOM   1647  CA  ARG A 227       7.874  96.244   0.571  1.00 28.48           C
ATOM   1648  C   ARG A 227       7.925  94.795   1.040  1.00 33.23           C
ATOM   1649  O   ARG A 227       6.916  94.251   1.489  1.00 34.58           O
ATOM   1650  CB  ARG A 227       7.214  96.270  -0.815  1.00 27.84           C
ATOM   1651  CG  ARG A 227       8.028  95.577  -1.904  1.00 30.99           C
ATOM   1652  CD  ARG A 227       7.385  95.714  -3.259  1.00 37.03           C
ATOM   1653  NE  ARG A 227       8.240  95.089  -4.269  1.00 32.58           N
ATOM   1654  CZ  ARG A 227       8.288  93.801  -4.573  1.00 37.14           C
ATOM   1655  NH1 ARG A 227       7.475  92.895  -4.093  1.00 28.45           N
ATOM   1656  NH2 ARG A 227       9.225  93.399  -5.373  1.00 15.24           N
ATOM   1657  N   ASP A 228       9.077  94.149   0.934  1.00 29.29           N
ATOM   1658  CA  ASP A 228       9.182  92.737   1.305  1.00 29.58           C
ATOM   1659  C   ASP A 228       9.112  92.665   2.827  1.00 33.38           C
ATOM   1660  O   ASP A 228       8.643  91.691   3.415  1.00 33.23           O
ATOM   1661  CB  ASP A 228      10.500  92.118   0.819  1.00 31.84           C
ATOM   1662  CG  ASP A 228      10.654  92.163  -0.692  1.00 42.25           C
ATOM   1663  OD1 ASP A 228       9.677  91.901  -1.421  1.00 41.84           O
ATOM   1664  OD2 ASP A 228      11.773  92.456  -1.178  1.00 49.57           O
ATOM   1665  N   ASN A 229       9.568  93.734   3.466  1.00 28.74           N
ATOM   1666  CA  ASN A 229       9.610  93.808   4.923  1.00 27.92           C
ATOM   1667  C   ASN A 229       8.637  94.822   5.514  1.00 30.70           C
ATOM   1668  O   ASN A 229       7.983  94.517   6.504  1.00 29.79           O
ATOM   1669  CB  ASN A 229      11.045  94.096   5.358  1.00 27.07           C
ATOM   1670  CG  ASN A 229      11.980  92.982   4.976  1.00 43.64           C
ATOM   1671  OD1 ASN A 229      11.947  91.909   5.557  1.00 39.83           O
ATOM   1672  ND2 ASN A 229      12.785  93.197   3.976  1.00 31.80           N
ATOM   1673  N   ILE A 230       8.497  95.992   4.908  1.00 26.55           N
ATOM   1674  CA  ILE A 230       7.563  97.022   5.370  1.00 25.94           C
ATOM   1675  C   ILE A 230       6.168  96.623   4.896  1.00 28.06           C
ATOM   1676  O   ILE A 230       5.963  96.329   3.717  1.00 26.71           O
ATOM   1677  CB  ILE A 230       7.924  98.428   4.789  1.00 28.80           C
ATOM   1678  CG1 ILE A 230       9.340  98.841   5.236  1.00 29.49           C
ATOM   1679  CG2 ILE A 230       6.898  99.508   5.224  1.00 28.70           C
ATOM   1680  CD1 ILE A 230       9.930 100.030   4.476  1.00 38.95           C
ATOM   1681  N   ALA A 231       5.208  96.623   5.809  1.00 24.89           N
ATOM   1682  CA  ALA A 231       3.821  96.332   5.481  1.00 25.12           C
ATOM   1683  C   ALA A 231       3.154  97.612   4.976  1.00 31.43           C
ATOM   1684  O   ALA A 231       2.559  97.625   3.898  1.00 31.20           O
ATOM   1685  CB  ALA A 231       3.092  95.795   6.716  1.00 25.52           C
ATOM   1686  N   CYS A 232       3.268  98.678   5.756  1.00 29.42           N
ATOM   1687  CA  CYS A 232       2.616  99.951   5.467  1.00 29.99           C
ATOM   1688  C   CYS A 232       3.405 101.078   6.128  1.00 31.37           C
ATOM   1689  O   CYS A 232       4.251 100.826   6.994  1.00 30.76           O
ATOM   1690  CB  CYS A 232       1.175  99.912   5.986  1.00 31.56           C
ATOM   1691  SG  CYS A 232       1.015  99.539   7.739  1.00 36.33           S
ATOM   1692  N   VAL A 233       3.136 102.306   5.713  1.00 27.62           N
ATOM   1693  CA  VAL A 233       3.791 103.500   6.248  1.00 27.15           C
ATOM   1694  C   VAL A 233       2.654 104.410   6.681  1.00 30.54           C
ATOM   1695  O   VAL A 233       1.637 104.460   5.998  1.00 29.56           O
ATOM   1696  CB  VAL A 233       4.654 104.188   5.159  1.00 30.60           C
ATOM   1697  CG1 VAL A 233       5.302 105.491   5.663  1.00 29.93           C
ATOM   1698  CG2 VAL A 233       5.735 103.226   4.654  1.00 30.51           C
ATOM   1699  N   ILE A 234       2.796 105.086   7.812  1.00 27.31           N
ATOM   1700  CA  ILE A 234       1.750 105.936   8.371  1.00 27.14           C
ATOM   1701  C   ILE A 234       2.391 107.268   8.736  1.00 31.10           C
ATOM   1702  O   ILE A 234       3.359 107.296   9.497  1.00 29.89           O
ATOM   1703  CB  ILE A 234       1.106 105.314   9.653  1.00 29.89           C
ATOM   1704  CG1 ILE A 234       0.677 103.852   9.422  1.00 30.64           C
ATOM   1705  CG2 ILE A 234      -0.101 106.155  10.110  1.00 29.13           C
ATOM   1706  CD1 ILE A 234       1.719 102.779   9.823  1.00 41.66           C
ATOM   1707  N   LEU A 235       1.882 108.369   8.205  1.00 28.58           N
ATOM   1708  CA  LEU A 235       2.417 109.697   8.501  1.00 28.42           C
ATOM   1709  C   LEU A 235       1.308 110.522   9.121  1.00 32.69           C
ATOM   1710  O   LEU A 235       0.176 110.515   8.620  1.00 31.97           O
ATOM   1711  CB  LEU A 235       2.907 110.385   7.227  1.00 28.24           C
ATOM   1712  CG  LEU A 235       3.933 109.637   6.366  1.00 32.24           C
ATOM   1713  CD1 LEU A 235       4.343 110.512   5.212  1.00 32.22           C
ATOM   1714  CD2 LEU A 235       5.185 109.231   7.107  1.00 35.04           C
ATOM   1715  N   THR A 236       1.610 111.205  10.214  1.00 29.69           N
ATOM   1716  CA  THR A 236       0.584 111.947  10.942  1.00 29.66           C
ATOM   1717  C   THR A 236       0.972 113.373  11.286  1.00 34.39           C
ATOM   1718  O   THR A 236       2.150 113.703  11.407  1.00 33.65           O
ATOM   1719  CB  THR A 236       0.216 111.242  12.264  1.00 35.87           C
ATOM   1720  OG1 THR A 236       1.383 111.120  13.076  1.00 37.12           O
ATOM   1721  CG2 THR A 236      -0.323 109.843  12.034  1.00 32.47           C
ATOM   1722  N   PHE A 237      -0.048 114.202  11.461  1.00 32.28           N
ATOM   1723  CA  PHE A 237       0.081 115.562  11.980  1.00 32.72           C
ATOM   1724  C   PHE A 237      -1.239 115.840  12.679  1.00 36.84           C
ATOM   1725  O   PHE A 237      -2.301 115.727  12.066  1.00 36.27           O
ATOM   1726  CB  PHE A 237       0.289 116.584  10.859  1.00 34.99           C
ATOM   1727  CG  PHE A 237       0.238 118.018  11.326  1.00 37.59           C
ATOM   1728  CD1 PHE A 237      -0.995 118.694  11.434  1.00 40.59           C
ATOM   1729  CD2 PHE A 237       1.419 118.708  11.642  1.00 41.52           C
ATOM   1730  CE1 PHE A 237      -1.051 120.047  11.822  1.00 43.62           C
ATOM   1731  CE2 PHE A 237       1.376 120.068  12.051  1.00 42.41           C
ATOM   1732  CZ  PHE A 237       0.135 120.734  12.130  1.00 41.66           C
ATOM   1733  N   LYS A 238      -1.185 116.170  13.957  1.00 33.58           N
ATOM   1734  CA  LYS A 238      -2.377 116.422  14.754  1.00 33.66           C
ATOM   1735  C   LYS A 238      -2.167 117.690  15.545  1.00 39.91           C
ATOM   1736  O   LYS A 238      -1.059 117.929  16.031  1.00 39.87           O
ATOM   1737  CB  LYS A 238      -2.610 115.275  15.739  1.00 35.15           C
ATOM   1738  CG  LYS A 238      -2.827 113.918  15.089  1.00 38.81           C
ATOM   1739  CD  LYS A 238      -3.466 112.913  16.043  1.00 44.32           C
ATOM   1740  CE  LYS A 238      -2.555 112.503  17.183  1.00 53.11           C
ATOM   1741  NZ  LYS A 238      -3.261 111.479  18.003  1.00 59.67           N
ATOM   1742  N   GLU A 239      -3.225 118.460  15.723  1.00 37.31           N
ATOM   1743  CA  GLU A 239      -3.209 119.607  16.625  1.00 37.73           C
ATOM   1744  C   GLU A 239      -4.417 119.497  17.550  1.00 43.08           C
ATOM   1745  O   GLU A 239      -5.489 119.066  17.117  1.00 41.71           O
ATOM   1746  CB  GLU A 239      -3.230 120.920  15.846  1.00 38.91           C
ATOM   1747  CG  GLU A 239      -1.904 121.182  15.154  1.00 47.21           C
ATOM   1748  CD  GLU A 239      -1.847 122.522  14.446  1.00 62.04           C
ATOM   1749  OE1 GLU A 239      -2.796 122.876  13.714  1.00 51.40           O
ATOM   1750  OE2 GLU A 239      -0.836 123.250  14.604  1.00 57.02           O
ATOM   1751  N   PRO A 240      -4.256 119.836  18.842  1.00 41.33           N
ATOM   1752  CA  PRO A 240      -5.357 119.622  19.782  1.00 41.23           C
ATOM   1753  C   PRO A 240      -6.364 120.759  19.799  1.00 46.12           C
ATOM   1754  O   PRO A 240      -7.420 120.670  20.424  1.00 45.31           O
ATOM   1755  CB  PRO A 240      -4.628 119.522  21.121  1.00 42.60           C
ATOM   1756  CG  PRO A 240      -3.532 120.501  20.978  1.00 46.70           C
ATOM   1757  CD  PRO A 240      -3.074 120.358  19.549  1.00 41.89           C
ATOM   1758  N   PHE A 241      -6.015 121.839  19.120  1.00 43.99           N
ATOM   1759  CA  PHE A 241      -6.832 123.032  19.053  1.00 44.13           C
ATOM   1760  C   PHE A 241      -7.429 123.075  17.663  1.00 52.00           C
ATOM   1761  O   PHE A 241      -6.888 122.467  16.735  1.00 52.21           O
ATOM   1762  CB  PHE A 241      -5.994 124.280  19.342  1.00 45.13           C
ATOM   1763  CG  PHE A 241      -4.586 124.218  18.817  1.00 45.82           C
ATOM   1764  CD1 PHE A 241      -4.321 124.373  17.448  1.00 47.99           C
ATOM   1765  CD2 PHE A 241      -3.509 124.043  19.705  1.00 46.85           C
ATOM   1766  CE1 PHE A 241      -2.992 124.402  16.968  1.00 48.26           C
ATOM   1767  CE2 PHE A 241      -2.175 124.036  19.234  1.00 48.85           C
ATOM   1768  CZ  PHE A 241      -1.917 124.219  17.860  1.00 46.84           C
ATOM   1769  N   GLY A 242      -8.546 123.771  17.532  1.00 50.85           N
ATOM   1770  CA  GLY A 242      -9.197 123.933  16.247  1.00 51.80           C
ATOM   1771  C   GLY A 242      -8.595 125.145  15.574  1.00 58.84           C
ATOM   1772  O   GLY A 242      -7.502 125.600  15.928  1.00 58.32           O
ATOM   1773  N   THR A 243      -9.322 125.715  14.631  1.00 57.92           N
ATOM   1774  CA  THR A 243      -8.945 127.010  14.090  1.00 59.17           C
ATOM   1775  C   THR A 243      -9.306 127.967  15.223  1.00 67.19           C
ATOM   1776  O   THR A 243     -10.415 127.901  15.748  1.00 67.72           O
ATOM   1777  CB  THR A 243      -9.744 127.280  12.807  1.00 67.48           C
ATOM   1778  OG1 THR A 243     -11.106 126.894  13.005  1.00 72.00           O
ATOM   1779  CG2 THR A 243      -9.256 126.412  11.665  1.00 61.96           C
ATOM   1780  N   GLU A 244      -8.379 128.799  15.679  1.00 65.63           N
ATOM   1781  CA  GLU A 244      -8.628 129.626  16.861  1.00 65.81           C
ATOM   1782  C   GLU A 244      -9.325 130.930  16.471  1.00 71.20           C
ATOM   1783  O   GLU A 244      -8.698 131.969  16.262  1.00 71.32           O
ATOM   1784  CB  GLU A 244      -7.330 129.866  17.641  1.00 67.08           C
ATOM   1785  CG  GLU A 244      -7.544 130.484  19.018  1.00 77.15           C
ATOM   1786  CD  GLU A 244      -6.262 130.622  19.826  1.00 95.45           C
ATOM   1787  OE1 GLU A 244      -5.173 130.193  19.387  1.00 83.64           O
ATOM   1788  OE2 GLU A 244      -6.332 131.160  20.952  1.00 90.33           O
ATOM   1789  N   GLY A 245     -10.632 130.842  16.268  1.00 67.99           N
ATOM   1790  CA  GLY A 245     -11.456 132.016  16.014  1.00 68.15           C
ATOM   1791  C   GLY A 245     -11.401 132.598  14.615  1.00 72.65           C
ATOM   1792  O   GLY A 245     -12.133 133.537  14.302  1.00 72.59           O
ATOM   1793  N   ARG A 246     -10.526 132.059  13.776  1.00 68.95           N
ATOM   1794  CA  ARG A 246     -10.312 132.544  12.406  1.00 68.70           C
ATOM   1795  C   ARG A 246     -10.583 131.409  11.423  1.00 72.51           C
ATOM   1796  O   ARG A 246      -9.831 131.146  10.481  1.00 72.71           O
ATOM   1797  CB  ARG A 246      -8.895 133.124  12.258  1.00 68.94           C
ATOM   1798  CG  ARG A 246      -8.743 134.047  11.047  1.00 81.90           C
ATOM   1799  CD  ARG A 246      -7.332 134.515  10.782  1.00 95.43           C
ATOM   1800  NE  ARG A 246      -7.322 135.267   9.520  1.00107.08           N
ATOM   1801  CZ  ARG A 246      -6.259 135.702   8.863  1.00123.76           C
ATOM   1802  NH1 ARG A 246      -5.034 135.615   9.301  1.00113.36           N
ATOM   1803  NH2 ARG A 246      -6.439 136.213   7.685  1.00110.48           N
ATOM   1804  N   GLY A 247     -11.646 130.670  11.692  1.00 68.04           N
ATOM   1805  CA  GLY A 247     -11.957 129.511  10.874  1.00 67.48           C
ATOM   1806  C   GLY A 247     -12.298 129.868   9.443  1.00 70.65           C
ATOM   1807  O   GLY A 247     -12.032 129.091   8.540  1.00 70.39           O
ATOM   1808  N   GLY A 248     -12.818 131.065   9.212  1.00 66.20           N
ATOM   1809  CA  GLY A 248     -13.143 131.487   7.859  1.00 65.63           C
ATOM   1810  C   GLY A 248     -11.951 131.579   6.930  1.00 69.05           C
ATOM   1811  O   GLY A 248     -12.072 131.251   5.752  1.00 69.35           O
ATOM   1812  N   TYR A 249     -10.787 131.975   7.431  1.00 63.90           N
ATOM   1813  CA  TYR A 249      -9.592 132.011   6.584  1.00 62.80           C
ATOM   1814  C   TYR A 249      -9.226 130.603   6.121  1.00 61.84           C
ATOM   1815  O   TYR A 249      -8.995 130.353   4.936  1.00 61.62           O
ATOM   1816  CB  TYR A 249      -8.399 132.611   7.329  1.00 65.01           C
ATOM   1817  CG  TYR A 249      -7.123 132.564   6.512  1.00 68.92           C
ATOM   1818  CD1 TYR A 249      -6.888 133.508   5.493  1.00 70.17           C
ATOM   1819  CD2 TYR A 249      -6.160 131.554   6.726  1.00 71.51           C
ATOM   1820  CE1 TYR A 249      -5.729 133.427   4.676  1.00 71.27           C
ATOM   1821  CE2 TYR A 249      -4.998 131.470   5.909  1.00 72.69           C
ATOM   1822  CZ  TYR A 249      -4.805 132.398   4.881  1.00 79.95           C
ATOM   1823  OH  TYR A 249      -3.717 132.286   4.051  1.00 82.22           O
ATOM   1824  N   PHE A 250      -9.234 129.676   7.068  1.00 54.64           N
ATOM   1825  CA  PHE A 250      -8.899 128.278   6.813  1.00 53.11           C
ATOM   1826  C   PHE A 250      -9.926 127.619   5.898  1.00 55.36           C
ATOM   1827  O   PHE A 250      -9.589 126.713   5.140  1.00 55.21           O
ATOM   1828  CB  PHE A 250      -8.848 127.549   8.160  1.00 54.48           C
ATOM   1829  CG  PHE A 250      -8.799 126.046   8.052  1.00 55.26           C
ATOM   1830  CD1 PHE A 250      -7.584 125.364   7.867  1.00 57.56           C
ATOM   1831  CD2 PHE A 250      -9.990 125.303   8.157  1.00 56.49           C
ATOM   1832  CE1 PHE A 250      -7.554 123.945   7.819  1.00 57.90           C
ATOM   1833  CE2 PHE A 250      -9.977 123.892   8.101  1.00 58.52           C
ATOM   1834  CZ  PHE A 250      -8.755 123.211   7.955  1.00 56.23           C
ATOM   1835  N   ASP A 251     -11.163 128.093   5.931  1.00 49.69           N
ATOM   1836  CA  ASP A 251     -12.256 127.490   5.172  1.00 48.29           C
ATOM   1837  C   ASP A 251     -12.061 127.493   3.661  1.00 51.30           C
ATOM   1838  O   ASP A 251     -12.541 126.617   2.941  1.00 51.51           O
ATOM   1839  CB  ASP A 251     -13.573 128.191   5.491  1.00 49.65           C
ATOM   1840  CG  ASP A 251     -14.761 127.330   5.152  1.00 60.03           C
ATOM   1841  OD1 ASP A 251     -15.064 126.438   5.964  1.00 61.60           O
ATOM   1842  OD2 ASP A 251     -15.394 127.491   4.091  1.00 65.09           O
ATOM   1843  N   GLU A 252     -11.306 128.461   3.168  1.00 47.30           N
ATOM   1844  CA  GLU A 252     -10.969 128.509   1.748  1.00 47.65           C
ATOM   1845  C   GLU A 252     -10.092 127.321   1.361  1.00 51.10           C
ATOM   1846  O   GLU A 252     -10.177 126.804   0.248  1.00 51.73           O
ATOM   1847  CB  GLU A 252     -10.230 129.816   1.452  1.00 49.83           C
ATOM   1848  CG  GLU A 252      -9.885 130.039  -0.018  1.00 67.34           C
ATOM   1849  CD  GLU A 252      -9.257 131.399  -0.274  1.00 82.08           C
ATOM   1850  OE1 GLU A 252      -9.095 132.199   0.676  1.00 77.22           O
ATOM   1851  OE2 GLU A 252      -8.964 131.720  -1.445  1.00 61.97           O
ATOM   1852  N   PHE A 253      -9.235 126.889   2.272  1.00 45.61           N
ATOM   1853  CA  PHE A 253      -8.205 125.905   1.957  1.00 44.70           C
ATOM   1854  C   PHE A 253      -8.522 124.494   2.431  1.00 46.31           C
ATOM   1855  O   PHE A 253      -8.383 123.546   1.660  1.00 46.50           O
ATOM   1856  CB  PHE A 253      -6.883 126.386   2.555  1.00 47.13           C
ATOM   1857  CG  PHE A 253      -6.550 127.803   2.174  1.00 49.97           C
ATOM   1858  CD1 PHE A 253      -6.097 128.111   0.876  1.00 53.15           C
ATOM   1859  CD2 PHE A 253      -6.733 128.847   3.099  1.00 53.49           C
ATOM   1860  CE1 PHE A 253      -5.841 129.454   0.499  1.00 55.91           C
ATOM   1861  CE2 PHE A 253      -6.502 130.191   2.730  1.00 54.78           C
ATOM   1862  CZ  PHE A 253      -6.054 130.496   1.430  1.00 53.94           C
ATOM   1863  N   GLY A 254      -8.954 124.342   3.672  1.00 39.79           N
ATOM   1864  CA  GLY A 254      -9.219 123.026   4.230  1.00 37.85           C
ATOM   1865  C   GLY A 254      -7.966 122.275   4.635  1.00 38.80           C
ATOM   1866  O   GLY A 254      -6.852 122.657   4.285  1.00 37.51           O
ATOM   1867  N   ILE A 255      -8.132 121.205   5.397  1.00 35.03           N
ATOM   1868  CA  ILE A 255      -7.004 120.492   6.002  1.00 34.68           C
ATOM   1869  C   ILE A 255      -6.025 119.876   4.999  1.00 38.84           C
ATOM   1870  O   ILE A 255      -4.819 119.792   5.266  1.00 37.05           O
ATOM   1871  CB  ILE A 255      -7.566 119.414   6.986  1.00 37.42           C
ATOM   1872  CG1 ILE A 255      -6.485 118.836   7.918  1.00 37.32           C
ATOM   1873  CG2 ILE A 255      -8.287 118.280   6.239  1.00 37.73           C
ATOM   1874  CD1 ILE A 255      -5.933 119.819   8.945  1.00 36.20           C
ATOM   1875  N   ILE A 256      -6.501 119.452   3.837  1.00 37.09           N
ATOM   1876  CA  ILE A 256      -5.602 118.817   2.881  1.00 36.56           C
ATOM   1877  C   ILE A 256      -4.654 119.880   2.337  1.00 37.67           C
ATOM   1878  O   ILE A 256      -3.445 119.684   2.359  1.00 36.01           O
ATOM   1879  CB  ILE A 256      -6.350 118.037   1.761  1.00 39.86           C
ATOM   1880  CG1 ILE A 256      -7.223 116.935   2.396  1.00 40.17           C
ATOM   1881  CG2 ILE A 256      -5.349 117.424   0.751  1.00 41.33           C
ATOM   1882  CD1 ILE A 256      -8.143 116.178   1.434  1.00 47.62           C
ATOM   1883  N   ARG A 257      -5.158 121.026   1.904  1.00 34.86           N
ATOM   1884  CA  ARG A 257      -4.267 122.087   1.419  1.00 35.06           C
ATOM   1885  C   ARG A 257      -3.489 122.780   2.523  1.00 41.45           C
ATOM   1886  O   ARG A 257      -2.355 123.192   2.296  1.00 41.75           O
ATOM   1887  CB  ARG A 257      -5.043 123.121   0.608  1.00 32.72           C
ATOM   1888  CG  ARG A 257      -5.400 122.589  -0.768  1.00 36.75           C
ATOM   1889  CD  ARG A 257      -6.215 123.560  -1.598  1.00 34.49           C
ATOM   1890  NE  ARG A 257      -7.596 123.645  -1.116  1.00 34.52           N
ATOM   1891  CZ  ARG A 257      -8.666 123.935  -1.840  1.00 48.13           C
ATOM   1892  NH1 ARG A 257      -8.627 124.187  -3.123  1.00 38.28           N
ATOM   1893  NH2 ARG A 257      -9.822 123.921  -1.245  1.00 36.64           N
ATOM   1894  N   ASP A 258      -4.060 122.909   3.711  1.00 38.33           N
ATOM   1895  CA  ASP A 258      -3.337 123.528   4.823  1.00 37.92           C
ATOM   1896  C   ASP A 258      -2.144 122.684   5.254  1.00 42.33           C
ATOM   1897  O   ASP A 258      -1.085 123.231   5.549  1.00 41.12           O
ATOM   1898  CB  ASP A 258      -4.236 123.734   6.044  1.00 39.23           C
ATOM   1899  CG  ASP A 258      -3.545 124.529   7.144  1.00 46.44           C
ATOM   1900  OD1 ASP A 258      -3.014 125.625   6.857  1.00 45.77           O
ATOM   1901  OD2 ASP A 258      -3.542 124.095   8.317  1.00 52.92           O
ATOM   1902  N   VAL A 259      -2.300 121.365   5.291  1.00 40.56           N
ATOM   1903  CA  VAL A 259      -1.231 120.486   5.779  1.00 41.20           C
ATOM   1904  C   VAL A 259      -0.854 119.331   4.856  1.00 45.93           C
ATOM   1905  O   VAL A 259       0.306 119.170   4.488  1.00 46.67           O
ATOM   1906  CB  VAL A 259      -1.607 119.861   7.159  1.00 45.76           C
ATOM   1907  CG1 VAL A 259      -0.392 119.159   7.791  1.00 45.90           C
ATOM   1908  CG2 VAL A 259      -2.164 120.912   8.130  1.00 45.66           C
ATOM   1909  N   MET A 260      -1.801 118.467   4.524  1.00 41.59           N
ATOM   1910  CA  MET A 260      -1.467 117.148   3.980  1.00 40.85           C
ATOM   1911  C   MET A 260      -0.788 117.158   2.608  1.00 41.26           C
ATOM   1912  O   MET A 260       0.144 116.393   2.367  1.00 40.86           O
ATOM   1913  CB  MET A 260      -2.744 116.318   3.919  1.00 43.93           C
ATOM   1914  CG  MET A 260      -2.541 114.894   3.465  1.00 49.19           C
ATOM   1915  SD  MET A 260      -4.087 114.009   3.451  1.00 55.07           S
ATOM   1916  CE  MET A 260      -4.388 113.643   5.189  1.00 51.41           C
ATOM   1917  N   GLN A 261      -1.216 118.068   1.743  1.00 36.12           N
ATOM   1918  CA  GLN A 261      -0.684 118.232   0.387  1.00 35.61           C
ATOM   1919  C   GLN A 261       0.755 118.751   0.426  1.00 39.57           C
ATOM   1920  O   GLN A 261       1.478 118.718  -0.570  1.00 38.90           O
ATOM   1921  CB  GLN A 261      -1.609 119.213  -0.354  1.00 36.76           C
ATOM   1922  CG  GLN A 261      -1.406 119.385  -1.868  1.00 44.27           C
ATOM   1923  CD  GLN A 261      -0.707 120.677  -2.261  1.00 62.65           C
ATOM   1924  OE1 GLN A 261      -0.961 121.743  -1.708  1.00 58.60           O
ATOM   1925  NE2 GLN A 261       0.146 120.602  -3.244  1.00 54.57           N
ATOM   1926  N   ASN A 262       1.176 119.220   1.593  1.00 36.56           N
ATOM   1927  CA  ASN A 262       2.501 119.797   1.759  1.00 36.24           C
ATOM   1928  C   ASN A 262       3.351 119.109   2.819  1.00 40.92           C
ATOM   1929  O   ASN A 262       4.244 118.355   2.479  1.00 40.94           O
ATOM   1930  CB  ASN A 262       2.351 121.283   2.063  1.00 36.20           C
ATOM   1931  CG  ASN A 262       1.636 122.023   0.967  1.00 57.72           C
ATOM   1932  OD1 ASN A 262       0.582 122.593   1.197  1.00 55.41           O
ATOM   1933  ND2 ASN A 262       2.198 122.047  -0.206  1.00 48.72           N
ATOM   1934  N   HIS A 263       3.081 119.327   4.097  1.00 37.25           N
ATOM   1935  CA  HIS A 263       3.987 118.879   5.151  1.00 37.26           C
ATOM   1936  C   HIS A 263       4.076 117.359   5.238  1.00 40.68           C
ATOM   1937  O   HIS A 263       5.164 116.795   5.355  1.00 40.08           O
ATOM   1938  CB  HIS A 263       3.513 119.434   6.495  1.00 38.50           C
ATOM   1939  CG  HIS A 263       3.382 120.925   6.517  1.00 42.29           C
ATOM   1940  ND1 HIS A 263       2.160 121.559   6.603  1.00 44.04           N
ATOM   1941  CD2 HIS A 263       4.331 121.898   6.439  1.00 44.13           C
ATOM   1942  CE1 HIS A 263       2.438 122.896   6.639  1.00 43.43           C
ATOM   1943  NE2 HIS A 263       3.762 123.143   6.516  1.00 43.88           N
ATOM   1944  N   LEU A 264       2.942 116.675   5.145  1.00 36.56           N
ATOM   1945  CA  LEU A 264       2.972 115.211   5.202  1.00 35.95           C
ATOM   1946  C   LEU A 264       3.573 114.658   3.921  1.00 38.49           C
ATOM   1947  O   LEU A 264       4.325 113.690   3.947  1.00 38.57           O
ATOM   1948  CB  LEU A 264       1.588 114.582   5.422  1.00 35.88           C
ATOM   1949  CG  LEU A 264       0.866 114.801   6.763  1.00 39.37           C
ATOM   1950  CD1 LEU A 264      -0.375 113.916   6.851  1.00 39.45           C
ATOM   1951  CD2 LEU A 264       1.756 114.487   7.951  1.00 40.07           C
ATOM   1952  N   LEU A 265       3.277 115.292   2.797  1.00 33.44           N
ATOM   1953  CA  LEU A 265       3.822 114.854   1.517  1.00 32.34           C
ATOM   1954  C   LEU A 265       5.340 115.050   1.435  1.00 35.04           C
ATOM   1955  O   LEU A 265       6.050 114.221   0.872  1.00 34.67           O
ATOM   1956  CB  LEU A 265       3.100 115.592   0.389  1.00 32.05           C
ATOM   1957  CG  LEU A 265       3.321 115.064  -1.037  1.00 35.63           C
ATOM   1958  CD1 LEU A 265       2.870 113.614  -1.213  1.00 35.60           C
ATOM   1959  CD2 LEU A 265       2.570 115.939  -2.018  1.00 35.51           C
ATOM   1960  N   GLN A 266       5.871 116.085   2.070  1.00 31.61           N
ATOM   1961  CA  GLN A 266       7.321 116.238   2.181  1.00 31.44           C
ATOM   1962  C   GLN A 266       7.950 115.135   3.016  1.00 35.58           C
ATOM   1963  O   GLN A 266       9.005 114.608   2.660  1.00 34.96           O
ATOM   1964  CB  GLN A 266       7.702 117.570   2.830  1.00 32.45           C
ATOM   1965  CG  GLN A 266       7.558 118.793   1.944  1.00 42.46           C
ATOM   1966  CD  GLN A 266       8.389 118.736   0.685  1.00 52.85           C
ATOM   1967  OE1 GLN A 266       9.424 118.088   0.622  1.00 42.78           O
ATOM   1968  NE2 GLN A 266       7.952 119.423  -0.327  1.00 48.76           N
ATOM   1969  N   MET A 267       7.309 114.743   4.108  1.00 32.74           N
ATOM   1970  CA  MET A 267       7.851 113.640   4.895  1.00 32.97           C
ATOM   1971  C   MET A 267       7.742 112.343   4.096  1.00 36.49           C
ATOM   1972  O   MET A 267       8.642 111.517   4.158  1.00 36.94           O
ATOM   1973  CB  MET A 267       7.178 113.516   6.263  1.00 35.60           C
ATOM   1974  CG  MET A 267       7.424 114.735   7.148  1.00 39.36           C
ATOM   1975  SD  MET A 267       7.047 114.457   8.893  1.00 43.62           S
ATOM   1976  CE  MET A 267       5.268 114.324   8.936  1.00 40.20           C
ATOM   1977  N   LEU A 268       6.710 112.191   3.276  1.00 31.05           N
ATOM   1978  CA  LEU A 268       6.609 111.026   2.393  1.00 29.91           C
ATOM   1979  C   LEU A 268       7.756 110.987   1.395  1.00 35.53           C
ATOM   1980  O   LEU A 268       8.346 109.932   1.176  1.00 36.10           O
ATOM   1981  CB  LEU A 268       5.264 111.007   1.649  1.00 29.22           C
ATOM   1982  CG  LEU A 268       4.992 109.830   0.698  1.00 32.51           C
ATOM   1983  CD1 LEU A 268       5.274 108.479   1.315  1.00 31.29           C
ATOM   1984  CD2 LEU A 268       3.537 109.853   0.245  1.00 34.96           C
ATOM   1985  N   CYS A 269       8.127 112.132   0.844  1.00 32.05           N
ATOM   1986  CA  CYS A 269       9.272 112.182  -0.057  1.00 31.96           C
ATOM   1987  C   CYS A 269      10.516 111.694   0.675  1.00 33.35           C
ATOM   1988  O   CYS A 269      11.259 110.880   0.154  1.00 32.27           O
ATOM   1989  CB  CYS A 269       9.518 113.605  -0.560  1.00 33.16           C
ATOM   1990  SG  CYS A 269       8.169 114.299  -1.528  1.00 37.71           S
ATOM   1991  N   LEU A 270      10.729 112.149   1.899  1.00 29.91           N
ATOM   1992  CA  LEU A 270      11.931 111.779   2.645  1.00 29.61           C
ATOM   1993  C   LEU A 270      11.947 110.371   3.238  1.00 33.69           C
ATOM   1994  O   LEU A 270      13.019 109.861   3.557  1.00 33.02           O
ATOM   1995  CB  LEU A 270      12.178 112.807   3.746  1.00 29.61           C
ATOM   1996  CG  LEU A 270      12.519 114.221   3.248  1.00 33.47           C
ATOM   1997  CD1 LEU A 270      12.546 115.145   4.435  1.00 33.20           C
ATOM   1998  CD2 LEU A 270      13.858 114.284   2.515  1.00 34.18           C
ATOM   1999  N   VAL A 271      10.807 109.705   3.335  1.00 30.31           N
ATOM   2000  CA  VAL A 271      10.781 108.272   3.654  1.00 29.84           C
ATOM   2001  C   VAL A 271      11.024 107.454   2.388  1.00 35.33           C
ATOM   2002  O   VAL A 271      11.776 106.477   2.395  1.00 36.31           O
ATOM   2003  CB  VAL A 271       9.408 107.851   4.263  1.00 32.86           C
ATOM   2004  CG1 VAL A 271       9.296 106.328   4.461  1.00 32.15           C
ATOM   2005  CG2 VAL A 271       9.201 108.528   5.613  1.00 32.96           C
ATOM   2006  N   ALA A 272      10.361 107.831   1.305  1.00 30.71           N
ATOM   2007  CA  ALA A 272      10.333 107.000   0.110  1.00 30.04           C
ATOM   2008  C   ALA A 272      11.459 107.229  -0.900  1.00 35.24           C
ATOM   2009  O   ALA A 272      11.672 106.375  -1.759  1.00 35.45           O
ATOM   2010  CB  ALA A 272       8.969 107.145  -0.565  1.00 30.27           C
ATOM   2011  N   MET A 273      12.160 108.354  -0.845  1.00 31.93           N
ATOM   2012  CA  MET A 273      13.197 108.635  -1.842  1.00 31.85           C
ATOM   2013  C   MET A 273      14.344 107.641  -1.820  1.00 34.42           C
ATOM   2014  O   MET A 273      14.790 107.165  -0.775  1.00 33.30           O
ATOM   2015  CB  MET A 273      13.743 110.067  -1.743  1.00 34.53           C
ATOM   2016  CG  MET A 273      14.443 110.421  -0.437  1.00 38.61           C
ATOM   2017  SD  MET A 273      15.111 112.087  -0.432  1.00 43.13           S
ATOM   2018  CE  MET A 273      16.663 111.854  -1.288  1.00 39.91           C
ATOM   2019  N   GLU A 274      14.815 107.341  -3.015  1.00 30.11           N
ATOM   2020  CA  GLU A 274      15.976 106.491  -3.212  1.00 29.33           C
ATOM   2021  C   GLU A 274      17.210 107.341  -2.920  1.00 33.71           C
ATOM   2022  O   GLU A 274      17.114 108.564  -2.786  1.00 32.81           O
ATOM   2023  CB  GLU A 274      15.977 105.990  -4.652  1.00 29.94           C
ATOM   2024  CG  GLU A 274      14.796 105.089  -4.993  1.00 31.35           C
ATOM   2025  CD  GLU A 274      14.801 104.637  -6.445  1.00 47.15           C
ATOM   2026  OE1 GLU A 274      15.704 105.029  -7.223  1.00 51.16           O
ATOM   2027  OE2 GLU A 274      13.902 103.858  -6.827  1.00 41.16           O
ATOM   2028  N   LYS A 275      18.366 106.708  -2.781  1.00 31.18           N
ATOM   2029  CA  LYS A 275      19.571 107.429  -2.380  1.00 31.32           C
ATOM   2030  C   LYS A 275      20.021 108.426  -3.445  1.00 38.14           C
ATOM   2031  O   LYS A 275      20.149 108.053  -4.620  1.00 39.09           O
ATOM   2032  CB  LYS A 275      20.672 106.426  -2.047  1.00 32.15           C
ATOM   2033  CG  LYS A 275      21.872 107.038  -1.349  1.00 31.42           C
ATOM   2034  CD  LYS A 275      22.781 105.934  -0.878  1.00 39.94           C
ATOM   2035  CE  LYS A 275      23.902 106.466  -0.017  1.00 49.94           C
ATOM   2036  NZ  LYS A 275      24.660 105.329   0.581  1.00 57.09           N
ATOM   2037  N   PRO A 276      20.253 109.697  -3.064  1.00 35.23           N
ATOM   2038  CA  PRO A 276      20.659 110.649  -4.101  1.00 34.81           C
ATOM   2039  C   PRO A 276      22.102 110.451  -4.535  1.00 40.96           C
ATOM   2040  O   PRO A 276      22.869 109.755  -3.865  1.00 40.33           O
ATOM   2041  CB  PRO A 276      20.445 111.995  -3.410  1.00 35.86           C
ATOM   2042  CG  PRO A 276      20.760 111.719  -1.999  1.00 40.14           C
ATOM   2043  CD  PRO A 276      20.160 110.364  -1.749  1.00 35.83           C
ATOM   2044  N   ALA A 277      22.476 111.058  -5.653  1.00 39.63           N
ATOM   2045  CA  ALA A 277      23.841 110.941  -6.160  1.00 40.05           C
ATOM   2046  C   ALA A 277      24.856 111.502  -5.158  1.00 45.33           C
ATOM   2047  O   ALA A 277      25.941 110.944  -4.980  1.00 45.74           O
ATOM   2048  CB  ALA A 277      23.955 111.658  -7.507  1.00 40.92           C
ATOM   2049  N   SER A 278      24.484 112.574  -4.473  1.00 41.75           N
ATOM   2050  CA  SER A 278      25.305 113.174  -3.430  1.00 41.34           C
ATOM   2051  C   SER A 278      24.330 113.897  -2.515  1.00 46.98           C
ATOM   2052  O   SER A 278      23.144 113.965  -2.821  1.00 45.79           O
ATOM   2053  CB  SER A 278      26.300 114.177  -4.016  1.00 42.72           C
ATOM   2054  OG  SER A 278      25.627 115.346  -4.441  1.00 45.41           O
ATOM   2055  N   THR A 279      24.822 114.482  -1.436  1.00 46.03           N
ATOM   2056  CA  THR A 279      24.004 115.277  -0.518  1.00 46.94           C
ATOM   2057  C   THR A 279      23.777 116.708  -1.011  1.00 51.85           C
ATOM   2058  O   THR A 279      23.173 117.521  -0.307  1.00 50.54           O
ATOM   2059  CB  THR A 279      24.682 115.380   0.864  1.00 57.52           C
ATOM   2060  OG1 THR A 279      25.998 115.920   0.712  1.00 60.11           O
ATOM   2061  CG2 THR A 279      24.822 114.029   1.535  1.00 56.11           C
ATOM   2062  N   ASN A 280      24.259 117.037  -2.204  1.00 49.60           N
ATOM   2063  CA  ASN A 280      24.058 118.377  -2.757  1.00 49.80           C
ATOM   2064  C   ASN A 280      22.575 118.564  -3.040  1.00 54.98           C
ATOM   2065  O   ASN A 280      21.864 117.616  -3.378  1.00 55.66           O
ATOM   2066  CB  ASN A 280      24.853 118.582  -4.048  1.00 49.75           C
ATOM   2067  CG  ASN A 280      26.330 118.727  -3.801  1.00 76.04           C
ATOM   2068  OD1 ASN A 280      26.759 119.522  -2.972  1.00 70.80           O
ATOM   2069  ND2 ASN A 280      27.123 117.958  -4.490  1.00 69.59           N
ATOM   2070  N   SER A 281      22.101 119.790  -2.889  1.00 50.91           N
ATOM   2071  CA  SER A 281      20.668 120.057  -2.885  1.00 50.88           C
ATOM   2072  C   SER A 281      19.907 119.613  -4.123  1.00 55.05           C
ATOM   2073  O   SER A 281      18.793 119.122  -4.002  1.00 55.42           O
ATOM   2074  CB  SER A 281      20.426 121.548  -2.687  1.00 55.64           C
ATOM   2075  OG  SER A 281      21.079 122.009  -1.519  1.00 69.80           O
ATOM   2076  N   ASP A 282      20.446 119.768  -5.322  1.00 50.68           N
ATOM   2077  CA  ASP A 282      19.691 119.356  -6.506  1.00 50.01           C
ATOM   2078  C   ASP A 282      19.615 117.842  -6.614  1.00 52.75           C
ATOM   2079  O   ASP A 282      18.624 117.315  -7.091  1.00 53.09           O
ATOM   2080  CB  ASP A 282      20.260 119.932  -7.804  1.00 51.83           C
ATOM   2081  CG  ASP A 282      21.531 119.239  -8.250  1.00 58.83           C
ATOM   2082  OD1 ASP A 282      22.526 119.194  -7.495  1.00 57.70           O
ATOM   2083  OD2 ASP A 282      21.549 118.734  -9.396  1.00 65.07           O
ATOM   2084  N   ASP A 283      20.624 117.133  -6.131  1.00 47.26           N
ATOM   2085  CA  ASP A 283      20.621 115.671  -6.194  1.00 45.83           C
ATOM   2086  C   ASP A 283      19.608 115.120  -5.206  1.00 46.98           C
ATOM   2087  O   ASP A 283      18.872 114.181  -5.513  1.00 46.83           O
ATOM   2088  CB  ASP A 283      22.002 115.099  -5.872  1.00 47.65           C
ATOM   2089  CG  ASP A 283      23.016 115.375  -6.959  1.00 58.45           C
ATOM   2090  OD1 ASP A 283      22.637 115.646  -8.116  1.00 65.62           O
ATOM   2091  OD2 ASP A 283      24.228 115.317  -6.673  1.00 59.65           O
ATOM   2092  N   VAL A 284      19.545 115.739  -4.035  1.00 41.51           N
ATOM   2093  CA  VAL A 284      18.561 115.373  -3.017  1.00 40.29           C
ATOM   2094  C   VAL A 284      17.160 115.618  -3.561  1.00 42.28           C
ATOM   2095  O   VAL A 284      16.294 114.741  -3.526  1.00 42.22           O
ATOM   2096  CB  VAL A 284      18.792 116.205  -1.717  1.00 43.87           C
ATOM   2097  CG1 VAL A 284      17.610 116.099  -0.742  1.00 43.54           C
ATOM   2098  CG2 VAL A 284      20.089 115.761  -1.027  1.00 43.63           C
ATOM   2099  N   ARG A 285      16.923 116.810  -4.086  1.00 37.14           N
ATOM   2100  CA  ARG A 285      15.577 117.174  -4.515  1.00 36.43           C
ATOM   2101  C   ARG A 285      15.144 116.424  -5.765  1.00 39.52           C
ATOM   2102  O   ARG A 285      13.965 116.147  -5.908  1.00 39.07           O
ATOM   2103  CB  ARG A 285      15.469 118.684  -4.713  1.00 35.68           C
ATOM   2104  CG  ARG A 285      15.620 119.509  -3.424  1.00 39.37           C
ATOM   2105  CD  ARG A 285      15.714 121.004  -3.723  1.00 39.96           C
ATOM   2106  NE  ARG A 285      16.936 121.318  -4.482  1.00 40.35           N
ATOM   2107  CZ  ARG A 285      17.152 122.381  -5.247  1.00 54.52           C
ATOM   2108  NH1 ARG A 285      16.283 123.327  -5.452  1.00 39.39           N
ATOM   2109  NH2 ARG A 285      18.284 122.489  -5.881  1.00 47.34           N
ATOM   2110  N   ASP A 286      16.067 116.036  -6.636  1.00 35.99           N
ATOM   2111  CA  ASP A 286      15.730 115.233  -7.820  1.00 35.39           C
ATOM   2112  C   ASP A 286      15.080 113.909  -7.431  1.00 38.62           C
ATOM   2113  O   ASP A 286      14.102 113.466  -8.040  1.00 39.31           O
ATOM   2114  CB  ASP A 286      16.988 114.920  -8.636  1.00 37.45           C
ATOM   2115  CG  ASP A 286      16.677 114.196  -9.931  1.00 51.45           C
ATOM   2116  OD1 ASP A 286      15.977 114.770 -10.795  1.00 52.60           O
ATOM   2117  OD2 ASP A 286      17.133 113.049 -10.125  1.00 56.25           O
ATOM   2118  N   GLU A 287      15.581 113.295  -6.370  1.00 33.67           N
ATOM   2119  CA  GLU A 287      15.009 112.037  -5.902  1.00 32.51           C
ATOM   2120  C   GLU A 287      13.652 112.242  -5.251  1.00 33.44           C
ATOM   2121  O   GLU A 287      12.787 111.372  -5.327  1.00 31.82           O
ATOM   2122  CB  GLU A 287      15.912 111.377  -4.869  1.00 33.62           C
ATOM   2123  CG  GLU A 287      17.262 110.955  -5.372  1.00 41.45           C
ATOM   2124  CD  GLU A 287      17.205 109.979  -6.527  1.00 67.12           C
ATOM   2125  OE1 GLU A 287      16.301 109.113  -6.607  1.00 54.65           O
ATOM   2126  OE2 GLU A 287      18.092 110.079  -7.405  1.00 63.27           O
ATOM   2127  N   LYS A 288      13.446 113.394  -4.631  1.00 29.45           N
ATOM   2128  CA  LYS A 288      12.149 113.702  -4.028  1.00 29.46           C
ATOM   2129  C   LYS A 288      11.088 113.867  -5.110  1.00 34.80           C
ATOM   2130  O   LYS A 288       9.989 113.339  -4.969  1.00 34.87           O
ATOM   2131  CB  LYS A 288      12.235 114.961  -3.163  1.00 30.98           C
ATOM   2132  CG  LYS A 288      13.149 114.803  -1.944  1.00 34.17           C
ATOM   2133  CD  LYS A 288      13.337 116.102  -1.166  1.00 30.84           C
ATOM   2134  CE  LYS A 288      12.092 116.504  -0.393  1.00 37.10           C
ATOM   2135  NZ  LYS A 288      12.278 117.830   0.257  1.00 39.69           N
ATOM   2136  N   VAL A 289      11.408 114.509  -6.228  1.00 31.50           N
ATOM   2137  CA  VAL A 289      10.419 114.594  -7.311  1.00 30.98           C
ATOM   2138  C   VAL A 289      10.158 113.218  -7.908  1.00 34.15           C
ATOM   2139  O   VAL A 289       9.045 112.919  -8.324  1.00 34.32           O
ATOM   2140  CB  VAL A 289      10.784 115.511  -8.512  1.00 34.21           C
ATOM   2141  CG1 VAL A 289       9.533 116.237  -8.991  1.00 34.00           C
ATOM   2142  CG2 VAL A 289      11.874 116.519  -8.199  1.00 33.83           C
ATOM   2143  N   LYS A 290      11.168 112.357  -7.921  1.00 28.41           N
ATOM   2144  CA  LYS A 290      11.014 111.004  -8.461  1.00 27.00           C
ATOM   2145  C   LYS A 290       9.954 110.227  -7.682  1.00 32.98           C
ATOM   2146  O   LYS A 290       9.149 109.513  -8.285  1.00 33.72           O
ATOM   2147  CB  LYS A 290      12.374 110.297  -8.448  1.00 27.77           C
ATOM   2148  CG  LYS A 290      12.457 109.010  -9.261  1.00 40.07           C
ATOM   2149  CD  LYS A 290      13.815 108.313  -9.112  1.00 45.54           C
ATOM   2150  CE  LYS A 290      14.953 109.115  -9.740  1.00 52.60           C
ATOM   2151  NZ  LYS A 290      16.279 108.456  -9.586  1.00 63.36           N
ATOM   2152  N   VAL A 291       9.878 110.440  -6.373  1.00 29.69           N
ATOM   2153  CA  VAL A 291       8.810 109.838  -5.568  1.00 29.23           C
ATOM   2154  C   VAL A 291       7.470 110.383  -6.035  1.00 33.85           C
ATOM   2155  O   VAL A 291       6.559 109.624  -6.345  1.00 33.86           O
ATOM   2156  CB  VAL A 291       8.950 110.159  -4.047  1.00 32.59           C
ATOM   2157  CG1 VAL A 291       7.790 109.576  -3.225  1.00 32.48           C
ATOM   2158  CG2 VAL A 291      10.258 109.622  -3.509  1.00 32.39           C
ATOM   2159  N   LEU A 292       7.353 111.699  -6.123  1.00 30.36           N
ATOM   2160  CA  LEU A 292       6.071 112.327  -6.436  1.00 30.43           C
ATOM   2161  C   LEU A 292       5.525 111.927  -7.799  1.00 35.55           C
ATOM   2162  O   LEU A 292       4.327 111.732  -7.951  1.00 34.96           O
ATOM   2163  CB  LEU A 292       6.213 113.846  -6.392  1.00 30.31           C
ATOM   2164  CG  LEU A 292       6.611 114.515  -5.074  1.00 33.73           C
ATOM   2165  CD1 LEU A 292       6.893 115.978  -5.335  1.00 32.64           C
ATOM   2166  CD2 LEU A 292       5.523 114.389  -4.024  1.00 35.43           C
ATOM   2167  N   LYS A 293       6.399 111.759  -8.782  1.00 32.43           N
ATOM   2168  CA  LYS A 293       5.984 111.338 -10.125  1.00 32.22           C
ATOM   2169  C   LYS A 293       5.368 109.942 -10.140  1.00 38.22           C
ATOM   2170  O   LYS A 293       4.490 109.666 -10.954  1.00 38.35           O
ATOM   2171  CB  LYS A 293       7.192 111.367 -11.065  1.00 32.94           C
ATOM   2172  CG  LYS A 293       7.715 112.767 -11.364  1.00 37.51           C
ATOM   2173  CD  LYS A 293       9.088 112.702 -12.007  1.00 46.10           C
ATOM   2174  CE  LYS A 293       9.685 114.090 -12.161  1.00 55.12           C
ATOM   2175  NZ  LYS A 293      11.088 114.011 -12.663  1.00 68.34           N
ATOM   2176  N   CYS A 294       5.791 109.075  -9.228  1.00 35.28           N
ATOM   2177  CA  CYS A 294       5.253 107.716  -9.162  1.00 35.53           C
ATOM   2178  C   CYS A 294       4.139 107.556  -8.130  1.00 37.47           C
ATOM   2179  O   CYS A 294       3.556 106.476  -8.018  1.00 37.77           O
ATOM   2180  CB  CYS A 294       6.366 106.689  -8.937  1.00 36.74           C
ATOM   2181  SG  CYS A 294       7.196 106.723  -7.345  1.00 41.38           S
ATOM   2182  N   ILE A 295       3.779 108.616  -7.422  1.00 31.82           N
ATOM   2183  CA  ILE A 295       2.559 108.590  -6.618  1.00 30.10           C
ATOM   2184  C   ILE A 295       1.425 108.842  -7.604  1.00 33.87           C
ATOM   2185  O   ILE A 295       1.428 109.837  -8.326  1.00 32.67           O
ATOM   2186  CB  ILE A 295       2.535 109.666  -5.496  1.00 32.14           C
ATOM   2187  CG1 ILE A 295       3.622 109.368  -4.450  1.00 31.97           C
ATOM   2188  CG2 ILE A 295       1.156 109.702  -4.792  1.00 31.43           C
ATOM   2189  CD1 ILE A 295       3.885 110.483  -3.430  1.00 34.05           C
ATOM   2190  N   SER A 296       0.459 107.939  -7.647  1.00 32.14           N
ATOM   2191  CA  SER A 296      -0.727 108.142  -8.475  1.00 31.83           C
ATOM   2192  C   SER A 296      -1.690 109.079  -7.752  1.00 35.98           C
ATOM   2193  O   SER A 296      -1.760 109.086  -6.518  1.00 37.01           O
ATOM   2194  CB  SER A 296      -1.403 106.804  -8.757  1.00 34.31           C
ATOM   2195  OG  SER A 296      -0.544 105.997  -9.544  1.00 46.23           O
ATOM   2196  N   GLU A 297      -2.431 109.855  -8.528  1.00 30.78           N
ATOM   2197  CA  GLU A 297      -3.357 110.863  -8.017  1.00 30.72           C
ATOM   2198  C   GLU A 297      -4.388 110.240  -7.092  1.00 35.06           C
ATOM   2199  O   GLU A 297      -4.902 109.154  -7.381  1.00 34.92           O
ATOM   2200  CB  GLU A 297      -4.119 111.542  -9.161  1.00 32.11           C
ATOM   2201  CG  GLU A 297      -3.271 112.218 -10.226  1.00 40.55           C
ATOM   2202  CD  GLU A 297      -2.943 111.333 -11.425  1.00 63.80           C
ATOM   2203  OE1 GLU A 297      -2.734 110.099 -11.307  1.00 57.63           O
ATOM   2204  OE2 GLU A 297      -2.874 111.877 -12.546  1.00 58.35           O
ATOM   2205  N   VAL A 298      -4.682 110.924  -5.994  1.00 31.73           N
ATOM   2206  CA  VAL A 298      -5.543 110.373  -4.947  1.00 31.46           C
ATOM   2207  C   VAL A 298      -6.925 110.020  -5.469  1.00 35.48           C
ATOM   2208  O   VAL A 298      -7.544 110.797  -6.202  1.00 34.52           O
ATOM   2209  CB  VAL A 298      -5.771 111.346  -3.758  1.00 35.22           C
ATOM   2210  CG1 VAL A 298      -6.029 110.561  -2.475  1.00 35.71           C
ATOM   2211  CG2 VAL A 298      -4.601 112.305  -3.562  1.00 34.62           C
ATOM   2212  N   GLN A 299      -7.408 108.855  -5.066  1.00 32.73           N
ATOM   2213  CA  GLN A 299      -8.735 108.385  -5.433  1.00 32.08           C
ATOM   2214  C   GLN A 299      -9.669 108.599  -4.254  1.00 36.96           C
ATOM   2215  O   GLN A 299      -9.303 108.287  -3.128  1.00 36.00           O
ATOM   2216  CB  GLN A 299      -8.658 106.897  -5.768  1.00 32.71           C
ATOM   2217  CG  GLN A 299      -7.755 106.602  -6.958  1.00 28.96           C
ATOM   2218  CD  GLN A 299      -8.226 107.297  -8.217  1.00 39.37           C
ATOM   2219  OE1 GLN A 299      -9.340 107.069  -8.691  1.00 35.71           O
ATOM   2220  NE2 GLN A 299      -7.413 108.159  -8.756  1.00 25.78           N
ATOM   2221  N   ALA A 300     -10.871 109.099  -4.498  1.00 35.19           N
ATOM   2222  CA  ALA A 300     -11.837 109.404  -3.440  1.00 35.17           C
ATOM   2223  C   ALA A 300     -12.205 108.206  -2.559  1.00 39.01           C
ATOM   2224  O   ALA A 300     -12.485 108.350  -1.373  1.00 40.08           O
ATOM   2225  CB  ALA A 300     -13.088 109.981  -4.087  1.00 35.83           C
ATOM   2226  N   ASN A 301     -12.155 107.013  -3.131  1.00 33.29           N
ATOM   2227  CA  ASN A 301     -12.431 105.785  -2.384  1.00 32.39           C
ATOM   2228  C   ASN A 301     -11.359 105.455  -1.345  1.00 34.51           C
ATOM   2229  O   ASN A 301     -11.579 104.651  -0.446  1.00 35.03           O
ATOM   2230  CB  ASN A 301     -12.574 104.624  -3.366  1.00 35.28           C
ATOM   2231  CG  ASN A 301     -13.823 104.738  -4.194  1.00 64.07           C
ATOM   2232  OD1 ASN A 301     -14.923 104.780  -3.667  1.00 64.67           O
ATOM   2233  ND2 ASN A 301     -13.675 104.831  -5.480  1.00 52.00           N
ATOM   2234  N   ASN A 302     -10.210 106.107  -1.432  1.00 29.26           N
ATOM   2235  CA  ASN A 302      -9.122 105.922  -0.474  1.00 29.23           C
ATOM   2236  C   ASN A 302      -9.061 107.114   0.486  1.00 35.20           C
ATOM   2237  O   ASN A 302      -8.014 107.368   1.080  1.00 34.49           O
ATOM   2238  CB  ASN A 302      -7.792 105.746  -1.227  1.00 26.37           C
ATOM   2239  CG  ASN A 302      -7.693 104.415  -1.931  1.00 37.97           C
ATOM   2240  OD1 ASN A 302      -7.608 104.333  -3.153  1.00 32.65           O
ATOM   2241  ND2 ASN A 302      -7.691 103.356  -1.167  1.00 30.37           N
ATOM   2242  N   VAL A 303     -10.159 107.857   0.612  1.00 33.38           N
ATOM   2243  CA  VAL A 303     -10.219 109.054   1.460  1.00 33.96           C
ATOM   2244  C   VAL A 303     -11.447 109.056   2.377  1.00 39.89           C
ATOM   2245  O   VAL A 303     -12.561 108.754   1.946  1.00 39.49           O
ATOM   2246  CB  VAL A 303     -10.245 110.346   0.582  1.00 37.77           C
ATOM   2247  CG1 VAL A 303     -10.226 111.631   1.434  1.00 37.13           C
ATOM   2248  CG2 VAL A 303      -9.053 110.358  -0.371  1.00 37.74           C
ATOM   2249  N   VAL A 304     -11.243 109.446   3.628  1.00 36.99           N
ATOM   2250  CA  VAL A 304     -12.301 109.700   4.610  1.00 36.74           C
ATOM   2251  C   VAL A 304     -12.031 111.123   5.107  1.00 40.51           C
ATOM   2252  O   VAL A 304     -10.877 111.495   5.309  1.00 39.52           O
ATOM   2253  CB  VAL A 304     -12.232 108.662   5.775  1.00 40.75           C
ATOM   2254  CG1 VAL A 304     -13.151 109.037   6.943  1.00 40.77           C
ATOM   2255  CG2 VAL A 304     -12.606 107.258   5.273  1.00 40.43           C
ATOM   2256  N   LEU A 305     -13.068 111.929   5.294  1.00 37.42           N
ATOM   2257  CA  LEU A 305     -12.935 113.309   5.765  1.00 37.28           C
ATOM   2258  C   LEU A 305     -13.704 113.485   7.070  1.00 42.63           C
ATOM   2259  O   LEU A 305     -14.703 112.800   7.301  1.00 42.47           O
ATOM   2260  CB  LEU A 305     -13.524 114.271   4.728  1.00 37.18           C
ATOM   2261  CG  LEU A 305     -12.932 114.292   3.312  1.00 41.11           C
ATOM   2262  CD1 LEU A 305     -13.759 115.234   2.442  1.00 41.39           C
ATOM   2263  CD2 LEU A 305     -11.466 114.716   3.283  1.00 41.03           C
ATOM   2264  N   GLY A 306     -13.289 114.439   7.892  1.00 40.40           N
ATOM   2265  CA  GLY A 306     -14.021 114.768   9.104  1.00 40.84           C
ATOM   2266  C   GLY A 306     -14.064 116.259   9.373  1.00 46.23           C
ATOM   2267  O   GLY A 306     -13.212 116.992   8.873  1.00 46.78           O
ATOM   2268  N   GLN A 307     -15.033 116.722  10.150  1.00 42.34           N
ATOM   2269  CA  GLN A 307     -15.154 118.137  10.523  1.00 42.38           C
ATOM   2270  C   GLN A 307     -15.552 118.180  12.001  1.00 46.96           C
ATOM   2271  O   GLN A 307     -16.511 117.513  12.380  1.00 47.03           O
ATOM   2272  CB  GLN A 307     -16.205 118.816   9.641  1.00 43.82           C
ATOM   2273  CG  GLN A 307     -16.399 120.302   9.876  1.00 57.62           C
ATOM   2274  CD  GLN A 307     -17.587 120.845   9.110  1.00 76.53           C
ATOM   2275  OE1 GLN A 307     -18.721 120.730   9.554  1.00 77.63           O
ATOM   2276  NE2 GLN A 307     -17.349 121.439   7.973  1.00 63.13           N
ATOM   2277  N   TYR A 308     -14.822 118.886  12.855  1.00 44.01           N
ATOM   2278  CA  TYR A 308     -15.109 118.800  14.290  1.00 44.36           C
ATOM   2279  C   TYR A 308     -16.415 119.476  14.700  1.00 50.56           C
ATOM   2280  O   TYR A 308     -16.791 120.525  14.172  1.00 50.79           O
ATOM   2281  CB  TYR A 308     -13.957 119.318  15.165  1.00 45.47           C
ATOM   2282  CG  TYR A 308     -13.602 120.788  15.057  1.00 47.09           C
ATOM   2283  CD1 TYR A 308     -14.187 121.742  15.915  1.00 48.47           C
ATOM   2284  CD2 TYR A 308     -12.605 121.220  14.160  1.00 48.20           C
ATOM   2285  CE1 TYR A 308     -13.783 123.109  15.871  1.00 48.68           C
ATOM   2286  CE2 TYR A 308     -12.208 122.582  14.105  1.00 48.96           C
ATOM   2287  CZ  TYR A 308     -12.804 123.511  14.959  1.00 54.04           C
ATOM   2288  OH  TYR A 308     -12.408 124.821  14.872  1.00 51.06           O
ATOM   2289  N   VAL A 309     -17.073 118.886  15.685  1.00 47.54           N
ATOM   2290  CA  VAL A 309     -18.249 119.458  16.336  1.00 47.16           C
ATOM   2291  C   VAL A 309     -17.848 119.589  17.799  1.00 53.37           C
ATOM   2292  O   VAL A 309     -16.870 118.975  18.231  1.00 53.38           O
ATOM   2293  CB  VAL A 309     -19.535 118.605  16.143  1.00 50.33           C
ATOM   2294  CG1 VAL A 309     -19.944 118.598  14.672  1.00 49.99           C
ATOM   2295  CG2 VAL A 309     -19.366 117.164  16.638  1.00 50.16           C
ATOM   2296  N   GLY A 310     -18.537 120.437  18.543  1.00 51.41           N
ATOM   2297  CA  GLY A 310     -18.090 120.773  19.881  1.00 52.01           C
ATOM   2298  C   GLY A 310     -18.213 119.635  20.868  1.00 59.18           C
ATOM   2299  O   GLY A 310     -19.055 118.745  20.730  1.00 58.87           O
ATOM   2300  N   ASN A 311     -17.361 119.668  21.877  1.00 58.79           N
ATOM   2301  CA  ASN A 311     -17.394 118.709  22.972  1.00 60.08           C
ATOM   2302  C   ASN A 311     -18.240 119.349  24.074  1.00 67.45           C
ATOM   2303  O   ASN A 311     -17.813 120.354  24.645  1.00 67.74           O
ATOM   2304  CB  ASN A 311     -15.967 118.458  23.470  1.00 59.10           C
ATOM   2305  CG  ASN A 311     -15.896 117.370  24.511  1.00 72.11           C
ATOM   2306  OD1 ASN A 311     -16.864 117.064  25.197  1.00 64.11           O
ATOM   2307  ND2 ASN A 311     -14.756 116.758  24.624  1.00 60.07           N
ATOM   2308  N   PRO A 312     -19.429 118.804  24.394  1.00 65.58           N
ATOM   2309  CA  PRO A 312     -20.203 119.468  25.454  1.00 65.84           C
ATOM   2310  C   PRO A 312     -19.521 119.510  26.817  1.00 71.53           C
ATOM   2311  O   PRO A 312     -19.765 120.416  27.614  1.00 71.75           O
ATOM   2312  CB  PRO A 312     -21.464 118.604  25.551  1.00 67.35           C
ATOM   2313  CG  PRO A 312     -21.575 117.964  24.231  1.00 71.43           C
ATOM   2314  CD  PRO A 312     -20.160 117.636  23.869  1.00 66.45           C
ATOM   2315  N   ASP A 313     -18.641 118.553  27.077  1.00 68.64           N
ATOM   2316  CA  ASP A 313     -17.930 118.431  28.351  1.00 68.83           C
ATOM   2317  C   ASP A 313     -16.490 118.895  28.129  1.00 72.85           C
ATOM   2318  O   ASP A 313     -15.535 118.445  28.780  1.00 72.40           O
ATOM   2319  CB  ASP A 313     -17.975 116.980  28.845  1.00 70.83           C
ATOM   2320  CG  ASP A 313     -19.381 116.522  29.193  1.00 85.25           C
ATOM   2321  OD1 ASP A 313     -20.236 117.338  29.603  1.00 86.73           O
ATOM   2322  OD2 ASP A 313     -19.665 115.314  29.050  1.00 92.40           O
ATOM   2323  N   GLY A 314     -16.330 119.784  27.159  1.00 69.33           N
ATOM   2324  CA  GLY A 314     -15.026 120.322  26.816  1.00 69.28           C
ATOM   2325  C   GLY A 314     -14.389 121.115  27.940  1.00 74.24           C
ATOM   2326  O   GLY A 314     -15.083 121.638  28.812  1.00 74.43           O
ATOM   2327  N   GLU A 315     -13.066 121.193  27.949  1.00 70.92           N
ATOM   2328  CA  GLU A 315     -12.342 121.910  29.005  1.00 70.43           C
ATOM   2329  C   GLU A 315     -12.506 123.424  28.888  1.00 73.08           C
ATOM   2330  O   GLU A 315     -12.413 124.154  29.874  1.00 73.63           O
ATOM   2331  CB  GLU A 315     -10.844 121.599  28.941  1.00 71.84           C
ATOM   2332  CG  GLU A 315     -10.470 120.134  29.134  1.00 82.65           C
ATOM   2333  CD  GLU A 315     -10.974 119.557  30.445  1.00107.69           C
ATOM   2334  OE1 GLU A 315     -10.695 120.135  31.520  1.00107.36           O
ATOM   2335  OE2 GLU A 315     -11.638 118.491  30.430  1.00101.15           O
ATOM   2336  N   GLY A 316     -12.722 123.889  27.669  1.00 67.10           N
ATOM   2337  CA  GLY A 316     -12.880 125.307  27.396  1.00 65.72           C
ATOM   2338  C   GLY A 316     -13.335 125.529  25.969  1.00 67.43           C
ATOM   2339  O   GLY A 316     -14.463 125.217  25.613  1.00 66.27           O
ATOM   2340  N   GLU A 317     -12.434 125.999  25.121  1.00 62.98           N
ATOM   2341  CA  GLU A 317     -12.720 126.296  23.710  1.00 61.86           C
ATOM   2342  C   GLU A 317     -13.184 125.106  22.859  1.00 63.50           C
ATOM   2343  O   GLU A 317     -13.757 125.289  21.780  1.00 62.62           O
ATOM   2344  CB  GLU A 317     -11.495 126.961  23.060  1.00 63.19           C
ATOM   2345  CG  GLU A 317     -10.235 126.104  22.915  1.00 75.98           C
ATOM   2346  CD  GLU A 317      -9.565 125.773  24.237  1.00103.43           C
ATOM   2347  OE1 GLU A 317      -9.539 126.612  25.166  1.00102.32           O
ATOM   2348  OE2 GLU A 317      -9.096 124.627  24.394  1.00 98.31           O
ATOM   2349  N   ALA A 318     -13.011 123.897  23.380  1.00 58.85           N
ATOM   2350  CA  ALA A 318     -13.517 122.678  22.755  1.00 58.27           C
ATOM   2351  C   ALA A 318     -15.037 122.629  22.613  1.00 63.14           C
ATOM   2352  O   ALA A 318     -15.559 121.847  21.826  1.00 63.38           O
ATOM   2353  CB  ALA A 318     -13.049 121.467  23.562  1.00 58.81           C
ATOM   2354  N   THR A 319     -15.758 123.435  23.375  1.00 59.90           N
ATOM   2355  CA  THR A 319     -17.218 123.435  23.318  1.00 59.42           C
ATOM   2356  C   THR A 319     -17.763 124.045  22.026  1.00 61.58           C
ATOM   2357  O   THR A 319     -18.933 123.834  21.687  1.00 59.97           O
ATOM   2358  CB  THR A 319     -17.780 124.228  24.505  1.00 67.80           C
ATOM   2359  OG1 THR A 319     -17.141 125.504  24.533  1.00 73.50           O
ATOM   2360  CG2 THR A 319     -17.479 123.556  25.842  1.00 61.87           C
ATOM   2361  N   LYS A 320     -16.932 124.763  21.278  1.00 58.56           N
ATOM   2362  CA  LYS A 320     -17.339 125.344  19.995  1.00 58.43           C
ATOM   2363  C   LYS A 320     -16.953 124.408  18.850  1.00 61.63           C
ATOM   2364  O   LYS A 320     -15.782 124.058  18.697  1.00 62.20           O
ATOM   2365  CB  LYS A 320     -16.658 126.708  19.825  1.00 60.86           C
ATOM   2366  CG  LYS A 320     -17.145 127.523  18.628  1.00 80.58           C
ATOM   2367  CD  LYS A 320     -16.424 128.851  18.451  1.00 90.05           C
ATOM   2368  CE  LYS A 320     -14.998 128.672  17.956  1.00 95.19           C
ATOM   2369  NZ  LYS A 320     -14.261 129.968  17.871  1.00100.30           N
ATOM   2370  N   GLY A 321     -17.923 124.013  18.038  1.00 55.63           N
ATOM   2371  CA  GLY A 321     -17.651 123.194  16.869  1.00 54.54           C
ATOM   2372  C   GLY A 321     -17.138 124.027  15.716  1.00 55.99           C
ATOM   2373  O   GLY A 321     -17.020 125.251  15.832  1.00 55.42           O
ATOM   2374  N   TYR A 322     -16.833 123.403  14.590  1.00 50.56           N
ATOM   2375  CA  TYR A 322     -16.282 124.146  13.464  1.00 49.49           C
ATOM   2376  C   TYR A 322     -17.290 125.168  12.952  1.00 55.09           C
ATOM   2377  O   TYR A 322     -16.941 126.321  12.717  1.00 54.83           O
ATOM   2378  CB  TYR A 322     -15.855 123.192  12.351  1.00 49.52           C
ATOM   2379  CG  TYR A 322     -15.165 123.897  11.204  1.00 48.78           C
ATOM   2380  CD1 TYR A 322     -13.944 124.581  11.395  1.00 50.32           C
ATOM   2381  CD2 TYR A 322     -15.740 123.897   9.919  1.00 48.41           C
ATOM   2382  CE1 TYR A 322     -13.316 125.260  10.314  1.00 50.27           C
ATOM   2383  CE2 TYR A 322     -15.112 124.563   8.840  1.00 48.60           C
ATOM   2384  CZ  TYR A 322     -13.917 125.250   9.053  1.00 54.46           C
ATOM   2385  OH  TYR A 322     -13.349 125.933   8.017  1.00 54.48           O
ATOM   2386  N   LEU A 323     -18.551 124.772  12.856  1.00 53.35           N
ATOM   2387  CA  LEU A 323     -19.595 125.636  12.303  1.00 54.02           C
ATOM   2388  C   LEU A 323     -20.289 126.474  13.367  1.00 61.27           C
ATOM   2389  O   LEU A 323     -21.323 127.079  13.119  1.00 61.93           O
ATOM   2390  CB  LEU A 323     -20.650 124.803  11.566  1.00 53.81           C
ATOM   2391  CG  LEU A 323     -20.181 123.862  10.449  1.00 57.72           C
ATOM   2392  CD1 LEU A 323     -21.385 123.213   9.800  1.00 57.82           C
ATOM   2393  CD2 LEU A 323     -19.382 124.570   9.376  1.00 58.51           C
ATOM   2394  N   ASP A 324     -19.744 126.512  14.573  1.00 58.43           N
ATOM   2395  CA  ASP A 324     -20.321 127.345  15.634  1.00 58.34           C
ATOM   2396  C   ASP A 324     -19.564 128.667  15.683  1.00 63.21           C
ATOM   2397  O   ASP A 324     -19.792 129.523  16.536  1.00 62.75           O
ATOM   2398  CB  ASP A 324     -20.256 126.640  16.985  1.00 60.30           C
ATOM   2399  CG  ASP A 324     -21.179 125.451  17.068  1.00 72.69           C
ATOM   2400  OD1 ASP A 324     -22.333 125.505  16.586  1.00 73.64           O
ATOM   2401  OD2 ASP A 324     -20.769 124.430  17.656  1.00 79.32           O
ATOM   2402  N   ASP A 325     -18.652 128.836  14.739  1.00 60.93           N
ATOM   2403  CA  ASP A 325     -17.848 130.046  14.622  1.00 61.13           C
ATOM   2404  C   ASP A 325     -18.446 130.941  13.529  1.00 65.81           C
ATOM   2405  O   ASP A 325     -18.670 130.470  12.414  1.00 66.02           O
ATOM   2406  CB  ASP A 325     -16.428 129.626  14.259  1.00 63.01           C
ATOM   2407  CG  ASP A 325     -15.442 130.764  14.338  1.00 76.62           C
ATOM   2408  OD1 ASP A 325     -15.658 131.827  13.726  1.00 84.35           O
ATOM   2409  OD2 ASP A 325     -14.422 130.611  15.036  1.00 77.35           O
ATOM   2410  N   PRO A 326     -18.705 132.234  13.809  1.00 62.17           N
ATOM   2411  CA  PRO A 326     -19.352 133.035  12.760  1.00 61.40           C
ATOM   2412  C   PRO A 326     -18.461 133.410  11.577  1.00 64.39           C
ATOM   2413  O   PRO A 326     -18.954 133.904  10.560  1.00 64.61           O
ATOM   2414  CB  PRO A 326     -19.780 134.291  13.521  1.00 63.00           C
ATOM   2415  CG  PRO A 326     -18.720 134.455  14.539  1.00 67.54           C
ATOM   2416  CD  PRO A 326     -18.486 133.049  15.020  1.00 62.68           C
ATOM   2417  N   THR A 327     -17.158 133.182  11.664  1.00 58.76           N
ATOM   2418  CA  THR A 327     -16.281 133.469  10.532  1.00 57.21           C
ATOM   2419  C   THR A 327     -16.374 132.353   9.502  1.00 57.83           C
ATOM   2420  O   THR A 327     -16.121 132.565   8.319  1.00 57.21           O
ATOM   2421  CB  THR A 327     -14.801 133.611  10.949  1.00 68.41           C
ATOM   2422  OG1 THR A 327     -14.310 132.383  11.496  1.00 70.97           O
ATOM   2423  CG2 THR A 327     -14.618 134.685  11.998  1.00 67.17           C
ATOM   2424  N   VAL A 328     -16.751 131.161   9.940  1.00 52.57           N
ATOM   2425  CA  VAL A 328     -16.832 130.008   9.049  1.00 51.63           C
ATOM   2426  C   VAL A 328     -18.141 130.146   8.273  1.00 55.59           C
ATOM   2427  O   VAL A 328     -19.181 130.433   8.880  1.00 54.00           O
ATOM   2428  CB  VAL A 328     -16.796 128.686   9.863  1.00 54.45           C
ATOM   2429  CG1 VAL A 328     -16.996 127.462   8.979  1.00 53.87           C
ATOM   2430  CG2 VAL A 328     -15.448 128.554  10.573  1.00 54.13           C
ATOM   2431  N   PRO A 329     -18.124 129.980   6.937  1.00 53.31           N
ATOM   2432  CA  PRO A 329     -19.389 130.052   6.195  1.00 53.66           C
ATOM   2433  C   PRO A 329     -20.426 129.038   6.667  1.00 62.08           C
ATOM   2434  O   PRO A 329     -20.102 127.936   7.131  1.00 62.89           O
ATOM   2435  CB  PRO A 329     -18.961 129.737   4.760  1.00 54.58           C
ATOM   2436  CG  PRO A 329     -17.552 130.149   4.703  1.00 58.49           C
ATOM   2437  CD  PRO A 329     -17.009 129.700   6.017  1.00 53.61           C
ATOM   2438  N   ARG A 330     -21.693 129.407   6.577  1.00 60.65           N
ATOM   2439  CA  ARG A 330     -22.758 128.515   7.027  1.00 61.33           C
ATOM   2440  C   ARG A 330     -22.909 127.438   5.971  1.00 65.14           C
ATOM   2441  O   ARG A 330     -22.719 127.692   4.779  1.00 65.10           O
ATOM   2442  CB  ARG A 330     -24.060 129.290   7.265  1.00 64.23           C
ATOM   2443  CG  ARG A 330     -23.952 130.399   8.324  1.00 82.56           C
ATOM   2444  CD  ARG A 330     -23.456 129.872   9.668  1.00 98.99           C
ATOM   2445  NE  ARG A 330     -23.384 130.894  10.721  1.00112.96           N
ATOM   2446  CZ  ARG A 330     -22.776 130.755  11.891  1.00131.02           C
ATOM   2447  NH1 ARG A 330     -22.028 129.730  12.193  1.00121.21           N
ATOM   2448  NH2 ARG A 330     -22.925 131.665  12.808  1.00118.63           N
ATOM   2449  N   GLY A 331     -23.171 126.218   6.409  1.00 60.93           N
ATOM   2450  CA  GLY A 331     -23.260 125.098   5.490  1.00 60.45           C
ATOM   2451  C   GLY A 331     -21.913 124.623   4.979  1.00 62.49           C
ATOM   2452  O   GLY A 331     -21.864 123.872   4.009  1.00 62.38           O
ATOM   2453  N   SER A 332     -20.816 125.062   5.584  1.00 56.55           N
ATOM   2454  CA  SER A 332     -19.491 124.654   5.121  1.00 54.88           C
ATOM   2455  C   SER A 332     -19.275 123.150   5.255  1.00 57.41           C
ATOM   2456  O   SER A 332     -19.634 122.525   6.261  1.00 57.48           O
ATOM   2457  CB  SER A 332     -18.391 125.387   5.886  1.00 57.00           C
ATOM   2458  OG  SER A 332     -17.127 124.851   5.550  1.00 61.56           O
ATOM   2459  N   THR A 333     -18.649 122.584   4.234  1.00 52.06           N
ATOM   2460  CA  THR A 333     -18.313 121.165   4.160  1.00 50.47           C
ATOM   2461  C   THR A 333     -16.794 121.039   4.188  1.00 52.58           C
ATOM   2462  O   THR A 333     -16.232 120.006   3.838  1.00 52.89           O
ATOM   2463  CB  THR A 333     -18.877 120.535   2.868  1.00 54.08           C
ATOM   2464  OG1 THR A 333     -18.487 121.328   1.743  1.00 54.56           O
ATOM   2465  CG2 THR A 333     -20.393 120.507   2.881  1.00 49.06           C
ATOM   2466  N   THR A 334     -16.113 122.099   4.595  1.00 47.38           N
ATOM   2467  CA  THR A 334     -14.659 122.067   4.701  1.00 46.25           C
ATOM   2468  C   THR A 334     -14.202 121.057   5.744  1.00 48.75           C
ATOM   2469  O   THR A 334     -14.664 121.058   6.888  1.00 47.67           O
ATOM   2470  CB  THR A 334     -14.130 123.451   5.083  1.00 49.18           C
ATOM   2471  OG1 THR A 334     -14.570 124.384   4.093  1.00 45.99           O
ATOM   2472  CG2 THR A 334     -12.624 123.499   5.137  1.00 45.50           C
ATOM   2473  N   ALA A 335     -13.296 120.179   5.345  1.00 44.86           N
ATOM   2474  CA  ALA A 335     -12.768 119.174   6.252  1.00 43.99           C
ATOM   2475  C   ALA A 335     -11.709 119.791   7.174  1.00 45.29           C
ATOM   2476  O   ALA A 335     -10.857 120.571   6.736  1.00 44.06           O
ATOM   2477  CB  ALA A 335     -12.187 118.025   5.436  1.00 44.63           C
ATOM   2478  N   THR A 336     -11.743 119.396   8.440  1.00 40.50           N
ATOM   2479  CA  THR A 336     -10.761 119.820   9.442  1.00 39.51           C
ATOM   2480  C   THR A 336      -9.919 118.622   9.858  1.00 41.94           C
ATOM   2481  O   THR A 336      -8.985 118.739  10.649  1.00 40.96           O
ATOM   2482  CB  THR A 336     -11.432 120.393  10.706  1.00 43.41           C
ATOM   2483  OG1 THR A 336     -12.253 119.392  11.311  1.00 49.11           O
ATOM   2484  CG2 THR A 336     -12.329 121.574  10.383  1.00 35.86           C
ATOM   2485  N   PHE A 337     -10.264 117.471   9.299  1.00 37.93           N
ATOM   2486  CA  PHE A 337      -9.546 116.216   9.475  1.00 36.47           C
ATOM   2487  C   PHE A 337      -9.645 115.503   8.135  1.00 40.49           C
ATOM   2488  O   PHE A 337     -10.688 115.585   7.488  1.00 40.16           O
ATOM   2489  CB  PHE A 337     -10.215 115.362  10.555  1.00 37.47           C
ATOM   2490  CG  PHE A 337      -9.653 113.974  10.673  1.00 38.36           C
ATOM   2491  CD1 PHE A 337     -10.123 112.944   9.838  1.00 40.22           C
ATOM   2492  CD2 PHE A 337      -8.645 113.688  11.605  1.00 39.75           C
ATOM   2493  CE1 PHE A 337      -9.559 111.657   9.894  1.00 40.51           C
ATOM   2494  CE2 PHE A 337      -8.092 112.390  11.702  1.00 42.04           C
ATOM   2495  CZ  PHE A 337      -8.550 111.372  10.840  1.00 39.79           C
ATOM   2496  N   ALA A 338      -8.605 114.792   7.730  1.00 37.23           N
ATOM   2497  CA  ALA A 338      -8.654 113.935   6.555  1.00 36.73           C
ATOM   2498  C   ALA A 338      -7.793 112.709   6.836  1.00 39.81           C
ATOM   2499  O   ALA A 338      -6.778 112.787   7.533  1.00 39.86           O
ATOM   2500  CB  ALA A 338      -8.152 114.680   5.316  1.00 37.40           C
ATOM   2501  N   ALA A 339      -8.198 111.599   6.246  1.00 34.72           N
ATOM   2502  CA  ALA A 339      -7.479 110.341   6.296  1.00 33.31           C
ATOM   2503  C   ALA A 339      -7.436 109.914   4.833  1.00 34.85           C
ATOM   2504  O   ALA A 339      -8.466 109.897   4.168  1.00 34.90           O
ATOM   2505  CB  ALA A 339      -8.244 109.353   7.162  1.00 33.91           C
ATOM   2506  N   VAL A 340      -6.241 109.680   4.320  1.00 29.53           N
ATOM   2507  CA  VAL A 340      -5.992 109.432   2.902  1.00 28.34           C
ATOM   2508  C   VAL A 340      -5.060 108.229   2.853  1.00 32.37           C
ATOM   2509  O   VAL A 340      -4.280 108.026   3.785  1.00 32.30           O
ATOM   2510  CB  VAL A 340      -5.338 110.710   2.276  1.00 31.24           C
ATOM   2511  CG1 VAL A 340      -4.720 110.465   0.899  1.00 31.05           C
ATOM   2512  CG2 VAL A 340      -6.373 111.842   2.171  1.00 30.48           C
ATOM   2513  N   VAL A 341      -5.119 107.443   1.787  1.00 28.87           N
ATOM   2514  CA  VAL A 341      -4.080 106.462   1.475  1.00 28.85           C
ATOM   2515  C   VAL A 341      -3.512 106.803   0.098  1.00 34.69           C
ATOM   2516  O   VAL A 341      -4.267 107.028  -0.852  1.00 35.44           O
ATOM   2517  CB  VAL A 341      -4.636 105.010   1.487  1.00 31.96           C
ATOM   2518  CG1 VAL A 341      -3.526 103.995   1.213  1.00 31.19           C
ATOM   2519  CG2 VAL A 341      -5.288 104.697   2.837  1.00 31.69           C
ATOM   2520  N   LEU A 342      -2.191 106.840  -0.002  1.00 31.21           N
ATOM   2521  CA  LEU A 342      -1.475 106.997  -1.268  1.00 30.86           C
ATOM   2522  C   LEU A 342      -0.659 105.733  -1.492  1.00 32.75           C
ATOM   2523  O   LEU A 342      -0.510 104.928  -0.575  1.00 31.44           O
ATOM   2524  CB  LEU A 342      -0.519 108.196  -1.215  1.00 31.21           C
ATOM   2525  CG  LEU A 342      -1.114 109.595  -1.016  1.00 36.67           C
ATOM   2526  CD1 LEU A 342       0.012 110.620  -0.962  1.00 37.56           C
ATOM   2527  CD2 LEU A 342      -2.075 109.978  -2.124  1.00 39.17           C
ATOM   2528  N   TYR A 343      -0.106 105.580  -2.686  1.00 28.03           N
ATOM   2529  CA  TYR A 343       0.783 104.469  -3.022  1.00 26.49           C
ATOM   2530  C   TYR A 343       1.938 105.082  -3.798  1.00 28.70           C
ATOM   2531  O   TYR A 343       1.729 106.064  -4.504  1.00 28.15           O
ATOM   2532  CB  TYR A 343       0.054 103.424  -3.869  1.00 27.11           C
ATOM   2533  CG  TYR A 343      -1.024 102.704  -3.087  1.00 27.63           C
ATOM   2534  CD1 TYR A 343      -2.333 103.225  -3.000  1.00 28.42           C
ATOM   2535  CD2 TYR A 343      -0.729 101.513  -2.393  1.00 28.55           C
ATOM   2536  CE1 TYR A 343      -3.324 102.575  -2.221  1.00 27.45           C
ATOM   2537  CE2 TYR A 343      -1.723 100.852  -1.627  1.00 29.77           C
ATOM   2538  CZ  TYR A 343      -3.006 101.399  -1.540  1.00 35.14           C
ATOM   2539  OH  TYR A 343      -3.970 100.779  -0.788  1.00 36.76           O
ATOM   2540  N   VAL A 344       3.127 104.510  -3.671  1.00 25.48           N
ATOM   2541  CA  VAL A 344       4.331 104.977  -4.366  1.00 25.01           C
ATOM   2542  C   VAL A 344       4.679 103.814  -5.291  1.00 28.04           C
ATOM   2543  O   VAL A 344       4.985 102.714  -4.845  1.00 27.64           O
ATOM   2544  CB  VAL A 344       5.481 105.294  -3.354  1.00 28.73           C
ATOM   2545  CG1 VAL A 344       6.787 105.652  -4.051  1.00 28.33           C
ATOM   2546  CG2 VAL A 344       5.100 106.446  -2.405  1.00 28.30           C
ATOM   2547  N   GLU A 345       4.511 104.002  -6.589  1.00 25.21           N
ATOM   2548  CA  GLU A 345       4.553 102.882  -7.527  1.00 25.82           C
ATOM   2549  C   GLU A 345       5.934 102.606  -8.121  1.00 30.49           C
ATOM   2550  O   GLU A 345       6.218 102.964  -9.266  1.00 30.41           O
ATOM   2551  CB  GLU A 345       3.537 103.121  -8.645  1.00 27.66           C
ATOM   2552  CG  GLU A 345       2.112 103.272  -8.122  1.00 42.89           C
ATOM   2553  CD  GLU A 345       1.087 103.416  -9.232  1.00 71.20           C
ATOM   2554  OE1 GLU A 345       1.456 103.663 -10.405  1.00 73.64           O
ATOM   2555  OE2 GLU A 345      -0.131 103.308  -8.944  1.00 69.56           O
ATOM   2556  N   ASN A 346       6.803 101.952  -7.362  1.00 25.61           N
ATOM   2557  CA  ASN A 346       8.114 101.532  -7.869  1.00 24.38           C
ATOM   2558  C   ASN A 346       8.566 100.230  -7.207  1.00 29.91           C
ATOM   2559  O   ASN A 346       7.876  99.711  -6.341  1.00 30.18           O
ATOM   2560  CB  ASN A 346       9.154 102.650  -7.702  1.00 19.21           C
ATOM   2561  CG  ASN A 346       9.427 103.015  -6.267  1.00 29.45           C
ATOM   2562  OD1 ASN A 346       9.614 102.176  -5.394  1.00 30.49           O
ATOM   2563  ND2 ASN A 346       9.497 104.286  -6.024  1.00 13.92           N
ATOM   2564  N   GLU A 347       9.728  99.717  -7.590  1.00 26.87           N
ATOM   2565  CA  GLU A 347      10.243  98.431  -7.103  1.00 26.85           C
ATOM   2566  C   GLU A 347      10.308  98.296  -5.581  1.00 29.81           C
ATOM   2567  O   GLU A 347      10.078  97.218  -5.026  1.00 29.78           O
ATOM   2568  CB  GLU A 347      11.662  98.270  -7.658  1.00 28.59           C
ATOM   2569  CG  GLU A 347      12.349  96.933  -7.414  1.00 42.62           C
ATOM   2570  CD  GLU A 347      13.795  96.951  -7.886  1.00 78.04           C
ATOM   2571  OE1 GLU A 347      14.153  97.809  -8.733  1.00 79.26           O
ATOM   2572  OE2 GLU A 347      14.611  96.127  -7.402  1.00 79.15           O
ATOM   2573  N   ARG A 348      10.630  99.380  -4.890  1.00 24.78           N
ATOM   2574  CA  ARG A 348      10.770  99.339  -3.435  1.00 24.02           C
ATOM   2575  C   ARG A 348       9.426  99.393  -2.733  1.00 28.41           C
ATOM   2576  O   ARG A 348       9.305  98.870  -1.632  1.00 28.21           O
ATOM   2577  CB  ARG A 348      11.616 100.524  -2.956  1.00 23.37           C
ATOM   2578  CG  ARG A 348      13.055 100.530  -3.455  1.00 29.43           C
ATOM   2579  CD  ARG A 348      13.871  99.412  -2.824  1.00 29.38           C
ATOM   2580  NE  ARG A 348      15.279  99.456  -3.241  1.00 30.18           N
ATOM   2581  CZ  ARG A 348      16.203  98.545  -2.970  1.00 43.04           C
ATOM   2582  NH1 ARG A 348      15.964  97.443  -2.308  1.00 29.37           N
ATOM   2583  NH2 ARG A 348      17.412  98.737  -3.408  1.00 26.83           N
ATOM   2584  N   TRP A 349       8.448 100.045  -3.345  1.00 25.91           N
ATOM   2585  CA  TRP A 349       7.222 100.439  -2.647  1.00 25.66           C
ATOM   2586  C   TRP A 349       5.869 100.018  -3.224  1.00 29.91           C
ATOM   2587  O   TRP A 349       4.833 100.262  -2.613  1.00 29.17           O
ATOM   2588  CB  TRP A 349       7.238 101.958  -2.542  1.00 24.38           C
ATOM   2589  CG  TRP A 349       8.399 102.504  -1.763  1.00 25.35           C
ATOM   2590  CD1 TRP A 349       9.412 103.278  -2.232  1.00 28.21           C
ATOM   2591  CD2 TRP A 349       8.627 102.393  -0.346  1.00 25.13           C
ATOM   2592  NE1 TRP A 349      10.235 103.693  -1.220  1.00 27.50           N
ATOM   2593  CE2 TRP A 349       9.747 103.213  -0.036  1.00 28.98           C
ATOM   2594  CE3 TRP A 349       7.948 101.749   0.708  1.00 26.26           C
ATOM   2595  CZ2 TRP A 349      10.154 103.457   1.290  1.00 27.99           C
ATOM   2596  CZ3 TRP A 349       8.357 101.984   2.041  1.00 27.67           C
ATOM   2597  CH2 TRP A 349       9.457 102.847   2.316  1.00 28.15           C
ATOM   2598  N   ASP A 350       5.847  99.379  -4.382  1.00 28.09           N
ATOM   2599  CA  ASP A 350       4.590  98.909  -4.967  1.00 28.65           C
ATOM   2600  C   ASP A 350       3.893  97.922  -4.023  1.00 33.09           C
ATOM   2601  O   ASP A 350       4.500  96.967  -3.543  1.00 33.92           O
ATOM   2602  CB  ASP A 350       4.884  98.238  -6.309  1.00 30.66           C
ATOM   2603  CG  ASP A 350       3.637  97.772  -7.027  1.00 42.54           C
ATOM   2604  OD1 ASP A 350       2.526  98.311  -6.815  1.00 47.81           O
ATOM   2605  OD2 ASP A 350       3.767  96.827  -7.839  1.00 44.51           O
ATOM   2606  N   GLY A 351       2.626  98.169  -3.721  1.00 28.44           N
ATOM   2607  CA  GLY A 351       1.895  97.358  -2.758  1.00 28.45           C
ATOM   2608  C   GLY A 351       1.947  97.860  -1.326  1.00 33.81           C
ATOM   2609  O   GLY A 351       1.253  97.313  -0.470  1.00 32.78           O
ATOM   2610  N   VAL A 352       2.725  98.895  -1.044  1.00 31.11           N
ATOM   2611  CA  VAL A 352       2.781  99.472   0.301  1.00 30.13           C
ATOM   2612  C   VAL A 352       1.801 100.640   0.350  1.00 33.53           C
ATOM   2613  O   VAL A 352       1.938 101.590  -0.424  1.00 33.32           O
ATOM   2614  CB  VAL A 352       4.210  99.980   0.653  1.00 33.30           C
ATOM   2615  CG1 VAL A 352       4.282 100.568   2.062  1.00 32.86           C
ATOM   2616  CG2 VAL A 352       5.207  98.832   0.556  1.00 33.08           C
ATOM   2617  N   PRO A 353       0.771 100.576   1.211  1.00 29.27           N
ATOM   2618  CA  PRO A 353       0.004 101.812   1.379  1.00 28.62           C
ATOM   2619  C   PRO A 353       0.744 102.831   2.242  1.00 32.73           C
ATOM   2620  O   PRO A 353       1.458 102.492   3.197  1.00 30.78           O
ATOM   2621  CB  PRO A 353      -1.270 101.321   2.065  1.00 29.86           C
ATOM   2622  CG  PRO A 353      -0.823 100.191   2.870  1.00 34.10           C
ATOM   2623  CD  PRO A 353       0.220  99.494   2.047  1.00 29.62           C
ATOM   2624  N   PHE A 354       0.538 104.094   1.916  1.00 30.66           N
ATOM   2625  CA  PHE A 354       1.111 105.213   2.651  1.00 30.05           C
ATOM   2626  C   PHE A 354      -0.068 105.991   3.196  1.00 35.68           C
ATOM   2627  O   PHE A 354      -0.757 106.723   2.489  1.00 36.71           O
ATOM   2628  CB  PHE A 354       2.000 106.060   1.745  1.00 31.23           C
ATOM   2629  CG  PHE A 354       3.183 105.303   1.213  1.00 32.60           C
ATOM   2630  CD1 PHE A 354       3.054 104.480   0.086  1.00 35.51           C
ATOM   2631  CD2 PHE A 354       4.429 105.387   1.852  1.00 34.26           C
ATOM   2632  CE1 PHE A 354       4.154 103.754  -0.408  1.00 35.91           C
ATOM   2633  CE2 PHE A 354       5.552 104.703   1.341  1.00 36.51           C
ATOM   2634  CZ  PHE A 354       5.406 103.894   0.205  1.00 34.15           C
ATOM   2635  N   ILE A 355      -0.348 105.716   4.453  1.00 31.57           N
ATOM   2636  CA  ILE A 355      -1.498 106.250   5.158  1.00 31.45           C
ATOM   2637  C   ILE A 355      -1.100 107.660   5.573  1.00 35.65           C
ATOM   2638  O   ILE A 355      -0.069 107.856   6.212  1.00 35.94           O
ATOM   2639  CB  ILE A 355      -1.801 105.351   6.394  1.00 34.40           C
ATOM   2640  CG1 ILE A 355      -2.176 103.927   5.924  1.00 34.29           C
ATOM   2641  CG2 ILE A 355      -2.901 105.958   7.281  1.00 34.23           C
ATOM   2642  CD1 ILE A 355      -2.292 102.869   7.027  1.00 39.26           C
ATOM   2643  N   LEU A 356      -1.913 108.643   5.223  1.00 31.55           N
ATOM   2644  CA  LEU A 356      -1.694 110.023   5.636  1.00 31.28           C
ATOM   2645  C   LEU A 356      -2.900 110.365   6.493  1.00 34.41           C
ATOM   2646  O   LEU A 356      -4.025 110.310   6.005  1.00 34.00           O
ATOM   2647  CB  LEU A 356      -1.624 110.970   4.432  1.00 31.39           C
ATOM   2648  CG  LEU A 356      -0.571 110.763   3.335  1.00 36.39           C
ATOM   2649  CD1 LEU A 356      -0.614 111.967   2.396  1.00 36.20           C
ATOM   2650  CD2 LEU A 356       0.840 110.606   3.864  1.00 40.47           C
ATOM   2651  N   ARG A 357      -2.699 110.682   7.762  1.00 31.14           N
ATOM   2652  CA  ARG A 357      -3.820 110.977   8.661  1.00 31.38           C
ATOM   2653  C   ARG A 357      -3.558 112.301   9.352  1.00 38.07           C
ATOM   2654  O   ARG A 357      -2.527 112.463  10.004  1.00 38.50           O
ATOM   2655  CB  ARG A 357      -3.958 109.846   9.679  1.00 28.97           C
ATOM   2656  CG  ARG A 357      -5.183 109.953  10.564  1.00 35.30           C
ATOM   2657  CD  ARG A 357      -5.058 108.967  11.703  1.00 42.37           C
ATOM   2658  NE  ARG A 357      -6.191 109.039  12.633  1.00 44.12           N
ATOM   2659  CZ  ARG A 357      -7.119 108.111  12.812  1.00 58.98           C
ATOM   2660  NH1 ARG A 357      -7.155 106.977  12.169  1.00 52.33           N
ATOM   2661  NH2 ARG A 357      -8.023 108.312  13.722  1.00 40.60           N
ATOM   2662  N   CYS A 358      -4.446 113.265   9.184  1.00 36.16           N
ATOM   2663  CA  CYS A 358      -4.186 114.613   9.669  1.00 37.36           C
ATOM   2664  C   CYS A 358      -5.431 115.296  10.203  1.00 41.75           C
ATOM   2665  O   CYS A 358      -6.500 115.113   9.637  1.00 41.08           O
ATOM   2666  CB  CYS A 358      -3.645 115.438   8.503  1.00 38.26           C
ATOM   2667  SG  CYS A 358      -3.115 117.084   8.969  1.00 42.76           S
ATOM   2668  N   GLY A 359      -5.296 116.137  11.219  1.00 38.44           N
ATOM   2669  CA  GLY A 359      -6.413 116.972  11.624  1.00 38.44           C
ATOM   2670  C   GLY A 359      -6.164 117.952  12.750  1.00 42.43           C
ATOM   2671  O   GLY A 359      -5.103 117.966  13.378  1.00 42.03           O
ATOM   2672  N   LYS A 360      -7.171 118.777  12.996  1.00 38.67           N
ATOM   2673  CA  LYS A 360      -7.159 119.796  14.049  1.00 37.87           C
ATOM   2674  C   LYS A 360      -8.263 119.422  15.018  1.00 40.69           C
ATOM   2675  O   LYS A 360      -9.106 118.596  14.668  1.00 39.28           O
ATOM   2676  CB  LYS A 360      -7.427 121.179  13.449  1.00 39.70           C
ATOM   2677  CG  LYS A 360      -6.360 121.626  12.469  1.00 41.43           C
ATOM   2678  CD  LYS A 360      -6.687 122.990  11.884  1.00 38.77           C
ATOM   2679  CE  LYS A 360      -5.721 123.350  10.764  1.00 39.24           C
ATOM   2680  NZ  LYS A 360      -4.290 123.452  11.191  1.00 32.31           N
ATOM   2681  N   ALA A 361      -8.256 120.036  16.193  1.00 38.21           N
ATOM   2682  CA  ALA A 361      -9.195 119.756  17.280  1.00 38.52           C
ATOM   2683  C   ALA A 361      -9.193 118.270  17.650  1.00 43.84           C
ATOM   2684  O   ALA A 361     -10.243 117.670  17.882  1.00 43.35           O
ATOM   2685  CB  ALA A 361     -10.595 120.247  16.915  1.00 39.16           C
ATOM   2686  N   LEU A 362      -8.009 117.677  17.666  1.00 41.06           N
ATOM   2687  CA  LEU A 362      -7.856 116.254  17.955  1.00 40.16           C
ATOM   2688  C   LEU A 362      -7.387 116.023  19.384  1.00 44.72           C
ATOM   2689  O   LEU A 362      -7.219 116.955  20.158  1.00 44.15           O
ATOM   2690  CB  LEU A 362      -6.911 115.592  16.940  1.00 39.42           C
ATOM   2691  CG  LEU A 362      -7.366 115.619  15.471  1.00 42.68           C
ATOM   2692  CD1 LEU A 362      -6.363 114.857  14.628  1.00 42.18           C
ATOM   2693  CD2 LEU A 362      -8.746 115.009  15.247  1.00 43.38           C
ATOM   2694  N   ASN A 363      -7.202 114.769  19.754  1.00 40.81           N
ATOM   2695  CA  ASN A 363      -6.853 114.396  21.120  1.00 40.08           C
ATOM   2696  C   ASN A 363      -5.480 114.834  21.633  1.00 45.23           C
ATOM   2697  O   ASN A 363      -5.307 114.962  22.843  1.00 45.32           O
ATOM   2698  CB  ASN A 363      -6.968 112.874  21.262  1.00 36.91           C
ATOM   2699  CG  ASN A 363      -5.834 112.136  20.602  1.00 56.50           C
ATOM   2700  OD1 ASN A 363      -5.503 112.381  19.446  1.00 52.47           O
ATOM   2701  ND2 ASN A 363      -5.210 111.251  21.328  1.00 53.40           N
ATOM   2702  N   GLU A 364      -4.494 115.039  20.765  1.00 41.81           N
ATOM   2703  CA  GLU A 364      -3.156 115.449  21.206  1.00 41.27           C
ATOM   2704  C   GLU A 364      -2.329 116.062  20.076  1.00 44.49           C
ATOM   2705  O   GLU A 364      -2.466 115.629  18.933  1.00 44.72           O
ATOM   2706  CB  GLU A 364      -2.408 114.229  21.766  1.00 42.55           C
ATOM   2707  CG  GLU A 364      -1.184 114.620  22.570  1.00 50.67           C
ATOM   2708  CD  GLU A 364      -0.533 113.477  23.310  1.00 70.67           C
ATOM   2709  OE1 GLU A 364      -1.195 112.456  23.610  1.00 64.86           O
ATOM   2710  OE2 GLU A 364       0.655 113.621  23.671  1.00 64.97           O
ATOM   2711  N   ARG A 365      -1.456 117.022  20.370  1.00 39.46           N
ATOM   2712  CA  ARG A 365      -0.500 117.513  19.370  1.00 38.93           C
ATOM   2713  C   ARG A 365       0.577 116.467  19.161  1.00 42.13           C
ATOM   2714  O   ARG A 365       1.239 116.094  20.126  1.00 42.00           O
ATOM   2715  CB  ARG A 365       0.183 118.812  19.827  1.00 39.16           C
ATOM   2716  CG  ARG A 365       0.715 119.676  18.681  1.00 47.22           C
ATOM   2717  CD  ARG A 365       1.039 121.066  19.199  1.00 57.00           C
ATOM   2718  NE  ARG A 365       1.432 122.035  18.163  1.00 69.79           N
ATOM   2719  CZ  ARG A 365       1.651 123.329  18.362  1.00 82.48           C
ATOM   2720  NH1 ARG A 365       1.469 123.923  19.513  1.00 57.98           N
ATOM   2721  NH2 ARG A 365       2.030 124.079  17.373  1.00 74.05           N
ATOM   2722  N   LYS A 366       0.779 116.023  17.930  1.00 37.07           N
ATOM   2723  CA  LYS A 366       1.902 115.154  17.568  1.00 35.77           C
ATOM   2724  C   LYS A 366       2.114 115.391  16.090  1.00 38.05           C
ATOM   2725  O   LYS A 366       1.148 115.692  15.401  1.00 37.05           O
ATOM   2726  CB  LYS A 366       1.612 113.653  17.739  1.00 37.55           C
ATOM   2727  CG  LYS A 366       1.515 113.127  19.175  1.00 43.90           C
ATOM   2728  CD  LYS A 366       1.685 111.611  19.251  1.00 49.02           C
ATOM   2729  CE  LYS A 366       0.561 110.842  18.565  1.00 53.75           C
ATOM   2730  NZ  LYS A 366       0.761 109.364  18.621  1.00 62.42           N
ATOM   2731  N   ALA A 367       3.301 115.108  15.586  1.00 33.92           N
ATOM   2732  CA  ALA A 367       3.481 114.807  14.174  1.00 33.59           C
ATOM   2733  C   ALA A 367       4.514 113.695  14.159  1.00 38.23           C
ATOM   2734  O   ALA A 367       5.473 113.745  14.937  1.00 38.57           O
ATOM   2735  CB  ALA A 367       3.948 116.020  13.399  1.00 34.18           C
ATOM   2736  N   GLU A 368       4.276 112.661  13.369  1.00 33.99           N
ATOM   2737  CA  GLU A 368       5.069 111.436  13.438  1.00 33.09           C
ATOM   2738  C   GLU A 368       5.211 110.759  12.077  1.00 35.16           C
ATOM   2739  O   GLU A 368       4.422 110.998  11.157  1.00 34.49           O
ATOM   2740  CB  GLU A 368       4.421 110.423  14.391  1.00 34.44           C
ATOM   2741  CG  GLU A 368       4.191 110.896  15.816  1.00 42.80           C
ATOM   2742  CD  GLU A 368       3.730 109.789  16.741  1.00 61.36           C
ATOM   2743  OE1 GLU A 368       2.708 109.129  16.459  1.00 46.23           O
ATOM   2744  OE2 GLU A 368       4.352 109.588  17.804  1.00 61.49           O
ATOM   2745  N   VAL A 369       6.210 109.893  11.993  1.00 30.80           N
ATOM   2746  CA  VAL A 369       6.503 109.069  10.822  1.00 29.97           C
ATOM   2747  C   VAL A 369       6.618 107.637  11.344  1.00 33.67           C
ATOM   2748  O   VAL A 369       7.474 107.362  12.182  1.00 33.95           O
ATOM   2749  CB  VAL A 369       7.859 109.501  10.184  1.00 33.45           C
ATOM   2750  CG1 VAL A 369       8.276 108.589   9.038  1.00 33.09           C
ATOM   2751  CG2 VAL A 369       7.817 110.963   9.715  1.00 33.06           C
ATOM   2752  N   ARG A 370       5.778 106.719  10.888  1.00 28.92           N
ATOM   2753  CA  ARG A 370       5.804 105.329  11.357  1.00 27.94           C
ATOM   2754  C   ARG A 370       5.921 104.396  10.166  1.00 31.33           C
ATOM   2755  O   ARG A 370       5.208 104.559   9.184  1.00 31.01           O
ATOM   2756  CB  ARG A 370       4.514 105.041  12.136  1.00 27.32           C
ATOM   2757  CG  ARG A 370       4.459 103.714  12.900  1.00 35.26           C
ATOM   2758  CD  ARG A 370       3.110 103.495  13.603  1.00 41.24           C
ATOM   2759  NE  ARG A 370       2.767 104.555  14.563  1.00 55.86           N
ATOM   2760  CZ  ARG A 370       2.912 104.530  15.882  1.00 71.02           C
ATOM   2761  NH1 ARG A 370       3.387 103.530  16.563  1.00 50.56           N
ATOM   2762  NH2 ARG A 370       2.504 105.541  16.585  1.00 61.16           N
ATOM   2763  N   LEU A 371       6.781 103.399  10.268  1.00 26.35           N
ATOM   2764  CA  LEU A 371       6.796 102.275   9.339  1.00 24.72           C
ATOM   2765  C   LEU A 371       6.216 101.161  10.186  1.00 29.04           C
ATOM   2766  O   LEU A 371       6.537 101.107  11.371  1.00 29.56           O
ATOM   2767  CB  LEU A 371       8.224 101.878   8.942  1.00 24.09           C
ATOM   2768  CG  LEU A 371       9.158 102.913   8.301  1.00 28.80           C
ATOM   2769  CD1 LEU A 371      10.498 102.251   7.993  1.00 29.00           C
ATOM   2770  CD2 LEU A 371       8.610 103.522   7.028  1.00 31.66           C
ATOM   2771  N   GLN A 372       5.445 100.256   9.610  1.00 24.86           N
ATOM   2772  CA  GLN A 372       5.033  99.038  10.302  1.00 24.42           C
ATOM   2773  C   GLN A 372       5.515  97.932   9.384  1.00 29.32           C
ATOM   2774  O   GLN A 372       5.507  98.099   8.166  1.00 28.33           O
ATOM   2775  CB  GLN A 372       3.516  99.000  10.520  1.00 25.48           C
ATOM   2776  CG  GLN A 372       3.029  97.795  11.326  1.00 32.53           C
ATOM   2777  CD  GLN A 372       1.550  97.850  11.630  1.00 49.11           C
ATOM   2778  OE1 GLN A 372       0.712  97.460  10.824  1.00 45.32           O
ATOM   2779  NE2 GLN A 372       1.213  98.315  12.798  1.00 39.66           N
ATOM   2780  N   PHE A 373       5.980  96.832   9.948  1.00 27.13           N
ATOM   2781  CA  PHE A 373       6.590  95.754   9.183  1.00 27.39           C
ATOM   2782  C   PHE A 373       5.669  94.547   9.199  1.00 30.55           C
ATOM   2783  O   PHE A 373       4.788  94.443  10.048  1.00 31.50           O
ATOM   2784  CB  PHE A 373       7.964  95.417   9.770  1.00 29.56           C
ATOM   2785  CG  PHE A 373       8.974  96.527   9.612  1.00 31.56           C
ATOM   2786  CD1 PHE A 373       9.029  97.595  10.527  1.00 35.57           C
ATOM   2787  CD2 PHE A 373       9.871  96.516   8.529  1.00 33.77           C
ATOM   2788  CE1 PHE A 373       9.939  98.661  10.347  1.00 36.62           C
ATOM   2789  CE2 PHE A 373      10.794  97.571   8.338  1.00 36.66           C
ATOM   2790  CZ  PHE A 373      10.827  98.648   9.251  1.00 35.15           C
ATOM   2791  N   HIS A 374       5.874  93.651   8.244  1.00 25.07           N
ATOM   2792  CA  HIS A 374       5.102  92.413   8.157  1.00 24.38           C
ATOM   2793  C   HIS A 374       5.407  91.582   9.395  1.00 29.66           C
ATOM   2794  O   HIS A 374       6.498  91.682   9.950  1.00 29.77           O
ATOM   2795  CB  HIS A 374       5.511  91.614   6.912  1.00 24.82           C
ATOM   2796  CG  HIS A 374       5.141  92.269   5.617  1.00 28.24           C
ATOM   2797  ND1 HIS A 374       3.867  92.212   5.065  1.00 30.55           N
ATOM   2798  CD2 HIS A 374       5.882  92.948   4.704  1.00 29.88           C
ATOM   2799  CE1 HIS A 374       3.857  92.881   3.922  1.00 29.85           C
ATOM   2800  NE2 HIS A 374       5.066  93.331   3.680  1.00 29.90           N
ATOM   2801  N   ASP A 375       4.491  90.724   9.801  1.00 26.89           N
ATOM   2802  CA  ASP A 375       4.779  89.741  10.845  1.00 27.83           C
ATOM   2803  C   ASP A 375       5.829  88.764  10.313  1.00 34.36           C
ATOM   2804  O   ASP A 375       5.919  88.568   9.098  1.00 35.45           O
ATOM   2805  CB  ASP A 375       3.518  88.947  11.177  1.00 30.38           C
ATOM   2806  CG  ASP A 375       2.565  89.701  12.078  1.00 53.45           C
ATOM   2807  OD1 ASP A 375       2.989  90.223  13.133  1.00 58.70           O
ATOM   2808  OD2 ASP A 375       1.352  89.728  11.774  1.00 59.20           O
ATOM   2809  N   VAL A 376       6.608  88.132  11.181  1.00 31.10           N
ATOM   2810  CA  VAL A 376       7.570  87.121  10.724  1.00 30.58           C
ATOM   2811  C   VAL A 376       6.875  85.908  10.119  1.00 35.81           C
ATOM   2812  O   VAL A 376       5.795  85.500  10.553  1.00 35.38           O
ATOM   2813  CB  VAL A 376       8.508  86.601  11.857  1.00 34.06           C
ATOM   2814  CG1 VAL A 376       9.499  87.670  12.241  1.00 33.86           C
ATOM   2815  CG2 VAL A 376       7.735  86.130  13.109  1.00 33.89           C
ATOM   2816  N   ALA A 377       7.519  85.310   9.128  1.00 33.52           N
ATOM   2817  CA  ALA A 377       7.101  84.011   8.623  1.00 33.32           C
ATOM   2818  C   ALA A 377       7.582  83.014   9.681  1.00 39.00           C
ATOM   2819  O   ALA A 377       8.655  83.213  10.256  1.00 39.09           O
ATOM   2820  CB  ALA A 377       7.761  83.735   7.265  1.00 33.76           C
ATOM   2821  N   GLY A 378       6.840  81.946   9.928  1.00 36.83           N
ATOM   2822  CA  GLY A 378       7.296  80.971  10.906  1.00 37.04           C
ATOM   2823  C   GLY A 378       7.218  81.448  12.343  1.00 41.67           C
ATOM   2824  O   GLY A 378       8.170  81.284  13.092  1.00 42.48           O
ATOM   2825  N   ASP A 379       6.115  82.053  12.754  1.00 37.00           N
ATOM   2826  CA  ASP A 379       6.002  82.516  14.139  1.00 35.92           C
ATOM   2827  C   ASP A 379       5.938  81.316  15.078  1.00 37.61           C
ATOM   2828  O   ASP A 379       5.012  80.505  14.996  1.00 37.39           O
ATOM   2829  CB  ASP A 379       4.752  83.369  14.351  1.00 37.73           C
ATOM   2830  CG  ASP A 379       4.640  83.889  15.780  1.00 50.32           C
ATOM   2831  OD1 ASP A 379       5.663  83.979  16.483  1.00 59.53           O
ATOM   2832  OD2 ASP A 379       3.516  84.227  16.214  1.00 51.20           O
ATOM   2833  N   ILE A 380       6.911  81.186  15.968  1.00 32.10           N
ATOM   2834  CA  ILE A 380       6.929  80.086  16.935  1.00 31.21           C
ATOM   2835  C   ILE A 380       6.429  80.555  18.290  1.00 35.48           C
ATOM   2836  O   ILE A 380       6.268  79.769  19.217  1.00 35.09           O
ATOM   2837  CB  ILE A 380       8.339  79.455  17.083  1.00 33.33           C
ATOM   2838  CG1 ILE A 380       9.351  80.450  17.684  1.00 32.27           C
ATOM   2839  CG2 ILE A 380       8.790  78.910  15.718  1.00 33.86           C
ATOM   2840  CD1 ILE A 380      10.673  79.838  18.148  1.00 27.77           C
ATOM   2841  N   PHE A 381       6.163  81.844  18.413  1.00 32.14           N
ATOM   2842  CA  PHE A 381       5.850  82.430  19.707  1.00 32.41           C
ATOM   2843  C   PHE A 381       4.348  82.523  19.933  1.00 41.62           C
ATOM   2844  O   PHE A 381       3.866  83.403  20.637  1.00 41.70           O
ATOM   2845  CB  PHE A 381       6.541  83.783  19.844  1.00 33.51           C
ATOM   2846  CG  PHE A 381       8.038  83.708  19.687  1.00 34.43           C
ATOM   2847  CD1 PHE A 381       8.842  83.333  20.777  1.00 36.37           C
ATOM   2848  CD2 PHE A 381       8.653  83.986  18.451  1.00 36.60           C
ATOM   2849  CE1 PHE A 381      10.246  83.210  20.639  1.00 38.83           C
ATOM   2850  CE2 PHE A 381      10.060  83.865  18.296  1.00 37.27           C
ATOM   2851  CZ  PHE A 381      10.859  83.481  19.395  1.00 36.71           C
ATOM   2852  N   HIS A 382       3.616  81.586  19.342  1.00 41.27           N
ATOM   2853  CA  HIS A 382       2.208  81.331  19.660  1.00 42.87           C
ATOM   2854  C   HIS A 382       1.307  82.550  19.522  1.00 48.69           C
ATOM   2855  O   HIS A 382       0.508  82.838  20.409  1.00 48.61           O
ATOM   2856  CB  HIS A 382       2.097  80.740  21.068  1.00 44.41           C
ATOM   2857  CG  HIS A 382       2.893  79.487  21.248  1.00 48.53           C
ATOM   2858  ND1 HIS A 382       2.525  78.287  20.675  1.00 50.54           N
ATOM   2859  CD2 HIS A 382       4.044  79.267  21.942  1.00 50.94           C
ATOM   2860  CE1 HIS A 382       3.479  77.387  21.064  1.00 50.32           C
ATOM   2861  NE2 HIS A 382       4.435  77.957  21.836  1.00 50.74           N
ATOM   2862  N   GLN A 383       1.487  83.286  18.430  1.00 45.70           N
ATOM   2863  CA  GLN A 383       0.719  84.492  18.088  1.00 45.31           C
ATOM   2864  C   GLN A 383       0.954  85.690  19.016  1.00 49.27           C
ATOM   2865  O   GLN A 383       0.407  86.768  18.783  1.00 49.78           O
ATOM   2866  CB  GLN A 383      -0.785  84.190  17.943  1.00 46.82           C
ATOM   2867  CG  GLN A 383      -1.104  83.101  16.921  1.00 73.14           C
ATOM   2868  CD  GLN A 383      -2.555  82.701  16.918  1.00102.93           C
ATOM   2869  OE1 GLN A 383      -2.927  81.668  17.468  1.00 97.03           O
ATOM   2870  NE2 GLN A 383      -3.382  83.476  16.277  1.00101.64           N
ATOM   2871  N   GLN A 384       1.811  85.540  20.020  1.00 44.50           N
ATOM   2872  CA  GLN A 384       2.036  86.582  21.023  1.00 43.33           C
ATOM   2873  C   GLN A 384       2.873  87.756  20.522  1.00 46.64           C
ATOM   2874  O   GLN A 384       3.006  88.770  21.218  1.00 47.34           O
ATOM   2875  CB  GLN A 384       2.757  85.996  22.240  1.00 44.54           C
ATOM   2876  CG  GLN A 384       2.035  84.862  22.951  1.00 44.90           C
ATOM   2877  CD  GLN A 384       2.790  84.412  24.177  1.00 59.02           C
ATOM   2878  OE1 GLN A 384       2.852  85.125  25.176  1.00 54.31           O
ATOM   2879  NE2 GLN A 384       3.399  83.261  24.109  1.00 56.47           N
ATOM   2880  N   CYS A 385       3.455  87.627  19.338  1.00 42.21           N
ATOM   2881  CA  CYS A 385       4.215  88.721  18.744  1.00 41.42           C
ATOM   2882  C   CYS A 385       3.274  89.829  18.276  1.00 43.67           C
ATOM   2883  O   CYS A 385       2.073  89.611  18.077  1.00 45.07           O
ATOM   2884  CB  CYS A 385       5.071  88.218  17.578  1.00 41.61           C
ATOM   2885  SG  CYS A 385       6.249  86.962  18.100  1.00 45.32           S
ATOM   2886  N   LYS A 386       3.844  91.010  18.090  1.00 37.15           N
ATOM   2887  CA  LYS A 386       3.144  92.201  17.614  1.00 35.38           C
ATOM   2888  C   LYS A 386       4.008  92.598  16.434  1.00 36.58           C
ATOM   2889  O   LYS A 386       5.183  92.232  16.431  1.00 36.18           O
ATOM   2890  CB  LYS A 386       3.123  93.293  18.695  1.00 36.66           C
ATOM   2891  CG  LYS A 386       2.307  92.901  19.923  1.00 48.28           C
ATOM   2892  CD  LYS A 386       2.177  94.019  20.951  1.00 59.28           C
ATOM   2893  CE  LYS A 386       1.214  93.580  22.058  1.00 57.53           C
ATOM   2894  NZ  LYS A 386       0.700  94.698  22.919  1.00 56.45           N
ATOM   2895  N   CYS A 387       3.474  93.304  15.450  1.00 30.02           N
ATOM   2896  CA  CYS A 387       4.271  93.677  14.286  1.00 28.29           C
ATOM   2897  C   CYS A 387       5.357  94.661  14.715  1.00 32.94           C
ATOM   2898  O   CYS A 387       5.127  95.501  15.596  1.00 32.23           O
ATOM   2899  CB  CYS A 387       3.388  94.330  13.222  1.00 30.00           C
ATOM   2900  SG  CYS A 387       2.009  93.294  12.687  1.00 30.00           S
ATOM   2901  N   ASN A 388       6.530  94.574  14.105  1.00 29.62           N
ATOM   2902  CA  ASN A 388       7.605  95.519  14.390  1.00 29.17           C
ATOM   2903  C   ASN A 388       7.221  96.834  13.754  1.00 33.14           C
ATOM   2904  O   ASN A 388       6.469  96.869  12.777  1.00 32.94           O
ATOM   2905  CB  ASN A 388       8.951  95.088  13.804  1.00 28.47           C
ATOM   2906  CG  ASN A 388       9.505  93.833  14.418  1.00 43.18           C
ATOM   2907  OD1 ASN A 388      10.350  93.206  13.804  1.00 37.26           O
ATOM   2908  ND2 ASN A 388       9.082  93.456  15.590  1.00 36.07           N
ATOM   2909  N   GLU A 389       7.767  97.912  14.288  1.00 29.48           N
ATOM   2910  CA  GLU A 389       7.503  99.248  13.778  1.00 28.72           C
ATOM   2911  C   GLU A 389       8.795 100.023  13.938  1.00 34.59           C
ATOM   2912  O   GLU A 389       9.596  99.699  14.809  1.00 35.24           O
ATOM   2913  CB  GLU A 389       6.387  99.943  14.570  1.00 29.46           C
ATOM   2914  CG  GLU A 389       5.034  99.267  14.430  1.00 36.50           C
ATOM   2915  CD  GLU A 389       3.921  99.960  15.175  1.00 49.49           C
ATOM   2916  OE1 GLU A 389       4.173 100.923  15.924  1.00 46.13           O
ATOM   2917  OE2 GLU A 389       2.758  99.514  15.022  1.00 39.96           O
ATOM   2918  N   LEU A 390       8.978 101.058  13.137  1.00 31.48           N
ATOM   2919  CA  LEU A 390      10.074 102.002  13.323  1.00 31.01           C
ATOM   2920  C   LEU A 390       9.340 103.323  13.356  1.00 32.61           C
ATOM   2921  O   LEU A 390       8.650 103.663  12.395  1.00 30.83           O
ATOM   2922  CB  LEU A 390      11.094 101.951  12.182  1.00 31.19           C
ATOM   2923  CG  LEU A 390      12.246 102.969  12.250  1.00 36.53           C
ATOM   2924  CD1 LEU A 390      13.122 102.812  13.490  1.00 37.17           C
ATOM   2925  CD2 LEU A 390      13.110 102.827  11.005  1.00 39.21           C
ATOM   2926  N   VAL A 391       9.391 104.007  14.483  1.00 29.36           N
ATOM   2927  CA  VAL A 391       8.533 105.158  14.732  1.00 28.68           C
ATOM   2928  C   VAL A 391       9.445 106.334  15.012  1.00 32.29           C
ATOM   2929  O   VAL A 391      10.431 106.186  15.723  1.00 31.43           O
ATOM   2930  CB  VAL A 391       7.621 104.915  15.962  1.00 31.96           C
ATOM   2931  CG1 VAL A 391       6.455 105.914  15.991  1.00 31.34           C
ATOM   2932  CG2 VAL A 391       7.097 103.466  15.996  1.00 31.80           C
ATOM   2933  N   ILE A 392       9.130 107.485  14.445  1.00 29.30           N
ATOM   2934  CA  ILE A 392       9.872 108.719  14.659  1.00 29.23           C
ATOM   2935  C   ILE A 392       8.799 109.701  15.095  1.00 33.63           C
ATOM   2936  O   ILE A 392       7.773 109.814  14.424  1.00 32.68           O
ATOM   2937  CB  ILE A 392      10.518 109.262  13.350  1.00 31.87           C
ATOM   2938  CG1 ILE A 392      11.466 108.231  12.709  1.00 31.71           C
ATOM   2939  CG2 ILE A 392      11.257 110.588  13.618  1.00 31.83           C
ATOM   2940  CD1 ILE A 392      11.840 108.524  11.248  1.00 35.84           C
ATOM   2941  N   ARG A 393       9.027 110.435  16.171  1.00 30.01           N
ATOM   2942  CA  ARG A 393       8.130 111.516  16.570  1.00 29.48           C
ATOM   2943  C   ARG A 393       8.878 112.797  16.278  1.00 32.69           C
ATOM   2944  O   ARG A 393       9.983 113.009  16.771  1.00 30.72           O
ATOM   2945  CB  ARG A 393       7.734 111.397  18.039  1.00 28.13           C
ATOM   2946  CG  ARG A 393       6.756 112.477  18.484  1.00 32.85           C
ATOM   2947  CD  ARG A 393       6.293 112.248  19.904  1.00 38.46           C
ATOM   2948  NE  ARG A 393       5.436 111.065  20.038  1.00 47.56           N
ATOM   2949  CZ  ARG A 393       5.068 110.491  21.172  1.00 59.55           C
ATOM   2950  NH1 ARG A 393       5.591 110.773  22.336  1.00 43.94           N
ATOM   2951  NH2 ARG A 393       4.179 109.545  21.128  1.00 44.91           N
ATOM   2952  N   VAL A 394       8.286 113.608  15.418  1.00 30.21           N
ATOM   2953  CA  VAL A 394       8.900 114.845  14.953  1.00 30.47           C
ATOM   2954  C   VAL A 394       8.719 115.891  16.038  1.00 35.72           C
ATOM   2955  O   VAL A 394       9.635 116.647  16.344  1.00 34.40           O
ATOM   2956  CB  VAL A 394       8.234 115.321  13.630  1.00 33.65           C
ATOM   2957  CG1 VAL A 394       8.807 116.654  13.156  1.00 33.21           C
ATOM   2958  CG2 VAL A 394       8.398 114.252  12.538  1.00 33.31           C
ATOM   2959  N   GLN A 395       7.531 115.914  16.624  1.00 32.87           N
ATOM   2960  CA  GLN A 395       7.218 116.795  17.742  1.00 32.87           C
ATOM   2961  C   GLN A 395       6.009 116.154  18.424  1.00 40.24           C
ATOM   2962  O   GLN A 395       5.235 115.474  17.737  1.00 40.99           O
ATOM   2963  CB  GLN A 395       6.895 118.213  17.240  1.00 33.73           C
ATOM   2964  CG  GLN A 395       5.693 118.334  16.295  1.00 41.53           C
ATOM   2965  CD  GLN A 395       5.535 119.727  15.724  1.00 56.77           C
ATOM   2966  OE1 GLN A 395       6.501 120.471  15.569  1.00 46.95           O
ATOM   2967  NE2 GLN A 395       4.329 120.089  15.391  1.00 51.25           N
ATOM   2968  N   PRO A 396       5.821 116.333  19.744  1.00 37.45           N
ATOM   2969  CA  PRO A 396       6.708 116.918  20.762  1.00 36.78           C
ATOM   2970  C   PRO A 396       7.874 115.971  21.033  1.00 41.03           C
ATOM   2971  O   PRO A 396       7.859 114.861  20.525  1.00 41.44           O
ATOM   2972  CB  PRO A 396       5.798 116.990  21.991  1.00 37.98           C
ATOM   2973  CG  PRO A 396       4.913 115.823  21.835  1.00 42.23           C
ATOM   2974  CD  PRO A 396       4.584 115.827  20.369  1.00 37.71           C
ATOM   2975  N   ASN A 397       8.832 116.366  21.862  1.00 37.22           N
ATOM   2976  CA  ASN A 397       9.807 115.430  22.439  1.00 37.17           C
ATOM   2977  C   ASN A 397      10.500 114.520  21.411  1.00 40.37           C
ATOM   2978  O   ASN A 397      10.441 113.295  21.516  1.00 40.10           O
ATOM   2979  CB  ASN A 397       9.126 114.578  23.525  1.00 38.69           C
ATOM   2980  CG  ASN A 397      10.123 113.832  24.383  1.00 66.48           C
ATOM   2981  OD1 ASN A 397      11.171 114.360  24.735  1.00 60.30           O
ATOM   2982  ND2 ASN A 397       9.832 112.608  24.711  1.00 59.38           N
ATOM   2983  N   GLU A 398      11.158 115.152  20.446  1.00 36.76           N
ATOM   2984  CA  GLU A 398      11.894 114.518  19.341  1.00 36.37           C
ATOM   2985  C   GLU A 398      12.521 113.157  19.677  1.00 39.47           C
ATOM   2986  O   GLU A 398      13.354 113.054  20.588  1.00 39.09           O
ATOM   2987  CB  GLU A 398      13.032 115.458  18.899  1.00 37.57           C
ATOM   2988  CG  GLU A 398      12.638 116.722  18.118  1.00 46.81           C
ATOM   2989  CD  GLU A 398      12.236 117.941  18.960  1.00 70.43           C
ATOM   2990  OE1 GLU A 398      11.879 117.812  20.157  1.00 67.64           O
ATOM   2991  OE2 GLU A 398      12.265 119.069  18.414  1.00 64.84           O
ATOM   2992  N   ALA A 399      12.094 112.103  18.994  1.00 35.47           N
ATOM   2993  CA  ALA A 399      12.537 110.750  19.323  1.00 34.82           C
ATOM   2994  C   ALA A 399      12.418 109.810  18.126  1.00 37.93           C
ATOM   2995  O   ALA A 399      11.646 110.075  17.208  1.00 37.23           O
ATOM   2996  CB  ALA A 399      11.686 110.208  20.483  1.00 35.29           C
ATOM   2997  N   VAL A 400      13.130 108.695  18.175  1.00 32.80           N
ATOM   2998  CA  VAL A 400      12.990 107.607  17.207  1.00 31.72           C
ATOM   2999  C   VAL A 400      13.132 106.300  17.984  1.00 34.04           C
ATOM   3000  O   VAL A 400      13.957 106.208  18.894  1.00 33.36           O
ATOM   3001  CB  VAL A 400      14.022 107.723  16.033  1.00 35.45           C
ATOM   3002  CG1 VAL A 400      15.459 107.860  16.527  1.00 35.18           C
ATOM   3003  CG2 VAL A 400      13.929 106.536  15.058  1.00 35.02           C
ATOM   3004  N   TYR A 401      12.331 105.296  17.658  1.00 29.36           N
ATOM   3005  CA  TYR A 401      12.463 103.979  18.268  1.00 27.86           C
ATOM   3006  C   TYR A 401      12.045 102.843  17.352  1.00 30.20           C
ATOM   3007  O   TYR A 401      11.174 102.995  16.497  1.00 29.32           O
ATOM   3008  CB  TYR A 401      11.663 103.888  19.571  1.00 28.03           C
ATOM   3009  CG  TYR A 401      10.185 104.170  19.465  1.00 28.48           C
ATOM   3010  CD1 TYR A 401       9.721 105.496  19.505  1.00 30.20           C
ATOM   3011  CD2 TYR A 401       9.238 103.126  19.399  1.00 28.64           C
ATOM   3012  CE1 TYR A 401       8.346 105.782  19.531  1.00 29.81           C
ATOM   3013  CE2 TYR A 401       7.841 103.414  19.420  1.00 29.30           C
ATOM   3014  CZ  TYR A 401       7.411 104.747  19.501  1.00 37.40           C
ATOM   3015  OH  TYR A 401       6.082 105.088  19.544  1.00 39.51           O
ATOM   3016  N   THR A 402      12.649 101.690  17.582  1.00 26.26           N
ATOM   3017  CA  THR A 402      12.271 100.450  16.916  1.00 26.26           C
ATOM   3018  C   THR A 402      11.433  99.666  17.909  1.00 31.15           C
ATOM   3019  O   THR A 402      11.914  99.314  18.989  1.00 31.57           O
ATOM   3020  CB  THR A 402      13.499  99.589  16.549  1.00 33.38           C
ATOM   3021  OG1 THR A 402      14.323 100.294  15.618  1.00 30.42           O
ATOM   3022  CG2 THR A 402      13.097  98.279  15.904  1.00 34.61           C
ATOM   3023  N   LYS A 403      10.188  99.390  17.554  1.00 27.68           N
ATOM   3024  CA  LYS A 403       9.326  98.530  18.359  1.00 27.36           C
ATOM   3025  C   LYS A 403       9.710  97.111  17.974  1.00 31.49           C
ATOM   3026  O   LYS A 403       9.776  96.804  16.781  1.00 30.41           O
ATOM   3027  CB  LYS A 403       7.850  98.760  18.026  1.00 29.41           C
ATOM   3028  CG  LYS A 403       6.930  97.994  18.951  1.00 38.68           C
ATOM   3029  CD  LYS A 403       5.477  98.023  18.525  1.00 43.86           C
ATOM   3030  CE  LYS A 403       4.602  97.279  19.538  1.00 52.04           C
ATOM   3031  NZ  LYS A 403       4.562  97.953  20.882  1.00 65.52           N
ATOM   3032  N   MET A 404       9.948  96.257  18.956  1.00 29.57           N
ATOM   3033  CA  MET A 404      10.330  94.872  18.705  1.00 30.51           C
ATOM   3034  C   MET A 404       9.766  93.992  19.813  1.00 34.12           C
ATOM   3035  O   MET A 404       9.307  94.501  20.835  1.00 32.94           O
ATOM   3036  CB  MET A 404      11.856  94.770  18.622  1.00 33.49           C
ATOM   3037  CG  MET A 404      12.592  95.107  19.906  1.00 38.41           C
ATOM   3038  SD  MET A 404      14.354  95.044  19.572  1.00 44.11           S
ATOM   3039  CE  MET A 404      15.066  95.226  21.170  1.00 41.26           C
ATOM   3040  N   MET A 405       9.774  92.684  19.624  1.00 30.61           N
ATOM   3041  CA  MET A 405       9.413  91.741  20.675  1.00 29.41           C
ATOM   3042  C   MET A 405      10.719  91.227  21.254  1.00 33.56           C
ATOM   3043  O   MET A 405      11.678  90.990  20.521  1.00 32.38           O
ATOM   3044  CB  MET A 405       8.641  90.552  20.110  1.00 30.89           C
ATOM   3045  CG  MET A 405       7.310  90.891  19.468  1.00 33.68           C
ATOM   3046  SD  MET A 405       6.132  91.738  20.555  1.00 37.31           S
ATOM   3047  CE  MET A 405       5.769  90.575  21.856  1.00 33.76           C
ATOM   3048  N   THR A 406      10.759  91.057  22.560  1.00 31.19           N
ATOM   3049  CA  THR A 406      11.931  90.561  23.268  1.00 30.82           C
ATOM   3050  C   THR A 406      11.392  89.525  24.231  1.00 34.19           C
ATOM   3051  O   THR A 406      10.181  89.386  24.332  1.00 34.29           O
ATOM   3052  CB  THR A 406      12.589  91.696  24.052  1.00 38.25           C
ATOM   3053  OG1 THR A 406      11.608  92.311  24.887  1.00 39.64           O
ATOM   3054  CG2 THR A 406      13.120  92.768  23.130  1.00 35.63           C
ATOM   3055  N   LYS A 407      12.224  88.777  24.940  1.00 29.34           N
ATOM   3056  CA  LYS A 407      11.705  87.852  25.948  1.00 28.53           C
ATOM   3057  C   LYS A 407      11.269  88.760  27.088  1.00 33.02           C
ATOM   3058  O   LYS A 407      11.988  89.716  27.404  1.00 32.38           O
ATOM   3059  CB  LYS A 407      12.802  86.908  26.441  1.00 29.08           C
ATOM   3060  CG  LYS A 407      12.311  85.774  27.335  1.00 22.47           C
ATOM   3061  CD  LYS A 407      13.464  84.961  27.928  1.00 25.65           C
ATOM   3062  CE  LYS A 407      14.229  85.706  29.030  1.00 29.86           C
ATOM   3063  NZ  LYS A 407      13.440  86.004  30.263  1.00 37.65           N
ATOM   3064  N   LYS A 408      10.153  88.458  27.735  1.00 30.49           N
ATOM   3065  CA  LYS A 408       9.780  89.179  28.949  1.00 30.56           C
ATOM   3066  C   LYS A 408      10.902  88.988  29.970  1.00 38.15           C
ATOM   3067  O   LYS A 408      11.293  87.841  30.211  1.00 38.98           O
ATOM   3068  CB  LYS A 408       8.470  88.621  29.504  1.00 31.28           C
ATOM   3069  CG  LYS A 408       8.036  89.322  30.773  1.00 28.61           C
ATOM   3070  CD  LYS A 408       6.542  89.465  30.864  1.00 28.08           C
ATOM   3071  CE  LYS A 408       6.204  90.401  32.001  1.00 27.12           C
ATOM   3072  NZ  LYS A 408       4.763  90.764  31.992  1.00 43.13           N
ATOM   3073  N   PRO A 409      11.468  90.073  30.536  1.00 35.45           N
ATOM   3074  CA  PRO A 409      12.511  89.838  31.541  1.00 35.36           C
ATOM   3075  C   PRO A 409      11.968  89.102  32.758  1.00 40.16           C
ATOM   3076  O   PRO A 409      10.766  89.145  33.020  1.00 40.99           O
ATOM   3077  CB  PRO A 409      12.942  91.254  31.933  1.00 36.69           C
ATOM   3078  CG  PRO A 409      12.566  92.083  30.783  1.00 40.51           C
ATOM   3079  CD  PRO A 409      11.250  91.521  30.360  1.00 35.64           C
ATOM   3080  N   GLY A 410      12.829  88.443  33.517  1.00 35.59           N
ATOM   3081  CA  GLY A 410      12.363  87.667  34.654  1.00 35.34           C
ATOM   3082  C   GLY A 410      12.273  86.194  34.308  1.00 40.42           C
ATOM   3083  O   GLY A 410      12.814  85.743  33.294  1.00 40.39           O
ATOM   3084  N   MET A 411      11.588  85.433  35.149  1.00 37.18           N
ATOM   3085  CA  MET A 411      11.407  83.986  34.986  1.00 36.76           C
ATOM   3086  C   MET A 411      10.290  83.645  33.999  1.00 40.76           C
ATOM   3087  O   MET A 411       9.371  82.879  34.294  1.00 40.91           O
ATOM   3088  CB  MET A 411      11.111  83.348  36.345  1.00 38.84           C
ATOM   3089  CG  MET A 411      12.223  83.583  37.339  1.00 42.08           C
ATOM   3090  SD  MET A 411      11.903  82.834  38.917  1.00 45.98           S
ATOM   3091  CE  MET A 411      13.264  83.490  39.860  1.00 42.59           C
ATOM   3092  N   PHE A 412      10.349  84.259  32.832  1.00 36.88           N
ATOM   3093  CA  PHE A 412       9.357  84.086  31.779  1.00 36.56           C
ATOM   3094  C   PHE A 412      10.125  83.712  30.526  1.00 40.79           C
ATOM   3095  O   PHE A 412      11.296  84.068  30.397  1.00 40.43           O
ATOM   3096  CB  PHE A 412       8.625  85.401  31.512  1.00 38.35           C
ATOM   3097  CG  PHE A 412       7.849  85.927  32.687  1.00 39.70           C
ATOM   3098  CD1 PHE A 412       8.465  86.765  33.633  1.00 41.47           C
ATOM   3099  CD2 PHE A 412       6.487  85.617  32.833  1.00 42.29           C
ATOM   3100  CE1 PHE A 412       7.736  87.285  34.728  1.00 44.08           C
ATOM   3101  CE2 PHE A 412       5.740  86.128  33.924  1.00 42.97           C
ATOM   3102  CZ  PHE A 412       6.367  86.964  34.875  1.00 42.12           C
ATOM   3103  N   PHE A 413       9.472  83.041  29.594  1.00 38.69           N
ATOM   3104  CA  PHE A 413      10.030  82.811  28.265  1.00 39.43           C
ATOM   3105  C   PHE A 413       9.109  83.354  27.180  1.00 41.96           C
ATOM   3106  O   PHE A 413       9.490  83.438  26.014  1.00 41.68           O
ATOM   3107  CB  PHE A 413      10.294  81.325  28.050  1.00 42.38           C
ATOM   3108  CG  PHE A 413      11.238  80.733  29.059  1.00 45.73           C
ATOM   3109  CD1 PHE A 413      12.618  80.983  28.969  1.00 50.11           C
ATOM   3110  CD2 PHE A 413      10.758  79.924  30.103  1.00 49.54           C
ATOM   3111  CE1 PHE A 413      13.519  80.401  29.886  1.00 51.46           C
ATOM   3112  CE2 PHE A 413      11.649  79.350  31.043  1.00 52.81           C
ATOM   3113  CZ  PHE A 413      13.038  79.580  30.925  1.00 50.81           C
ATOM   3114  N   ASN A 414       7.903  83.747  27.566  1.00 37.95           N
ATOM   3115  CA  ASN A 414       6.959  84.341  26.621  1.00 37.30           C
ATOM   3116  C   ASN A 414       7.502  85.688  26.147  1.00 40.73           C
ATOM   3117  O   ASN A 414       8.179  86.391  26.914  1.00 40.31           O
ATOM   3118  CB  ASN A 414       5.596  84.571  27.286  1.00 36.52           C
ATOM   3119  CG  ASN A 414       4.816  83.297  27.481  1.00 58.43           C
ATOM   3120  OD1 ASN A 414       4.817  82.410  26.639  1.00 49.00           O
ATOM   3121  ND2 ASN A 414       4.133  83.196  28.583  1.00 48.00           N
ATOM   3122  N   PRO A 415       7.221  86.071  24.889  1.00 36.53           N
ATOM   3123  CA  PRO A 415       7.741  87.386  24.513  1.00 35.53           C
ATOM   3124  C   PRO A 415       6.925  88.543  25.099  1.00 39.26           C
ATOM   3125  O   PRO A 415       5.750  88.391  25.448  1.00 39.11           O
ATOM   3126  CB  PRO A 415       7.645  87.353  22.988  1.00 36.68           C
ATOM   3127  CG  PRO A 415       6.432  86.570  22.740  1.00 41.05           C
ATOM   3128  CD  PRO A 415       6.500  85.450  23.759  1.00 36.70           C
ATOM   3129  N   GLU A 416       7.532  89.716  25.156  1.00 35.18           N
ATOM   3130  CA  GLU A 416       6.903  90.950  25.609  1.00 34.32           C
ATOM   3131  C   GLU A 416       7.388  92.019  24.641  1.00 38.69           C
ATOM   3132  O   GLU A 416       8.481  91.925  24.091  1.00 37.77           O
ATOM   3133  CB  GLU A 416       7.325  91.272  27.047  1.00 35.56           C
ATOM   3134  CG  GLU A 416       6.712  92.535  27.634  1.00 47.82           C
ATOM   3135  CD  GLU A 416       7.039  92.735  29.106  1.00 66.71           C
ATOM   3136  OE1 GLU A 416       8.177  92.499  29.552  1.00 43.36           O
ATOM   3137  OE2 GLU A 416       6.113  93.133  29.855  1.00 66.36           O
ATOM   3138  N   GLU A 417       6.546  92.995  24.367  1.00 35.61           N
ATOM   3139  CA  GLU A 417       6.899  94.108  23.506  1.00 35.40           C
ATOM   3140  C   GLU A 417       7.853  95.067  24.217  1.00 38.64           C
ATOM   3141  O   GLU A 417       7.686  95.394  25.392  1.00 38.13           O
ATOM   3142  CB  GLU A 417       5.624  94.825  23.049  1.00 36.96           C
ATOM   3143  CG  GLU A 417       4.691  95.383  24.130  1.00 49.20           C
ATOM   3144  CD  GLU A 417       3.643  94.405  24.667  1.00 77.01           C
ATOM   3145  OE1 GLU A 417       3.805  93.168  24.661  1.00 71.54           O
ATOM   3146  OE2 GLU A 417       2.593  94.903  25.128  1.00 75.48           O
ATOM   3147  N   SER A 418       8.870  95.523  23.509  1.00 35.17           N
ATOM   3148  CA  SER A 418       9.871  96.412  24.078  1.00 34.86           C
ATOM   3149  C   SER A 418      10.336  97.321  22.957  1.00 40.15           C
ATOM   3150  O   SER A 418       9.876  97.171  21.817  1.00 40.58           O
ATOM   3151  CB  SER A 418      11.031  95.591  24.627  1.00 38.23           C
ATOM   3152  OG  SER A 418      11.740  96.339  25.594  1.00 46.58           O
ATOM   3153  N   GLU A 419      11.217  98.264  23.248  1.00 36.30           N
ATOM   3154  CA  GLU A 419      11.686  99.180  22.218  1.00 35.54           C
ATOM   3155  C   GLU A 419      13.110  99.686  22.418  1.00 39.08           C
ATOM   3156  O   GLU A 419      13.559 100.035  23.515  1.00 37.42           O
ATOM   3157  CB  GLU A 419      10.715 100.359  22.029  1.00 36.88           C
ATOM   3158  CG  GLU A 419      10.430 101.219  23.257  1.00 47.19           C
ATOM   3159  CD  GLU A 419       9.546 100.544  24.311  1.00 68.54           C
ATOM   3160  OE1 GLU A 419       8.539  99.876  23.968  1.00 67.33           O
ATOM   3161  OE2 GLU A 419       9.842 100.707  25.518  1.00 60.04           O
ATOM   3162  N   LEU A 420      13.816  99.722  21.302  1.00 37.03           N
ATOM   3163  CA  LEU A 420      15.170 100.248  21.230  1.00 37.26           C
ATOM   3164  C   LEU A 420      14.952 101.708  20.883  1.00 41.82           C
ATOM   3165  O   LEU A 420      14.434 101.973  19.806  1.00 41.44           O
ATOM   3166  CB  LEU A 420      15.897  99.536  20.088  1.00 37.28           C
ATOM   3167  CG  LEU A 420      16.847  98.398  20.456  1.00 42.21           C
ATOM   3168  CD1 LEU A 420      17.199  97.622  19.197  1.00 42.87           C
ATOM   3169  CD2 LEU A 420      18.106  98.916  21.112  1.00 44.26           C
ATOM   3170  N   ASP A 421      15.264 102.640  21.773  1.00 39.13           N
ATOM   3171  CA  ASP A 421      14.903 104.047  21.563  1.00 39.03           C
ATOM   3172  C   ASP A 421      16.021 105.064  21.738  1.00 43.42           C
ATOM   3173  O   ASP A 421      16.968 104.869  22.510  1.00 43.55           O
ATOM   3174  CB  ASP A 421      13.752 104.466  22.489  1.00 40.74           C
ATOM   3175  CG  ASP A 421      14.216 104.786  23.893  1.00 54.10           C
ATOM   3176  OD1 ASP A 421      14.517 103.846  24.659  1.00 62.95           O
ATOM   3177  OD2 ASP A 421      14.299 105.984  24.254  1.00 54.61           O
ATOM   3178  N   LEU A 422      15.862 106.168  21.027  1.00 40.59           N
ATOM   3179  CA  LEU A 422      16.689 107.359  21.147  1.00 40.71           C
ATOM   3180  C   LEU A 422      15.722 108.514  21.354  1.00 46.01           C
ATOM   3181  O   LEU A 422      14.907 108.797  20.482  1.00 45.30           O
ATOM   3182  CB  LEU A 422      17.489 107.578  19.862  1.00 40.29           C
ATOM   3183  CG  LEU A 422      18.273 108.893  19.727  1.00 43.41           C
ATOM   3184  CD1 LEU A 422      19.328 109.065  20.793  1.00 42.77           C
ATOM   3185  CD2 LEU A 422      18.930 108.962  18.361  1.00 44.96           C
ATOM   3186  N   THR A 423      15.817 109.184  22.491  1.00 43.15           N
ATOM   3187  CA  THR A 423      14.966 110.334  22.794  1.00 43.33           C
ATOM   3188  C   THR A 423      15.911 111.516  22.968  1.00 48.97           C
ATOM   3189  O   THR A 423      16.869 111.449  23.739  1.00 48.85           O
ATOM   3190  CB  THR A 423      14.119 110.070  24.059  1.00 51.26           C
ATOM   3191  OG1 THR A 423      13.325 108.893  23.863  1.00 54.83           O
ATOM   3192  CG2 THR A 423      13.159 111.204  24.361  1.00 46.87           C
ATOM   3193  N   TYR A 424      15.696 112.588  22.221  1.00 46.48           N
ATOM   3194  CA  TYR A 424      16.669 113.678  22.145  1.00 46.32           C
ATOM   3195  C   TYR A 424      16.733 114.482  23.436  1.00 48.81           C
ATOM   3196  O   TYR A 424      17.794 114.970  23.811  1.00 47.98           O
ATOM   3197  CB  TYR A 424      16.357 114.604  20.963  1.00 47.70           C
ATOM   3198  CG  TYR A 424      16.780 114.066  19.600  1.00 49.13           C
ATOM   3199  CD1 TYR A 424      16.499 112.738  19.192  1.00 50.87           C
ATOM   3200  CD2 TYR A 424      17.501 114.893  18.710  1.00 50.11           C
ATOM   3201  CE1 TYR A 424      16.992 112.233  17.965  1.00 51.68           C
ATOM   3202  CE2 TYR A 424      17.958 114.395  17.460  1.00 51.40           C
ATOM   3203  CZ  TYR A 424      17.717 113.065  17.113  1.00 58.59           C
ATOM   3204  OH  TYR A 424      18.172 112.554  15.925  1.00 59.05           O
ATOM   3205  N   GLY A 425      15.638 114.541  24.176  1.00 45.85           N
ATOM   3206  CA  GLY A 425      15.648 115.132  25.505  1.00 46.16           C
ATOM   3207  C   GLY A 425      16.507 114.363  26.489  1.00 51.70           C
ATOM   3208  O   GLY A 425      16.978 114.918  27.476  1.00 52.30           O
ATOM   3209  N   ASN A 426      16.761 113.090  26.213  1.00 47.38           N
ATOM   3210  CA  ASN A 426      17.627 112.291  27.077  1.00 46.72           C
ATOM   3211  C   ASN A 426      19.069 112.305  26.572  1.00 51.27           C
ATOM   3212  O   ASN A 426      19.987 112.610  27.333  1.00 51.20           O
ATOM   3213  CB  ASN A 426      17.123 110.846  27.185  1.00 44.32           C
ATOM   3214  CG  ASN A 426      15.798 110.745  27.891  1.00 56.35           C
ATOM   3215  OD1 ASN A 426      15.424 111.617  28.666  1.00 53.52           O
ATOM   3216  ND2 ASN A 426      15.064 109.703  27.629  1.00 44.71           N
ATOM   3217  N   ARG A 427      19.287 111.995  25.299  1.00 48.31           N
ATOM   3218  CA  ARG A 427      20.648 111.869  24.755  1.00 48.10           C
ATOM   3219  C   ARG A 427      21.347 113.191  24.476  1.00 52.71           C
ATOM   3220  O   ARG A 427      22.564 113.299  24.622  1.00 51.64           O
ATOM   3221  CB  ARG A 427      20.605 111.036  23.464  1.00 46.65           C
ATOM   3222  CG  ARG A 427      21.972 110.655  22.854  1.00 53.62           C
ATOM   3223  CD  ARG A 427      22.724 109.637  23.710  1.00 61.53           C
ATOM   3224  NE  ARG A 427      24.111 109.420  23.271  1.00 66.85           N
ATOM   3225  CZ  ARG A 427      25.156 110.170  23.602  1.00 82.56           C
ATOM   3226  NH1 ARG A 427      25.061 111.326  24.211  1.00 67.04           N
ATOM   3227  NH2 ARG A 427      26.357 109.751  23.330  1.00 72.03           N
ATOM   3228  N   TYR A 428      20.580 114.194  24.086  1.00 50.44           N
ATOM   3229  CA  TYR A 428      21.115 115.465  23.600  1.00 50.84           C
ATOM   3230  C   TYR A 428      20.529 116.607  24.412  1.00 58.17           C
ATOM   3231  O   TYR A 428      20.198 117.664  23.882  1.00 57.77           O
ATOM   3232  CB  TYR A 428      20.747 115.643  22.127  1.00 51.52           C
ATOM   3233  CG  TYR A 428      21.199 114.506  21.246  1.00 52.77           C
ATOM   3234  CD1 TYR A 428      22.567 114.296  20.991  1.00 53.01           C
ATOM   3235  CD2 TYR A 428      20.260 113.668  20.615  1.00 54.89           C
ATOM   3236  CE1 TYR A 428      22.985 113.308  20.067  1.00 53.34           C
ATOM   3237  CE2 TYR A 428      20.672 112.678  19.693  1.00 55.49           C
ATOM   3238  CZ  TYR A 428      22.029 112.536  19.403  1.00 59.16           C
ATOM   3239  OH  TYR A 428      22.411 111.658  18.434  1.00 57.47           O
ATOM   3240  N   LYS A 429      20.368 116.374  25.707  1.00 57.58           N
ATOM   3241  CA  LYS A 429      19.738 117.332  26.620  1.00 58.67           C
ATOM   3242  C   LYS A 429      20.386 118.716  26.573  1.00 64.70           C
ATOM   3243  O   LYS A 429      19.709 119.743  26.626  1.00 64.54           O
ATOM   3244  CB  LYS A 429      19.833 116.749  28.031  1.00 61.41           C
ATOM   3245  CG  LYS A 429      19.033 117.471  29.095  1.00 79.98           C
ATOM   3246  CD  LYS A 429      19.311 116.813  30.431  1.00 92.67           C
ATOM   3247  CE  LYS A 429      18.515 117.451  31.551  1.00108.01           C
ATOM   3248  NZ  LYS A 429      18.909 116.921  32.888  1.00117.97           N
ATOM   3249  N   ASN A 430      21.701 118.748  26.425  1.00 61.91           N
ATOM   3250  CA  ASN A 430      22.446 119.999  26.303  1.00 61.83           C
ATOM   3251  C   ASN A 430      22.176 120.784  25.015  1.00 64.75           C
ATOM   3252  O   ASN A 430      22.308 122.001  24.985  1.00 64.56           O
ATOM   3253  CB  ASN A 430      23.937 119.662  26.345  1.00 63.61           C
ATOM   3254  CG  ASN A 430      24.809 120.883  26.257  1.00 86.91           C
ATOM   3255  OD1 ASN A 430      24.636 121.842  27.001  1.00 79.37           O
ATOM   3256  ND2 ASN A 430      25.739 120.868  25.348  1.00 79.87           N
ATOM   3257  N   VAL A 431      21.838 120.106  23.931  1.00 60.30           N
ATOM   3258  CA  VAL A 431      21.783 120.748  22.618  1.00 59.39           C
ATOM   3259  C   VAL A 431      20.491 121.550  22.462  1.00 62.28           C
ATOM   3260  O   VAL A 431      19.393 121.026  22.693  1.00 62.33           O
ATOM   3261  CB  VAL A 431      21.889 119.673  21.492  1.00 62.88           C
ATOM   3262  CG1 VAL A 431      21.871 120.308  20.102  1.00 62.80           C
ATOM   3263  CG2 VAL A 431      23.184 118.851  21.655  1.00 62.38           C
ATOM   3264  N   LYS A 432      20.591 122.812  22.061  1.00 57.49           N
ATOM   3265  CA  LYS A 432      19.406 123.577  21.669  1.00 56.62           C
ATOM   3266  C   LYS A 432      19.077 123.079  20.272  1.00 57.76           C
ATOM   3267  O   LYS A 432      19.934 123.103  19.392  1.00 57.10           O
ATOM   3268  CB  LYS A 432      19.695 125.083  21.639  1.00 59.36           C
ATOM   3269  CG  LYS A 432      18.502 125.956  21.236  1.00 71.00           C
ATOM   3270  CD  LYS A 432      18.885 127.436  21.279  1.00 77.46           C
ATOM   3271  CE  LYS A 432      17.758 128.360  20.816  1.00 84.94           C
ATOM   3272  NZ  LYS A 432      17.530 128.318  19.334  1.00 91.84           N
ATOM   3273  N   LEU A 433      17.859 122.615  20.058  1.00 51.83           N
ATOM   3274  CA  LEU A 433      17.443 122.190  18.724  1.00 50.24           C
ATOM   3275  C   LEU A 433      16.825 123.448  18.125  1.00 52.31           C
ATOM   3276  O   LEU A 433      15.989 124.079  18.787  1.00 51.66           O
ATOM   3277  CB  LEU A 433      16.437 121.033  18.781  1.00 49.81           C
ATOM   3278  CG  LEU A 433      16.921 119.730  19.441  1.00 53.20           C
ATOM   3279  CD1 LEU A 433      15.795 118.701  19.452  1.00 52.70           C
ATOM   3280  CD2 LEU A 433      18.152 119.133  18.766  1.00 54.39           C
ATOM   3281  N   PRO A 434      17.248 123.861  16.918  1.00 47.86           N
ATOM   3282  CA  PRO A 434      16.693 125.133  16.450  1.00 47.32           C
ATOM   3283  C   PRO A 434      15.256 125.017  15.982  1.00 50.50           C
ATOM   3284  O   PRO A 434      14.740 123.921  15.714  1.00 50.34           O
ATOM   3285  CB  PRO A 434      17.611 125.488  15.280  1.00 48.74           C
ATOM   3286  CG  PRO A 434      17.991 124.199  14.728  1.00 52.67           C
ATOM   3287  CD  PRO A 434      18.209 123.324  15.937  1.00 48.01           C
ATOM   3288  N   ASP A 435      14.605 126.160  15.860  1.00 46.19           N
ATOM   3289  CA  ASP A 435      13.297 126.218  15.225  1.00 45.93           C
ATOM   3290  C   ASP A 435      13.534 125.912  13.754  1.00 49.89           C
ATOM   3291  O   ASP A 435      14.600 126.230  13.217  1.00 49.99           O
ATOM   3292  CB  ASP A 435      12.682 127.607  15.381  1.00 47.86           C
ATOM   3293  CG  ASP A 435      11.209 127.631  15.049  1.00 61.30           C
ATOM   3294  OD1 ASP A 435      10.825 127.571  13.862  1.00 63.60           O
ATOM   3295  OD2 ASP A 435      10.398 127.726  15.992  1.00 66.46           O
ATOM   3296  N   ALA A 436      12.550 125.332  13.085  1.00 45.01           N
ATOM   3297  CA  ALA A 436      12.669 125.063  11.664  1.00 44.44           C
ATOM   3298  C   ALA A 436      12.999 126.333  10.886  1.00 46.46           C
ATOM   3299  O   ALA A 436      13.818 126.318   9.972  1.00 45.59           O
ATOM   3300  CB  ALA A 436      11.368 124.475  11.168  1.00 45.16           C
ATOM   3301  N   TYR A 437      12.377 127.441  11.259  1.00 41.46           N
ATOM   3302  CA  TYR A 437      12.610 128.691  10.549  1.00 40.53           C
ATOM   3303  C   TYR A 437      13.998 129.250  10.816  1.00 45.51           C
ATOM   3304  O   TYR A 437      14.569 129.893   9.948  1.00 45.48           O
ATOM   3305  CB  TYR A 437      11.555 129.725  10.924  1.00 40.75           C
ATOM   3306  CG  TYR A 437      10.210 129.409  10.316  1.00 41.22           C
ATOM   3307  CD1 TYR A 437       9.275 128.601  10.993  1.00 41.37           C
ATOM   3308  CD2 TYR A 437       9.869 129.911   9.045  1.00 43.12           C
ATOM   3309  CE1 TYR A 437       8.013 128.319  10.426  1.00 41.85           C
ATOM   3310  CE2 TYR A 437       8.606 129.626   8.471  1.00 44.59           C
ATOM   3311  CZ  TYR A 437       7.693 128.837   9.173  1.00 49.94           C
ATOM   3312  OH  TYR A 437       6.473 128.545   8.636  1.00 50.05           O
ATOM   3313  N   GLU A 438      14.570 128.987  11.982  1.00 42.46           N
ATOM   3314  CA  GLU A 438      15.912 129.486  12.286  1.00 42.38           C
ATOM   3315  C   GLU A 438      16.889 128.795  11.345  1.00 44.35           C
ATOM   3316  O   GLU A 438      17.735 129.442  10.726  1.00 43.40           O
ATOM   3317  CB  GLU A 438      16.275 129.216  13.751  1.00 44.17           C
ATOM   3318  CG  GLU A 438      15.500 130.091  14.739  1.00 57.08           C
ATOM   3319  CD  GLU A 438      15.495 129.557  16.167  1.00 83.01           C
ATOM   3320  OE1 GLU A 438      16.163 128.541  16.472  1.00 76.55           O
ATOM   3321  OE2 GLU A 438      14.740 130.103  16.998  1.00 85.10           O
ATOM   3322  N   ARG A 439      16.749 127.486  11.171  1.00 39.95           N
ATOM   3323  CA  ARG A 439      17.648 126.795  10.248  1.00 39.07           C
ATOM   3324  C   ARG A 439      17.381 127.198   8.807  1.00 40.95           C
ATOM   3325  O   ARG A 439      18.316 127.423   8.047  1.00 40.75           O
ATOM   3326  CB  ARG A 439      17.574 125.268  10.399  1.00 38.86           C
ATOM   3327  CG  ARG A 439      18.610 124.513   9.546  1.00 47.94           C
ATOM   3328  CD  ARG A 439      20.036 124.781   9.996  1.00 51.54           C
ATOM   3329  NE  ARG A 439      21.014 124.819   8.903  1.00 51.28           N
ATOM   3330  CZ  ARG A 439      22.316 125.022   9.046  1.00 62.30           C
ATOM   3331  NH1 ARG A 439      22.882 125.340  10.180  1.00 54.31           N
ATOM   3332  NH2 ARG A 439      23.084 124.917   8.007  1.00 48.01           N
ATOM   3333  N   LEU A 440      16.120 127.308   8.420  1.00 36.17           N
ATOM   3334  CA  LEU A 440      15.799 127.653   7.039  1.00 35.37           C
ATOM   3335  C   LEU A 440      16.264 129.050   6.659  1.00 40.55           C
ATOM   3336  O   LEU A 440      16.862 129.217   5.606  1.00 38.71           O
ATOM   3337  CB  LEU A 440      14.297 127.508   6.787  1.00 34.74           C
ATOM   3338  CG  LEU A 440      13.819 126.051   6.694  1.00 38.24           C
ATOM   3339  CD1 LEU A 440      12.314 125.986   6.847  1.00 37.87           C
ATOM   3340  CD2 LEU A 440      14.217 125.396   5.374  1.00 39.49           C
ATOM   3341  N   ILE A 441      16.058 130.052   7.501  1.00 39.46           N
ATOM   3342  CA  ILE A 441      16.519 131.401   7.174  1.00 39.54           C
ATOM   3343  C   ILE A 441      18.043 131.371   7.065  1.00 45.09           C
ATOM   3344  O   ILE A 441      18.597 131.924   6.111  1.00 44.60           O
ATOM   3345  CB  ILE A 441      15.967 132.461   8.184  1.00 41.94           C
ATOM   3346  CG1 ILE A 441      14.450 132.614   7.925  1.00 41.60           C
ATOM   3347  CG2 ILE A 441      16.694 133.823   8.065  1.00 42.48           C
ATOM   3348  CD1 ILE A 441      13.729 133.799   8.593  1.00 44.56           C
ATOM   3349  N   LEU A 442      18.732 130.671   7.955  1.00 42.86           N
ATOM   3350  CA  LEU A 442      20.189 130.587   7.866  1.00 43.50           C
ATOM   3351  C   LEU A 442      20.653 129.852   6.600  1.00 49.88           C
ATOM   3352  O   LEU A 442      21.686 130.176   6.007  1.00 50.15           O
ATOM   3353  CB  LEU A 442      20.731 129.893   9.120  1.00 43.76           C
ATOM   3354  CG  LEU A 442      22.235 130.024   9.403  1.00 48.88           C
ATOM   3355  CD1 LEU A 442      22.641 131.467   9.692  1.00 48.88           C
ATOM   3356  CD2 LEU A 442      22.614 129.143  10.588  1.00 51.42           C
ATOM   3357  N   ASP A 443      19.889 128.871   6.146  1.00 47.72           N
ATOM   3358  CA  ASP A 443      20.190 128.171   4.895  1.00 47.69           C
ATOM   3359  C   ASP A 443      20.013 129.048   3.664  1.00 50.11           C
ATOM   3360  O   ASP A 443      20.768 128.872   2.717  1.00 49.20           O
ATOM   3361  CB  ASP A 443      19.337 126.914   4.705  1.00 49.90           C
ATOM   3362  CG  ASP A 443      19.917 125.686   5.387  1.00 64.66           C
ATOM   3363  OD1 ASP A 443      21.046 125.718   5.938  1.00 72.77           O
ATOM   3364  OD2 ASP A 443      19.248 124.633   5.316  1.00 66.51           O
ATOM   3365  N   VAL A 444      19.106 130.018   3.665  1.00 46.81           N
ATOM   3366  CA  VAL A 444      18.988 130.932   2.516  1.00 46.69           C
ATOM   3367  C   VAL A 444      20.271 131.751   2.408  1.00 52.65           C
ATOM   3368  O   VAL A 444      20.824 131.952   1.322  1.00 52.74           O
ATOM   3369  CB  VAL A 444      17.799 131.935   2.636  1.00 49.80           C
ATOM   3370  CG1 VAL A 444      17.708 132.830   1.389  1.00 49.36           C
ATOM   3371  CG2 VAL A 444      16.471 131.208   2.824  1.00 49.41           C
ATOM   3372  N   PHE A 445      20.782 132.184   3.551  1.00 49.64           N
ATOM   3373  CA  PHE A 445      22.014 132.968   3.599  1.00 49.63           C
ATOM   3374  C   PHE A 445      23.206 132.149   3.097  1.00 57.20           C
ATOM   3375  O   PHE A 445      24.031 132.652   2.330  1.00 56.62           O
ATOM   3376  CB  PHE A 445      22.223 133.481   5.027  1.00 50.69           C
ATOM   3377  CG  PHE A 445      23.659 133.562   5.448  1.00 51.45           C
ATOM   3378  CD1 PHE A 445      24.513 134.529   4.895  1.00 52.66           C
ATOM   3379  CD2 PHE A 445      24.165 132.669   6.407  1.00 53.74           C
ATOM   3380  CE1 PHE A 445      25.871 134.598   5.281  1.00 54.85           C
ATOM   3381  CE2 PHE A 445      25.510 132.749   6.828  1.00 54.04           C
ATOM   3382  CZ  PHE A 445      26.358 133.725   6.268  1.00 52.75           C
ATOM   3383  N   CYS A 446      23.256 130.869   3.440  1.00 56.64           N
ATOM   3384  CA  CYS A 446      24.305 129.981   2.932  1.00 57.70           C
ATOM   3385  C   CYS A 446      24.043 129.478   1.506  1.00 60.40           C
ATOM   3386  O   CYS A 446      24.920 128.900   0.860  1.00 60.76           O
ATOM   3387  CB  CYS A 446      24.460 128.797   3.884  1.00 59.38           C
ATOM   3388  SG  CYS A 446      24.935 129.330   5.543  1.00 64.29           S
ATOM   3389  N   GLY A 447      22.839 129.706   1.004  1.00 54.66           N
ATOM   3390  CA  GLY A 447      22.469 129.336  -0.353  1.00 53.80           C
ATOM   3391  C   GLY A 447      22.108 127.879  -0.533  1.00 56.92           C
ATOM   3392  O   GLY A 447      22.170 127.378  -1.654  1.00 57.20           O
ATOM   3393  N   SER A 448      21.770 127.176   0.537  1.00 52.39           N
ATOM   3394  CA  SER A 448      21.426 125.758   0.430  1.00 51.43           C
ATOM   3395  C   SER A 448      19.937 125.613   0.189  1.00 53.63           C
ATOM   3396  O   SER A 448      19.121 126.075   0.987  1.00 53.53           O
ATOM   3397  CB  SER A 448      21.763 124.978   1.697  1.00 55.25           C
ATOM   3398  OG  SER A 448      21.346 123.632   1.524  1.00 68.16           O
ATOM   3399  N   GLN A 449      19.574 124.942  -0.893  1.00 48.71           N
ATOM   3400  CA  GLN A 449      18.167 124.716  -1.217  1.00 47.98           C
ATOM   3401  C   GLN A 449      17.684 123.340  -0.773  1.00 52.58           C
ATOM   3402  O   GLN A 449      16.583 122.931  -1.116  1.00 53.42           O
ATOM   3403  CB  GLN A 449      17.939 124.890  -2.718  1.00 48.67           C
ATOM   3404  CG  GLN A 449      18.232 126.298  -3.179  1.00 38.73           C
ATOM   3405  CD  GLN A 449      17.701 126.583  -4.555  1.00 46.11           C
ATOM   3406  OE1 GLN A 449      18.085 125.961  -5.544  1.00 43.58           O
ATOM   3407  NE2 GLN A 449      16.798 127.513  -4.633  1.00 34.94           N
ATOM   3408  N   MET A 450      18.507 122.616  -0.025  1.00 48.32           N
ATOM   3409  CA  MET A 450      18.246 121.211   0.310  1.00 48.15           C
ATOM   3410  C   MET A 450      16.912 120.971   1.009  1.00 49.74           C
ATOM   3411  O   MET A 450      16.280 119.930   0.822  1.00 49.96           O
ATOM   3412  CB  MET A 450      19.395 120.687   1.176  1.00 51.14           C
ATOM   3413  CG  MET A 450      19.409 119.178   1.357  1.00 55.68           C
ATOM   3414  SD  MET A 450      20.921 118.614   2.167  1.00 60.63           S
ATOM   3415  CE  MET A 450      20.706 119.108   3.887  1.00 57.57           C
ATOM   3416  N   HIS A 451      16.461 121.956   1.769  1.00 43.74           N
ATOM   3417  CA  HIS A 451      15.180 121.889   2.461  1.00 42.13           C
ATOM   3418  C   HIS A 451      14.166 122.909   1.948  1.00 44.10           C
ATOM   3419  O   HIS A 451      13.323 123.373   2.703  1.00 43.71           O
ATOM   3420  CB  HIS A 451      15.429 122.046   3.959  1.00 42.92           C
ATOM   3421  CG  HIS A 451      16.313 120.978   4.519  1.00 46.60           C
ATOM   3422  ND1 HIS A 451      16.014 119.637   4.491  1.00 48.66           N
ATOM   3423  CD2 HIS A 451      17.526 121.057   5.121  1.00 48.66           C
ATOM   3424  CE1 HIS A 451      17.017 118.977   5.061  1.00 48.15           C
ATOM   3425  NE2 HIS A 451      17.953 119.799   5.484  1.00 48.46           N
ATOM   3426  N   PHE A 452      14.224 123.248   0.667  1.00 39.06           N
ATOM   3427  CA  PHE A 452      13.251 124.156   0.051  1.00 37.41           C
ATOM   3428  C   PHE A 452      12.634 123.476  -1.161  1.00 39.78           C
ATOM   3429  O   PHE A 452      13.279 122.662  -1.820  1.00 38.01           O
ATOM   3430  CB  PHE A 452      13.921 125.466  -0.358  1.00 38.51           C
ATOM   3431  CG  PHE A 452      14.389 126.282   0.813  1.00 39.26           C
ATOM   3432  CD1 PHE A 452      15.664 126.082   1.370  1.00 40.83           C
ATOM   3433  CD2 PHE A 452      13.542 127.251   1.377  1.00 41.39           C
ATOM   3434  CE1 PHE A 452      16.104 126.859   2.463  1.00 43.22           C
ATOM   3435  CE2 PHE A 452      13.974 128.041   2.463  1.00 41.40           C
ATOM   3436  CZ  PHE A 452      15.255 127.845   3.001  1.00 40.83           C
ATOM   3437  N   VAL A 453      11.377 123.775  -1.444  1.00 37.26           N
ATOM   3438  CA  VAL A 453      10.617 123.059  -2.474  1.00 37.28           C
ATOM   3439  C   VAL A 453      10.985 123.532  -3.890  1.00 40.26           C
ATOM   3440  O   VAL A 453      11.074 124.734  -4.143  1.00 40.17           O
ATOM   3441  CB  VAL A 453       9.090 123.235  -2.188  1.00 41.22           C
ATOM   3442  CG1 VAL A 453       8.224 122.376  -3.109  1.00 40.86           C
ATOM   3443  CG2 VAL A 453       8.781 122.871  -0.723  1.00 41.21           C
ATOM   3444  N   ARG A 454      11.237 122.609  -4.813  1.00 36.06           N
ATOM   3445  CA  ARG A 454      11.444 122.953  -6.230  1.00 35.96           C
ATOM   3446  C   ARG A 454      10.131 123.308  -6.903  1.00 43.21           C
ATOM   3447  O   ARG A 454       9.075 122.852  -6.478  1.00 43.65           O
ATOM   3448  CB  ARG A 454      11.975 121.758  -7.026  1.00 32.90           C
ATOM   3449  CG  ARG A 454      13.382 121.342  -6.721  1.00 29.17           C
ATOM   3450  CD  ARG A 454      13.822 120.158  -7.574  1.00 22.94           C
ATOM   3451  NE  ARG A 454      13.876 120.447  -9.015  1.00 29.32           N
ATOM   3452  CZ  ARG A 454      14.427 119.684  -9.949  1.00 49.02           C
ATOM   3453  NH1 ARG A 454      15.083 118.587  -9.683  1.00 26.93           N
ATOM   3454  NH2 ARG A 454      14.370 120.067 -11.188  1.00 42.75           N
ATOM   3455  N   SER A 455      10.202 123.973  -8.044  1.00 41.36           N
ATOM   3456  CA  SER A 455       9.028 124.132  -8.893  1.00 42.24           C
ATOM   3457  C   SER A 455       8.433 122.792  -9.309  1.00 47.20           C
ATOM   3458  O   SER A 455       7.223 122.611  -9.278  1.00 47.19           O
ATOM   3459  CB  SER A 455       9.380 124.893 -10.168  1.00 47.13           C
ATOM   3460  OG  SER A 455       9.898 126.175  -9.868  1.00 57.98           O
ATOM   3461  N   ASP A 456       9.266 121.830  -9.677  1.00 43.89           N
ATOM   3462  CA  ASP A 456       8.750 120.533 -10.122  1.00 43.86           C
ATOM   3463  C   ASP A 456       8.125 119.768  -8.964  1.00 47.22           C
ATOM   3464  O   ASP A 456       7.140 119.061  -9.129  1.00 47.46           O
ATOM   3465  CB  ASP A 456       9.856 119.676 -10.744  1.00 45.69           C
ATOM   3466  CG  ASP A 456      10.334 120.211 -12.078  1.00 56.41           C
ATOM   3467  OD1 ASP A 456       9.675 121.084 -12.678  1.00 58.84           O
ATOM   3468  OD2 ASP A 456      11.399 119.769 -12.553  1.00 60.15           O
ATOM   3469  N   GLU A 457       8.661 119.947  -7.766  1.00 42.13           N
ATOM   3470  CA  GLU A 457       8.100 119.280  -6.595  1.00 40.82           C
ATOM   3471  C   GLU A 457       6.735 119.867  -6.271  1.00 42.67           C
ATOM   3472  O   GLU A 457       5.824 119.152  -5.863  1.00 41.99           O
ATOM   3473  CB  GLU A 457       8.994 119.453  -5.371  1.00 42.03           C
ATOM   3474  CG  GLU A 457      10.238 118.595  -5.350  1.00 52.61           C
ATOM   3475  CD  GLU A 457      11.034 118.844  -4.086  1.00 72.22           C
ATOM   3476  OE1 GLU A 457      10.972 118.017  -3.156  1.00 71.54           O
ATOM   3477  OE2 GLU A 457      11.688 119.904  -3.982  1.00 53.42           O
ATOM   3478  N   LEU A 458       6.586 121.168  -6.464  1.00 38.56           N
ATOM   3479  CA  LEU A 458       5.306 121.833  -6.251  1.00 38.09           C
ATOM   3480  C   LEU A 458       4.282 121.380  -7.292  1.00 42.34           C
ATOM   3481  O   LEU A 458       3.130 121.089  -6.963  1.00 41.94           O
ATOM   3482  CB  LEU A 458       5.524 123.346  -6.335  1.00 38.00           C
ATOM   3483  CG  LEU A 458       4.311 124.274  -6.194  1.00 43.16           C
ATOM   3484  CD1 LEU A 458       3.586 124.073  -4.878  1.00 43.46           C
ATOM   3485  CD2 LEU A 458       4.784 125.722  -6.311  1.00 45.52           C
ATOM   3486  N   ARG A 459       4.708 121.283  -8.544  1.00 39.36           N
ATOM   3487  CA  ARG A 459       3.812 120.874  -9.629  1.00 39.02           C
ATOM   3488  C   ARG A 459       3.334 119.448  -9.440  1.00 42.31           C
ATOM   3489  O   ARG A 459       2.147 119.172  -9.549  1.00 42.67           O
ATOM   3490  CB  ARG A 459       4.516 120.990 -10.982  1.00 39.78           C
ATOM   3491  CG  ARG A 459       4.749 122.422 -11.448  1.00 56.35           C
ATOM   3492  CD  ARG A 459       5.726 122.477 -12.608  1.00 73.60           C
ATOM   3493  NE  ARG A 459       5.170 121.882 -13.831  1.00 88.69           N
ATOM   3494  CZ  ARG A 459       5.852 121.540 -14.914  1.00100.57           C
ATOM   3495  NH1 ARG A 459       7.149 121.654 -15.013  1.00 89.14           N
ATOM   3496  NH2 ARG A 459       5.220 121.044 -15.939  1.00 79.88           N
ATOM   3497  N   GLU A 460       4.228 118.529  -9.111  1.00 37.44           N
ATOM   3498  CA  GLU A 460       3.796 117.149  -8.904  1.00 36.41           C
ATOM   3499  C   GLU A 460       2.945 117.030  -7.640  1.00 40.98           C
ATOM   3500  O   GLU A 460       1.992 116.262  -7.616  1.00 41.96           O
ATOM   3501  CB  GLU A 460       4.978 116.188  -8.803  1.00 37.59           C
ATOM   3502  CG  GLU A 460       5.825 116.015 -10.056  1.00 47.88           C
ATOM   3503  CD  GLU A 460       5.058 115.487 -11.253  1.00 64.66           C
ATOM   3504  OE1 GLU A 460       4.345 114.460 -11.161  1.00 45.68           O
ATOM   3505  OE2 GLU A 460       5.211 116.083 -12.342  1.00 59.95           O
ATOM   3506  N   ALA A 461       3.224 117.818  -6.608  1.00 38.06           N
ATOM   3507  CA  ALA A 461       2.406 117.780  -5.396  1.00 38.17           C
ATOM   3508  C   ALA A 461       0.963 118.178  -5.699  1.00 42.78           C
ATOM   3509  O   ALA A 461       0.010 117.580  -5.192  1.00 43.32           O
ATOM   3510  CB  ALA A 461       2.996 118.701  -4.332  1.00 38.95           C
ATOM   3511  N   TRP A 462       0.791 119.184  -6.540  1.00 38.73           N
ATOM   3512  CA  TRP A 462      -0.549 119.544  -6.973  1.00 38.10           C
ATOM   3513  C   TRP A 462      -1.137 118.517  -7.917  1.00 40.90           C
ATOM   3514  O   TRP A 462      -2.327 118.244  -7.835  1.00 40.92           O
ATOM   3515  CB  TRP A 462      -0.563 120.902  -7.652  1.00 36.82           C
ATOM   3516  CG  TRP A 462      -0.524 121.997  -6.667  1.00 37.24           C
ATOM   3517  CD1 TRP A 462       0.501 122.847  -6.418  1.00 40.00           C
ATOM   3518  CD2 TRP A 462      -1.571 122.373  -5.758  1.00 36.79           C
ATOM   3519  NE1 TRP A 462       0.170 123.750  -5.447  1.00 39.20           N
ATOM   3520  CE2 TRP A 462      -1.093 123.482  -5.010  1.00 40.34           C
ATOM   3521  CE3 TRP A 462      -2.859 121.871  -5.479  1.00 37.94           C
ATOM   3522  CZ2 TRP A 462      -1.857 124.097  -4.008  1.00 39.12           C
ATOM   3523  CZ3 TRP A 462      -3.625 122.481  -4.457  1.00 39.28           C
ATOM   3524  CH2 TRP A 462      -3.105 123.584  -3.725  1.00 39.67           C
ATOM   3525  N   ARG A 463      -0.338 117.915  -8.786  1.00 36.02           N
ATOM   3526  CA  ARG A 463      -0.853 116.913  -9.719  1.00 35.01           C
ATOM   3527  C   ARG A 463      -1.487 115.740  -8.982  1.00 37.28           C
ATOM   3528  O   ARG A 463      -2.549 115.275  -9.382  1.00 37.52           O
ATOM   3529  CB  ARG A 463       0.266 116.421 -10.641  1.00 34.45           C
ATOM   3530  CG  ARG A 463      -0.248 115.652 -11.844  1.00 45.37           C
ATOM   3531  CD  ARG A 463       0.879 115.167 -12.737  1.00 49.86           C
ATOM   3532  NE  ARG A 463       1.577 113.994 -12.187  1.00 53.70           N
ATOM   3533  CZ  ARG A 463       1.238 112.722 -12.358  1.00 58.96           C
ATOM   3534  NH1 ARG A 463       0.199 112.334 -13.043  1.00 36.23           N
ATOM   3535  NH2 ARG A 463       1.978 111.791 -11.831  1.00 46.97           N
ATOM   3536  N   ILE A 464      -0.873 115.317  -7.885  1.00 31.60           N
ATOM   3537  CA  ILE A 464      -1.409 114.230  -7.061  1.00 31.26           C
ATOM   3538  C   ILE A 464      -2.773 114.602  -6.475  1.00 35.10           C
ATOM   3539  O   ILE A 464      -3.704 113.792  -6.494  1.00 34.33           O
ATOM   3540  CB  ILE A 464      -0.432 113.876  -5.886  1.00 34.11           C
ATOM   3541  CG1 ILE A 464       0.911 113.355  -6.426  1.00 33.64           C
ATOM   3542  CG2 ILE A 464      -1.029 112.808  -4.928  1.00 34.46           C
ATOM   3543  CD1 ILE A 464       2.082 113.484  -5.453  1.00 30.25           C
ATOM   3544  N   PHE A 465      -2.896 115.798  -5.914  1.00 31.80           N
ATOM   3545  CA  PHE A 465      -4.081 116.149  -5.124  1.00 30.74           C
ATOM   3546  C   PHE A 465      -5.194 116.942  -5.809  1.00 35.98           C
ATOM   3547  O   PHE A 465      -6.330 116.893  -5.351  1.00 36.70           O
ATOM   3548  CB  PHE A 465      -3.645 116.903  -3.865  1.00 31.81           C
ATOM   3549  CG  PHE A 465      -3.083 116.010  -2.787  1.00 32.68           C
ATOM   3550  CD1 PHE A 465      -1.711 115.707  -2.724  1.00 33.94           C
ATOM   3551  CD2 PHE A 465      -3.944 115.468  -1.815  1.00 33.20           C
ATOM   3552  CE1 PHE A 465      -1.201 114.858  -1.706  1.00 33.95           C
ATOM   3553  CE2 PHE A 465      -3.445 114.639  -0.775  1.00 34.86           C
ATOM   3554  CZ  PHE A 465      -2.069 114.333  -0.724  1.00 32.81           C
ATOM   3555  N   THR A 466      -4.912 117.669  -6.880  1.00 32.25           N
ATOM   3556  CA  THR A 466      -5.938 118.503  -7.524  1.00 31.94           C
ATOM   3557  C   THR A 466      -7.200 117.752  -7.974  1.00 34.95           C
ATOM   3558  O   THR A 466      -8.291 118.244  -7.689  1.00 35.11           O
ATOM   3559  CB  THR A 466      -5.364 119.319  -8.713  1.00 37.76           C
ATOM   3560  OG1 THR A 466      -4.243 120.081  -8.259  1.00 35.58           O
ATOM   3561  CG2 THR A 466      -6.351 120.324  -9.267  1.00 33.61           C
ATOM   3562  N   PRO A 467      -7.106 116.567  -8.622  1.00 30.56           N
ATOM   3563  CA  PRO A 467      -8.409 115.947  -8.924  1.00 30.26           C
ATOM   3564  C   PRO A 467      -9.307 115.660  -7.713  1.00 35.58           C
ATOM   3565  O   PRO A 467     -10.510 115.927  -7.759  1.00 34.70           O
ATOM   3566  CB  PRO A 467      -8.020 114.634  -9.612  1.00 31.15           C
ATOM   3567  CG  PRO A 467      -6.684 114.892 -10.176  1.00 34.86           C
ATOM   3568  CD  PRO A 467      -6.003 115.734  -9.141  1.00 30.35           C
ATOM   3569  N   LEU A 468      -8.738 115.187  -6.611  1.00 33.59           N
ATOM   3570  CA  LEU A 468      -9.497 114.983  -5.378  1.00 33.70           C
ATOM   3571  C   LEU A 468     -10.032 116.299  -4.833  1.00 37.44           C
ATOM   3572  O   LEU A 468     -11.182 116.386  -4.432  1.00 37.10           O
ATOM   3573  CB  LEU A 468      -8.602 114.361  -4.300  1.00 34.04           C
ATOM   3574  CG  LEU A 468      -9.255 114.124  -2.929  1.00 39.92           C
ATOM   3575  CD1 LEU A 468     -10.266 112.979  -2.963  1.00 40.85           C
ATOM   3576  CD2 LEU A 468      -8.191 113.873  -1.872  1.00 42.13           C
ATOM   3577  N   LEU A 469      -9.205 117.330  -4.800  1.00 32.79           N
ATOM   3578  CA  LEU A 469      -9.619 118.611  -4.233  1.00 32.50           C
ATOM   3579  C   LEU A 469     -10.728 119.241  -5.066  1.00 38.16           C
ATOM   3580  O   LEU A 469     -11.675 119.814  -4.520  1.00 37.58           O
ATOM   3581  CB  LEU A 469      -8.415 119.546  -4.158  1.00 31.98           C
ATOM   3582  CG  LEU A 469      -7.345 119.179  -3.118  1.00 35.04           C
ATOM   3583  CD1 LEU A 469      -6.083 119.972  -3.388  1.00 34.42           C
ATOM   3584  CD2 LEU A 469      -7.824 119.443  -1.698  1.00 35.57           C
ATOM   3585  N   HIS A 470     -10.658 119.073  -6.378  1.00 36.73           N
ATOM   3586  CA  HIS A 470     -11.745 119.496  -7.247  1.00 37.51           C
ATOM   3587  C   HIS A 470     -13.001 118.693  -6.944  1.00 42.47           C
ATOM   3588  O   HIS A 470     -14.069 119.270  -6.829  1.00 43.42           O
ATOM   3589  CB  HIS A 470     -11.382 119.328  -8.722  1.00 38.56           C
ATOM   3590  CG  HIS A 470     -12.495 119.713  -9.646  1.00 42.61           C
ATOM   3591  ND1 HIS A 470     -13.073 120.960  -9.680  1.00 44.70           N
ATOM   3592  CD2 HIS A 470     -13.202 118.972 -10.539  1.00 44.85           C
ATOM   3593  CE1 HIS A 470     -14.054 120.940 -10.581  1.00 44.17           C
ATOM   3594  NE2 HIS A 470     -14.158 119.755 -11.148  1.00 44.53           N
ATOM   3595  N   GLN A 471     -12.892 117.384  -6.756  1.00 37.64           N
ATOM   3596  CA  GLN A 471     -14.059 116.558  -6.439  1.00 37.06           C
ATOM   3597  C   GLN A 471     -14.685 116.966  -5.104  1.00 41.11           C
ATOM   3598  O   GLN A 471     -15.906 117.019  -4.971  1.00 40.07           O
ATOM   3599  CB  GLN A 471     -13.665 115.076  -6.416  1.00 38.17           C
ATOM   3600  CG  GLN A 471     -14.855 114.131  -6.311  1.00 56.11           C
ATOM   3601  CD  GLN A 471     -14.488 112.666  -6.449  1.00 80.72           C
ATOM   3602  OE1 GLN A 471     -13.359 112.304  -6.783  1.00 81.58           O
ATOM   3603  NE2 GLN A 471     -15.438 111.808  -6.205  1.00 72.28           N
ATOM   3604  N   ILE A 472     -13.859 117.310  -4.128  1.00 38.35           N
ATOM   3605  CA  ILE A 472     -14.336 117.789  -2.831  1.00 38.41           C
ATOM   3606  C   ILE A 472     -15.102 119.106  -3.009  1.00 42.42           C
ATOM   3607  O   ILE A 472     -16.126 119.316  -2.366  1.00 42.00           O
ATOM   3608  CB  ILE A 472     -13.148 117.908  -1.820  1.00 41.18           C
ATOM   3609  CG1 ILE A 472     -12.665 116.492  -1.439  1.00 41.10           C
ATOM   3610  CG2 ILE A 472     -13.543 118.674  -0.539  1.00 42.25           C
ATOM   3611  CD1 ILE A 472     -11.347 116.428  -0.655  1.00 42.86           C
ATOM   3612  N   GLU A 473     -14.671 119.985  -3.900  1.00 39.05           N
ATOM   3613  CA  GLU A 473     -15.410 121.229  -4.140  1.00 39.63           C
ATOM   3614  C   GLU A 473     -16.660 121.004  -4.996  1.00 43.69           C
ATOM   3615  O   GLU A 473     -17.665 121.693  -4.861  1.00 44.42           O
ATOM   3616  CB  GLU A 473     -14.489 122.234  -4.837  1.00 41.54           C
ATOM   3617  CG  GLU A 473     -15.044 123.660  -4.905  1.00 59.33           C
ATOM   3618  CD  GLU A 473     -14.093 124.626  -5.591  1.00 95.32           C
ATOM   3619  OE1 GLU A 473     -12.870 124.370  -5.592  1.00 97.57           O
ATOM   3620  OE2 GLU A 473     -14.536 125.670  -6.128  1.00 94.24           O
ATOM   3621  N   LEU A 474     -16.580 120.056  -5.916  1.00 38.87           N
ATOM   3622  CA  LEU A 474     -17.647 119.761  -6.872  1.00 38.20           C
ATOM   3623  C   LEU A 474     -18.824 119.026  -6.250  1.00 43.39           C
ATOM   3624  O   LEU A 474     -19.981 119.428  -6.385  1.00 43.88           O
ATOM   3625  CB  LEU A 474     -17.046 118.878  -7.971  1.00 37.88           C
ATOM   3626  CG  LEU A 474     -17.917 118.323  -9.104  1.00 42.38           C
ATOM   3627  CD1 LEU A 474     -18.499 119.417  -9.973  1.00 42.58           C
ATOM   3628  CD2 LEU A 474     -17.052 117.382  -9.933  1.00 45.91           C
ATOM   3629  N   GLU A 475     -18.524 117.918  -5.594  1.00 39.08           N
ATOM   3630  CA  GLU A 475     -19.550 117.010  -5.095  1.00 38.22           C
ATOM   3631  C   GLU A 475     -19.924 117.392  -3.675  1.00 40.68           C
ATOM   3632  O   GLU A 475     -20.959 116.972  -3.159  1.00 39.78           O
ATOM   3633  CB  GLU A 475     -19.040 115.568  -5.150  1.00 39.91           C
ATOM   3634  CG  GLU A 475     -18.669 115.129  -6.567  1.00 50.49           C
ATOM   3635  CD  GLU A 475     -18.279 113.662  -6.665  1.00 63.26           C
ATOM   3636  OE1 GLU A 475     -18.168 112.967  -5.631  1.00 56.69           O
ATOM   3637  OE2 GLU A 475     -18.065 113.174  -7.798  1.00 54.24           O
ATOM   3638  N   LYS A 476     -19.075 118.216  -3.070  1.00 37.91           N
ATOM   3639  CA  LYS A 476     -19.255 118.727  -1.705  1.00 37.41           C
ATOM   3640  C   LYS A 476     -19.624 117.642  -0.694  1.00 41.95           C
ATOM   3641  O   LYS A 476     -20.704 117.700  -0.086  1.00 42.67           O
ATOM   3642  CB  LYS A 476     -20.261 119.883  -1.703  1.00 38.61           C
ATOM   3643  CG  LYS A 476     -19.824 121.023  -2.606  1.00 46.58           C
ATOM   3644  CD  LYS A 476     -20.744 122.216  -2.509  1.00 56.63           C
ATOM   3645  CE  LYS A 476     -20.274 123.329  -3.429  1.00 69.72           C
ATOM   3646  NZ  LYS A 476     -21.152 124.537  -3.325  1.00 78.82           N
ATOM   3647  N   PRO A 477     -18.751 116.629  -0.515  1.00 38.22           N
ATOM   3648  CA  PRO A 477     -19.139 115.601   0.455  1.00 37.54           C
ATOM   3649  C   PRO A 477     -19.182 116.196   1.850  1.00 42.35           C
ATOM   3650  O   PRO A 477     -18.382 117.070   2.190  1.00 41.59           O
ATOM   3651  CB  PRO A 477     -18.020 114.564   0.328  1.00 38.60           C
ATOM   3652  CG  PRO A 477     -16.847 115.357  -0.104  1.00 43.09           C
ATOM   3653  CD  PRO A 477     -17.423 116.329  -1.085  1.00 38.94           C
ATOM   3654  N   LYS A 478     -20.121 115.752   2.666  1.00 40.53           N
ATOM   3655  CA  LYS A 478     -20.217 116.269   4.022  1.00 41.56           C
ATOM   3656  C   LYS A 478     -19.219 115.476   4.859  1.00 46.73           C
ATOM   3657  O   LYS A 478     -19.339 114.247   4.951  1.00 47.20           O
ATOM   3658  CB  LYS A 478     -21.639 116.133   4.558  1.00 45.04           C
ATOM   3659  CG  LYS A 478     -21.796 116.834   5.884  1.00 67.15           C
ATOM   3660  CD  LYS A 478     -23.231 116.843   6.349  1.00 80.17           C
ATOM   3661  CE  LYS A 478     -23.346 117.494   7.720  1.00 92.68           C
ATOM   3662  NZ  LYS A 478     -22.987 118.950   7.710  1.00 98.84           N
ATOM   3663  N   PRO A 479     -18.206 116.139   5.443  1.00 43.20           N
ATOM   3664  CA  PRO A 479     -17.284 115.334   6.249  1.00 42.61           C
ATOM   3665  C   PRO A 479     -17.993 114.736   7.456  1.00 46.40           C
ATOM   3666  O   PRO A 479     -19.023 115.244   7.901  1.00 46.73           O
ATOM   3667  CB  PRO A 479     -16.248 116.360   6.703  1.00 44.03           C
ATOM   3668  CG  PRO A 479     -16.337 117.448   5.740  1.00 48.17           C
ATOM   3669  CD  PRO A 479     -17.800 117.555   5.472  1.00 43.51           C
ATOM   3670  N   ILE A 480     -17.459 113.655   7.992  1.00 41.74           N
ATOM   3671  CA  ILE A 480     -18.095 112.984   9.121  1.00 40.70           C
ATOM   3672  C   ILE A 480     -17.869 113.842  10.369  1.00 43.48           C
ATOM   3673  O   ILE A 480     -16.729 114.249  10.641  1.00 42.69           O
ATOM   3674  CB  ILE A 480     -17.506 111.560   9.298  1.00 42.99           C
ATOM   3675  CG1 ILE A 480     -17.717 110.750   8.005  1.00 42.28           C
ATOM   3676  CG2 ILE A 480     -18.147 110.830  10.500  1.00 42.33           C
ATOM   3677  CD1 ILE A 480     -16.966 109.437   7.949  1.00 41.60           C
ATOM   3678  N   PRO A 481     -18.932 114.160  11.129  1.00 39.47           N
ATOM   3679  CA  PRO A 481     -18.591 114.917  12.337  1.00 38.47           C
ATOM   3680  C   PRO A 481     -17.796 114.073  13.329  1.00 42.43           C
ATOM   3681  O   PRO A 481     -17.976 112.856  13.405  1.00 42.53           O
ATOM   3682  CB  PRO A 481     -19.959 115.314  12.895  1.00 39.30           C
ATOM   3683  CG  PRO A 481     -20.865 114.262  12.430  1.00 43.22           C
ATOM   3684  CD  PRO A 481     -20.385 113.914  11.046  1.00 39.11           C
ATOM   3685  N   TYR A 482     -16.924 114.708  14.097  1.00 37.67           N
ATOM   3686  CA  TYR A 482     -16.199 114.020  15.160  1.00 37.36           C
ATOM   3687  C   TYR A 482     -16.116 114.994  16.319  1.00 42.67           C
ATOM   3688  O   TYR A 482     -16.161 116.206  16.116  1.00 41.75           O
ATOM   3689  CB  TYR A 482     -14.808 113.551  14.715  1.00 37.66           C
ATOM   3690  CG  TYR A 482     -13.851 114.659  14.315  1.00 37.29           C
ATOM   3691  CD1 TYR A 482     -12.999 115.261  15.267  1.00 39.22           C
ATOM   3692  CD2 TYR A 482     -13.767 115.095  12.980  1.00 36.72           C
ATOM   3693  CE1 TYR A 482     -12.064 116.258  14.890  1.00 39.19           C
ATOM   3694  CE2 TYR A 482     -12.837 116.103  12.608  1.00 36.94           C
ATOM   3695  CZ  TYR A 482     -11.990 116.663  13.559  1.00 43.30           C
ATOM   3696  OH  TYR A 482     -11.103 117.625  13.147  1.00 42.11           O
ATOM   3697  N   ILE A 483     -16.055 114.474  17.531  1.00 40.96           N
ATOM   3698  CA  ILE A 483     -16.098 115.307  18.727  1.00 41.32           C
ATOM   3699  C   ILE A 483     -14.732 115.978  18.849  1.00 44.94           C
ATOM   3700  O   ILE A 483     -13.703 115.325  18.668  1.00 43.85           O
ATOM   3701  CB  ILE A 483     -16.440 114.441  19.983  1.00 44.65           C
ATOM   3702  CG1 ILE A 483     -17.775 113.695  19.756  1.00 44.79           C
ATOM   3703  CG2 ILE A 483     -16.539 115.321  21.256  1.00 45.38           C
ATOM   3704  CD1 ILE A 483     -18.159 112.652  20.809  1.00 53.65           C
ATOM   3705  N   TYR A 484     -14.708 117.265  19.161  1.00 41.65           N
ATOM   3706  CA  TYR A 484     -13.464 117.976  19.455  1.00 41.07           C
ATOM   3707  C   TYR A 484     -12.718 117.209  20.556  1.00 46.23           C
ATOM   3708  O   TYR A 484     -13.287 116.883  21.602  1.00 46.94           O
ATOM   3709  CB  TYR A 484     -13.821 119.401  19.903  1.00 41.72           C
ATOM   3710  CG  TYR A 484     -12.693 120.414  19.985  1.00 42.86           C
ATOM   3711  CD1 TYR A 484     -11.560 120.213  20.809  1.00 43.38           C
ATOM   3712  CD2 TYR A 484     -12.791 121.631  19.275  1.00 44.48           C
ATOM   3713  CE1 TYR A 484     -10.571 121.224  20.945  1.00 43.80           C
ATOM   3714  CE2 TYR A 484     -11.789 122.630  19.397  1.00 44.56           C
ATOM   3715  CZ  TYR A 484     -10.713 122.429  20.257  1.00 50.86           C
ATOM   3716  OH  TYR A 484      -9.815 123.445  20.442  1.00 54.34           O
ATOM   3717  N   GLY A 485     -11.458 116.883  20.307  1.00 42.28           N
ATOM   3718  CA  GLY A 485     -10.654 116.119  21.251  1.00 41.57           C
ATOM   3719  C   GLY A 485     -10.666 114.614  21.042  1.00 43.46           C
ATOM   3720  O   GLY A 485     -10.079 113.877  21.832  1.00 42.35           O
ATOM   3721  N   SER A 486     -11.311 114.139  19.986  1.00 40.06           N
ATOM   3722  CA  SER A 486     -11.249 112.723  19.606  1.00 39.58           C
ATOM   3723  C   SER A 486     -10.075 112.518  18.651  1.00 44.65           C
ATOM   3724  O   SER A 486      -9.374 113.461  18.308  1.00 44.57           O
ATOM   3725  CB  SER A 486     -12.535 112.306  18.893  1.00 42.28           C
ATOM   3726  OG  SER A 486     -12.667 113.016  17.678  1.00 51.26           O
ATOM   3727  N   ARG A 487      -9.867 111.303  18.166  1.00 41.52           N
ATOM   3728  CA  ARG A 487      -8.831 111.025  17.161  1.00 40.62           C
ATOM   3729  C   ARG A 487      -9.316 111.250  15.729  1.00 45.15           C
ATOM   3730  O   ARG A 487      -8.589 110.966  14.775  1.00 45.69           O
ATOM   3731  CB  ARG A 487      -8.354 109.582  17.335  1.00 37.15           C
ATOM   3732  CG  ARG A 487      -7.635 109.360  18.661  1.00 42.15           C
ATOM   3733  CD  ARG A 487      -7.236 107.911  18.857  1.00 52.07           C
ATOM   3734  NE  ARG A 487      -8.402 107.029  19.022  1.00 61.06           N
ATOM   3735  CZ  ARG A 487      -9.063 106.790  20.145  1.00 77.43           C
ATOM   3736  NH1 ARG A 487      -8.727 107.264  21.313  1.00 67.12           N
ATOM   3737  NH2 ARG A 487     -10.119 106.032  20.099  1.00 64.70           N
ATOM   3738  N   GLY A 488     -10.526 111.769  15.578  1.00 41.25           N
ATOM   3739  CA  GLY A 488     -11.137 111.948  14.270  1.00 41.07           C
ATOM   3740  C   GLY A 488     -12.178 110.861  14.084  1.00 45.11           C
ATOM   3741  O   GLY A 488     -12.405 110.122  15.036  1.00 45.67           O
ATOM   3742  N   PRO A 489     -12.839 110.730  12.922  1.00 41.01           N
ATOM   3743  CA  PRO A 489     -13.853 109.675  12.766  1.00 40.43           C
ATOM   3744  C   PRO A 489     -13.323 108.246  12.921  1.00 44.15           C
ATOM   3745  O   PRO A 489     -12.156 107.967  12.644  1.00 44.05           O
ATOM   3746  CB  PRO A 489     -14.343 109.885  11.329  1.00 41.93           C
ATOM   3747  CG  PRO A 489     -14.040 111.308  11.036  1.00 46.16           C
ATOM   3748  CD  PRO A 489     -12.713 111.523  11.688  1.00 41.35           C
ATOM   3749  N   THR A 490     -14.181 107.309  13.296  1.00 40.35           N
ATOM   3750  CA  THR A 490     -13.797 105.897  13.404  1.00 40.03           C
ATOM   3751  C   THR A 490     -13.620 105.284  12.022  1.00 42.98           C
ATOM   3752  O   THR A 490     -12.912 104.300  11.842  1.00 44.05           O
ATOM   3753  CB  THR A 490     -14.868 105.061  14.132  1.00 47.82           C
ATOM   3754  OG1 THR A 490     -16.102 105.132  13.413  1.00 51.17           O
ATOM   3755  CG2 THR A 490     -15.112 105.564  15.541  1.00 43.13           C
ATOM   3756  N   GLU A 491     -14.218 105.902  11.016  1.00 36.81           N
ATOM   3757  CA  GLU A 491     -14.071 105.471   9.630  1.00 35.89           C
ATOM   3758  C   GLU A 491     -12.640 105.692   9.150  1.00 39.44           C
ATOM   3759  O   GLU A 491     -12.156 105.009   8.249  1.00 39.11           O
ATOM   3760  CB  GLU A 491     -15.036 106.255   8.739  1.00 37.22           C
ATOM   3761  CG  GLU A 491     -16.511 105.886   8.912  1.00 44.93           C
ATOM   3762  CD  GLU A 491     -17.184 106.466  10.158  1.00 62.91           C
ATOM   3763  OE1 GLU A 491     -16.626 107.356  10.839  1.00 68.48           O
ATOM   3764  OE2 GLU A 491     -18.321 106.036  10.461  1.00 52.89           O
ATOM   3765  N   ALA A 492     -11.933 106.614   9.790  1.00 35.73           N
ATOM   3766  CA  ALA A 492     -10.532 106.851   9.469  1.00 35.06           C
ATOM   3767  C   ALA A 492      -9.695 105.663   9.938  1.00 39.23           C
ATOM   3768  O   ALA A 492      -8.734 105.267   9.283  1.00 38.17           O
ATOM   3769  CB  ALA A 492     -10.062 108.126  10.150  1.00 35.42           C
ATOM   3770  N   ASP A 493     -10.070 105.102  11.080  1.00 36.39           N
ATOM   3771  CA  ASP A 493      -9.371 103.943  11.639  1.00 36.30           C
ATOM   3772  C   ASP A 493      -9.667 102.759  10.748  1.00 38.01           C
ATOM   3773  O   ASP A 493      -8.803 101.956  10.423  1.00 36.56           O
ATOM   3774  CB  ASP A 493      -9.885 103.577  13.033  1.00 38.87           C
ATOM   3775  CG  ASP A 493      -9.691 104.681  14.032  1.00 57.18           C
ATOM   3776  OD1 ASP A 493      -8.676 105.393  13.967  1.00 60.01           O
ATOM   3777  OD2 ASP A 493     -10.587 104.903  14.876  1.00 65.14           O
ATOM   3778  N   GLU A 494     -10.919 102.670  10.332  1.00 34.43           N
ATOM   3779  CA  GLU A 494     -11.374 101.583   9.482  1.00 34.35           C
ATOM   3780  C   GLU A 494     -10.608 101.602   8.163  1.00 37.08           C
ATOM   3781  O   GLU A 494     -10.167 100.563   7.687  1.00 36.60           O
ATOM   3782  CB  GLU A 494     -12.887 101.705   9.286  1.00 35.80           C
ATOM   3783  CG  GLU A 494     -13.533 100.557   8.546  1.00 45.98           C
ATOM   3784  CD  GLU A 494     -13.437  99.229   9.280  1.00 70.30           C
ATOM   3785  OE1 GLU A 494     -13.543  99.172  10.527  1.00 69.43           O
ATOM   3786  OE2 GLU A 494     -13.240  98.198   8.602  1.00 68.13           O
ATOM   3787  N   LEU A 495     -10.342 102.784   7.626  1.00 32.42           N
ATOM   3788  CA  LEU A 495      -9.564 102.914   6.394  1.00 31.99           C
ATOM   3789  C   LEU A 495      -8.152 102.349   6.568  1.00 36.57           C
ATOM   3790  O   LEU A 495      -7.587 101.771   5.645  1.00 36.45           O
ATOM   3791  CB  LEU A 495      -9.505 104.391   5.977  1.00 31.84           C
ATOM   3792  CG  LEU A 495      -8.971 104.735   4.576  1.00 36.23           C
ATOM   3793  CD1 LEU A 495      -9.880 104.232   3.455  1.00 36.37           C
ATOM   3794  CD2 LEU A 495      -8.791 106.246   4.449  1.00 37.46           C
ATOM   3795  N   MET A 496      -7.578 102.477   7.759  1.00 32.31           N
ATOM   3796  CA  MET A 496      -6.253 101.911   8.034  1.00 31.63           C
ATOM   3797  C   MET A 496      -6.327 100.386   8.085  1.00 34.79           C
ATOM   3798  O   MET A 496      -5.485  99.690   7.509  1.00 34.07           O
ATOM   3799  CB  MET A 496      -5.696 102.424   9.369  1.00 33.92           C
ATOM   3800  CG  MET A 496      -5.580 103.929   9.466  1.00 37.17           C
ATOM   3801  SD  MET A 496      -5.061 104.462  11.106  1.00 40.46           S
ATOM   3802  CE  MET A 496      -3.294 104.230  11.063  1.00 37.06           C
ATOM   3803  N   LYS A 497      -7.357  99.854   8.732  1.00 30.65           N
ATOM   3804  CA  LYS A 497      -7.517  98.400   8.867  1.00 30.46           C
ATOM   3805  C   LYS A 497      -7.685  97.759   7.501  1.00 34.92           C
ATOM   3806  O   LYS A 497      -7.122  96.699   7.217  1.00 36.36           O
ATOM   3807  CB  LYS A 497      -8.776  98.049   9.664  1.00 33.24           C
ATOM   3808  CG  LYS A 497      -8.853  98.595  11.074  1.00 47.10           C
ATOM   3809  CD  LYS A 497     -10.263  98.379  11.592  1.00 53.47           C
ATOM   3810  CE  LYS A 497     -10.600  99.286  12.761  1.00 66.47           C
ATOM   3811  NZ  LYS A 497     -12.033  99.072  13.119  1.00 81.68           N
ATOM   3812  N   ARG A 498      -8.445  98.434   6.650  1.00 29.73           N
ATOM   3813  CA  ARG A 498      -8.754  97.966   5.298  1.00 29.21           C
ATOM   3814  C   ARG A 498      -7.558  97.913   4.363  1.00 34.63           C
ATOM   3815  O   ARG A 498      -7.590  97.179   3.378  1.00 34.03           O
ATOM   3816  CB  ARG A 498      -9.850  98.849   4.697  1.00 28.08           C
ATOM   3817  CG  ARG A 498     -11.215  98.643   5.359  1.00 38.42           C
ATOM   3818  CD  ARG A 498     -12.185  99.745   4.979  1.00 43.21           C
ATOM   3819  NE  ARG A 498     -12.505  99.745   3.547  1.00 44.23           N
ATOM   3820  CZ  ARG A 498     -12.851 100.802   2.826  1.00 55.87           C
ATOM   3821  NH1 ARG A 498     -12.950 102.013   3.306  1.00 33.36           N
ATOM   3822  NH2 ARG A 498     -13.082 100.639   1.558  1.00 49.05           N
ATOM   3823  N   VAL A 499      -6.484  98.624   4.678  1.00 32.41           N
ATOM   3824  CA  VAL A 499      -5.249  98.532   3.890  1.00 32.42           C
ATOM   3825  C   VAL A 499      -4.173  97.729   4.627  1.00 38.65           C
ATOM   3826  O   VAL A 499      -3.033  97.643   4.182  1.00 38.54           O
ATOM   3827  CB  VAL A 499      -4.746  99.925   3.414  1.00 35.23           C
ATOM   3828  CG1 VAL A 499      -5.814 100.613   2.555  1.00 34.10           C
ATOM   3829  CG2 VAL A 499      -4.353 100.833   4.576  1.00 35.04           C
ATOM   3830  N   GLY A 500      -4.549  97.074   5.717  1.00 37.00           N
ATOM   3831  CA  GLY A 500      -3.658  96.139   6.392  1.00 37.89           C
ATOM   3832  C   GLY A 500      -2.865  96.645   7.580  1.00 43.84           C
ATOM   3833  O   GLY A 500      -2.041  95.912   8.119  1.00 43.17           O
ATOM   3834  N   PHE A 501      -3.113  97.866   8.033  1.00 42.60           N
ATOM   3835  CA  PHE A 501      -2.468  98.347   9.255  1.00 43.24           C
ATOM   3836  C   PHE A 501      -3.035  97.568  10.435  1.00 49.20           C
ATOM   3837  O   PHE A 501      -4.236  97.282  10.481  1.00 48.55           O
ATOM   3838  CB  PHE A 501      -2.747  99.835   9.452  1.00 44.93           C
ATOM   3839  CG  PHE A 501      -2.261 100.385  10.766  1.00 46.43           C
ATOM   3840  CD1 PHE A 501      -0.892 100.599  10.997  1.00 49.40           C
ATOM   3841  CD2 PHE A 501      -3.182 100.704  11.782  1.00 48.40           C
ATOM   3842  CE1 PHE A 501      -0.441 101.159  12.221  1.00 50.15           C
ATOM   3843  CE2 PHE A 501      -2.747 101.282  12.999  1.00 50.86           C
ATOM   3844  CZ  PHE A 501      -1.374 101.511  13.218  1.00 48.90           C
ATOM   3845  N   GLN A 502      -2.172  97.234  11.381  1.00 48.33           N
ATOM   3846  CA  GLN A 502      -2.562  96.511  12.584  1.00 49.52           C
ATOM   3847  C   GLN A 502      -2.411  97.430  13.789  1.00 58.60           C
ATOM   3848  O   GLN A 502      -1.484  98.238  13.843  1.00 57.90           O
ATOM   3849  CB  GLN A 502      -1.672  95.275  12.756  1.00 50.76           C
ATOM   3850  CG  GLN A 502      -1.678  94.330  11.555  1.00 64.19           C
ATOM   3851  CD  GLN A 502      -3.065  93.848  11.190  1.00 82.47           C
ATOM   3852  OE1 GLN A 502      -3.828  93.383  12.035  1.00 75.07           O
ATOM   3853  NE2 GLN A 502      -3.421  93.982   9.945  1.00 78.85           N
ATOM   3854  N   TYR A 503      -3.293  97.288  14.765  1.00 60.21           N
ATOM   3855  CA  TYR A 503      -3.223  98.075  15.992  1.00 62.62           C
ATOM   3856  C   TYR A 503      -3.607  97.111  17.097  1.00 68.85           C
ATOM   3857  O   TYR A 503      -4.255  96.095  16.829  1.00 69.52           O
ATOM   3858  CB  TYR A 503      -4.159  99.290  15.956  1.00 65.55           C
ATOM   3859  CG  TYR A 503      -5.634  98.942  15.944  1.00 70.59           C
ATOM   3860  CD1 TYR A 503      -6.262  98.459  14.776  1.00 73.29           C
ATOM   3861  CD2 TYR A 503      -6.415  99.104  17.107  1.00 72.33           C
ATOM   3862  CE1 TYR A 503      -7.637  98.108  14.785  1.00 75.55           C
ATOM   3863  CE2 TYR A 503      -7.798  98.776  17.107  1.00 73.91           C
ATOM   3864  CZ  TYR A 503      -8.393  98.289  15.944  1.00 84.37           C
ATOM   3865  OH  TYR A 503      -9.732  97.993  15.918  1.00 87.52           O
ATOM   3866  N   GLU A 504      -3.170  97.363  18.319  1.00 65.56           N
ATOM   3867  CA  GLU A 504      -3.361  96.368  19.371  1.00 65.64           C
ATOM   3868  C   GLU A 504      -4.798  96.282  19.864  1.00 70.73           C
ATOM   3869  O   GLU A 504      -5.313  95.189  20.116  1.00 69.66           O
ATOM   3870  CB  GLU A 504      -2.427  96.642  20.549  1.00  0.00           C
ATOM   3871  CG  GLU A 504      -0.962  96.693  20.159  1.00  0.00           C
ATOM   3872  CD  GLU A 504      -0.549  95.483  19.346  1.00  0.00           C
ATOM   3873  OE1 GLU A 504      -0.854  94.347  19.751  1.00  0.00           O
ATOM   3874  OE2 GLU A 504       0.102  95.653  18.295  1.00  0.00           O
ATOM   3875  N   GLY A 505      -5.452  97.430  19.950  1.00 68.81           N
ATOM   3876  CA  GLY A 505      -6.816  97.527  20.445  1.00 73.67           C
ATOM   3877  C   GLY A 505      -6.925  98.834  21.191  1.00 89.37           C
ATOM   3878  O   GLY A 505      -8.021  99.247  21.605  1.00 90.52           O
ATOM   3879  OXT GLY A 505      -5.865  99.464  21.385  1.00 90.52           O
TER
ATOM   3880  N   VAL B  27       2.987  74.823  39.310  1.00 74.58           N
ATOM   3881  CA  VAL B  27       1.583  74.384  39.531  1.00 74.07           C
ATOM   3882  C   VAL B  27       1.527  72.861  39.673  1.00 76.86           C
ATOM   3883  O   VAL B  27       0.877  72.184  38.887  1.00 76.75           O
ATOM   3884  CB  VAL B  27       0.675  74.876  38.343  1.00 78.02           C
ATOM   3885  CG1 VAL B  27      -0.823  74.873  38.735  1.00 77.89           C
ATOM   3886  CG2 VAL B  27       1.058  76.300  37.876  1.00 77.78           C
ATOM   3887  N   GLN B  28       2.237  72.285  40.639  1.00 71.60           N
ATOM   3888  CA  GLN B  28       2.266  70.824  40.804  1.00 69.97           C
ATOM   3889  C   GLN B  28       1.987  70.371  42.228  1.00 71.42           C
ATOM   3890  O   GLN B  28       2.675  70.765  43.169  1.00 71.81           O
ATOM   3891  CB  GLN B  28       3.628  70.245  40.399  1.00 70.74           C
ATOM   3892  CG  GLN B  28       3.954  70.345  38.915  1.00 71.38           C
ATOM   3893  CD  GLN B  28       2.932  69.654  38.037  1.00 84.30           C
ATOM   3894  OE1 GLN B  28       2.547  68.518  38.283  1.00 80.17           O
ATOM   3895  NE2 GLN B  28       2.479  70.334  37.020  1.00 73.38           N
ATOM   3896  N   SER B  29       1.015  69.482  42.362  1.00 64.87           N
ATOM   3897  CA  SER B  29       0.703  68.810  43.620  1.00 63.40           C
ATOM   3898  C   SER B  29       1.685  67.674  43.893  1.00 63.87           C
ATOM   3899  O   SER B  29       1.791  67.177  45.016  1.00 63.19           O
ATOM   3900  CB  SER B  29      -0.694  68.223  43.474  1.00 67.21           C
ATOM   3901  OG  SER B  29      -0.699  67.402  42.318  1.00 75.51           O
ATOM   3902  N   ASP B  30       2.417  67.280  42.859  1.00 57.76           N
ATOM   3903  CA  ASP B  30       3.400  66.201  42.958  1.00 56.34           C
ATOM   3904  C   ASP B  30       4.421  66.456  44.050  1.00 55.82           C
ATOM   3905  O   ASP B  30       4.957  67.563  44.196  1.00 55.00           O
ATOM   3906  CB  ASP B  30       4.225  66.063  41.677  1.00 58.78           C
ATOM   3907  CG  ASP B  30       3.538  65.278  40.590  1.00 72.52           C
ATOM   3908  OD1 ASP B  30       2.456  64.686  40.792  1.00 74.19           O
ATOM   3909  OD2 ASP B  30       4.117  65.229  39.484  1.00 76.73           O
ATOM   3910  N   THR B  31       4.741  65.403  44.778  1.00 49.29           N
ATOM   3911  CA  THR B  31       5.863  65.437  45.697  1.00 47.66           C
ATOM   3912  C   THR B  31       7.134  65.424  44.853  1.00 48.65           C
ATOM   3913  O   THR B  31       7.233  64.700  43.859  1.00 47.18           O
ATOM   3914  CB  THR B  31       5.766  64.254  46.673  1.00 55.65           C
ATOM   3915  OG1 THR B  31       4.479  64.306  47.297  1.00 56.40           O
ATOM   3916  CG2 THR B  31       6.802  64.326  47.772  1.00 52.27           C
ATOM   3917  N   HIS B  32       8.097  66.252  45.223  1.00 44.19           N
ATOM   3918  CA  HIS B  32       9.373  66.332  44.520  1.00 42.75           C
ATOM   3919  C   HIS B  32      10.437  66.188  45.591  1.00 44.95           C
ATOM   3920  O   HIS B  32      10.310  66.755  46.671  1.00 45.21           O
ATOM   3921  CB  HIS B  32       9.553  67.679  43.811  1.00 43.10           C
ATOM   3922  CG  HIS B  32       8.708  67.851  42.586  1.00 46.29           C
ATOM   3923  ND1 HIS B  32       7.343  68.020  42.587  1.00 47.63           N
ATOM   3924  CD2 HIS B  32       9.066  67.925  41.276  1.00 47.83           C
ATOM   3925  CE1 HIS B  32       6.947  68.223  41.332  1.00 46.73           C
ATOM   3926  NE2 HIS B  32       7.957  68.151  40.490  1.00 47.25           N
ATOM   3927  N   ILE B  33      11.489  65.449  45.293  1.00 39.14           N
ATOM   3928  CA  ILE B  33      12.622  65.311  46.190  1.00 37.85           C
ATOM   3929  C   ILE B  33      13.795  65.849  45.389  1.00 39.66           C
ATOM   3930  O   ILE B  33      14.064  65.405  44.275  1.00 39.17           O
ATOM   3931  CB  ILE B  33      12.872  63.844  46.624  1.00 40.34           C
ATOM   3932  CG1 ILE B  33      11.620  63.243  47.292  1.00 40.77           C
ATOM   3933  CG2 ILE B  33      14.049  63.778  47.610  1.00 39.48           C
ATOM   3934  CD1 ILE B  33      11.681  61.728  47.525  1.00 43.89           C
ATOM   3935  N   PHE B  34      14.471  66.833  45.947  1.00 34.34           N
ATOM   3936  CA  PHE B  34      15.672  67.400  45.357  1.00 33.01           C
ATOM   3937  C   PHE B  34      16.717  66.683  46.196  1.00 37.13           C
ATOM   3938  O   PHE B  34      16.526  66.563  47.402  1.00 36.56           O
ATOM   3939  CB  PHE B  34      15.710  68.921  45.570  1.00 33.72           C
ATOM   3940  CG  PHE B  34      14.741  69.703  44.699  1.00 33.94           C
ATOM   3941  CD1 PHE B  34      13.349  69.468  44.730  1.00 35.66           C
ATOM   3942  CD2 PHE B  34      15.224  70.721  43.858  1.00 34.98           C
ATOM   3943  CE1 PHE B  34      12.457  70.229  43.928  1.00 36.37           C
ATOM   3944  CE2 PHE B  34      14.342  71.491  43.058  1.00 37.31           C
ATOM   3945  CZ  PHE B  34      12.957  71.244  43.094  1.00 35.60           C
ATOM   3946  N   ILE B  35      17.771  66.161  45.592  1.00 33.97           N
ATOM   3947  CA  ILE B  35      18.811  65.437  46.320  1.00 33.73           C
ATOM   3948  C   ILE B  35      20.112  66.108  45.927  1.00 38.34           C
ATOM   3949  O   ILE B  35      20.500  66.063  44.767  1.00 37.36           O
ATOM   3950  CB  ILE B  35      18.905  63.921  45.966  1.00 36.13           C
ATOM   3951  CG1 ILE B  35      17.571  63.189  46.180  1.00 35.42           C
ATOM   3952  CG2 ILE B  35      19.974  63.233  46.851  1.00 36.22           C
ATOM   3953  CD1 ILE B  35      16.640  63.135  44.960  1.00 33.49           C
ATOM   3954  N   ILE B  36      20.777  66.762  46.860  1.00 36.01           N
ATOM   3955  CA  ILE B  36      22.039  67.428  46.557  1.00 36.04           C
ATOM   3956  C   ILE B  36      23.141  66.444  46.931  1.00 40.81           C
ATOM   3957  O   ILE B  36      23.434  66.216  48.107  1.00 40.11           O
ATOM   3958  CB  ILE B  36      22.186  68.789  47.291  1.00 39.01           C
ATOM   3959  CG1 ILE B  36      20.968  69.691  46.990  1.00 39.54           C
ATOM   3960  CG2 ILE B  36      23.496  69.489  46.844  1.00 39.09           C
ATOM   3961  CD1 ILE B  36      20.861  70.953  47.851  1.00 46.86           C
ATOM   3962  N   MET B  37      23.733  65.821  45.925  1.00 38.12           N
ATOM   3963  CA  MET B  37      24.852  64.915  46.139  1.00 38.15           C
ATOM   3964  C   MET B  37      26.035  65.866  46.241  1.00 41.20           C
ATOM   3965  O   MET B  37      26.142  66.777  45.431  1.00 40.53           O
ATOM   3966  CB  MET B  37      25.035  63.969  44.947  1.00 40.79           C
ATOM   3967  CG  MET B  37      23.802  63.136  44.601  1.00 44.90           C
ATOM   3968  SD  MET B  37      23.266  62.042  45.931  1.00 49.51           S
ATOM   3969  CE  MET B  37      24.518  60.781  45.938  1.00 46.03           C
ATOM   3970  N   GLY B  38      26.893  65.707  47.236  1.00 37.79           N
ATOM   3971  CA  GLY B  38      27.982  66.655  47.429  1.00 37.76           C
ATOM   3972  C   GLY B  38      27.536  67.863  48.228  1.00 43.48           C
ATOM   3973  O   GLY B  38      28.079  68.955  48.105  1.00 43.67           O
ATOM   3974  N   ALA B  39      26.519  67.662  49.056  1.00 41.17           N
ATOM   3975  CA  ALA B  39      25.889  68.738  49.824  1.00 41.84           C
ATOM   3976  C   ALA B  39      26.801  69.558  50.752  1.00 50.06           C
ATOM   3977  O   ALA B  39      26.489  70.709  51.071  1.00 50.19           O
ATOM   3978  CB  ALA B  39      24.729  68.151  50.621  1.00 42.33           C
ATOM   3979  N   SER B  40      27.924  68.994  51.177  1.00 49.15           N
ATOM   3980  CA  SER B  40      28.842  69.702  52.071  1.00 49.43           C
ATOM   3981  C   SER B  40      29.926  70.459  51.310  1.00 55.77           C
ATOM   3982  O   SER B  40      30.843  71.022  51.912  1.00 55.80           O
ATOM   3983  CB  SER B  40      29.469  68.733  53.072  1.00 51.52           C
ATOM   3984  OG  SER B  40      30.354  67.809  52.465  1.00 58.23           O
ATOM   3985  N   GLY B  41      29.848  70.462  49.987  1.00 53.46           N
ATOM   3986  CA  GLY B  41      30.831  71.165  49.183  1.00 53.80           C
ATOM   3987  C   GLY B  41      30.550  72.642  49.109  1.00 60.29           C
ATOM   3988  O   GLY B  41      29.442  73.082  49.398  1.00 60.76           O
ATOM   3989  N   ASP B  42      31.542  73.435  48.740  1.00 57.82           N
ATOM   3990  CA  ASP B  42      31.369  74.889  48.771  1.00 57.38           C
ATOM   3991  C   ASP B  42      30.333  75.308  47.744  1.00 59.44           C
ATOM   3992  O   ASP B  42      29.565  76.239  47.968  1.00 59.25           O
ATOM   3993  CB  ASP B  42      32.676  75.621  48.482  1.00 59.40           C
ATOM   3994  CG  ASP B  42      33.618  75.600  49.662  1.00 69.73           C
ATOM   3995  OD1 ASP B  42      33.218  76.038  50.760  1.00 73.21           O
ATOM   3996  OD2 ASP B  42      34.772  75.138  49.523  1.00 71.28           O
ATOM   3997  N   LEU B  43      30.274  74.604  46.626  1.00 54.54           N
ATOM   3998  CA  LEU B  43      29.316  74.962  45.589  1.00 53.94           C
ATOM   3999  C   LEU B  43      27.892  74.669  46.061  1.00 57.00           C
ATOM   4000  O   LEU B  43      26.993  75.497  45.915  1.00 56.79           O
ATOM   4001  CB  LEU B  43      29.684  74.211  44.310  1.00 53.87           C
ATOM   4002  CG  LEU B  43      29.081  74.579  42.949  1.00 58.42           C
ATOM   4003  CD1 LEU B  43      27.666  74.073  42.759  1.00 58.74           C
ATOM   4004  CD2 LEU B  43      29.152  76.082  42.715  1.00 60.59           C
ATOM   4005  N   ALA B  44      27.676  73.530  46.698  1.00 52.25           N
ATOM   4006  CA  ALA B  44      26.361  73.233  47.250  1.00 51.00           C
ATOM   4007  C   ALA B  44      25.955  74.238  48.332  1.00 52.05           C
ATOM   4008  O   ALA B  44      24.845  74.776  48.303  1.00 52.03           O
ATOM   4009  CB  ALA B  44      26.349  71.823  47.809  1.00 51.67           C
ATOM   4010  N   LYS B  45      26.850  74.498  49.276  1.00 45.62           N
ATOM   4011  CA  LYS B  45      26.550  75.386  50.405  1.00 43.96           C
ATOM   4012  C   LYS B  45      26.344  76.840  50.019  1.00 46.23           C
ATOM   4013  O   LYS B  45      25.485  77.504  50.587  1.00 45.90           O
ATOM   4014  CB  LYS B  45      27.681  75.324  51.431  1.00 45.36           C
ATOM   4015  CG  LYS B  45      27.809  73.954  52.092  1.00 45.35           C
ATOM   4016  CD  LYS B  45      28.883  73.893  53.175  1.00 49.80           C
ATOM   4017  CE  LYS B  45      30.281  74.098  52.613  1.00 64.90           C
ATOM   4018  NZ  LYS B  45      31.309  73.831  53.655  1.00 74.99           N
ATOM   4019  N   LYS B  46      27.133  77.341  49.078  1.00 41.11           N
ATOM   4020  CA  LYS B  46      27.047  78.750  48.683  1.00 39.51           C
ATOM   4021  C   LYS B  46      26.150  79.029  47.489  1.00 42.62           C
ATOM   4022  O   LYS B  46      25.721  80.164  47.321  1.00 42.81           O
ATOM   4023  CB  LYS B  46      28.435  79.298  48.357  1.00 40.77           C
ATOM   4024  CG  LYS B  46      29.422  79.249  49.508  1.00 45.74           C
ATOM   4025  CD  LYS B  46      30.716  79.897  49.075  1.00 49.93           C
ATOM   4026  CE  LYS B  46      31.762  79.907  50.176  1.00 53.89           C
ATOM   4027  NZ  LYS B  46      32.964  80.687  49.737  1.00 58.09           N
ATOM   4028  N   LYS B  47      25.877  78.041  46.646  1.00 37.76           N
ATOM   4029  CA  LYS B  47      25.029  78.261  45.465  1.00 36.59           C
ATOM   4030  C   LYS B  47      23.747  77.451  45.480  1.00 39.78           C
ATOM   4031  O   LYS B  47      22.672  78.026  45.381  1.00 39.55           O
ATOM   4032  CB  LYS B  47      25.812  77.976  44.172  1.00 38.08           C
ATOM   4033  CG  LYS B  47      25.229  78.620  42.904  1.00 44.72           C
ATOM   4034  CD  LYS B  47      25.553  80.115  42.799  1.00 55.66           C
ATOM   4035  CE  LYS B  47      26.990  80.368  42.343  1.00 73.73           C
ATOM   4036  NZ  LYS B  47      27.366  81.805  42.491  1.00 86.47           N
ATOM   4037  N   ILE B  48      23.819  76.136  45.604  1.00 35.95           N
ATOM   4038  CA  ILE B  48      22.613  75.327  45.405  1.00 35.22           C
ATOM   4039  C   ILE B  48      21.615  75.518  46.548  1.00 37.97           C
ATOM   4040  O   ILE B  48      20.453  75.840  46.295  1.00 36.62           O
ATOM   4041  CB  ILE B  48      22.929  73.820  45.174  1.00 37.85           C
ATOM   4042  CG1 ILE B  48      23.929  73.669  44.010  1.00 37.30           C
ATOM   4043  CG2 ILE B  48      21.633  73.037  44.849  1.00 38.63           C
ATOM   4044  CD1 ILE B  48      24.422  72.248  43.756  1.00 37.29           C
ATOM   4045  N   TYR B  49      22.044  75.398  47.799  1.00 35.18           N
ATOM   4046  CA  TYR B  49      21.122  75.625  48.916  1.00 35.46           C
ATOM   4047  C   TYR B  49      20.525  77.042  48.930  1.00 38.75           C
ATOM   4048  O   TYR B  49      19.297  77.156  48.981  1.00 36.70           O
ATOM   4049  CB  TYR B  49      21.751  75.301  50.278  1.00 36.65           C
ATOM   4050  CG  TYR B  49      21.756  73.831  50.641  1.00 38.77           C
ATOM   4051  CD1 TYR B  49      20.569  73.201  51.073  1.00 40.11           C
ATOM   4052  CD2 TYR B  49      22.944  73.071  50.605  1.00 40.35           C
ATOM   4053  CE1 TYR B  49      20.570  71.839  51.477  1.00 40.99           C
ATOM   4054  CE2 TYR B  49      22.949  71.707  51.010  1.00 40.63           C
ATOM   4055  CZ  TYR B  49      21.762  71.107  51.447  1.00 48.68           C
ATOM   4056  OH  TYR B  49      21.752  69.796  51.851  1.00 50.68           O
ATOM   4057  N   PRO B  50      21.336  78.122  48.838  1.00 36.92           N
ATOM   4058  CA  PRO B  50      20.642  79.417  48.774  1.00 36.30           C
ATOM   4059  C   PRO B  50      19.722  79.618  47.574  1.00 39.64           C
ATOM   4060  O   PRO B  50      18.680  80.248  47.712  1.00 40.19           O
ATOM   4061  CB  PRO B  50      21.793  80.425  48.683  1.00 37.86           C
ATOM   4062  CG  PRO B  50      22.923  79.740  49.306  1.00 42.20           C
ATOM   4063  CD  PRO B  50      22.795  78.338  48.815  1.00 37.81           C
ATOM   4064  N   THR B  51      20.058  79.092  46.402  1.00 34.66           N
ATOM   4065  CA  THR B  51      19.182  79.280  45.245  1.00 34.20           C
ATOM   4066  C   THR B  51      17.847  78.586  45.480  1.00 38.90           C
ATOM   4067  O   THR B  51      16.792  79.180  45.269  1.00 38.80           O
ATOM   4068  CB  THR B  51      19.797  78.734  43.937  1.00 36.10           C
ATOM   4069  OG1 THR B  51      21.077  79.332  43.727  1.00 33.40           O
ATOM   4070  CG2 THR B  51      18.973  79.091  42.731  1.00 33.20           C
ATOM   4071  N   ILE B  52      17.871  77.347  45.955  1.00 35.60           N
ATOM   4072  CA  ILE B  52      16.625  76.622  46.196  1.00 35.70           C
ATOM   4073  C   ILE B  52      15.865  77.323  47.326  1.00 41.43           C
ATOM   4074  O   ILE B  52      14.643  77.433  47.270  1.00 41.23           O
ATOM   4075  CB  ILE B  52      16.862  75.104  46.482  1.00 38.50           C
ATOM   4076  CG1 ILE B  52      17.535  74.440  45.262  1.00 38.88           C
ATOM   4077  CG2 ILE B  52      15.523  74.374  46.735  1.00 38.92           C
ATOM   4078  CD1 ILE B  52      17.971  72.975  45.444  1.00 45.84           C
ATOM   4079  N   TRP B  53      16.556  77.882  48.311  1.00 38.84           N
ATOM   4080  CA  TRP B  53      15.872  78.676  49.329  1.00 39.32           C
ATOM   4081  C   TRP B  53      15.187  79.925  48.776  1.00 44.24           C
ATOM   4082  O   TRP B  53      14.065  80.226  49.163  1.00 44.70           O
ATOM   4083  CB  TRP B  53      16.812  79.083  50.460  1.00 38.41           C
ATOM   4084  CG  TRP B  53      16.032  79.766  51.537  1.00 39.85           C
ATOM   4085  CD1 TRP B  53      15.214  79.178  52.446  1.00 42.91           C
ATOM   4086  CD2 TRP B  53      15.858  81.182  51.722  1.00 39.82           C
ATOM   4087  NE1 TRP B  53      14.525  80.105  53.179  1.00 42.28           N
ATOM   4088  CE2 TRP B  53      14.889  81.353  52.753  1.00 43.68           C
ATOM   4089  CE3 TRP B  53      16.393  82.326  51.096  1.00 41.22           C
ATOM   4090  CZ2 TRP B  53      14.447  82.624  53.167  1.00 43.11           C
ATOM   4091  CZ3 TRP B  53      15.954  83.606  51.508  1.00 42.91           C
ATOM   4092  CH2 TRP B  53      14.978  83.738  52.541  1.00 43.57           C
ATOM   4093  N   TRP B  54      15.786  80.639  47.836  1.00 39.59           N
ATOM   4094  CA  TRP B  54      15.087  81.771  47.228  1.00 38.60           C
ATOM   4095  C   TRP B  54      13.873  81.314  46.434  1.00 43.01           C
ATOM   4096  O   TRP B  54      12.829  81.962  46.461  1.00 42.87           O
ATOM   4097  CB  TRP B  54      16.015  82.585  46.334  1.00 36.93           C
ATOM   4098  CG  TRP B  54      16.841  83.516  47.153  1.00 37.83           C
ATOM   4099  CD1 TRP B  54      18.083  83.304  47.654  1.00 40.69           C
ATOM   4100  CD2 TRP B  54      16.440  84.803  47.656  1.00 37.58           C
ATOM   4101  NE1 TRP B  54      18.487  84.343  48.441  1.00 39.93           N
ATOM   4102  CE2 TRP B  54      17.522  85.307  48.430  1.00 41.38           C
ATOM   4103  CE3 TRP B  54      15.271  85.580  47.540  1.00 38.70           C
ATOM   4104  CZ2 TRP B  54      17.474  86.567  49.059  1.00 40.55           C
ATOM   4105  CZ3 TRP B  54      15.225  86.853  48.165  1.00 39.91           C
ATOM   4106  CH2 TRP B  54      16.336  87.334  48.905  1.00 40.55           C
ATOM   4107  N   LEU B  55      13.963  80.162  45.787  1.00 39.84           N
ATOM   4108  CA  LEU B  55      12.803  79.618  45.085  1.00 39.98           C
ATOM   4109  C   LEU B  55      11.710  79.211  46.078  1.00 44.54           C
ATOM   4110  O   LEU B  55      10.519  79.360  45.800  1.00 43.76           O
ATOM   4111  CB  LEU B  55      13.205  78.428  44.208  1.00 40.16           C
ATOM   4112  CG  LEU B  55      14.218  78.647  43.073  1.00 44.93           C
ATOM   4113  CD1 LEU B  55      14.506  77.320  42.387  1.00 45.10           C
ATOM   4114  CD2 LEU B  55      13.732  79.657  42.055  1.00 47.60           C
ATOM   4115  N   PHE B  56      12.102  78.740  47.253  1.00 42.01           N
ATOM   4116  CA  PHE B  56      11.162  78.427  48.329  1.00 42.37           C
ATOM   4117  C   PHE B  56      10.494  79.702  48.840  1.00 48.05           C
ATOM   4118  O   PHE B  56       9.270  79.776  48.948  1.00 48.75           O
ATOM   4119  CB  PHE B  56      11.896  77.728  49.485  1.00 43.89           C
ATOM   4120  CG  PHE B  56      10.979  77.171  50.541  1.00 45.40           C
ATOM   4121  CD1 PHE B  56      10.486  77.989  51.576  1.00 48.04           C
ATOM   4122  CD2 PHE B  56      10.612  75.814  50.511  1.00 47.78           C
ATOM   4123  CE1 PHE B  56       9.584  77.472  52.538  1.00 50.38           C
ATOM   4124  CE2 PHE B  56       9.711  75.286  51.461  1.00 48.27           C
ATOM   4125  CZ  PHE B  56       9.182  76.118  52.467  1.00 47.83           C
ATOM   4126  N   ARG B  57      11.298  80.720  49.118  1.00 43.82           N
ATOM   4127  CA  ARG B  57      10.820  82.005  49.633  1.00 43.16           C
ATOM   4128  C   ARG B  57       9.815  82.628  48.682  1.00 47.81           C
ATOM   4129  O   ARG B  57       8.730  83.046  49.085  1.00 47.90           O
ATOM   4130  CB  ARG B  57      12.011  82.956  49.801  1.00 40.91           C
ATOM   4131  CG  ARG B  57      11.671  84.342  50.336  1.00 46.76           C
ATOM   4132  CD  ARG B  57      12.817  85.290  50.042  1.00 46.06           C
ATOM   4133  NE  ARG B  57      12.595  86.649  50.555  1.00 48.39           N
ATOM   4134  CZ  ARG B  57      12.071  87.676  49.900  1.00 55.52           C
ATOM   4135  NH1 ARG B  57      11.713  87.652  48.644  1.00 37.00           N
ATOM   4136  NH2 ARG B  57      11.932  88.806  50.531  1.00 36.26           N
ATOM   4137  N   ASP B  58      10.161  82.661  47.407  1.00 43.41           N
ATOM   4138  CA  ASP B  58       9.349  83.347  46.406  1.00 42.42           C
ATOM   4139  C   ASP B  58       8.188  82.470  45.923  1.00 46.40           C
ATOM   4140  O   ASP B  58       7.361  82.893  45.104  1.00 47.49           O
ATOM   4141  CB  ASP B  58      10.243  83.801  45.246  1.00 43.44           C
ATOM   4142  CG  ASP B  58      11.186  84.942  45.631  1.00 44.80           C
ATOM   4143  OD1 ASP B  58      11.031  85.553  46.712  1.00 43.29           O
ATOM   4144  OD2 ASP B  58      12.068  85.288  44.813  1.00 47.58           O
ATOM   4145  N   GLY B  59       8.077  81.270  46.484  1.00 41.13           N
ATOM   4146  CA  GLY B  59       6.912  80.421  46.275  1.00 40.32           C
ATOM   4147  C   GLY B  59       6.886  79.744  44.924  1.00 42.81           C
ATOM   4148  O   GLY B  59       5.827  79.439  44.369  1.00 42.41           O
ATOM   4149  N   LEU B  60       8.067  79.591  44.351  1.00 39.09           N
ATOM   4150  CA  LEU B  60       8.233  79.115  42.983  1.00 38.55           C
ATOM   4151  C   LEU B  60       8.347  77.595  42.934  1.00 42.19           C
ATOM   4152  O   LEU B  60       8.057  76.974  41.908  1.00 42.48           O
ATOM   4153  CB  LEU B  60       9.494  79.766  42.409  1.00 38.35           C
ATOM   4154  CG  LEU B  60       9.452  81.301  42.313  1.00 41.84           C
ATOM   4155  CD1 LEU B  60      10.843  81.865  42.172  1.00 41.06           C
ATOM   4156  CD2 LEU B  60       8.601  81.766  41.142  1.00 42.54           C
ATOM   4157  N   LEU B  61       8.755  77.005  44.049  1.00 38.33           N
ATOM   4158  CA  LEU B  61       8.854  75.550  44.168  1.00 38.23           C
ATOM   4159  C   LEU B  61       7.482  74.915  44.393  1.00 44.74           C
ATOM   4160  O   LEU B  61       6.598  75.553  44.980  1.00 45.16           O
ATOM   4161  CB  LEU B  61       9.713  75.157  45.377  1.00 37.50           C
ATOM   4162  CG  LEU B  61      11.206  75.491  45.377  1.00 40.07           C
ATOM   4163  CD1 LEU B  61      11.802  75.087  46.712  1.00 38.55           C
ATOM   4164  CD2 LEU B  61      11.971  74.801  44.245  1.00 42.13           C
ATOM   4165  N   PRO B  62       7.314  73.632  44.019  1.00 41.95           N
ATOM   4166  CA  PRO B  62       6.130  72.900  44.487  1.00 41.55           C
ATOM   4167  C   PRO B  62       6.010  72.838  46.010  1.00 45.93           C
ATOM   4168  O   PRO B  62       7.002  72.887  46.744  1.00 45.60           O
ATOM   4169  CB  PRO B  62       6.354  71.492  43.926  1.00 42.97           C
ATOM   4170  CG  PRO B  62       7.222  71.699  42.774  1.00 46.68           C
ATOM   4171  CD  PRO B  62       8.178  72.750  43.212  1.00 41.99           C
ATOM   4172  N   GLU B  63       4.784  72.709  46.491  1.00 42.86           N
ATOM   4173  CA  GLU B  63       4.493  72.679  47.922  1.00 43.08           C
ATOM   4174  C   GLU B  63       5.152  71.499  48.631  1.00 46.58           C
ATOM   4175  O   GLU B  63       5.703  71.639  49.726  1.00 47.12           O
ATOM   4176  CB  GLU B  63       2.975  72.605  48.074  1.00 44.85           C
ATOM   4177  CG  GLU B  63       2.436  72.654  49.493  1.00 58.50           C
ATOM   4178  CD  GLU B  63       0.917  72.768  49.528  1.00 83.08           C
ATOM   4179  OE1 GLU B  63       0.270  72.741  48.457  1.00 81.98           O
ATOM   4180  OE2 GLU B  63       0.343  72.941  50.627  1.00 75.84           O
ATOM   4181  N   ASN B  64       5.141  70.343  47.988  1.00 41.65           N
ATOM   4182  CA  ASN B  64       5.647  69.104  48.578  1.00 40.48           C
ATOM   4183  C   ASN B  64       7.085  68.822  48.141  1.00 41.18           C
ATOM   4184  O   ASN B  64       7.452  67.704  47.785  1.00 40.95           O
ATOM   4185  CB  ASN B  64       4.703  67.961  48.207  1.00 41.31           C
ATOM   4186  CG  ASN B  64       3.320  68.173  48.745  1.00 52.22           C
ATOM   4187  OD1 ASN B  64       3.125  68.362  49.938  1.00 50.19           O
ATOM   4188  ND2 ASN B  64       2.350  68.181  47.880  1.00 37.46           N
ATOM   4189  N   THR B  65       7.899  69.866  48.143  1.00 35.82           N
ATOM   4190  CA  THR B  65       9.330  69.735  47.877  1.00 34.65           C
ATOM   4191  C   THR B  65      10.075  69.302  49.142  1.00 36.22           C
ATOM   4192  O   THR B  65       9.977  69.967  50.174  1.00 34.27           O
ATOM   4193  CB  THR B  65       9.915  71.083  47.402  1.00 38.00           C
ATOM   4194  OG1 THR B  65       9.282  71.459  46.177  1.00 35.47           O
ATOM   4195  CG2 THR B  65      11.400  71.007  47.144  1.00 34.03           C
ATOM   4196  N   PHE B  66      10.833  68.217  49.076  1.00 33.13           N
ATOM   4197  CA  PHE B  66      11.748  67.806  50.145  1.00 33.34           C
ATOM   4198  C   PHE B  66      13.154  67.956  49.585  1.00 36.97           C
ATOM   4199  O   PHE B  66      13.334  67.832  48.375  1.00 36.95           O
ATOM   4200  CB  PHE B  66      11.511  66.353  50.552  1.00 35.40           C
ATOM   4201  CG  PHE B  66      10.187  66.121  51.222  1.00 37.23           C
ATOM   4202  CD1 PHE B  66       9.993  66.522  52.556  1.00 38.98           C
ATOM   4203  CD2 PHE B  66       9.131  65.492  50.537  1.00 40.19           C
ATOM   4204  CE1 PHE B  66       8.756  66.302  53.209  1.00 41.53           C
ATOM   4205  CE2 PHE B  66       7.892  65.249  51.186  1.00 41.07           C
ATOM   4206  CZ  PHE B  66       7.706  65.657  52.523  1.00 39.78           C
ATOM   4207  N   ILE B  67      14.132  68.273  50.425  1.00 32.93           N
ATOM   4208  CA  ILE B  67      15.492  68.561  49.947  1.00 33.19           C
ATOM   4209  C   ILE B  67      16.498  67.727  50.739  1.00 35.82           C
ATOM   4210  O   ILE B  67      16.901  68.081  51.847  1.00 35.98           O
ATOM   4211  CB  ILE B  67      15.834  70.081  50.041  1.00 36.65           C
ATOM   4212  CG1 ILE B  67      14.771  70.919  49.295  1.00 37.21           C
ATOM   4213  CG2 ILE B  67      17.248  70.370  49.451  1.00 35.64           C
ATOM   4214  CD1 ILE B  67      14.762  72.397  49.612  1.00 47.30           C
ATOM   4215  N   VAL B  68      16.885  66.597  50.177  1.00 30.98           N
ATOM   4216  CA  VAL B  68      17.808  65.668  50.820  1.00 30.85           C
ATOM   4217  C   VAL B  68      19.209  66.167  50.479  1.00 34.76           C
ATOM   4218  O   VAL B  68      19.447  66.617  49.363  1.00 34.53           O
ATOM   4219  CB  VAL B  68      17.605  64.220  50.278  1.00 35.12           C
ATOM   4220  CG1 VAL B  68      18.539  63.211  50.964  1.00 35.16           C
ATOM   4221  CG2 VAL B  68      16.160  63.753  50.485  1.00 34.83           C
ATOM   4222  N   GLY B  69      20.149  66.076  51.405  1.00 31.95           N
ATOM   4223  CA  GLY B  69      21.552  66.259  51.073  1.00 32.44           C
ATOM   4224  C   GLY B  69      22.262  64.943  51.312  1.00 38.06           C
ATOM   4225  O   GLY B  69      21.795  64.157  52.141  1.00 36.52           O
ATOM   4226  N   TYR B  70      23.354  64.695  50.602  1.00 36.90           N
ATOM   4227  CA  TYR B  70      24.147  63.478  50.772  1.00 36.95           C
ATOM   4228  C   TYR B  70      25.624  63.781  50.553  1.00 40.21           C
ATOM   4229  O   TYR B  70      25.993  64.373  49.532  1.00 39.14           O
ATOM   4230  CB  TYR B  70      23.677  62.434  49.757  1.00 38.55           C
ATOM   4231  CG  TYR B  70      24.337  61.070  49.852  1.00 41.03           C
ATOM   4232  CD1 TYR B  70      25.543  60.791  49.171  1.00 41.50           C
ATOM   4233  CD2 TYR B  70      23.713  60.023  50.557  1.00 43.20           C
ATOM   4234  CE1 TYR B  70      26.057  59.461  49.113  1.00 42.09           C
ATOM   4235  CE2 TYR B  70      24.209  58.696  50.482  1.00 42.73           C
ATOM   4236  CZ  TYR B  70      25.356  58.427  49.735  1.00 46.38           C
ATOM   4237  OH  TYR B  70      25.766  57.125  49.649  1.00 46.17           O
ATOM   4238  N   ALA B  71      26.470  63.399  51.498  1.00 38.44           N
ATOM   4239  CA  ALA B  71      27.917  63.542  51.388  1.00 39.32           C
ATOM   4240  C   ALA B  71      28.478  62.559  52.417  1.00 45.85           C
ATOM   4241  O   ALA B  71      27.694  62.012  53.195  1.00 46.54           O
ATOM   4242  CB  ALA B  71      28.355  64.996  51.679  1.00 39.96           C
ATOM   4243  N   ARG B  72      29.787  62.342  52.461  1.00 42.30           N
ATOM   4244  CA  ARG B  72      30.367  61.414  53.440  1.00 41.62           C
ATOM   4245  C   ARG B  72      30.239  61.966  54.848  1.00 46.53           C
ATOM   4246  O   ARG B  72      30.082  61.210  55.803  1.00 45.72           O
ATOM   4247  CB  ARG B  72      31.852  61.174  53.166  1.00 38.49           C
ATOM   4248  CG  ARG B  72      32.147  60.461  51.860  1.00 44.38           C
ATOM   4249  CD  ARG B  72      33.640  60.195  51.765  1.00 45.75           C
ATOM   4250  NE  ARG B  72      33.981  59.374  50.599  1.00 47.60           N
ATOM   4251  CZ  ARG B  72      34.408  59.807  49.422  1.00 55.16           C
ATOM   4252  NH1 ARG B  72      34.702  61.049  49.150  1.00 40.89           N
ATOM   4253  NH2 ARG B  72      34.557  58.929  48.477  1.00 41.93           N
ATOM   4254  N   SER B  73      30.326  63.281  54.960  1.00 44.04           N
ATOM   4255  CA  SER B  73      30.260  63.980  56.241  1.00 44.10           C
ATOM   4256  C   SER B  73      29.017  63.620  57.053  1.00 47.38           C
ATOM   4257  O   SER B  73      27.919  63.518  56.516  1.00 47.10           O
ATOM   4258  CB  SER B  73      30.266  65.487  55.987  1.00 49.16           C
ATOM   4259  OG  SER B  73      31.414  65.885  55.250  1.00 61.89           O
ATOM   4260  N   ARG B  74      29.171  63.437  58.357  1.00 43.62           N
ATOM   4261  CA  ARG B  74      28.043  63.085  59.224  1.00 42.82           C
ATOM   4262  C   ARG B  74      27.401  64.363  59.743  1.00 43.80           C
ATOM   4263  O   ARG B  74      27.987  65.074  60.562  1.00 42.83           O
ATOM   4264  CB  ARG B  74      28.519  62.179  60.361  1.00 43.51           C
ATOM   4265  CG  ARG B  74      27.393  61.581  61.188  1.00 57.54           C
ATOM   4266  CD  ARG B  74      27.968  60.616  62.202  1.00 72.16           C
ATOM   4267  NE  ARG B  74      26.942  60.051  63.085  1.00 86.25           N
ATOM   4268  CZ  ARG B  74      27.142  59.177  64.059  1.00107.02           C
ATOM   4269  NH1 ARG B  74      28.305  58.674  64.380  1.00 93.31           N
ATOM   4270  NH2 ARG B  74      26.112  58.797  64.750  1.00100.16           N
ATOM   4271  N   LEU B  75      26.240  64.700  59.202  1.00 38.64           N
ATOM   4272  CA  LEU B  75      25.598  65.989  59.460  1.00 37.28           C
ATOM   4273  C   LEU B  75      24.117  65.823  59.772  1.00 41.13           C
ATOM   4274  O   LEU B  75      23.492  64.816  59.430  1.00 41.76           O
ATOM   4275  CB  LEU B  75      25.754  66.895  58.228  1.00 36.91           C
ATOM   4276  CG  LEU B  75      27.183  67.267  57.791  1.00 40.89           C
ATOM   4277  CD1 LEU B  75      27.160  67.913  56.419  1.00 40.08           C
ATOM   4278  CD2 LEU B  75      27.866  68.211  58.776  1.00 43.17           C
ATOM   4279  N   THR B  76      23.558  66.853  60.380  1.00 36.84           N
ATOM   4280  CA  THR B  76      22.121  66.999  60.581  1.00 35.61           C
ATOM   4281  C   THR B  76      21.777  68.262  59.811  1.00 39.16           C
ATOM   4282  O   THR B  76      22.688  69.028  59.489  1.00 39.60           O
ATOM   4283  CB  THR B  76      21.784  67.195  62.070  1.00 36.92           C
ATOM   4284  OG1 THR B  76      22.474  68.345  62.572  1.00 36.11           O
ATOM   4285  CG2 THR B  76      22.222  66.010  62.896  1.00 35.29           C
ATOM   4286  N   VAL B  77      20.517  68.541  59.519  1.00 34.89           N
ATOM   4287  CA  VAL B  77      20.209  69.771  58.786  1.00 34.11           C
ATOM   4288  C   VAL B  77      20.444  71.015  59.633  1.00 39.99           C
ATOM   4289  O   VAL B  77      20.617  72.097  59.087  1.00 39.65           O
ATOM   4290  CB  VAL B  77      18.794  69.783  58.172  1.00 36.31           C
ATOM   4291  CG1 VAL B  77      18.654  68.630  57.194  1.00 35.78           C
ATOM   4292  CG2 VAL B  77      17.694  69.704  59.223  1.00 35.66           C
ATOM   4293  N   ALA B  78      20.543  70.877  60.948  1.00 37.73           N
ATOM   4294  CA  ALA B  78      20.977  71.987  61.789  1.00 37.63           C
ATOM   4295  C   ALA B  78      22.436  72.352  61.487  1.00 42.60           C
ATOM   4296  O   ALA B  78      22.784  73.529  61.402  1.00 42.31           O
ATOM   4297  CB  ALA B  78      20.805  71.622  63.264  1.00 38.23           C
ATOM   4298  N   ASP B  79      23.285  71.352  61.288  1.00 39.95           N
ATOM   4299  CA  ASP B  79      24.696  71.600  60.966  1.00 40.24           C
ATOM   4300  C   ASP B  79      24.781  72.258  59.594  1.00 43.59           C
ATOM   4301  O   ASP B  79      25.530  73.208  59.370  1.00 43.37           O
ATOM   4302  CB  ASP B  79      25.510  70.304  60.890  1.00 42.01           C
ATOM   4303  CG  ASP B  79      25.564  69.559  62.201  1.00 49.60           C
ATOM   4304  OD1 ASP B  79      25.909  70.148  63.243  1.00 57.04           O
ATOM   4305  OD2 ASP B  79      25.248  68.348  62.212  1.00 48.27           O
ATOM   4306  N   ILE B  80      23.970  71.757  58.673  1.00 38.16           N
ATOM   4307  CA  ILE B  80      23.951  72.277  57.307  1.00 37.16           C
ATOM   4308  C   ILE B  80      23.473  73.716  57.340  1.00 40.12           C
ATOM   4309  O   ILE B  80      24.058  74.571  56.686  1.00 39.95           O
ATOM   4310  CB  ILE B  80      23.049  71.428  56.372  1.00 39.88           C
ATOM   4311  CG1 ILE B  80      23.628  70.008  56.295  1.00 39.94           C
ATOM   4312  CG2 ILE B  80      22.942  72.055  54.951  1.00 40.02           C
ATOM   4313  CD1 ILE B  80      22.738  68.986  55.645  1.00 44.74           C
ATOM   4314  N   ARG B  81      22.456  74.021  58.131  1.00 35.11           N
ATOM   4315  CA  ARG B  81      21.960  75.390  58.245  1.00 34.47           C
ATOM   4316  C   ARG B  81      23.019  76.327  58.791  1.00 41.06           C
ATOM   4317  O   ARG B  81      23.204  77.416  58.255  1.00 41.37           O
ATOM   4318  CB  ARG B  81      20.730  75.409  59.147  1.00 30.45           C
ATOM   4319  CG  ARG B  81      20.111  76.771  59.307  1.00 33.55           C
ATOM   4320  CD  ARG B  81      18.826  76.643  60.067  1.00 37.24           C
ATOM   4321  NE  ARG B  81      18.192  77.954  60.188  1.00 47.90           N
ATOM   4322  CZ  ARG B  81      16.998  78.207  60.691  1.00 65.39           C
ATOM   4323  NH1 ARG B  81      16.158  77.282  61.074  1.00 52.95           N
ATOM   4324  NH2 ARG B  81      16.652  79.453  60.783  1.00 52.17           N
ATOM   4325  N   LYS B  82      23.767  75.893  59.794  1.00 39.17           N
ATOM   4326  CA  LYS B  82      24.832  76.722  60.365  1.00 39.37           C
ATOM   4327  C   LYS B  82      25.874  77.057  59.312  1.00 42.85           C
ATOM   4328  O   LYS B  82      26.390  78.170  59.285  1.00 43.17           O
ATOM   4329  CB  LYS B  82      25.503  75.986  61.525  1.00 41.79           C
ATOM   4330  CG  LYS B  82      24.659  75.924  62.785  1.00 56.97           C
ATOM   4331  CD  LYS B  82      25.296  74.996  63.801  1.00 70.16           C
ATOM   4332  CE  LYS B  82      24.422  74.837  65.034  1.00 86.68           C
ATOM   4333  NZ  LYS B  82      25.084  73.959  66.045  1.00 97.02           N
ATOM   4334  N   GLN B  83      26.144  76.107  58.432  1.00 38.43           N
ATOM   4335  CA  GLN B  83      27.127  76.267  57.363  1.00 38.59           C
ATOM   4336  C   GLN B  83      26.543  76.682  56.001  1.00 42.87           C
ATOM   4337  O   GLN B  83      27.229  76.580  54.987  1.00 42.72           O
ATOM   4338  CB  GLN B  83      27.898  74.949  57.228  1.00 39.97           C
ATOM   4339  CG  GLN B  83      28.687  74.554  58.475  1.00 55.58           C
ATOM   4340  CD  GLN B  83      29.514  73.305  58.253  1.00 70.26           C
ATOM   4341  OE1 GLN B  83      30.245  73.191  57.271  1.00 65.14           O
ATOM   4342  NE2 GLN B  83      29.421  72.369  59.155  1.00 59.54           N
ATOM   4343  N   SER B  84      25.285  77.107  55.935  1.00 39.57           N
ATOM   4344  CA  SER B  84      24.697  77.573  54.666  1.00 38.93           C
ATOM   4345  C   SER B  84      23.859  78.840  54.781  1.00 43.30           C
ATOM   4346  O   SER B  84      23.902  79.676  53.887  1.00 43.22           O
ATOM   4347  CB  SER B  84      23.855  76.484  54.000  1.00 41.48           C
ATOM   4348  OG  SER B  84      22.789  76.077  54.843  1.00 49.32           O
ATOM   4349  N   GLU B  85      23.171  79.058  55.895  1.00 40.65           N
ATOM   4350  CA  GLU B  85      22.440  80.311  56.109  1.00 41.24           C
ATOM   4351  C   GLU B  85      23.286  81.599  55.998  1.00 48.66           C
ATOM   4352  O   GLU B  85      22.771  82.595  55.475  1.00 48.93           O
ATOM   4353  CB  GLU B  85      21.697  80.278  57.451  1.00 42.82           C
ATOM   4354  CG  GLU B  85      20.575  81.311  57.563  1.00 55.96           C
ATOM   4355  CD  GLU B  85      19.982  81.381  58.958  1.00 78.28           C
ATOM   4356  OE1 GLU B  85      19.530  80.354  59.502  1.00 77.55           O
ATOM   4357  OE2 GLU B  85      19.984  82.482  59.561  1.00 73.59           O
ATOM   4358  N   PRO B  86      24.593  81.598  56.366  1.00 47.04           N
ATOM   4359  CA  PRO B  86      25.344  82.811  55.999  1.00 47.05           C
ATOM   4360  C   PRO B  86      25.438  83.169  54.513  1.00 53.95           C
ATOM   4361  O   PRO B  86      25.889  84.264  54.195  1.00 53.70           O
ATOM   4362  CB  PRO B  86      26.759  82.510  56.506  1.00 48.24           C
ATOM   4363  CG  PRO B  86      26.569  81.536  57.573  1.00 52.09           C
ATOM   4364  CD  PRO B  86      25.495  80.652  57.055  1.00 47.38           C
ATOM   4365  N   PHE B  87      25.013  82.304  53.599  1.00 53.16           N
ATOM   4366  CA  PHE B  87      24.974  82.622  52.172  1.00 54.16           C
ATOM   4367  C   PHE B  87      23.550  82.816  51.648  1.00 58.97           C
ATOM   4368  O   PHE B  87      23.356  83.132  50.476  1.00 58.16           O
ATOM   4369  CB  PHE B  87      25.648  81.490  51.398  1.00 56.29           C
ATOM   4370  CG  PHE B  87      26.985  81.110  51.958  1.00 58.37           C
ATOM   4371  CD1 PHE B  87      28.056  82.022  51.935  1.00 61.08           C
ATOM   4372  CD2 PHE B  87      27.168  79.846  52.549  1.00 62.27           C
ATOM   4373  CE1 PHE B  87      29.299  81.688  52.520  1.00 64.21           C
ATOM   4374  CE2 PHE B  87      28.404  79.496  53.139  1.00 63.23           C
ATOM   4375  CZ  PHE B  87      29.472  80.422  53.124  1.00 62.24           C
ATOM   4376  N   PHE B  88      22.551  82.606  52.498  1.00 56.86           N
ATOM   4377  CA  PHE B  88      21.147  82.623  52.066  1.00 57.73           C
ATOM   4378  C   PHE B  88      20.614  84.016  51.775  1.00 62.29           C
ATOM   4379  O   PHE B  88      19.632  84.135  51.053  1.00 62.31           O
ATOM   4380  CB  PHE B  88      20.220  82.000  53.120  1.00 59.79           C
ATOM   4381  CG  PHE B  88      20.088  80.496  53.038  1.00 61.21           C
ATOM   4382  CD1 PHE B  88      21.135  79.671  52.590  1.00 63.69           C
ATOM   4383  CD2 PHE B  88      18.875  79.894  53.410  1.00 63.37           C
ATOM   4384  CE1 PHE B  88      20.977  78.273  52.507  1.00 66.51           C
ATOM   4385  CE2 PHE B  88      18.710  78.488  53.361  1.00 64.34           C
ATOM   4386  CZ  PHE B  88      19.766  77.677  52.899  1.00 64.28           C
ATOM   4387  N   LYS B  89      21.232  85.050  52.340  1.00 58.76           N
ATOM   4388  CA  LYS B  89      20.792  86.448  52.204  1.00 58.57           C
ATOM   4389  C   LYS B  89      19.344  86.631  52.657  1.00 63.53           C
ATOM   4390  O   LYS B  89      18.612  87.464  52.128  1.00 62.95           O
ATOM   4391  CB  LYS B  89      20.988  86.935  50.759  1.00 60.07           C
ATOM   4392  CG  LYS B  89      22.411  86.750  50.235  1.00 65.08           C
ATOM   4393  CD  LYS B  89      22.574  87.159  48.778  1.00 70.56           C
ATOM   4394  CE  LYS B  89      21.796  86.269  47.816  1.00 75.41           C
ATOM   4395  NZ  LYS B  89      22.166  86.565  46.401  1.00 79.32           N
ATOM   4396  N   ALA B  90      18.916  85.825  53.618  1.00 60.65           N
ATOM   4397  CA  ALA B  90      17.541  85.867  54.098  1.00 60.25           C
ATOM   4398  C   ALA B  90      17.359  87.135  54.931  1.00 63.84           C
ATOM   4399  O   ALA B  90      18.227  87.451  55.749  1.00 63.19           O
ATOM   4400  CB  ALA B  90      17.254  84.618  54.949  1.00 60.84           C
ATOM   4401  N   THR B  91      16.252  87.846  54.790  1.00 60.37           N
ATOM   4402  CA  THR B  91      15.986  88.956  55.705  1.00 60.08           C
ATOM   4403  C   THR B  91      15.565  88.318  57.030  1.00 64.57           C
ATOM   4404  O   THR B  91      15.116  87.157  57.052  1.00 64.29           O
ATOM   4405  CB  THR B  91      14.846  89.890  55.225  1.00 65.71           C
ATOM   4406  OG1 THR B  91      13.624  89.158  55.181  1.00 64.76           O
ATOM   4407  CG2 THR B  91      15.108  90.458  53.854  1.00 63.78           C
ATOM   4408  N   PRO B  92      15.639  89.060  58.151  1.00 61.16           N
ATOM   4409  CA  PRO B  92      15.133  88.439  59.382  1.00 59.98           C
ATOM   4410  C   PRO B  92      13.617  88.220  59.375  1.00 62.11           C
ATOM   4411  O   PRO B  92      13.082  87.473  60.196  1.00 61.79           O
ATOM   4412  CB  PRO B  92      15.557  89.438  60.459  1.00 61.59           C
ATOM   4413  CG  PRO B  92      15.550  90.738  59.764  1.00 66.27           C
ATOM   4414  CD  PRO B  92      16.145  90.419  58.424  1.00 61.71           C
ATOM   4415  N   GLU B  93      12.918  88.832  58.427  1.00 57.73           N
ATOM   4416  CA  GLU B  93      11.471  88.692  58.303  1.00 57.23           C
ATOM   4417  C   GLU B  93      11.050  87.351  57.706  1.00 60.14           C
ATOM   4418  O   GLU B  93       9.887  86.963  57.815  1.00 60.04           O
ATOM   4419  CB  GLU B  93      10.904  89.831  57.451  1.00 58.75           C
ATOM   4420  CG  GLU B  93      11.216  91.200  58.036  1.00 73.32           C
ATOM   4421  CD  GLU B  93      10.473  92.342  57.360  1.00107.58           C
ATOM   4422  OE1 GLU B  93      10.009  92.220  56.204  1.00107.62           O
ATOM   4423  OE2 GLU B  93      10.331  93.406  58.003  1.00109.07           O
ATOM   4424  N   GLU B  94      11.980  86.619  57.105  1.00 55.67           N
ATOM   4425  CA  GLU B  94      11.687  85.318  56.488  1.00 54.85           C
ATOM   4426  C   GLU B  94      11.946  84.129  57.419  1.00 58.70           C
ATOM   4427  O   GLU B  94      12.098  82.987  56.978  1.00 58.85           O
ATOM   4428  CB  GLU B  94      12.480  85.138  55.188  1.00 55.75           C
ATOM   4429  CG  GLU B  94      12.254  86.216  54.127  1.00 59.76           C
ATOM   4430  CD  GLU B  94      10.837  86.287  53.566  1.00 68.83           C
ATOM   4431  OE1 GLU B  94       9.966  85.460  53.886  1.00 55.66           O
ATOM   4432  OE2 GLU B  94      10.571  87.214  52.777  1.00 60.60           O
ATOM   4433  N   LYS B  95      11.984  84.389  58.719  1.00 54.93           N
ATOM   4434  CA  LYS B  95      12.254  83.346  59.714  1.00 54.70           C
ATOM   4435  C   LYS B  95      11.307  82.149  59.634  1.00 57.23           C
ATOM   4436  O   LYS B  95      11.756  81.004  59.679  1.00 57.68           O
ATOM   4437  CB  LYS B  95      12.196  83.961  61.116  1.00 57.54           C
ATOM   4438  CG  LYS B  95      12.657  83.025  62.220  1.00 73.64           C
ATOM   4439  CD  LYS B  95      12.584  83.647  63.600  1.00 81.22           C
ATOM   4440  CE  LYS B  95      13.133  82.651  64.610  1.00 93.56           C
ATOM   4441  NZ  LYS B  95      13.141  83.194  65.999  1.00103.57           N
ATOM   4442  N   LEU B  96      10.011  82.370  59.480  1.00 51.46           N
ATOM   4443  CA  LEU B  96       9.076  81.247  59.378  1.00 50.26           C
ATOM   4444  C   LEU B  96       9.283  80.447  58.092  1.00 51.57           C
ATOM   4445  O   LEU B  96       9.166  79.223  58.112  1.00 51.01           O
ATOM   4446  CB  LEU B  96       7.617  81.712  59.464  1.00 50.50           C
ATOM   4447  CG  LEU B  96       7.143  82.374  60.767  1.00 55.79           C
ATOM   4448  CD1 LEU B  96       5.720  82.892  60.576  1.00 56.06           C
ATOM   4449  CD2 LEU B  96       7.187  81.421  61.961  1.00 58.46           C
ATOM   4450  N   LYS B  97       9.648  81.087  56.988  1.00 47.02           N
ATOM   4451  CA  LYS B  97       9.962  80.333  55.767  1.00 46.60           C
ATOM   4452  C   LYS B  97      11.273  79.578  55.887  1.00 50.44           C
ATOM   4453  O   LYS B  97      11.392  78.496  55.335  1.00 50.83           O
ATOM   4454  CB  LYS B  97      10.026  81.224  54.528  1.00 48.57           C
ATOM   4455  CG  LYS B  97       8.704  81.878  54.203  1.00 62.21           C
ATOM   4456  CD  LYS B  97       8.771  82.608  52.886  1.00 72.32           C
ATOM   4457  CE  LYS B  97       7.550  83.489  52.729  1.00 78.13           C
ATOM   4458  NZ  LYS B  97       7.583  84.262  51.457  1.00 84.31           N
ATOM   4459  N   LEU B  98      12.245  80.099  56.622  1.00 45.05           N
ATOM   4460  CA  LEU B  98      13.469  79.341  56.898  1.00 44.67           C
ATOM   4461  C   LEU B  98      13.130  78.101  57.714  1.00 48.84           C
ATOM   4462  O   LEU B  98      13.653  77.023  57.448  1.00 49.30           O
ATOM   4463  CB  LEU B  98      14.481  80.179  57.684  1.00 45.00           C
ATOM   4464  CG  LEU B  98      15.403  81.133  56.918  1.00 50.34           C
ATOM   4465  CD1 LEU B  98      16.070  82.076  57.900  1.00 50.71           C
ATOM   4466  CD2 LEU B  98      16.489  80.384  56.151  1.00 52.96           C
ATOM   4467  N   GLU B  99      12.229  78.229  58.677  1.00 44.65           N
ATOM   4468  CA  GLU B  99      11.814  77.067  59.459  1.00 43.93           C
ATOM   4469  C   GLU B  99      11.114  76.035  58.588  1.00 47.41           C
ATOM   4470  O   GLU B  99      11.343  74.839  58.735  1.00 47.45           O
ATOM   4471  CB  GLU B  99      10.843  77.452  60.583  1.00 44.94           C
ATOM   4472  CG  GLU B  99      11.461  78.181  61.754  1.00 50.97           C
ATOM   4473  CD  GLU B  99      12.626  77.409  62.333  1.00 71.40           C
ATOM   4474  OE1 GLU B  99      12.476  76.210  62.661  1.00 62.55           O
ATOM   4475  OE2 GLU B  99      13.735  77.975  62.396  1.00 69.74           O
ATOM   4476  N   ASP B 100      10.260  76.489  57.686  1.00 43.20           N
ATOM   4477  CA  ASP B 100       9.503  75.579  56.827  1.00 42.81           C
ATOM   4478  C   ASP B 100      10.400  74.888  55.806  1.00 44.24           C
ATOM   4479  O   ASP B 100      10.198  73.719  55.466  1.00 43.82           O
ATOM   4480  CB  ASP B 100       8.416  76.352  56.080  1.00 45.32           C
ATOM   4481  CG  ASP B 100       7.294  76.818  56.984  1.00 65.86           C
ATOM   4482  OD1 ASP B 100       7.112  76.277  58.099  1.00 68.31           O
ATOM   4483  OD2 ASP B 100       6.540  77.722  56.562  1.00 74.22           O
ATOM   4484  N   PHE B 101      11.401  75.616  55.334  1.00 38.30           N
ATOM   4485  CA  PHE B 101      12.395  75.089  54.407  1.00 36.64           C
ATOM   4486  C   PHE B 101      13.208  74.017  55.115  1.00 38.41           C
ATOM   4487  O   PHE B 101      13.259  72.879  54.668  1.00 36.98           O
ATOM   4488  CB  PHE B 101      13.291  76.245  53.946  1.00 37.98           C
ATOM   4489  CG  PHE B 101      14.433  75.844  53.052  1.00 38.87           C
ATOM   4490  CD1 PHE B 101      14.249  75.721  51.666  1.00 41.16           C
ATOM   4491  CD2 PHE B 101      15.724  75.683  53.583  1.00 40.02           C
ATOM   4492  CE1 PHE B 101      15.352  75.502  50.806  1.00 41.44           C
ATOM   4493  CE2 PHE B 101      16.837  75.453  52.738  1.00 41.81           C
ATOM   4494  CZ  PHE B 101      16.652  75.373  51.342  1.00 39.65           C
ATOM   4495  N   PHE B 102      13.797  74.333  56.259  1.00 34.23           N
ATOM   4496  CA  PHE B 102      14.652  73.359  56.931  1.00 33.69           C
ATOM   4497  C   PHE B 102      13.894  72.189  57.554  1.00 38.83           C
ATOM   4498  O   PHE B 102      14.463  71.111  57.707  1.00 38.61           O
ATOM   4499  CB  PHE B 102      15.590  74.036  57.930  1.00 34.79           C
ATOM   4500  CG  PHE B 102      16.774  74.693  57.266  1.00 35.50           C
ATOM   4501  CD1 PHE B 102      17.823  73.894  56.769  1.00 37.02           C
ATOM   4502  CD2 PHE B 102      16.843  76.089  57.096  1.00 37.30           C
ATOM   4503  CE1 PHE B 102      18.917  74.471  56.078  1.00 39.17           C
ATOM   4504  CE2 PHE B 102      17.930  76.682  56.399  1.00 37.58           C
ATOM   4505  CZ  PHE B 102      18.969  75.869  55.890  1.00 36.59           C
ATOM   4506  N   ALA B 103      12.601  72.336  57.811  1.00 35.29           N
ATOM   4507  CA  ALA B 103      11.769  71.187  58.167  1.00 34.53           C
ATOM   4508  C   ALA B 103      11.698  70.162  57.025  1.00 39.07           C
ATOM   4509  O   ALA B 103      11.710  68.951  57.255  1.00 39.59           O
ATOM   4510  CB  ALA B 103      10.364  71.663  58.539  1.00 34.86           C
ATOM   4511  N   ARG B 104      11.613  70.645  55.791  1.00 35.83           N
ATOM   4512  CA  ARG B 104      11.535  69.782  54.604  1.00 36.25           C
ATOM   4513  C   ARG B 104      12.902  69.330  54.116  1.00 40.38           C
ATOM   4514  O   ARG B 104      13.019  68.325  53.408  1.00 39.35           O
ATOM   4515  CB  ARG B 104      10.826  70.538  53.484  1.00 36.73           C
ATOM   4516  CG  ARG B 104       9.339  70.689  53.742  1.00 47.19           C
ATOM   4517  CD  ARG B 104       8.714  71.748  52.849  1.00 62.04           C
ATOM   4518  NE  ARG B 104       7.268  71.845  53.084  1.00 75.27           N
ATOM   4519  CZ  ARG B 104       6.677  72.450  54.104  1.00 96.19           C
ATOM   4520  NH1 ARG B 104       7.319  73.039  55.079  1.00 85.10           N
ATOM   4521  NH2 ARG B 104       5.380  72.412  54.172  1.00 89.88           N
ATOM   4522  N   ASN B 105      13.943  70.046  54.502  1.00 36.58           N
ATOM   4523  CA  ASN B 105      15.303  69.592  54.244  1.00 35.74           C
ATOM   4524  C   ASN B 105      15.544  68.350  55.093  1.00 40.25           C
ATOM   4525  O   ASN B 105      15.022  68.238  56.201  1.00 38.94           O
ATOM   4526  CB  ASN B 105      16.357  70.639  54.620  1.00 34.04           C
ATOM   4527  CG  ASN B 105      16.441  71.781  53.639  1.00 48.36           C
ATOM   4528  OD1 ASN B 105      15.507  72.100  52.936  1.00 38.91           O
ATOM   4529  ND2 ASN B 105      17.585  72.391  53.568  1.00 42.17           N
ATOM   4530  N   SER B 106      16.363  67.435  54.605  1.00 38.64           N
ATOM   4531  CA  SER B 106      16.766  66.248  55.351  1.00 38.89           C
ATOM   4532  C   SER B 106      18.183  65.916  54.898  1.00 43.86           C
ATOM   4533  O   SER B 106      18.677  66.518  53.943  1.00 43.08           O
ATOM   4534  CB  SER B 106      15.809  65.103  55.057  1.00 42.03           C
ATOM   4535  OG  SER B 106      15.765  64.862  53.667  1.00 52.72           O
ATOM   4536  N   TYR B 107      18.870  65.006  55.571  1.00 40.80           N
ATOM   4537  CA  TYR B 107      20.229  64.641  55.181  1.00 39.78           C
ATOM   4538  C   TYR B 107      20.541  63.183  55.476  1.00 42.84           C
ATOM   4539  O   TYR B 107      20.185  62.684  56.549  1.00 41.83           O
ATOM   4540  CB  TYR B 107      21.223  65.517  55.942  1.00 40.62           C
ATOM   4541  CG  TYR B 107      22.654  65.251  55.541  1.00 42.98           C
ATOM   4542  CD1 TYR B 107      23.203  65.857  54.395  1.00 45.23           C
ATOM   4543  CD2 TYR B 107      23.465  64.378  56.291  1.00 43.91           C
ATOM   4544  CE1 TYR B 107      24.544  65.620  54.021  1.00 45.81           C
ATOM   4545  CE2 TYR B 107      24.805  64.147  55.921  1.00 44.93           C
ATOM   4546  CZ  TYR B 107      25.331  64.778  54.796  1.00 50.49           C
ATOM   4547  OH  TYR B 107      26.636  64.594  54.457  1.00 49.70           O
ATOM   4548  N   VAL B 108      21.236  62.528  54.557  1.00 39.82           N
ATOM   4549  CA  VAL B 108      21.712  61.159  54.739  1.00 39.84           C
ATOM   4550  C   VAL B 108      23.224  61.187  54.533  1.00 46.21           C
ATOM   4551  O   VAL B 108      23.701  61.544  53.464  1.00 46.01           O
ATOM   4552  CB  VAL B 108      21.047  60.186  53.721  1.00 43.10           C
ATOM   4553  CG1 VAL B 108      21.558  58.749  53.896  1.00 42.82           C
ATOM   4554  CG2 VAL B 108      19.522  60.204  53.871  1.00 42.66           C
ATOM   4555  N   ALA B 109      23.989  60.829  55.552  1.00 44.88           N
ATOM   4556  CA  ALA B 109      25.434  60.708  55.398  1.00 45.34           C
ATOM   4557  C   ALA B 109      25.652  59.424  54.606  1.00 50.93           C
ATOM   4558  O   ALA B 109      24.974  58.427  54.876  1.00 50.90           O
ATOM   4559  CB  ALA B 109      26.111  60.610  56.770  1.00 46.04           C
ATOM   4560  N   GLY B 110      26.590  59.399  53.675  1.00 47.78           N
ATOM   4561  CA  GLY B 110      26.897  58.160  52.987  1.00 47.35           C
ATOM   4562  C   GLY B 110      28.075  58.249  52.048  1.00 50.40           C
ATOM   4563  O   GLY B 110      28.459  59.319  51.583  1.00 49.66           O
ATOM   4564  N   GLN B 111      28.682  57.106  51.788  1.00 46.62           N
ATOM   4565  CA  GLN B 111      29.853  57.048  50.925  1.00 46.32           C
ATOM   4566  C   GLN B 111      29.392  57.039  49.470  1.00 49.26           C
ATOM   4567  O   GLN B 111      28.396  56.409  49.124  1.00 47.92           O
ATOM   4568  CB  GLN B 111      30.641  55.784  51.250  1.00 47.97           C
ATOM   4569  CG  GLN B 111      31.140  55.691  52.687  1.00 66.44           C
ATOM   4570  CD  GLN B 111      32.213  56.700  53.005  1.00 88.87           C
ATOM   4571  OE1 GLN B 111      33.217  56.797  52.303  1.00 81.89           O
ATOM   4572  NE2 GLN B 111      32.034  57.450  54.055  1.00 87.83           N
ATOM   4573  N   TYR B 112      30.115  57.732  48.603  1.00 46.77           N
ATOM   4574  CA  TYR B 112      29.691  57.902  47.212  1.00 46.95           C
ATOM   4575  C   TYR B 112      29.802  56.664  46.335  1.00 52.72           C
ATOM   4576  O   TYR B 112      29.264  56.629  45.235  1.00 51.63           O
ATOM   4577  CB  TYR B 112      30.543  58.985  46.561  1.00 47.77           C
ATOM   4578  CG  TYR B 112      30.377  60.339  47.200  1.00 49.34           C
ATOM   4579  CD1 TYR B 112      29.110  60.958  47.281  1.00 49.75           C
ATOM   4580  CD2 TYR B 112      31.493  61.016  47.719  1.00 51.10           C
ATOM   4581  CE1 TYR B 112      28.969  62.232  47.890  1.00 50.45           C
ATOM   4582  CE2 TYR B 112      31.356  62.281  48.326  1.00 50.81           C
ATOM   4583  CZ  TYR B 112      30.103  62.884  48.389  1.00 56.31           C
ATOM   4584  OH  TYR B 112      29.992  64.136  48.925  1.00 56.28           O
ATOM   4585  N   ASP B 113      30.519  55.667  46.821  1.00 51.32           N
ATOM   4586  CA  ASP B 113      30.823  54.454  46.069  1.00 51.83           C
ATOM   4587  C   ASP B 113      30.357  53.202  46.807  1.00 55.89           C
ATOM   4588  O   ASP B 113      30.816  52.095  46.523  1.00 55.08           O
ATOM   4589  CB  ASP B 113      32.334  54.385  45.811  1.00 54.34           C
ATOM   4590  CG  ASP B 113      33.159  54.182  47.083  1.00 69.88           C
ATOM   4591  OD1 ASP B 113      32.714  54.488  48.217  1.00 71.47           O
ATOM   4592  OD2 ASP B 113      34.321  53.741  46.942  1.00 76.12           O
ATOM   4593  N   ASP B 114      29.463  53.369  47.771  1.00 53.01           N
ATOM   4594  CA  ASP B 114      29.001  52.266  48.618  1.00 53.10           C
ATOM   4595  C   ASP B 114      27.511  51.991  48.487  1.00 57.34           C
ATOM   4596  O   ASP B 114      26.687  52.780  48.939  1.00 57.71           O
ATOM   4597  CB  ASP B 114      29.255  52.604  50.077  1.00 55.14           C
ATOM   4598  CG  ASP B 114      28.773  51.523  51.009  1.00 67.89           C
ATOM   4599  OD1 ASP B 114      29.080  50.333  50.781  1.00 69.70           O
ATOM   4600  OD2 ASP B 114      28.060  51.844  51.979  1.00 72.88           O
ATOM   4601  N   ALA B 115      27.156  50.848  47.924  1.00 53.79           N
ATOM   4602  CA  ALA B 115      25.762  50.519  47.655  1.00 53.49           C
ATOM   4603  C   ALA B 115      24.913  50.460  48.926  1.00 57.78           C
ATOM   4604  O   ALA B 115      23.727  50.770  48.890  1.00 57.73           O
ATOM   4605  CB  ALA B 115      25.703  49.192  46.913  1.00 54.13           C
ATOM   4606  N   ALA B 116      25.505  50.106  50.059  1.00 53.85           N
ATOM   4607  CA  ALA B 116      24.757  50.079  51.314  1.00 53.37           C
ATOM   4608  C   ALA B 116      24.328  51.495  51.722  1.00 56.45           C
ATOM   4609  O   ALA B 116      23.222  51.717  52.213  1.00 55.92           O
ATOM   4610  CB  ALA B 116      25.607  49.431  52.405  1.00 54.18           C
ATOM   4611  N   SER B 117      25.192  52.467  51.471  1.00 52.54           N
ATOM   4612  CA  SER B 117      24.881  53.863  51.755  1.00 51.73           C
ATOM   4613  C   SER B 117      23.794  54.388  50.819  1.00 54.38           C
ATOM   4614  O   SER B 117      22.945  55.186  51.224  1.00 55.02           O
ATOM   4615  CB  SER B 117      26.127  54.734  51.603  1.00 54.88           C
ATOM   4616  OG  SER B 117      27.157  54.383  52.513  1.00 65.30           O
ATOM   4617  N   TYR B 118      23.767  53.910  49.582  1.00 48.21           N
ATOM   4618  CA  TYR B 118      22.678  54.264  48.669  1.00 47.24           C
ATOM   4619  C   TYR B 118      21.382  53.554  49.020  1.00 52.10           C
ATOM   4620  O   TYR B 118      20.311  54.126  48.869  1.00 51.61           O
ATOM   4621  CB  TYR B 118      23.039  53.967  47.219  1.00 48.11           C
ATOM   4622  CG  TYR B 118      24.020  54.979  46.692  1.00 49.60           C
ATOM   4623  CD1 TYR B 118      23.571  56.190  46.130  1.00 50.12           C
ATOM   4624  CD2 TYR B 118      25.401  54.748  46.772  1.00 51.51           C
ATOM   4625  CE1 TYR B 118      24.496  57.163  45.689  1.00 50.72           C
ATOM   4626  CE2 TYR B 118      26.325  55.718  46.351  1.00 52.24           C
ATOM   4627  CZ  TYR B 118      25.863  56.918  45.815  1.00 55.86           C
ATOM   4628  OH  TYR B 118      26.765  57.849  45.399  1.00 51.98           O
ATOM   4629  N   GLN B 119      21.453  52.349  49.563  1.00 49.13           N
ATOM   4630  CA  GLN B 119      20.247  51.684  50.041  1.00 48.01           C
ATOM   4631  C   GLN B 119      19.669  52.499  51.193  1.00 50.41           C
ATOM   4632  O   GLN B 119      18.470  52.743  51.225  1.00 49.31           O
ATOM   4633  CB  GLN B 119      20.550  50.239  50.459  1.00 49.09           C
ATOM   4634  CG  GLN B 119      19.351  49.463  51.005  1.00 60.73           C
ATOM   4635  CD  GLN B 119      18.197  49.354  50.036  1.00 81.15           C
ATOM   4636  OE1 GLN B 119      18.287  48.686  49.009  1.00 78.65           O
ATOM   4637  NE2 GLN B 119      17.110  50.009  50.340  1.00 73.44           N
ATOM   4638  N   ARG B 120      20.507  53.005  52.090  1.00 46.79           N
ATOM   4639  CA  ARG B 120      20.026  53.898  53.153  1.00 46.86           C
ATOM   4640  C   ARG B 120      19.428  55.186  52.597  1.00 51.23           C
ATOM   4641  O   ARG B 120      18.404  55.650  53.100  1.00 51.52           O
ATOM   4642  CB  ARG B 120      21.164  54.272  54.102  1.00 46.49           C
ATOM   4643  CG  ARG B 120      21.672  53.156  54.998  1.00 50.66           C
ATOM   4644  CD  ARG B 120      22.875  53.660  55.775  1.00 57.12           C
ATOM   4645  NE  ARG B 120      23.397  52.669  56.722  1.00 70.74           N
ATOM   4646  CZ  ARG B 120      24.424  52.839  57.542  1.00 87.60           C
ATOM   4647  NH1 ARG B 120      25.168  53.909  57.578  1.00 70.67           N
ATOM   4648  NH2 ARG B 120      24.720  51.894  58.381  1.00 80.13           N
ATOM   4649  N   LEU B 121      20.037  55.753  51.564  1.00 47.09           N
ATOM   4650  CA  LEU B 121      19.503  56.949  50.906  1.00 46.36           C
ATOM   4651  C   LEU B 121      18.132  56.668  50.293  1.00 49.91           C
ATOM   4652  O   LEU B 121      17.202  57.459  50.445  1.00 49.37           O
ATOM   4653  CB  LEU B 121      20.484  57.433  49.827  1.00 46.05           C
ATOM   4654  CG  LEU B 121      20.121  58.661  48.975  1.00 50.42           C
ATOM   4655  CD1 LEU B 121      19.887  59.918  49.797  1.00 50.78           C
ATOM   4656  CD2 LEU B 121      21.209  58.918  47.934  1.00 52.16           C
ATOM   4657  N   ASN B 122      17.973  55.533  49.632  1.00 45.71           N
ATOM   4658  CA  ASN B 122      16.682  55.192  49.048  1.00 44.96           C
ATOM   4659  C   ASN B 122      15.631  54.892  50.109  1.00 47.80           C
ATOM   4660  O   ASN B 122      14.482  55.311  49.987  1.00 47.25           O
ATOM   4661  CB  ASN B 122      16.798  53.980  48.132  1.00 45.04           C
ATOM   4662  CG  ASN B 122      15.525  53.738  47.380  1.00 63.53           C
ATOM   4663  OD1 ASN B 122      15.007  54.625  46.722  1.00 63.58           O
ATOM   4664  ND2 ASN B 122      14.983  52.569  47.507  1.00 52.76           N
ATOM   4665  N   SER B 123      16.027  54.209  51.174  1.00 43.60           N
ATOM   4666  CA  SER B 123      15.112  53.904  52.271  1.00 42.73           C
ATOM   4667  C   SER B 123      14.611  55.197  52.900  1.00 45.77           C
ATOM   4668  O   SER B 123      13.437  55.306  53.251  1.00 45.78           O
ATOM   4669  CB  SER B 123      15.807  53.057  53.340  1.00 45.37           C
ATOM   4670  OG  SER B 123      16.243  51.813  52.814  1.00 54.19           O
ATOM   4671  N   HIS B 124      15.480  56.194  53.000  1.00 41.14           N
ATOM   4672  CA  HIS B 124      15.070  57.509  53.481  1.00 40.65           C
ATOM   4673  C   HIS B 124      14.099  58.194  52.528  1.00 41.67           C
ATOM   4674  O   HIS B 124      13.080  58.727  52.953  1.00 40.62           O
ATOM   4675  CB  HIS B 124      16.280  58.425  53.654  1.00 42.06           C
ATOM   4676  CG  HIS B 124      15.900  59.838  53.963  1.00 46.24           C
ATOM   4677  ND1 HIS B 124      15.258  60.230  55.111  1.00 48.55           N
ATOM   4678  CD2 HIS B 124      15.959  60.955  53.192  1.00 48.20           C
ATOM   4679  CE1 HIS B 124      14.959  61.522  54.999  1.00 48.04           C
ATOM   4680  NE2 HIS B 124      15.378  62.014  53.850  1.00 48.14           N
ATOM   4681  N   MET B 125      14.383  58.184  51.235  1.00 36.65           N
ATOM   4682  CA  MET B 125      13.505  58.872  50.294  1.00 35.62           C
ATOM   4683  C   MET B 125      12.137  58.217  50.199  1.00 40.00           C
ATOM   4684  O   MET B 125      11.140  58.902  50.026  1.00 40.73           O
ATOM   4685  CB  MET B 125      14.131  58.938  48.908  1.00 37.43           C
ATOM   4686  CG  MET B 125      15.320  59.875  48.849  1.00 40.47           C
ATOM   4687  SD  MET B 125      15.904  60.074  47.167  1.00 44.41           S
ATOM   4688  CE  MET B 125      16.629  58.486  46.852  1.00 41.32           C
ATOM   4689  N   ASP B 126      12.067  56.907  50.368  1.00 35.61           N
ATOM   4690  CA  ASP B 126      10.781  56.209  50.390  1.00 35.32           C
ATOM   4691  C   ASP B 126      10.014  56.480  51.685  1.00 40.09           C
ATOM   4692  O   ASP B 126       8.791  56.333  51.740  1.00 40.80           O
ATOM   4693  CB  ASP B 126      10.996  54.699  50.273  1.00 30.00           C
ATOM   4694  CG  ASP B 126      11.387  54.258  48.871  1.00 30.00           C
ATOM   4695  OD1 ASP B 126      11.133  54.976  47.880  1.00 30.00           O
ATOM   4696  OD2 ASP B 126      11.904  53.129  48.736  1.00 30.00           O
ATOM   4697  N   ALA B 127      10.723  56.865  52.739  1.00 36.67           N
ATOM   4698  CA  ALA B 127      10.111  57.169  54.033  1.00 36.25           C
ATOM   4699  C   ALA B 127       9.481  58.565  54.061  1.00 40.55           C
ATOM   4700  O   ALA B 127       8.639  58.860  54.911  1.00 40.32           O
ATOM   4701  CB  ALA B 127      11.161  57.057  55.136  1.00 36.82           C
ATOM   4702  N   LEU B 128       9.890  59.434  53.148  1.00 36.85           N
ATOM   4703  CA  LEU B 128       9.316  60.778  53.062  1.00 36.24           C
ATOM   4704  C   LEU B 128       7.844  60.660  52.673  1.00 43.80           C
ATOM   4705  O   LEU B 128       7.421  59.653  52.104  1.00 44.24           O
ATOM   4706  CB  LEU B 128      10.082  61.636  52.047  1.00 35.31           C
ATOM   4707  CG  LEU B 128      11.530  61.995  52.425  1.00 38.51           C
ATOM   4708  CD1 LEU B 128      12.249  62.604  51.234  1.00 38.76           C
ATOM   4709  CD2 LEU B 128      11.592  62.969  53.604  1.00 37.71           C
ATOM   4710  N   HIS B 129       7.046  61.664  53.004  1.00 41.54           N
ATOM   4711  CA  HIS B 129       5.615  61.633  52.708  1.00 42.28           C
ATOM   4712  C   HIS B 129       5.386  61.591  51.197  1.00 46.08           C
ATOM   4713  O   HIS B 129       5.856  62.469  50.479  1.00 46.51           O
ATOM   4714  CB  HIS B 129       4.942  62.857  53.321  1.00 44.07           C
ATOM   4715  CG  HIS B 129       3.449  62.822  53.251  1.00 48.53           C
ATOM   4716  ND1 HIS B 129       2.708  63.227  52.168  1.00 50.96           N
ATOM   4717  CD2 HIS B 129       2.535  62.441  54.179  1.00 51.12           C
ATOM   4718  CE1 HIS B 129       1.418  63.067  52.464  1.00 50.70           C
ATOM   4719  NE2 HIS B 129       1.261  62.596  53.685  1.00 51.07           N
ATOM   4720  N   LEU B 130       4.744  60.522  50.733  1.00 41.69           N
ATOM   4721  CA  LEU B 130       4.592  60.167  49.312  1.00 41.01           C
ATOM   4722  C   LEU B 130       5.925  60.120  48.559  1.00 45.12           C
ATOM   4723  O   LEU B 130       5.980  60.224  47.335  1.00 44.62           O
ATOM   4724  CB  LEU B 130       3.584  61.091  48.613  1.00 40.64           C
ATOM   4725  CG  LEU B 130       2.157  61.087  49.180  1.00 45.15           C
ATOM   4726  CD1 LEU B 130       1.379  62.236  48.575  1.00 45.33           C
ATOM   4727  CD2 LEU B 130       1.416  59.777  48.916  1.00 47.84           C
ATOM   4728  N   GLY B 131       7.010  59.920  49.291  1.00 41.35           N
ATOM   4729  CA  GLY B 131       8.342  59.921  48.719  1.00 41.60           C
ATOM   4730  C   GLY B 131       8.589  58.750  47.796  1.00 48.41           C
ATOM   4731  O   GLY B 131       9.370  58.842  46.845  1.00 49.24           O
ATOM   4732  N   SER B 132       7.845  57.674  48.008  1.00 45.80           N
ATOM   4733  CA  SER B 132       7.892  56.513  47.121  1.00 45.95           C
ATOM   4734  C   SER B 132       7.299  56.804  45.743  1.00 50.33           C
ATOM   4735  O   SER B 132       7.642  56.138  44.772  1.00 50.24           O
ATOM   4736  CB  SER B 132       7.129  55.351  47.749  1.00 50.58           C
ATOM   4737  OG  SER B 132       7.604  55.106  49.063  1.00 61.93           O
ATOM   4738  N   GLN B 133       6.436  57.809  45.634  1.00 46.78           N
ATOM   4739  CA  GLN B 133       5.874  58.215  44.340  1.00 46.32           C
ATOM   4740  C   GLN B 133       6.547  59.455  43.759  1.00 49.24           C
ATOM   4741  O   GLN B 133       6.351  59.805  42.597  1.00 49.16           O
ATOM   4742  CB  GLN B 133       4.389  58.547  44.481  1.00 47.72           C
ATOM   4743  CG  GLN B 133       3.527  57.361  44.850  1.00 67.03           C
ATOM   4744  CD  GLN B 133       2.063  57.720  44.865  1.00 88.78           C
ATOM   4745  OE1 GLN B 133       1.548  58.369  43.952  1.00 84.39           O
ATOM   4746  NE2 GLN B 133       1.383  57.331  45.898  1.00 82.24           N
ATOM   4747  N   ALA B 134       7.292  60.148  44.604  1.00 44.27           N
ATOM   4748  CA  ALA B 134       7.842  61.456  44.276  1.00 43.15           C
ATOM   4749  C   ALA B 134       8.803  61.490  43.092  1.00 45.21           C
ATOM   4750  O   ALA B 134       9.535  60.539  42.827  1.00 45.25           O
ATOM   4751  CB  ALA B 134       8.546  61.995  45.502  1.00 43.69           C
ATOM   4752  N   ASN B 135       8.859  62.641  42.445  1.00 39.48           N
ATOM   4753  CA  ASN B 135       9.841  62.883  41.393  1.00 38.07           C
ATOM   4754  C   ASN B 135      11.182  63.098  42.080  1.00 40.90           C
ATOM   4755  O   ASN B 135      11.201  63.644  43.181  1.00 40.18           O
ATOM   4756  CB  ASN B 135       9.451  64.137  40.618  1.00 36.12           C
ATOM   4757  CG  ASN B 135       8.132  63.985  39.920  1.00 53.95           C
ATOM   4758  OD1 ASN B 135       7.873  62.972  39.294  1.00 47.13           O
ATOM   4759  ND2 ASN B 135       7.276  64.957  40.048  1.00 43.28           N
ATOM   4760  N   ARG B 136      12.292  62.700  41.471  1.00 37.42           N
ATOM   4761  CA  ARG B 136      13.612  62.822  42.103  1.00 36.83           C
ATOM   4762  C   ARG B 136      14.611  63.538  41.202  1.00 38.61           C
ATOM   4763  O   ARG B 136      14.794  63.189  40.035  1.00 36.92           O
ATOM   4764  CB  ARG B 136      14.126  61.440  42.524  1.00 37.14           C
ATOM   4765  CG  ARG B 136      13.269  60.792  43.610  1.00 41.12           C
ATOM   4766  CD  ARG B 136      13.776  59.431  44.054  1.00 46.29           C
ATOM   4767  NE  ARG B 136      12.818  58.824  44.993  1.00 45.89           N
ATOM   4768  CZ  ARG B 136      12.901  57.625  45.553  1.00 48.90           C
ATOM   4769  NH1 ARG B 136      13.847  56.773  45.282  1.00 24.25           N
ATOM   4770  NH2 ARG B 136      11.987  57.277  46.413  1.00 39.18           N
ATOM   4771  N   LEU B 137      15.207  64.585  41.753  1.00 35.72           N
ATOM   4772  CA  LEU B 137      16.125  65.468  41.034  1.00 35.86           C
ATOM   4773  C   LEU B 137      17.488  65.431  41.727  1.00 36.84           C
ATOM   4774  O   LEU B 137      17.655  66.026  42.787  1.00 35.47           O
ATOM   4775  CB  LEU B 137      15.556  66.897  41.038  1.00 36.46           C
ATOM   4776  CG  LEU B 137      14.144  67.115  40.463  1.00 41.59           C
ATOM   4777  CD1 LEU B 137      13.695  68.544  40.733  1.00 41.54           C
ATOM   4778  CD2 LEU B 137      14.048  66.823  38.970  1.00 45.53           C
ATOM   4779  N   PHE B 138      18.442  64.691  41.181  1.00 31.93           N
ATOM   4780  CA  PHE B 138      19.739  64.490  41.838  1.00 31.00           C
ATOM   4781  C   PHE B 138      20.794  65.453  41.302  1.00 37.14           C
ATOM   4782  O   PHE B 138      21.268  65.299  40.185  1.00 36.99           O
ATOM   4783  CB  PHE B 138      20.252  63.066  41.617  1.00 31.74           C
ATOM   4784  CG  PHE B 138      19.417  61.993  42.270  1.00 32.01           C
ATOM   4785  CD1 PHE B 138      18.263  61.487  41.641  1.00 33.98           C
ATOM   4786  CD2 PHE B 138      19.819  61.440  43.500  1.00 33.27           C
ATOM   4787  CE1 PHE B 138      17.541  60.411  42.205  1.00 34.42           C
ATOM   4788  CE2 PHE B 138      19.087  60.381  44.094  1.00 35.34           C
ATOM   4789  CZ  PHE B 138      17.947  59.868  43.439  1.00 33.50           C
ATOM   4790  N   TYR B 139      21.178  66.438  42.094  1.00 35.46           N
ATOM   4791  CA  TYR B 139      22.148  67.452  41.690  1.00 35.86           C
ATOM   4792  C   TYR B 139      23.540  66.954  42.049  1.00 38.83           C
ATOM   4793  O   TYR B 139      23.824  66.714  43.218  1.00 37.00           O
ATOM   4794  CB  TYR B 139      21.854  68.772  42.415  1.00 37.56           C
ATOM   4795  CG  TYR B 139      20.491  69.341  42.073  1.00 40.25           C
ATOM   4796  CD1 TYR B 139      19.331  68.890  42.739  1.00 42.62           C
ATOM   4797  CD2 TYR B 139      20.346  70.311  41.060  1.00 40.89           C
ATOM   4798  CE1 TYR B 139      18.049  69.339  42.347  1.00 43.78           C
ATOM   4799  CE2 TYR B 139      19.058  70.785  40.683  1.00 41.64           C
ATOM   4800  CZ  TYR B 139      17.925  70.271  41.317  1.00 48.10           C
ATOM   4801  OH  TYR B 139      16.673  70.665  40.929  1.00 46.80           O
ATOM   4802  N   LEU B 140      24.400  66.762  41.061  1.00 37.21           N
ATOM   4803  CA  LEU B 140      25.747  66.240  41.292  1.00 37.57           C
ATOM   4804  C   LEU B 140      26.761  67.355  41.550  1.00 43.26           C
ATOM   4805  O   LEU B 140      27.555  67.701  40.670  1.00 42.67           O
ATOM   4806  CB  LEU B 140      26.210  65.408  40.090  1.00 37.29           C
ATOM   4807  CG  LEU B 140      25.385  64.193  39.646  1.00 41.77           C
ATOM   4808  CD1 LEU B 140      26.031  63.613  38.391  1.00 42.11           C
ATOM   4809  CD2 LEU B 140      25.282  63.112  40.718  1.00 43.32           C
ATOM   4810  N   ALA B 141      26.770  67.900  42.759  1.00 41.19           N
ATOM   4811  CA  ALA B 141      27.695  68.965  43.170  1.00 41.75           C
ATOM   4812  C   ALA B 141      29.066  68.381  43.560  1.00 47.84           C
ATOM   4813  O   ALA B 141      29.625  68.675  44.618  1.00 47.35           O
ATOM   4814  CB  ALA B 141      27.074  69.736  44.335  1.00 42.33           C
ATOM   4815  N   LEU B 142      29.557  67.502  42.699  1.00 46.33           N
ATOM   4816  CA  LEU B 142      30.696  66.628  42.951  1.00 46.83           C
ATOM   4817  C   LEU B 142      31.785  66.786  41.893  1.00 53.43           C
ATOM   4818  O   LEU B 142      31.497  67.249  40.783  1.00 52.64           O
ATOM   4819  CB  LEU B 142      30.188  65.186  42.858  1.00 46.50           C
ATOM   4820  CG  LEU B 142      29.204  64.713  43.929  1.00 50.39           C
ATOM   4821  CD1 LEU B 142      28.606  63.399  43.477  1.00 49.98           C
ATOM   4822  CD2 LEU B 142      29.912  64.537  45.259  1.00 52.87           C
ATOM   4823  N   PRO B 143      33.028  66.364  42.196  1.00 52.45           N
ATOM   4824  CA  PRO B 143      34.025  66.239  41.122  1.00 52.28           C
ATOM   4825  C   PRO B 143      33.646  65.203  40.050  1.00 57.00           C
ATOM   4826  O   PRO B 143      32.941  64.230  40.343  1.00 56.90           O
ATOM   4827  CB  PRO B 143      35.276  65.764  41.872  1.00 53.80           C
ATOM   4828  CG  PRO B 143      35.049  66.155  43.290  1.00 57.98           C
ATOM   4829  CD  PRO B 143      33.592  65.935  43.491  1.00 53.22           C
ATOM   4830  N   PRO B 144      34.164  65.340  38.813  1.00 54.61           N
ATOM   4831  CA  PRO B 144      33.775  64.362  37.783  1.00 54.46           C
ATOM   4832  C   PRO B 144      34.351  62.965  37.995  1.00 59.47           C
ATOM   4833  O   PRO B 144      33.864  61.980  37.456  1.00 59.19           O
ATOM   4834  CB  PRO B 144      34.357  64.968  36.504  1.00 55.84           C
ATOM   4835  CG  PRO B 144      35.569  65.671  36.983  1.00 60.09           C
ATOM   4836  CD  PRO B 144      35.084  66.344  38.244  1.00 55.32           C
ATOM   4837  N   THR B 145      35.377  62.865  38.824  1.00 56.10           N
ATOM   4838  CA  THR B 145      36.037  61.605  39.139  1.00 55.46           C
ATOM   4839  C   THR B 145      35.184  60.745  40.068  1.00 58.74           C
ATOM   4840  O   THR B 145      35.461  59.564  40.291  1.00 59.24           O
ATOM   4841  CB  THR B 145      37.338  61.947  39.866  1.00 62.22           C
ATOM   4842  OG1 THR B 145      37.021  62.868  40.911  1.00 61.88           O
ATOM   4843  CG2 THR B 145      38.318  62.666  38.956  1.00 60.09           C
ATOM   4844  N   VAL B 146      34.143  61.346  40.622  1.00 53.08           N
ATOM   4845  CA  VAL B 146      33.242  60.683  41.561  1.00 51.63           C
ATOM   4846  C   VAL B 146      31.966  60.284  40.815  1.00 54.17           C
ATOM   4847  O   VAL B 146      31.257  59.355  41.198  1.00 53.68           O
ATOM   4848  CB  VAL B 146      32.958  61.660  42.744  1.00 55.14           C
ATOM   4849  CG1 VAL B 146      32.138  61.013  43.853  1.00 54.92           C
ATOM   4850  CG2 VAL B 146      34.276  62.146  43.356  1.00 54.84           C
ATOM   4851  N   TYR B 147      31.712  60.950  39.694  1.00 50.36           N
ATOM   4852  CA  TYR B 147      30.440  60.828  38.985  1.00 50.45           C
ATOM   4853  C   TYR B 147      30.009  59.421  38.585  1.00 54.43           C
ATOM   4854  O   TYR B 147      28.861  59.071  38.822  1.00 54.79           O
ATOM   4855  CB  TYR B 147      30.477  61.633  37.684  1.00 52.00           C
ATOM   4856  CG  TYR B 147      30.213  63.127  37.733  1.00 53.96           C
ATOM   4857  CD1 TYR B 147      29.981  63.836  38.937  1.00 55.65           C
ATOM   4858  CD2 TYR B 147      30.133  63.839  36.518  1.00 54.77           C
ATOM   4859  CE1 TYR B 147      29.578  65.203  38.902  1.00 56.89           C
ATOM   4860  CE2 TYR B 147      29.723  65.190  36.488  1.00 55.76           C
ATOM   4861  CZ  TYR B 147      29.400  65.843  37.673  1.00 64.96           C
ATOM   4862  OH  TYR B 147      28.878  67.109  37.603  1.00 67.20           O
ATOM   4863  N   GLU B 148      30.868  58.625  37.963  1.00 50.75           N
ATOM   4864  CA  GLU B 148      30.427  57.330  37.435  1.00 50.67           C
ATOM   4865  C   GLU B 148      29.951  56.391  38.539  1.00 54.38           C
ATOM   4866  O   GLU B 148      28.920  55.736  38.396  1.00 54.13           O
ATOM   4867  CB  GLU B 148      31.543  56.667  36.621  1.00 52.14           C
ATOM   4868  CG  GLU B 148      31.093  55.443  35.820  1.00 62.41           C
ATOM   4869  CD  GLU B 148      32.236  54.775  35.072  1.00 83.70           C
ATOM   4870  OE1 GLU B 148      33.384  55.271  35.121  1.00 69.80           O
ATOM   4871  OE2 GLU B 148      32.012  53.708  34.449  1.00 79.81           O
ATOM   4872  N   ALA B 149      30.658  56.359  39.662  1.00 50.38           N
ATOM   4873  CA  ALA B 149      30.257  55.495  40.769  1.00 49.79           C
ATOM   4874  C   ALA B 149      28.891  55.934  41.300  1.00 51.54           C
ATOM   4875  O   ALA B 149      28.009  55.113  41.560  1.00 50.78           O
ATOM   4876  CB  ALA B 149      31.312  55.543  41.882  1.00 50.57           C
ATOM   4877  N   VAL B 150      28.715  57.240  41.426  1.00 47.28           N
ATOM   4878  CA  VAL B 150      27.474  57.796  41.955  1.00 47.05           C
ATOM   4879  C   VAL B 150      26.309  57.520  41.018  1.00 49.91           C
ATOM   4880  O   VAL B 150      25.267  57.040  41.456  1.00 49.50           O
ATOM   4881  CB  VAL B 150      27.630  59.322  42.192  1.00 51.07           C
ATOM   4882  CG1 VAL B 150      26.323  59.984  42.616  1.00 50.63           C
ATOM   4883  CG2 VAL B 150      28.676  59.573  43.264  1.00 50.97           C
ATOM   4884  N   THR B 151      26.453  57.785  39.728  1.00 45.28           N
ATOM   4885  CA  THR B 151      25.325  57.622  38.815  1.00 44.87           C
ATOM   4886  C   THR B 151      24.966  56.155  38.665  1.00 49.96           C
ATOM   4887  O   THR B 151      23.790  55.811  38.595  1.00 50.65           O
ATOM   4888  CB  THR B 151      25.610  58.251  37.439  1.00 49.22           C
ATOM   4889  OG1 THR B 151      26.851  57.762  36.919  1.00 50.17           O
ATOM   4890  CG2 THR B 151      25.729  59.758  37.558  1.00 44.36           C
ATOM   4891  N   LYS B 152      25.960  55.280  38.708  1.00 45.65           N
ATOM   4892  CA  LYS B 152      25.714  53.841  38.695  1.00 44.74           C
ATOM   4893  C   LYS B 152      24.949  53.395  39.933  1.00 48.07           C
ATOM   4894  O   LYS B 152      23.974  52.656  39.845  1.00 47.64           O
ATOM   4895  CB  LYS B 152      27.069  53.139  38.607  1.00 47.04           C
ATOM   4896  CG  LYS B 152      27.033  51.626  38.514  1.00 59.50           C
ATOM   4897  CD  LYS B 152      28.440  51.057  38.306  1.00 69.32           C
ATOM   4898  CE  LYS B 152      29.359  51.200  39.515  1.00 78.49           C
ATOM   4899  NZ  LYS B 152      30.712  50.636  39.210  1.00 80.60           N
ATOM   4900  N   ASN B 153      25.380  53.843  41.101  1.00 44.78           N
ATOM   4901  CA  ASN B 153      24.757  53.377  42.339  1.00 44.74           C
ATOM   4902  C   ASN B 153      23.351  53.970  42.509  1.00 48.92           C
ATOM   4903  O   ASN B 153      22.457  53.294  43.031  1.00 48.70           O
ATOM   4904  CB  ASN B 153      25.628  53.701  43.561  1.00 44.74           C
ATOM   4905  CG  ASN B 153      26.805  52.743  43.754  1.00 65.72           C
ATOM   4906  OD1 ASN B 153      27.196  52.450  44.879  1.00 67.02           O
ATOM   4907  ND2 ASN B 153      27.368  52.245  42.686  1.00 52.57           N
ATOM   4908  N   ILE B 154      23.125  55.186  42.021  1.00 45.73           N
ATOM   4909  CA  ILE B 154      21.779  55.778  41.997  1.00 45.07           C
ATOM   4910  C   ILE B 154      20.896  54.975  41.049  1.00 49.94           C
ATOM   4911  O   ILE B 154      19.770  54.645  41.411  1.00 49.77           O
ATOM   4912  CB  ILE B 154      21.783  57.285  41.550  1.00 47.17           C
ATOM   4913  CG1 ILE B 154      22.399  58.161  42.658  1.00 46.98           C
ATOM   4914  CG2 ILE B 154      20.348  57.813  41.226  1.00 46.89           C
ATOM   4915  CD1 ILE B 154      22.718  59.607  42.243  1.00 49.97           C
ATOM   4916  N   HIS B 155      21.402  54.632  39.871  1.00 47.27           N
ATOM   4917  CA  HIS B 155      20.616  53.911  38.869  1.00 47.63           C
ATOM   4918  C   HIS B 155      20.106  52.575  39.399  1.00 51.48           C
ATOM   4919  O   HIS B 155      18.989  52.150  39.100  1.00 49.80           O
ATOM   4920  CB  HIS B 155      21.468  53.667  37.622  1.00 48.38           C
ATOM   4921  CG  HIS B 155      20.752  52.922  36.541  1.00 51.72           C
ATOM   4922  ND1 HIS B 155      19.900  53.497  35.631  1.00 53.40           N
ATOM   4923  CD2 HIS B 155      20.765  51.600  36.225  1.00 53.34           C
ATOM   4924  CE1 HIS B 155      19.451  52.538  34.822  1.00 52.77           C
ATOM   4925  NE2 HIS B 155      19.970  51.364  35.124  1.00 53.04           N
ATOM   4926  N   GLU B 156      20.921  51.908  40.198  1.00 49.55           N
ATOM   4927  CA  GLU B 156      20.497  50.651  40.799  1.00 50.38           C
ATOM   4928  C   GLU B 156      19.507  50.842  41.950  1.00 55.88           C
ATOM   4929  O   GLU B 156      18.454  50.199  41.984  1.00 56.21           O
ATOM   4930  CB  GLU B 156      21.732  49.889  41.278  1.00 51.92           C
ATOM   4931  CG  GLU B 156      22.594  49.395  40.116  1.00 65.58           C
ATOM   4932  CD  GLU B 156      23.822  48.629  40.571  1.00 94.18           C
ATOM   4933  OE1 GLU B 156      23.959  48.321  41.777  1.00 84.93           O
ATOM   4934  OE2 GLU B 156      24.684  48.305  39.717  1.00 93.77           O
ATOM   4935  N   SER B 157      19.832  51.706  42.903  1.00 52.18           N
ATOM   4936  CA  SER B 157      19.069  51.776  44.154  1.00 51.77           C
ATOM   4937  C   SER B 157      18.008  52.862  44.283  1.00 55.36           C
ATOM   4938  O   SER B 157      16.956  52.650  44.883  1.00 55.47           O
ATOM   4939  CB  SER B 157      20.052  51.969  45.308  1.00 54.77           C
ATOM   4940  OG  SER B 157      19.384  51.990  46.556  1.00 61.67           O
ATOM   4941  N   CYS B 158      18.297  54.051  43.782  1.00 51.35           N
ATOM   4942  CA  CYS B 158      17.646  55.266  44.264  1.00 51.03           C
ATOM   4943  C   CYS B 158      16.664  55.884  43.277  1.00 52.69           C
ATOM   4944  O   CYS B 158      16.151  56.980  43.512  1.00 52.18           O
ATOM   4945  CB  CYS B 158      18.735  56.282  44.603  1.00 52.08           C
ATOM   4946  SG  CYS B 158      19.757  55.809  46.011  1.00 56.28           S
ATOM   4947  N   MET B 159      16.404  55.213  42.168  1.00 48.23           N
ATOM   4948  CA  MET B 159      15.520  55.773  41.151  1.00 47.92           C
ATOM   4949  C   MET B 159      14.084  55.754  41.662  1.00 51.31           C
ATOM   4950  O   MET B 159      13.652  54.793  42.301  1.00 50.84           O
ATOM   4951  CB  MET B 159      15.611  54.957  39.860  1.00 50.30           C
ATOM   4952  CG  MET B 159      17.010  54.919  39.270  1.00 54.06           C
ATOM   4953  SD  MET B 159      17.584  56.507  38.648  1.00 58.00           S
ATOM   4954  CE  MET B 159      16.805  56.514  37.040  1.00 54.77           C
ATOM   4955  N   SER B 160      13.326  56.796  41.361  1.00 47.02           N
ATOM   4956  CA  SER B 160      11.890  56.803  41.602  1.00 46.56           C
ATOM   4957  C   SER B 160      11.323  55.798  40.606  1.00 51.04           C
ATOM   4958  O   SER B 160      11.866  55.644  39.514  1.00 50.92           O
ATOM   4959  CB  SER B 160      11.320  58.205  41.357  1.00 49.81           C
ATOM   4960  OG  SER B 160      11.575  58.657  40.046  1.00 58.14           O
ATOM   4961  N   GLN B 161      10.287  55.062  40.970  1.00 47.79           N
ATOM   4962  CA  GLN B 161       9.695  54.090  40.049  1.00 47.28           C
ATOM   4963  C   GLN B 161       8.389  54.583  39.442  1.00 50.77           C
ATOM   4964  O   GLN B 161       7.956  54.106  38.387  1.00 50.97           O
ATOM   4965  CB  GLN B 161       9.472  52.767  40.781  1.00 48.43           C
ATOM   4966  CG  GLN B 161      10.764  52.166  41.339  1.00 64.07           C
ATOM   4967  CD  GLN B 161      11.824  51.946  40.276  1.00 88.24           C
ATOM   4968  OE1 GLN B 161      11.561  51.371  39.224  1.00 85.84           O
ATOM   4969  NE2 GLN B 161      13.026  52.374  40.536  1.00 82.62           N
ATOM   4970  N   ILE B 162       7.770  55.547  40.106  1.00 46.11           N
ATOM   4971  CA  ILE B 162       6.479  56.106  39.701  1.00 45.07           C
ATOM   4972  C   ILE B 162       6.743  57.468  39.063  1.00 48.40           C
ATOM   4973  O   ILE B 162       6.260  57.775  37.968  1.00 47.95           O
ATOM   4974  CB  ILE B 162       5.543  56.299  40.940  1.00 47.77           C
ATOM   4975  CG1 ILE B 162       5.496  55.036  41.828  1.00 47.67           C
ATOM   4976  CG2 ILE B 162       4.136  56.754  40.514  1.00 48.77           C
ATOM   4977  CD1 ILE B 162       5.016  53.739  41.182  1.00 54.63           C
ATOM   4978  N   GLY B 163       7.554  58.261  39.749  1.00 44.04           N
ATOM   4979  CA  GLY B 163       7.892  59.596  39.291  1.00 43.52           C
ATOM   4980  C   GLY B 163       9.014  59.679  38.276  1.00 47.03           C
ATOM   4981  O   GLY B 163       9.558  58.682  37.794  1.00 47.46           O
ATOM   4982  N   TRP B 164       9.361  60.914  37.955  1.00 42.01           N
ATOM   4983  CA  TRP B 164      10.464  61.242  37.056  1.00 41.18           C
ATOM   4984  C   TRP B 164      11.799  61.127  37.785  1.00 43.37           C
ATOM   4985  O   TRP B 164      11.862  61.349  38.997  1.00 42.45           O
ATOM   4986  CB  TRP B 164      10.287  62.684  36.569  1.00 40.29           C
ATOM   4987  CG  TRP B 164       9.041  62.847  35.745  1.00 41.75           C
ATOM   4988  CD1 TRP B 164       7.794  63.179  36.181  1.00 44.66           C
ATOM   4989  CD2 TRP B 164       8.899  62.624  34.333  1.00 41.67           C
ATOM   4990  NE1 TRP B 164       6.885  63.161  35.163  1.00 43.87           N
ATOM   4991  CE2 TRP B 164       7.523  62.807  34.010  1.00 45.11           C
ATOM   4992  CE3 TRP B 164       9.792  62.262  33.307  1.00 42.69           C
ATOM   4993  CZ2 TRP B 164       7.021  62.605  32.710  1.00 44.17           C
ATOM   4994  CZ3 TRP B 164       9.292  62.062  31.998  1.00 43.83           C
ATOM   4995  CH2 TRP B 164       7.908  62.226  31.718  1.00 44.33           C
ATOM   4996  N   ASN B 165      12.866  60.847  37.049  1.00 38.98           N
ATOM   4997  CA  ASN B 165      14.230  60.868  37.577  1.00 38.12           C
ATOM   4998  C   ASN B 165      15.085  61.725  36.673  1.00 41.73           C
ATOM   4999  O   ASN B 165      15.238  61.414  35.489  1.00 42.11           O
ATOM   5000  CB  ASN B 165      14.871  59.487  37.569  1.00 37.13           C
ATOM   5001  CG  ASN B 165      14.302  58.592  38.593  1.00 54.68           C
ATOM   5002  OD1 ASN B 165      14.543  58.763  39.779  1.00 51.45           O
ATOM   5003  ND2 ASN B 165      13.532  57.637  38.162  1.00 42.77           N
ATOM   5004  N   ARG B 166      15.672  62.781  37.209  1.00 37.23           N
ATOM   5005  CA  ARG B 166      16.552  63.633  36.412  1.00 36.35           C
ATOM   5006  C   ARG B 166      17.822  63.795  37.223  1.00 41.39           C
ATOM   5007  O   ARG B 166      17.752  63.990  38.435  1.00 40.79           O
ATOM   5008  CB  ARG B 166      15.869  64.968  36.089  1.00 34.99           C
ATOM   5009  CG  ARG B 166      14.485  64.801  35.439  1.00 38.64           C
ATOM   5010  CD  ARG B 166      13.850  66.128  35.064  1.00 35.36           C
ATOM   5011  NE  ARG B 166      12.426  65.999  34.717  1.00 40.68           N
ATOM   5012  CZ  ARG B 166      11.903  65.624  33.558  1.00 51.56           C
ATOM   5013  NH1 ARG B 166      12.595  65.211  32.529  1.00 41.41           N
ATOM   5014  NH2 ARG B 166      10.608  65.668  33.438  1.00 33.09           N
ATOM   5015  N   ILE B 167      18.969  63.672  36.577  1.00 39.21           N
ATOM   5016  CA  ILE B 167      20.255  63.755  37.263  1.00 39.48           C
ATOM   5017  C   ILE B 167      20.917  64.978  36.634  1.00 44.90           C
ATOM   5018  O   ILE B 167      20.992  65.099  35.402  1.00 44.01           O
ATOM   5019  CB  ILE B 167      21.140  62.486  37.079  1.00 42.53           C
ATOM   5020  CG1 ILE B 167      20.378  61.158  37.276  1.00 43.18           C
ATOM   5021  CG2 ILE B 167      22.399  62.565  37.954  1.00 42.53           C
ATOM   5022  CD1 ILE B 167      19.794  60.841  38.630  1.00 50.78           C
ATOM   5023  N   ILE B 168      21.296  65.923  37.478  1.00 44.03           N
ATOM   5024  CA  ILE B 168      21.588  67.291  37.070  1.00 45.03           C
ATOM   5025  C   ILE B 168      23.101  67.457  37.207  1.00 51.36           C
ATOM   5026  O   ILE B 168      23.682  67.167  38.256  1.00 50.26           O
ATOM   5027  CB  ILE B 168      20.821  68.334  37.942  1.00 47.86           C
ATOM   5028  CG1 ILE B 168      19.385  67.874  38.304  1.00 47.91           C
ATOM   5029  CG2 ILE B 168      20.832  69.710  37.251  1.00 48.04           C
ATOM   5030  CD1 ILE B 168      18.398  67.570  37.163  1.00 55.86           C
ATOM   5031  N   VAL B 169      23.748  67.820  36.113  1.00 50.41           N
ATOM   5032  CA  VAL B 169      25.178  67.596  35.911  1.00 51.36           C
ATOM   5033  C   VAL B 169      25.786  68.931  35.528  1.00 58.24           C
ATOM   5034  O   VAL B 169      25.105  69.750  34.922  1.00 58.87           O
ATOM   5035  CB  VAL B 169      25.404  66.610  34.728  1.00 55.34           C
ATOM   5036  CG1 VAL B 169      26.784  65.963  34.805  1.00 55.11           C
ATOM   5037  CG2 VAL B 169      24.325  65.521  34.696  1.00 55.17           C
ATOM   5038  N   GLU B 170      27.047  69.179  35.835  1.00 56.28           N
ATOM   5039  CA  GLU B 170      27.669  70.438  35.457  1.00 56.65           C
ATOM   5040  C   GLU B 170      29.103  70.153  35.040  1.00 62.34           C
ATOM   5041  O   GLU B 170      29.618  69.064  35.290  1.00 62.82           O
ATOM   5042  CB  GLU B 170      27.573  71.421  36.627  1.00 57.95           C
ATOM   5043  CG  GLU B 170      27.846  72.860  36.248  1.00 69.82           C
ATOM   5044  CD  GLU B 170      27.356  73.850  37.276  1.00 94.78           C
ATOM   5045  OE1 GLU B 170      27.353  73.551  38.491  1.00 91.23           O
ATOM   5046  OE2 GLU B 170      27.023  74.984  36.872  1.00 88.78           O
ATOM   5047  N   LYS B 171      29.729  71.130  34.399  1.00 59.37           N
ATOM   5048  CA  LYS B 171      31.116  71.041  33.965  1.00 59.73           C
ATOM   5049  C   LYS B 171      32.042  70.767  35.167  1.00 65.19           C
ATOM   5050  O   LYS B 171      31.681  71.105  36.302  1.00 65.70           O
ATOM   5051  CB  LYS B 171      31.499  72.360  33.277  1.00 62.08           C
ATOM   5052  CG  LYS B 171      31.485  73.573  34.203  1.00 76.79           C
ATOM   5053  CD  LYS B 171      32.263  74.710  33.607  1.00 81.85           C
ATOM   5054  CE  LYS B 171      32.431  75.809  34.633  1.00 80.65           C
ATOM   5055  NZ  LYS B 171      33.395  76.811  34.113  1.00 81.02           N
ATOM   5056  N   PRO B 172      33.246  70.206  34.950  1.00 61.60           N
ATOM   5057  CA  PRO B 172      33.802  69.774  33.661  1.00 61.01           C
ATOM   5058  C   PRO B 172      33.123  68.531  33.098  1.00 64.41           C
ATOM   5059  O   PRO B 172      32.730  67.612  33.815  1.00 64.12           O
ATOM   5060  CB  PRO B 172      35.270  69.525  33.991  1.00 62.42           C
ATOM   5061  CG  PRO B 172      35.241  69.094  35.387  1.00 66.44           C
ATOM   5062  CD  PRO B 172      34.207  69.957  36.042  1.00 61.77           C
ATOM   5063  N   PHE B 173      32.991  68.509  31.784  1.00 60.49           N
[truncated: 230,302 more chars]
