# Supplementary material for: Effects of Single and Double Mutants in Human Glucose-6-Phosphate Dehydrogenase Variants Present in the Mexican Population: Biochemical and Structural Analysis
Source: Int J Mol Sci. 2020 Apr 15;21(8):2732. doi: 10.3390/ijms21082732 (PMC7215812; doi:10.3390/ijms21082732)
Supplement: Supplementary file 1 [file ijms-21-02732-s001.zip › Supplementary Materials/PDBs/Guadalajara_00017463_phenix-coot-0.pdb]

CRYST1  117.552  179.527  137.938  90.00  90.00  90.00 C 2 2 21
SCALE1      0.008507  0.000000  0.000000        0.00000
SCALE2      0.000000  0.005570  0.000000        0.00000
SCALE3      0.000000  0.000000  0.007250        0.00000
ATOM      1  N   VAL A  27      28.896 135.030   1.016  1.00 79.33           N
ATOM      2  CA  VAL A  27      29.863 134.436   1.983  1.00 78.81           C
ATOM      3  C   VAL A  27      29.692 135.086   3.342  1.00 82.91           C
ATOM      4  O   VAL A  27      29.040 136.115   3.421  1.00 83.00           O
ATOM      5  CB  VAL A  27      31.344 134.607   1.535  1.00 82.23           C
ATOM      6  CG1 VAL A  27      32.085 133.270   1.676  1.00 82.01           C
ATOM      7  CG2 VAL A  27      31.491 135.125   0.094  1.00 81.94           C
ATOM      8  N   GLN A  28      30.264 134.546   4.411  1.00 78.85           N
ATOM      9  CA  GLN A  28      30.102 135.119   5.753  1.00 78.13           C
ATOM     10  C   GLN A  28      30.640 136.552   5.867  1.00 79.76           C
ATOM     11  O   GLN A  28      30.114 137.361   6.627  1.00 79.32           O
ATOM     12  CB  GLN A  28      30.804 134.217   6.776  1.00 79.59           C
ATOM     13  CG  GLN A  28      30.176 132.825   6.916  1.00 97.37           C
ATOM     14  CD  GLN A  28      31.104 131.819   7.558  1.00120.38           C
ATOM     15  OE1 GLN A  28      31.744 131.037   6.866  1.00117.12           O
ATOM     16  NE2 GLN A  28      31.183 131.816   8.857  1.00112.83           N
ATOM     17  N   SER A  29      31.654 136.890   5.087  1.00 73.98           N
ATOM     18  CA  SER A  29      32.220 138.239   5.051  1.00 72.32           C
ATOM     19  C   SER A  29      31.370 139.284   4.322  1.00 72.20           C
ATOM     20  O   SER A  29      31.593 140.481   4.472  1.00 71.40           O
ATOM     21  CB  SER A  29      33.564 138.145   4.330  1.00 75.82           C
ATOM     22  OG  SER A  29      33.363 137.605   3.030  1.00 84.24           O
ATOM     23  N   ASP A  30      30.411 138.857   3.515  1.00 65.85           N
ATOM     24  CA  ASP A  30      29.689 139.786   2.640  1.00 64.05           C
ATOM     25  C   ASP A  30      28.674 140.661   3.365  1.00 63.59           C
ATOM     26  O   ASP A  30      28.080 140.265   4.375  1.00 63.45           O
ATOM     27  CB  ASP A  30      28.881 139.010   1.602  1.00 66.12           C
ATOM     28  CG  ASP A  30      29.685 138.572   0.403  1.00 77.36           C
ATOM     29  OD1 ASP A  30      30.774 139.103   0.096  1.00 82.81           O
ATOM     30  OD2 ASP A  30      29.199 137.630  -0.258  1.00 78.42           O
ATOM     31  N   THR A  31      28.412 141.823   2.788  1.00 56.32           N
ATOM     32  CA  THR A  31      27.271 142.647   3.173  1.00 54.45           C
ATOM     33  C   THR A  31      26.012 141.964   2.660  1.00 54.17           C
ATOM     34  O   THR A  31      25.963 141.505   1.513  1.00 53.52           O
ATOM     35  CB  THR A  31      27.416 144.080   2.613  1.00 61.60           C
ATOM     36  OG1 THR A  31      28.676 144.604   3.043  1.00 63.18           O
ATOM     37  CG2 THR A  31      26.337 145.017   3.130  1.00 57.72           C
ATOM     38  N   HIS A  32      25.002 141.875   3.510  1.00 47.57           N
ATOM     39  CA  HIS A  32      23.728 141.264   3.152  1.00 45.59           C
ATOM     40  C   HIS A  32      22.632 142.228   3.555  1.00 45.78           C
ATOM     41  O   HIS A  32      22.711 142.855   4.607  1.00 44.06           O
ATOM     42  CB  HIS A  32      23.515 139.943   3.893  1.00 46.33           C
ATOM     43  CG  HIS A  32      24.380 138.827   3.399  1.00 49.55           C
ATOM     44  ND1 HIS A  32      25.712 138.677   3.695  1.00 51.27           N
ATOM     45  CD2 HIS A  32      24.078 137.765   2.608  1.00 51.22           C
ATOM     46  CE1 HIS A  32      26.132 137.543   3.143  1.00 50.79           C
ATOM     47  NE2 HIS A  32      25.182 136.964   2.438  1.00 51.10           N
ATOM     48  N   ILE A  33      21.599 142.322   2.738  1.00 41.36           N
ATOM     49  CA  ILE A  33      20.422 143.111   3.065  1.00 40.69           C
ATOM     50  C   ILE A  33      19.281 142.111   3.060  1.00 46.06           C
ATOM     51  O   ILE A  33      19.050 141.416   2.073  1.00 45.88           O
ATOM     52  CB  ILE A  33      20.166 144.250   2.046  1.00 42.87           C
ATOM     53  CG1 ILE A  33      21.389 145.185   1.971  1.00 42.61           C
ATOM     54  CG2 ILE A  33      18.913 145.053   2.455  1.00 42.37           C
ATOM     55  CD1 ILE A  33      21.360 146.194   0.829  1.00 41.86           C
ATOM     56  N   PHE A  34      18.592 142.017   4.180  1.00 42.97           N
ATOM     57  CA  PHE A  34      17.398 141.197   4.296  1.00 42.67           C
ATOM     58  C   PHE A  34      16.313 142.239   4.056  1.00 46.58           C
ATOM     59  O   PHE A  34      16.406 143.347   4.571  1.00 45.94           O
ATOM     60  CB  PHE A  34      17.291 140.590   5.701  1.00 44.47           C
ATOM     61  CG  PHE A  34      18.240 139.431   5.960  1.00 46.27           C
ATOM     62  CD1 PHE A  34      19.637 139.554   5.802  1.00 49.30           C
ATOM     63  CD2 PHE A  34      17.725 138.201   6.405  1.00 48.59           C
ATOM     64  CE1 PHE A  34      20.504 138.459   6.059  1.00 50.06           C
ATOM     65  CE2 PHE A  34      18.578 137.101   6.670  1.00 51.33           C
ATOM     66  CZ  PHE A  34      19.970 137.230   6.490  1.00 49.35           C
ATOM     67  N   ILE A  35      15.313 141.928   3.256  1.00 43.06           N
ATOM     68  CA  ILE A  35      14.235 142.868   2.964  1.00 42.41           C
ATOM     69  C   ILE A  35      13.026 142.102   3.446  1.00 47.33           C
ATOM     70  O   ILE A  35      12.918 140.922   3.139  1.00 46.27           O
ATOM     71  CB  ILE A  35      14.103 143.222   1.451  1.00 44.86           C
ATOM     72  CG1 ILE A  35      15.383 143.886   0.915  1.00 44.67           C
ATOM     73  CG2 ILE A  35      12.916 144.190   1.214  1.00 45.14           C
ATOM     74  CD1 ILE A  35      16.448 142.929   0.350  1.00 44.94           C
ATOM     75  N   ILE A  36      12.143 142.731   4.205  1.00 45.46           N
ATOM     76  CA  ILE A  36      10.929 142.061   4.669  1.00 45.90           C
ATOM     77  C   ILE A  36       9.765 142.819   4.053  1.00 51.66           C
ATOM     78  O   ILE A  36       9.425 143.934   4.458  1.00 51.13           O
ATOM     79  CB  ILE A  36      10.836 141.960   6.220  1.00 48.84           C
ATOM     80  CG1 ILE A  36      12.068 141.200   6.759  1.00 48.83           C
ATOM     81  CG2 ILE A  36       9.525 141.233   6.637  1.00 49.23           C
ATOM     82  CD1 ILE A  36      12.243 141.207   8.272  1.00 51.07           C
ATOM     83  N   MET A  37       9.192 142.214   3.026  1.00 49.61           N
ATOM     84  CA  MET A  37       8.042 142.777   2.334  1.00 50.08           C
ATOM     85  C   MET A  37       6.828 142.405   3.171  1.00 54.21           C
ATOM     86  O   MET A  37       6.704 141.252   3.568  1.00 54.29           O
ATOM     87  CB  MET A  37       7.910 142.144   0.949  1.00 52.79           C
ATOM     88  CG  MET A  37       9.063 142.442  -0.002  1.00 56.80           C
ATOM     89  SD  MET A  37       9.208 144.199  -0.385  1.00 61.45           S
ATOM     90  CE  MET A  37       7.715 144.500  -1.347  1.00 57.85           C
ATOM     91  N   GLY A  38       5.951 143.354   3.460  1.00 51.04           N
ATOM     92  CA  GLY A  38       4.825 143.076   4.342  1.00 51.43           C
ATOM     93  C   GLY A  38       5.263 143.178   5.789  1.00 57.17           C
ATOM     94  O   GLY A  38       4.799 142.468   6.676  1.00 57.15           O
ATOM     95  N   ALA A  39       6.218 144.069   6.023  1.00 54.53           N
ATOM     96  CA  ALA A  39       6.818 144.234   7.344  1.00 54.65           C
ATOM     97  C   ALA A  39       5.836 144.576   8.471  1.00 60.38           C
ATOM     98  O   ALA A  39       6.073 144.195   9.613  1.00 59.95           O
ATOM     99  CB  ALA A  39       7.905 145.306   7.267  1.00 55.26           C
ATOM    100  N   SER A  40       4.758 145.286   8.176  1.00 58.53           N
ATOM    101  CA  SER A  40       3.802 145.715   9.198  1.00 58.99           C
ATOM    102  C   SER A  40       2.812 144.602   9.543  1.00 63.37           C
ATOM    103  O   SER A  40       1.936 144.783  10.391  1.00 63.07           O
ATOM    104  CB  SER A  40       3.046 146.930   8.666  1.00 62.62           C
ATOM    105  OG  SER A  40       2.564 146.622   7.377  1.00 70.84           O
ATOM    106  N   GLY A  41       2.947 143.450   8.906  1.00 60.06           N
ATOM    107  CA  GLY A  41       2.044 142.342   9.141  1.00 60.27           C
ATOM    108  C   GLY A  41       2.353 141.493  10.348  1.00 65.64           C
ATOM    109  O   GLY A  41       3.417 141.574  10.971  1.00 65.71           O
ATOM    110  N   ASP A  42       1.388 140.669  10.717  1.00 62.62           N
ATOM    111  CA  ASP A  42       1.515 139.915  11.953  1.00 62.51           C
ATOM    112  C   ASP A  42       2.526 138.796  11.804  1.00 64.74           C
ATOM    113  O   ASP A  42       3.302 138.575  12.717  1.00 64.16           O
ATOM    114  CB  ASP A  42       0.173 139.354  12.411  1.00 64.79           C
ATOM    115  CG  ASP A  42      -0.710 140.411  13.038  1.00 77.43           C
ATOM    116  OD1 ASP A  42      -0.264 141.044  14.017  1.00 77.74           O
ATOM    117  OD2 ASP A  42      -1.863 140.620  12.590  1.00 84.62           O
ATOM    118  N   LEU A  43       2.585 138.122  10.665  1.00 60.48           N
ATOM    119  CA  LEU A  43       3.554 137.034  10.498  1.00 60.16           C
ATOM    120  C   LEU A  43       4.980 137.591  10.509  1.00 63.26           C
ATOM    121  O   LEU A  43       5.891 137.010  11.114  1.00 62.94           O
ATOM    122  CB  LEU A  43       3.234 136.290   9.199  1.00 60.26           C
ATOM    123  CG  LEU A  43       3.957 135.017   8.726  1.00 65.11           C
ATOM    124  CD1 LEU A  43       5.178 135.341   7.892  1.00 65.40           C
ATOM    125  CD2 LEU A  43       4.333 134.055   9.844  1.00 67.73           C
ATOM    126  N   ALA A  44       5.175 138.761   9.914  1.00 58.73           N
ATOM    127  CA  ALA A  44       6.478 139.414   9.962  1.00 57.77           C
ATOM    128  C   ALA A  44       6.896 139.692  11.408  1.00 59.81           C
ATOM    129  O   ALA A  44       8.002 139.356  11.827  1.00 59.58           O
ATOM    130  CB  ALA A  44       6.446 140.721   9.163  1.00 58.38           C
ATOM    131  N   LYS A  45       6.017 140.319  12.176  1.00 55.03           N
ATOM    132  CA  LYS A  45       6.360 140.735  13.540  1.00 54.38           C
ATOM    133  C   LYS A  45       6.345 139.637  14.591  1.00 56.86           C
ATOM    134  O   LYS A  45       7.104 139.702  15.546  1.00 57.00           O
ATOM    135  CB  LYS A  45       5.406 141.842  13.971  1.00 57.08           C
ATOM    136  CG  LYS A  45       5.609 143.116  13.162  1.00 69.51           C
ATOM    137  CD  LYS A  45       4.706 144.238  13.619  1.00 77.83           C
ATOM    138  CE  LYS A  45       3.247 144.011  13.257  1.00 86.84           C
ATOM    139  NZ  LYS A  45       2.388 145.188  13.594  1.00 92.52           N
ATOM    140  N   LYS A  46       5.487 138.641  14.435  1.00 51.90           N
ATOM    141  CA  LYS A  46       5.388 137.555  15.411  1.00 51.43           C
ATOM    142  C   LYS A  46       6.365 136.427  15.116  1.00 54.52           C
ATOM    143  O   LYS A  46       6.698 135.669  16.027  1.00 54.54           O
ATOM    144  CB  LYS A  46       3.958 137.005  15.473  1.00 54.37           C
ATOM    145  CG  LYS A  46       2.928 138.045  15.923  1.00 64.95           C
ATOM    146  CD  LYS A  46       1.511 137.491  15.992  1.00 74.16           C
ATOM    147  CE  LYS A  46       0.510 138.571  16.386  1.00 84.01           C
ATOM    148  NZ  LYS A  46      -0.900 138.062  16.468  1.00 88.21           N
ATOM    149  N   LYS A  47       6.832 136.309  13.876  1.00 49.31           N
ATOM    150  CA  LYS A  47       7.811 135.270  13.521  1.00 48.21           C
ATOM    151  C   LYS A  47       9.067 135.743  12.799  1.00 50.71           C
ATOM    152  O   LYS A  47      10.152 135.446  13.278  1.00 49.07           O
ATOM    153  CB  LYS A  47       7.135 134.170  12.697  1.00 50.30           C
ATOM    154  CG  LYS A  47       7.970 132.893  12.561  1.00 64.16           C
ATOM    155  CD  LYS A  47       7.362 131.884  11.589  1.00 75.61           C
ATOM    156  CE  LYS A  47       6.075 131.200  12.059  1.00 89.75           C
ATOM    157  NZ  LYS A  47       6.255 130.310  13.256  1.00100.56           N
ATOM    158  N   ILE A  48       8.983 136.445  11.677  1.00 47.56           N
ATOM    159  CA  ILE A  48      10.205 136.713  10.895  1.00 47.16           C
ATOM    160  C   ILE A  48      11.206 137.603  11.642  1.00 49.93           C
ATOM    161  O   ILE A  48      12.360 137.208  11.815  1.00 49.10           O
ATOM    162  CB  ILE A  48       9.913 137.313   9.482  1.00 50.23           C
ATOM    163  CG1 ILE A  48       8.972 136.377   8.700  1.00 50.93           C
ATOM    164  CG2 ILE A  48      11.231 137.512   8.688  1.00 50.47           C
ATOM    165  CD1 ILE A  48       8.606 136.841   7.291  1.00 57.53           C
ATOM    166  N   TYR A  49      10.790 138.760  12.142  1.00 46.21           N
ATOM    167  CA  TYR A  49      11.709 139.615  12.903  1.00 46.20           C
ATOM    168  C   TYR A  49      12.271 138.909  14.153  1.00 50.42           C
ATOM    169  O   TYR A  49      13.489 138.905  14.325  1.00 50.35           O
ATOM    170  CB  TYR A  49      11.081 140.968  13.286  1.00 47.58           C
ATOM    171  CG  TYR A  49      11.025 141.996  12.169  1.00 49.82           C
ATOM    172  CD1 TYR A  49      12.102 142.886  11.962  1.00 50.45           C
ATOM    173  CD2 TYR A  49       9.888 142.118  11.341  1.00 51.92           C
ATOM    174  CE1 TYR A  49      12.038 143.886  10.952  1.00 51.20           C
ATOM    175  CE2 TYR A  49       9.832 143.101  10.316  1.00 52.42           C
ATOM    176  CZ  TYR A  49      10.903 143.982  10.142  1.00 59.16           C
ATOM    177  OH  TYR A  49      10.846 144.937   9.161  1.00 61.23           O
ATOM    178  N   PRO A  50      11.440 138.253  14.995  1.00 46.55           N
ATOM    179  CA  PRO A  50      12.069 137.443  16.050  1.00 45.81           C
ATOM    180  C   PRO A  50      13.022 136.317  15.635  1.00 47.82           C
ATOM    181  O   PRO A  50      13.985 136.039  16.346  1.00 47.48           O
ATOM    182  CB  PRO A  50      10.868 136.815  16.756  1.00 47.24           C
ATOM    183  CG  PRO A  50       9.760 137.726  16.514  1.00 51.22           C
ATOM    184  CD  PRO A  50       9.970 138.234  15.139  1.00 46.61           C
ATOM    185  N   THR A  51      12.780 135.652  14.515  1.00 42.75           N
ATOM    186  CA  THR A  51      13.660 134.563  14.082  1.00 42.12           C
ATOM    187  C   THR A  51      15.009 135.119  13.640  1.00 45.73           C
ATOM    188  O   THR A  51      16.068 134.598  13.997  1.00 45.17           O
ATOM    189  CB  THR A  51      13.044 133.784  12.900  1.00 47.09           C
ATOM    190  OG1 THR A  51      11.729 133.350  13.252  1.00 45.97           O
ATOM    191  CG2 THR A  51      13.818 132.544  12.567  1.00 43.64           C
ATOM    192  N   ILE A  52      14.981 136.207  12.882  1.00 42.12           N
ATOM    193  CA  ILE A  52      16.220 136.830  12.418  1.00 42.51           C
ATOM    194  C   ILE A  52      16.952 137.388  13.642  1.00 48.11           C
ATOM    195  O   ILE A  52      18.171 137.271  13.743  1.00 47.17           O
ATOM    196  CB  ILE A  52      15.953 137.912  11.326  1.00 45.49           C
ATOM    197  CG1 ILE A  52      15.304 137.259  10.089  1.00 45.54           C
ATOM    198  CG2 ILE A  52      17.268 138.570  10.876  1.00 46.39           C
ATOM    199  CD1 ILE A  52      14.823 138.218   8.998  1.00 50.24           C
ATOM    200  N   TRP A  53      16.216 137.900  14.621  1.00 46.26           N
ATOM    201  CA  TRP A  53      16.822 138.310  15.888  1.00 47.23           C
ATOM    202  C   TRP A  53      17.533 137.156  16.596  1.00 51.91           C
ATOM    203  O   TRP A  53      18.641 137.350  17.071  1.00 51.88           O
ATOM    204  CB  TRP A  53      15.781 138.945  16.819  1.00 46.88           C
ATOM    205  CG  TRP A  53      16.075 138.735  18.274  1.00 48.60           C
ATOM    206  CD1 TRP A  53      15.424 137.894  19.119  1.00 51.70           C
ATOM    207  CD2 TRP A  53      17.149 139.303  19.048  1.00 48.81           C
ATOM    208  NE1 TRP A  53      15.984 137.900  20.365  1.00 51.15           N
ATOM    209  CE2 TRP A  53      17.053 138.755  20.362  1.00 52.68           C
ATOM    210  CE3 TRP A  53      18.220 140.174  18.751  1.00 50.26           C
ATOM    211  CZ2 TRP A  53      17.966 139.085  21.384  1.00 52.16           C
ATOM    212  CZ3 TRP A  53      19.156 140.490  19.770  1.00 51.59           C
ATOM    213  CH2 TRP A  53      19.008 139.945  21.080  1.00 52.22           C
ATOM    214  N   TRP A  54      16.989 135.947  16.634  1.00 48.69           N
ATOM    215  CA  TRP A  54      17.723 134.849  17.269  1.00 48.54           C
ATOM    216  C   TRP A  54      19.013 134.497  16.548  1.00 51.01           C
ATOM    217  O   TRP A  54      20.036 134.243  17.181  1.00 49.76           O
ATOM    218  CB  TRP A  54      16.861 133.600  17.410  1.00 47.64           C
ATOM    219  CG  TRP A  54      16.193 133.627  18.733  1.00 49.00           C
ATOM    220  CD1 TRP A  54      15.001 134.194  19.031  1.00 51.93           C
ATOM    221  CD2 TRP A  54      16.738 133.182  19.989  1.00 49.11           C
ATOM    222  NE1 TRP A  54      14.755 134.151  20.374  1.00 51.41           N
ATOM    223  CE2 TRP A  54      15.793 133.521  20.998  1.00 52.99           C
ATOM    224  CE3 TRP A  54      17.947 132.564  20.374  1.00 50.49           C
ATOM    225  CZ2 TRP A  54      16.015 133.254  22.364  1.00 52.37           C
ATOM    226  CZ3 TRP A  54      18.172 132.288  21.752  1.00 51.86           C
ATOM    227  CH2 TRP A  54      17.196 132.636  22.729  1.00 52.49           C
ATOM    228  N   LEU A  55      19.007 134.557  15.227  1.00 47.34           N
ATOM    229  CA  LEU A  55      20.234 134.301  14.481  1.00 46.71           C
ATOM    230  C   LEU A  55      21.240 135.438  14.675  1.00 50.85           C
ATOM    231  O   LEU A  55      22.448 135.213  14.663  1.00 49.87           O
ATOM    232  CB  LEU A  55      19.919 134.101  12.998  1.00 46.45           C
ATOM    233  CG  LEU A  55      19.026 132.914  12.609  1.00 50.44           C
ATOM    234  CD1 LEU A  55      18.750 132.979  11.117  1.00 50.49           C
ATOM    235  CD2 LEU A  55      19.657 131.572  12.955  1.00 52.58           C
ATOM    236  N   PHE A  56      20.764 136.655  14.898  1.00 48.21           N
ATOM    237  CA  PHE A  56      21.641 137.778  15.236  1.00 48.22           C
ATOM    238  C   PHE A  56      22.240 137.574  16.625  1.00 52.86           C
ATOM    239  O   PHE A  56      23.449 137.673  16.822  1.00 52.48           O
ATOM    240  CB  PHE A  56      20.848 139.090  15.215  1.00 49.90           C
ATOM    241  CG  PHE A  56      21.695 140.314  15.409  1.00 51.36           C
ATOM    242  CD1 PHE A  56      22.340 140.913  14.311  1.00 54.20           C
ATOM    243  CD2 PHE A  56      21.828 140.899  16.682  1.00 53.44           C
ATOM    244  CE1 PHE A  56      23.089 142.096  14.468  1.00 54.72           C
ATOM    245  CE2 PHE A  56      22.576 142.091  16.853  1.00 55.95           C
ATOM    246  CZ  PHE A  56      23.196 142.697  15.736  1.00 53.77           C
ATOM    247  N   ARG A  57      21.384 137.236  17.579  1.00 49.91           N
ATOM    248  CA  ARG A  57      21.761 137.020  18.975  1.00 50.15           C
ATOM    249  C   ARG A  57      22.794 135.912  19.118  1.00 56.11           C
ATOM    250  O   ARG A  57      23.735 136.023  19.900  1.00 56.76           O
ATOM    251  CB  ARG A  57      20.492 136.633  19.743  1.00 49.06           C
ATOM    252  CG  ARG A  57      20.661 136.488  21.233  1.00 58.01           C
ATOM    253  CD  ARG A  57      19.481 135.737  21.824  1.00 66.63           C
ATOM    254  NE  ARG A  57      19.714 135.512  23.254  1.00 71.43           N
ATOM    255  CZ  ARG A  57      20.489 134.576  23.786  1.00 80.90           C
ATOM    256  NH1 ARG A  57      21.025 133.597  23.104  1.00 62.18           N
ATOM    257  NH2 ARG A  57      20.773 134.633  25.053  1.00 72.11           N
ATOM    258  N   ASP A  58      22.638 134.849  18.351  1.00 52.58           N
ATOM    259  CA  ASP A  58      23.555 133.711  18.419  1.00 51.70           C
ATOM    260  C   ASP A  58      24.808 133.918  17.559  1.00 54.49           C
ATOM    261  O   ASP A  58      25.719 133.082  17.546  1.00 53.99           O
ATOM    262  CB  ASP A  58      22.816 132.434  18.012  1.00 53.50           C
ATOM    263  CG  ASP A  58      21.830 131.955  19.073  1.00 67.52           C
ATOM    264  OD1 ASP A  58      21.867 132.423  20.239  1.00 68.61           O
ATOM    265  OD2 ASP A  58      21.048 131.028  18.774  1.00 75.39           O
ATOM    266  N   GLY A  59      24.882 135.048  16.867  1.00 50.79           N
ATOM    267  CA  GLY A  59      26.059 135.395  16.081  1.00 50.82           C
ATOM    268  C   GLY A  59      26.159 134.629  14.778  1.00 54.71           C
ATOM    269  O   GLY A  59      27.240 134.459  14.214  1.00 54.48           O
ATOM    270  N   LEU A  60      25.030 134.111  14.320  1.00 51.07           N
ATOM    271  CA  LEU A  60      24.977 133.246  13.143  1.00 50.40           C
ATOM    272  C   LEU A  60      24.710 134.028  11.865  1.00 54.72           C
ATOM    273  O   LEU A  60      25.148 133.625  10.790  1.00 54.58           O
ATOM    274  CB  LEU A  60      23.888 132.188  13.338  1.00 50.18           C
ATOM    275  CG  LEU A  60      24.060 131.257  14.547  1.00 54.25           C
ATOM    276  CD1 LEU A  60      22.840 130.364  14.687  1.00 54.10           C
ATOM    277  CD2 LEU A  60      25.323 130.403  14.440  1.00 55.77           C
ATOM    278  N   LEU A  61      24.041 135.168  11.976  1.00 51.49           N
ATOM    279  CA  LEU A  61      23.906 136.054  10.818  1.00 51.14           C
ATOM    280  C   LEU A  61      25.283 136.616  10.500  1.00 57.23           C
ATOM    281  O   LEU A  61      26.085 136.824  11.423  1.00 56.92           O
ATOM    282  CB  LEU A  61      22.992 137.250  11.089  1.00 50.50           C
ATOM    283  CG  LEU A  61      21.492 137.012  11.253  1.00 53.68           C
ATOM    284  CD1 LEU A  61      20.826 138.345  11.504  1.00 53.27           C
ATOM    285  CD2 LEU A  61      20.841 136.330  10.047  1.00 55.29           C
ATOM    286  N   PRO A  62      25.564 136.911   9.220  1.00 55.50           N
ATOM    287  CA  PRO A  62      26.868 137.521   8.946  1.00 55.45           C
ATOM    288  C   PRO A  62      26.955 138.925   9.548  1.00 60.04           C
ATOM    289  O   PRO A  62      25.946 139.553   9.879  1.00 59.58           O
ATOM    290  CB  PRO A  62      26.925 137.508   7.416  1.00 56.80           C
ATOM    291  CG  PRO A  62      25.533 137.613   6.998  1.00 60.82           C
ATOM    292  CD  PRO A  62      24.777 136.766   7.980  1.00 56.01           C
ATOM    293  N   GLU A  63      28.172 139.406   9.740  1.00 57.00           N
ATOM    294  CA  GLU A  63      28.422 140.668  10.434  1.00 57.50           C
ATOM    295  C   GLU A  63      27.736 141.856   9.775  1.00 60.34           C
ATOM    296  O   GLU A  63      27.051 142.636  10.430  1.00 60.09           O
ATOM    297  CB  GLU A  63      29.931 140.897  10.456  1.00 59.47           C
ATOM    298  CG  GLU A  63      30.393 142.160  11.149  1.00 76.10           C
ATOM    299  CD  GLU A  63      31.906 142.277  11.135  1.00112.93           C
ATOM    300  OE1 GLU A  63      32.606 141.309  10.776  1.00116.59           O
ATOM    301  OE2 GLU A  63      32.425 143.365  11.474  1.00112.70           O
ATOM    302  N   ASN A  64      27.892 141.968   8.466  1.00 55.48           N
ATOM    303  CA  ASN A  64      27.447 143.142   7.721  1.00 54.49           C
ATOM    304  C   ASN A  64      26.000 142.987   7.234  1.00 54.55           C
ATOM    305  O   ASN A  64      25.670 143.276   6.086  1.00 54.74           O
ATOM    306  CB  ASN A  64      28.424 143.377   6.564  1.00 57.63           C
ATOM    307  CG  ASN A  64      29.846 143.567   7.028  1.00 77.51           C
ATOM    308  OD1 ASN A  64      30.137 144.372   7.911  1.00 69.68           O
ATOM    309  ND2 ASN A  64      30.742 142.808   6.465  1.00 67.35           N
ATOM    310  N   THR A  65      25.138 142.486   8.106  1.00 47.95           N
ATOM    311  CA  THR A  65      23.711 142.336   7.803  1.00 46.82           C
ATOM    312  C   THR A  65      22.948 143.628   8.092  1.00 49.56           C
ATOM    313  O   THR A  65      23.039 144.171   9.191  1.00 49.00           O
ATOM    314  CB  THR A  65      23.063 141.226   8.668  1.00 49.52           C
ATOM    315  OG1 THR A  65      23.716 139.984   8.410  1.00 48.19           O
ATOM    316  CG2 THR A  65      21.602 141.006   8.331  1.00 43.45           C
ATOM    317  N   PHE A  66      22.138 144.074   7.143  1.00 45.22           N
ATOM    318  CA  PHE A  66      21.128 145.105   7.377  1.00 44.75           C
ATOM    319  C   PHE A  66      19.759 144.481   7.139  1.00 47.75           C
ATOM    320  O   PHE A  66      19.658 143.490   6.412  1.00 47.61           O
ATOM    321  CB  PHE A  66      21.307 146.267   6.404  1.00 46.85           C
ATOM    322  CG  PHE A  66      22.610 146.997   6.562  1.00 48.87           C
ATOM    323  CD1 PHE A  66      22.776 147.923   7.608  1.00 51.28           C
ATOM    324  CD2 PHE A  66      23.667 146.784   5.658  1.00 51.82           C
ATOM    325  CE1 PHE A  66      23.982 148.652   7.744  1.00 53.67           C
ATOM    326  CE2 PHE A  66      24.876 147.516   5.773  1.00 52.32           C
ATOM    327  CZ  PHE A  66      25.030 148.456   6.818  1.00 51.35           C
ATOM    328  N   ILE A  67      18.709 145.070   7.695  1.00 43.22           N
ATOM    329  CA  ILE A  67      17.336 144.634   7.433  1.00 42.48           C
ATOM    330  C   ILE A  67      16.539 145.865   7.018  1.00 48.19           C
ATOM    331  O   ILE A  67      16.560 146.865   7.730  1.00 47.79           O
ATOM    332  CB  ILE A  67      16.649 143.988   8.673  1.00 44.78           C
ATOM    333  CG1 ILE A  67      17.505 142.825   9.214  1.00 44.42           C
ATOM    334  CG2 ILE A  67      15.212 143.507   8.314  1.00 45.14           C
ATOM    335  CD1 ILE A  67      16.974 142.149  10.468  1.00 48.39           C
ATOM    336  N   VAL A  68      15.834 145.805   5.898  1.00 46.32           N
ATOM    337  CA  VAL A  68      14.971 146.906   5.469  1.00 46.80           C
ATOM    338  C   VAL A  68      13.527 146.408   5.425  1.00 53.06           C
ATOM    339  O   VAL A  68      13.200 145.465   4.707  1.00 52.59           O
ATOM    340  CB  VAL A  68      15.391 147.478   4.084  1.00 50.50           C
ATOM    341  CG1 VAL A  68      14.590 148.747   3.766  1.00 50.50           C
ATOM    342  CG2 VAL A  68      16.891 147.816   4.055  1.00 50.15           C
ATOM    343  N   GLY A  69      12.650 147.009   6.212  1.00 51.98           N
ATOM    344  CA  GLY A  69      11.244 146.643   6.152  1.00 53.08           C
ATOM    345  C   GLY A  69      10.545 147.448   5.074  1.00 60.69           C
ATOM    346  O   GLY A  69      10.904 148.605   4.876  1.00 61.07           O
ATOM    347  N   TYR A  70       9.554 146.880   4.401  1.00 59.28           N
ATOM    348  CA  TYR A  70       8.774 147.613   3.402  1.00 59.52           C
ATOM    349  C   TYR A  70       7.305 147.222   3.500  1.00 65.24           C
ATOM    350  O   TYR A  70       6.979 146.028   3.481  1.00 64.63           O
ATOM    351  CB  TYR A  70       9.310 147.297   2.003  1.00 60.24           C
ATOM    352  CG  TYR A  70       8.675 148.076   0.860  1.00 61.55           C
ATOM    353  CD1 TYR A  70       7.527 147.595   0.195  1.00 61.71           C
ATOM    354  CD2 TYR A  70       9.265 149.266   0.391  1.00 63.45           C
ATOM    355  CE1 TYR A  70       7.042 148.239  -0.985  1.00 62.26           C
ATOM    356  CE2 TYR A  70       8.794 149.902  -0.789  1.00 63.58           C
ATOM    357  CZ  TYR A  70       7.711 149.363  -1.481  1.00 69.47           C
ATOM    358  OH  TYR A  70       7.310 149.966  -2.645  1.00 70.35           O
ATOM    359  N   ALA A  71       6.426 148.206   3.632  1.00 63.48           N
ATOM    360  CA  ALA A  71       4.981 147.985   3.647  1.00 63.98           C
ATOM    361  C   ALA A  71       4.305 149.324   3.344  1.00 69.16           C
ATOM    362  O   ALA A  71       4.986 150.351   3.303  1.00 68.70           O
ATOM    363  CB  ALA A  71       4.517 147.434   5.003  1.00 64.76           C
ATOM    364  N   ARG A  72       2.990 149.324   3.162  1.00 66.76           N
ATOM    365  CA  ARG A  72       2.242 150.552   2.861  1.00 66.93           C
ATOM    366  C   ARG A  72       2.219 151.495   4.053  1.00 71.48           C
ATOM    367  O   ARG A  72       2.274 152.718   3.898  1.00 70.95           O
ATOM    368  CB  ARG A  72       0.807 150.170   2.509  1.00 66.47           C
ATOM    369  CG  ARG A  72      -0.071 151.294   2.023  1.00 75.39           C
ATOM    370  CD  ARG A  72      -1.465 150.781   1.697  1.00 82.93           C
ATOM    371  NE  ARG A  72      -2.213 150.381   2.897  1.00 90.77           N
ATOM    372  CZ  ARG A  72      -3.440 149.879   2.925  1.00107.19           C
ATOM    373  NH1 ARG A  72      -4.182 149.706   1.864  1.00 95.22           N
ATOM    374  NH2 ARG A  72      -3.944 149.535   4.072  1.00 94.68           N
ATOM    375  N   SER A  73       2.118 150.921   5.239  1.00 67.98           N
ATOM    376  CA  SER A  73       2.112 151.697   6.474  1.00 67.73           C
ATOM    377  C   SER A  73       3.369 152.553   6.591  1.00 71.21           C
ATOM    378  O   SER A  73       4.461 152.104   6.268  1.00 71.52           O
ATOM    379  CB  SER A  73       2.040 150.744   7.663  1.00 71.11           C
ATOM    380  OG  SER A  73       0.835 149.997   7.632  1.00 79.47           O
ATOM    381  N   ARG A  74       3.242 153.783   7.063  1.00 65.66           N
ATOM    382  CA  ARG A  74       4.399 154.659   7.242  1.00 63.98           C
ATOM    383  C   ARG A  74       4.830 154.529   8.691  1.00 63.02           C
ATOM    384  O   ARG A  74       4.165 155.039   9.593  1.00 62.63           O
ATOM    385  CB  ARG A  74       4.032 156.099   6.873  1.00 64.66           C
ATOM    386  CG  ARG A  74       5.204 157.056   6.920  1.00 78.99           C
ATOM    387  CD  ARG A  74       4.770 158.473   6.570  1.00 93.64           C
ATOM    388  NE  ARG A  74       5.889 159.410   6.744  1.00109.01           N
ATOM    389  CZ  ARG A  74       6.271 159.972   7.883  1.00128.24           C
ATOM    390  NH1 ARG A  74       5.664 159.787   9.024  1.00118.98           N
ATOM    391  NH2 ARG A  74       7.327 160.730   7.886  1.00115.51           N
ATOM    392  N   LEU A  75       5.906 153.794   8.918  1.00 55.10           N
ATOM    393  CA  LEU A  75       6.344 153.416  10.260  1.00 52.82           C
ATOM    394  C   LEU A  75       7.800 153.784  10.482  1.00 55.53           C
ATOM    395  O   LEU A  75       8.510 154.158   9.548  1.00 56.55           O
ATOM    396  CB  LEU A  75       6.181 151.905  10.449  1.00 52.21           C
ATOM    397  CG  LEU A  75       4.760 151.338  10.329  1.00 56.27           C
ATOM    398  CD1 LEU A  75       4.824 149.828  10.396  1.00 55.66           C
ATOM    399  CD2 LEU A  75       3.824 151.852  11.422  1.00 59.44           C
ATOM    400  N   THR A  76       8.230 153.658  11.725  1.00 48.81           N
ATOM    401  CA  THR A  76       9.612 153.874  12.135  1.00 47.34           C
ATOM    402  C   THR A  76      10.130 152.547  12.666  1.00 48.70           C
ATOM    403  O   THR A  76       9.337 151.654  12.966  1.00 48.25           O
ATOM    404  CB  THR A  76       9.678 154.881  13.297  1.00 54.38           C
ATOM    405  OG1 THR A  76       8.971 154.346  14.417  1.00 53.71           O
ATOM    406  CG2 THR A  76       9.026 156.197  12.935  1.00 50.67           C
ATOM    407  N   VAL A  77      11.434 152.404  12.859  1.00 43.05           N
ATOM    408  CA  VAL A  77      11.962 151.171  13.446  1.00 41.62           C
ATOM    409  C   VAL A  77      11.575 151.057  14.918  1.00 48.10           C
ATOM    410  O   VAL A  77      11.520 149.961  15.478  1.00 48.65           O
ATOM    411  CB  VAL A  77      13.498 151.038  13.268  1.00 43.97           C
ATOM    412  CG1 VAL A  77      13.852 151.059  11.785  1.00 43.47           C
ATOM    413  CG2 VAL A  77      14.278 152.138  14.007  1.00 43.71           C
ATOM    414  N   ALA A  78      11.233 152.183  15.531  1.00 45.14           N
ATOM    415  CA  ALA A  78      10.768 152.178  16.907  1.00 44.84           C
ATOM    416  C   ALA A  78       9.409 151.476  16.973  1.00 49.82           C
ATOM    417  O   ALA A  78       9.166 150.683  17.877  1.00 50.22           O
ATOM    418  CB  ALA A  78      10.677 153.615  17.439  1.00 45.53           C
ATOM    419  N   ASP A  79       8.551 151.730  15.992  1.00 46.33           N
ATOM    420  CA  ASP A  79       7.224 151.107  15.946  1.00 45.94           C
ATOM    421  C   ASP A  79       7.352 149.603  15.763  1.00 50.27           C
ATOM    422  O   ASP A  79       6.638 148.826  16.405  1.00 49.76           O
ATOM    423  CB  ASP A  79       6.388 151.627  14.771  1.00 47.59           C
ATOM    424  CG  ASP A  79       6.080 153.098  14.876  1.00 62.06           C
ATOM    425  OD1 ASP A  79       5.605 153.573  15.927  1.00 71.33           O
ATOM    426  OD2 ASP A  79       6.330 153.818  13.884  1.00 62.75           O
ATOM    427  N   ILE A  80       8.298 149.211  14.915  1.00 46.95           N
ATOM    428  CA  ILE A  80       8.559 147.797  14.635  1.00 46.25           C
ATOM    429  C   ILE A  80       8.939 147.128  15.946  1.00 50.80           C
ATOM    430  O   ILE A  80       8.408 146.068  16.289  1.00 51.30           O
ATOM    431  CB  ILE A  80       9.728 147.584  13.610  1.00 48.97           C
ATOM    432  CG1 ILE A  80       9.376 148.195  12.241  1.00 49.47           C
ATOM    433  CG2 ILE A  80      10.105 146.077  13.495  1.00 49.88           C
ATOM    434  CD1 ILE A  80      10.529 148.232  11.224  1.00 59.23           C
ATOM    435  N   ARG A  81       9.841 147.741  16.701  1.00 46.53           N
ATOM    436  CA  ARG A  81      10.300 147.118  17.939  1.00 46.30           C
ATOM    437  C   ARG A  81       9.172 147.000  18.943  1.00 51.46           C
ATOM    438  O   ARG A  81       8.985 145.936  19.505  1.00 51.62           O
ATOM    439  CB  ARG A  81      11.464 147.899  18.546  1.00 45.02           C
ATOM    440  CG  ARG A  81      12.126 147.179  19.708  1.00 52.66           C
ATOM    441  CD  ARG A  81      13.328 147.961  20.168  1.00 62.82           C
ATOM    442  NE  ARG A  81      13.894 147.422  21.411  1.00 66.72           N
ATOM    443  CZ  ARG A  81      14.903 147.939  22.092  1.00 77.35           C
ATOM    444  NH1 ARG A  81      15.587 148.976  21.689  1.00 62.73           N
ATOM    445  NH2 ARG A  81      15.170 147.431  23.258  1.00 61.75           N
ATOM    446  N   LYS A  82       8.371 148.038  19.125  1.00 47.87           N
ATOM    447  CA  LYS A  82       7.313 147.994  20.140  1.00 47.72           C
ATOM    448  C   LYS A  82       6.290 146.891  19.901  1.00 51.10           C
ATOM    449  O   LYS A  82       5.760 146.327  20.860  1.00 50.61           O
ATOM    450  CB  LYS A  82       6.632 149.359  20.244  1.00 50.54           C
ATOM    451  CG  LYS A  82       7.561 150.425  20.813  1.00 66.73           C
ATOM    452  CD  LYS A  82       6.952 151.809  20.745  1.00 76.76           C
ATOM    453  CE  LYS A  82       8.000 152.850  21.123  1.00 81.82           C
ATOM    454  NZ  LYS A  82       7.457 154.239  21.046  1.00 89.15           N
ATOM    455  N   GLN A  83       6.044 146.542  18.647  1.00 47.29           N
ATOM    456  CA  GLN A  83       5.129 145.442  18.342  1.00 46.78           C
ATOM    457  C   GLN A  83       5.780 144.058  18.225  1.00 51.14           C
ATOM    458  O   GLN A  83       5.111 143.056  18.472  1.00 50.98           O
ATOM    459  CB  GLN A  83       4.381 145.741  17.045  1.00 48.06           C
ATOM    460  CG  GLN A  83       3.526 147.002  17.081  1.00 67.40           C
ATOM    461  CD  GLN A  83       2.506 147.002  18.200  1.00 88.90           C
ATOM    462  OE1 GLN A  83       1.715 146.073  18.356  1.00 86.92           O
ATOM    463  NE2 GLN A  83       2.526 148.035  18.997  1.00 76.62           N
ATOM    464  N   SER A  84       7.050 143.970  17.847  1.00 47.82           N
ATOM    465  CA  SER A  84       7.712 142.664  17.688  1.00 47.20           C
ATOM    466  C   SER A  84       8.494 142.196  18.920  1.00 51.21           C
ATOM    467  O   SER A  84       8.679 140.999  19.128  1.00 51.29           O
ATOM    468  CB  SER A  84       8.627 142.682  16.462  1.00 50.20           C
ATOM    469  OG  SER A  84       9.623 143.687  16.564  1.00 59.68           O
ATOM    470  N   GLU A  85       8.897 143.114  19.789  1.00 47.51           N
ATOM    471  CA  GLU A  85       9.613 142.756  21.017  1.00 47.35           C
ATOM    472  C   GLU A  85       8.912 141.792  21.988  1.00 51.76           C
ATOM    473  O   GLU A  85       9.597 140.945  22.578  1.00 52.18           O
ATOM    474  CB  GLU A  85      10.078 144.027  21.740  1.00 48.84           C
ATOM    475  CG  GLU A  85      11.162 143.823  22.783  1.00 62.22           C
ATOM    476  CD  GLU A  85      11.668 145.140  23.349  1.00 93.15           C
ATOM    477  OE1 GLU A  85      12.872 145.433  23.212  1.00 94.03           O
ATOM    478  OE2 GLU A  85      10.894 145.894  23.969  1.00 85.95           O
ATOM    479  N   PRO A  86       7.566 141.817  22.130  1.00 47.09           N
ATOM    480  CA  PRO A  86       7.041 140.732  22.973  1.00 46.50           C
ATOM    481  C   PRO A  86       7.104 139.315  22.387  1.00 52.35           C
ATOM    482  O   PRO A  86       6.728 138.357  23.064  1.00 53.02           O
ATOM    483  CB  PRO A  86       5.593 141.163  23.206  1.00 47.67           C
ATOM    484  CG  PRO A  86       5.232 141.870  21.985  1.00 51.82           C
ATOM    485  CD  PRO A  86       6.455 142.681  21.677  1.00 47.08           C
ATOM    486  N   PHE A  87       7.603 139.152  21.167  1.00 48.75           N
ATOM    487  CA  PHE A  87       7.803 137.832  20.566  1.00 48.08           C
ATOM    488  C   PHE A  87       9.283 137.469  20.443  1.00 57.33           C
ATOM    489  O   PHE A  87       9.627 136.392  19.963  1.00 57.50           O
ATOM    490  CB  PHE A  87       7.129 137.811  19.194  1.00 48.31           C
ATOM    491  CG  PHE A  87       5.680 138.191  19.249  1.00 48.47           C
ATOM    492  CD1 PHE A  87       4.727 137.278  19.735  1.00 49.52           C
ATOM    493  CD2 PHE A  87       5.265 139.479  18.865  1.00 50.59           C
ATOM    494  CE1 PHE A  87       3.372 137.658  19.882  1.00 51.61           C
ATOM    495  CE2 PHE A  87       3.916 139.876  19.011  1.00 50.87           C
ATOM    496  CZ  PHE A  87       2.970 138.966  19.535  1.00 49.37           C
ATOM    497  N   PHE A  88      10.180 138.356  20.858  1.00 56.92           N
ATOM    498  CA  PHE A  88      11.615 138.108  20.681  1.00 58.24           C
ATOM    499  C   PHE A  88      12.205 137.008  21.558  1.00 65.91           C
ATOM    500  O   PHE A  88      13.255 136.484  21.197  1.00 65.98           O
ATOM    501  CB  PHE A  88      12.449 139.372  20.931  1.00 60.11           C
ATOM    502  CG  PHE A  88      12.358 140.429  19.854  1.00 61.83           C
ATOM    503  CD1 PHE A  88      11.838 140.175  18.569  1.00 64.75           C
ATOM    504  CD2 PHE A  88      12.846 141.715  20.135  1.00 63.91           C
ATOM    505  CE1 PHE A  88      11.774 141.190  17.594  1.00 65.40           C
ATOM    506  CE2 PHE A  88      12.776 142.749  19.173  1.00 66.57           C
ATOM    507  CZ  PHE A  88      12.230 142.481  17.901  1.00 64.40           C
ATOM    508  N   LYS A  89      11.574 136.668  22.679  1.00 64.73           N
ATOM    509  CA  LYS A  89      12.116 135.740  23.695  1.00 65.61           C
ATOM    510  C   LYS A  89      13.437 136.308  24.212  1.00 71.00           C
ATOM    511  O   LYS A  89      14.375 135.587  24.571  1.00 70.74           O
ATOM    512  CB  LYS A  89      12.268 134.302  23.166  1.00 68.40           C
ATOM    513  CG  LYS A  89      11.008 133.723  22.525  1.00 81.66           C
ATOM    514  CD  LYS A  89      11.302 132.406  21.821  1.00 85.17           C
ATOM    515  CE  LYS A  89      10.087 131.958  21.015  1.00 81.90           C
ATOM    516  NZ  LYS A  89      10.381 130.718  20.230  1.00 79.30           N
ATOM    517  N   ALA A  90      13.511 137.630  24.196  1.00 68.31           N
ATOM    518  CA  ALA A  90      14.696 138.355  24.619  1.00 68.35           C
ATOM    519  C   ALA A  90      14.636 138.394  26.140  1.00 73.09           C
ATOM    520  O   ALA A  90      13.550 138.377  26.728  1.00 74.12           O
ATOM    521  CB  ALA A  90      14.698 139.765  24.036  1.00 69.03           C
ATOM    522  N   THR A  91      15.786 138.492  26.775  1.00 68.72           N
ATOM    523  CA  THR A  91      15.875 138.571  28.226  1.00 68.14           C
ATOM    524  C   THR A  91      16.467 139.944  28.536  1.00 71.87           C
ATOM    525  O   THR A  91      17.052 140.562  27.639  1.00 71.63           O
ATOM    526  CB  THR A  91      16.772 137.427  28.729  1.00 73.59           C
ATOM    527  OG1 THR A  91      18.016 137.484  28.031  1.00 73.72           O
ATOM    528  CG2 THR A  91      16.152 136.071  28.436  1.00 70.85           C
ATOM    529  N   PRO A  92      16.348 140.440  29.785  1.00 67.93           N
ATOM    530  CA  PRO A  92      16.939 141.750  30.110  1.00 67.03           C
ATOM    531  C   PRO A  92      18.448 141.820  29.913  1.00 68.64           C
ATOM    532  O   PRO A  92      19.033 142.875  29.706  1.00 67.64           O
ATOM    533  CB  PRO A  92      16.609 141.912  31.597  1.00 68.68           C
ATOM    534  CG  PRO A  92      15.417 141.098  31.789  1.00 73.12           C
ATOM    535  CD  PRO A  92      15.677 139.878  30.970  1.00 68.40           C
ATOM    536  N   GLU A  93      19.072 140.656  29.911  1.00 64.19           N
ATOM    537  CA  GLU A  93      20.486 140.500  29.620  1.00 63.52           C
ATOM    538  C   GLU A  93      20.868 140.999  28.224  1.00 65.25           C
ATOM    539  O   GLU A  93      21.995 141.446  27.999  1.00 65.61           O
ATOM    540  CB  GLU A  93      20.728 139.000  29.728  1.00 65.16           C
ATOM    541  CG  GLU A  93      22.148 138.523  29.652  1.00 79.37           C
ATOM    542  CD  GLU A  93      22.235 137.041  29.988  1.00111.42           C
ATOM    543  OE1 GLU A  93      21.194 136.340  30.023  1.00111.89           O
ATOM    544  OE2 GLU A  93      23.350 136.559  30.286  1.00109.27           O
ATOM    545  N   GLU A  94      19.922 140.944  27.298  1.00 59.61           N
ATOM    546  CA  GLU A  94      20.167 141.198  25.879  1.00 58.70           C
ATOM    547  C   GLU A  94      19.621 142.541  25.379  1.00 61.12           C
ATOM    548  O   GLU A  94      19.575 142.785  24.175  1.00 60.45           O
ATOM    549  CB  GLU A  94      19.554 140.050  25.065  1.00 59.98           C
ATOM    550  CG  GLU A  94      20.031 138.642  25.448  1.00 65.84           C
ATOM    551  CD  GLU A  94      21.497 138.373  25.130  1.00 70.57           C
ATOM    552  OE1 GLU A  94      22.414 138.949  25.752  1.00 49.37           O
ATOM    553  OE2 GLU A  94      21.755 137.544  24.241  1.00 59.67           O
ATOM    554  N   LYS A  95      19.227 143.433  26.282  1.00 57.10           N
ATOM    555  CA  LYS A  95      18.640 144.724  25.883  1.00 56.49           C
ATOM    556  C   LYS A  95      19.496 145.570  24.943  1.00 58.00           C
ATOM    557  O   LYS A  95      18.961 146.243  24.059  1.00 57.42           O
ATOM    558  CB  LYS A  95      18.348 145.589  27.112  1.00 59.35           C
ATOM    559  CG  LYS A  95      17.217 145.133  28.010  1.00 79.56           C
ATOM    560  CD  LYS A  95      17.119 146.078  29.211  1.00 89.81           C
ATOM    561  CE  LYS A  95      16.144 145.604  30.285  1.00 95.28           C
ATOM    562  NZ  LYS A  95      14.731 145.438  29.816  1.00 98.30           N
ATOM    563  N   LEU A  96      20.811 145.566  25.092  1.00 52.98           N
ATOM    564  CA  LEU A  96      21.660 146.356  24.198  1.00 52.44           C
ATOM    565  C   LEU A  96      21.946 145.606  22.907  1.00 56.21           C
ATOM    566  O   LEU A  96      22.178 146.228  21.878  1.00 56.70           O
ATOM    567  CB  LEU A  96      22.969 146.768  24.878  1.00 52.26           C
ATOM    568  CG  LEU A  96      22.840 147.762  26.044  1.00 55.52           C
ATOM    569  CD1 LEU A  96      24.191 147.954  26.705  1.00 54.79           C
ATOM    570  CD2 LEU A  96      22.317 149.132  25.594  1.00 55.77           C
ATOM    571  N   LYS A  97      21.830 144.284  22.906  1.00 51.36           N
ATOM    572  CA  LYS A  97      21.939 143.540  21.645  1.00 50.51           C
ATOM    573  C   LYS A  97      20.718 143.815  20.788  1.00 53.66           C
ATOM    574  O   LYS A  97      20.805 143.829  19.570  1.00 53.26           O
ATOM    575  CB  LYS A  97      22.031 142.031  21.844  1.00 52.34           C
ATOM    576  CG  LYS A  97      23.286 141.535  22.516  1.00 57.58           C
ATOM    577  CD  LYS A  97      23.271 140.024  22.438  1.00 61.50           C
ATOM    578  CE  LYS A  97      24.454 139.399  23.148  1.00 67.45           C
ATOM    579  NZ  LYS A  97      24.356 137.907  23.065  1.00 74.61           N
ATOM    580  N   LEU A  98      19.583 144.076  21.417  1.00 49.18           N
ATOM    581  CA  LEU A  98      18.396 144.481  20.667  1.00 48.82           C
ATOM    582  C   LEU A  98      18.617 145.836  20.013  1.00 50.71           C
ATOM    583  O   LEU A  98      18.190 146.060  18.893  1.00 50.16           O
ATOM    584  CB  LEU A  98      17.167 144.550  21.574  1.00 49.12           C
ATOM    585  CG  LEU A  98      16.681 143.217  22.158  1.00 53.74           C
ATOM    586  CD1 LEU A  98      15.596 143.478  23.183  1.00 53.65           C
ATOM    587  CD2 LEU A  98      16.143 142.308  21.064  1.00 56.05           C
ATOM    588  N   GLU A  99      19.324 146.740  20.670  1.00 46.23           N
ATOM    589  CA  GLU A  99      19.646 148.016  20.031  1.00 45.67           C
ATOM    590  C   GLU A  99      20.678 147.840  18.926  1.00 48.11           C
ATOM    591  O   GLU A  99      20.633 148.537  17.917  1.00 47.05           O
ATOM    592  CB  GLU A  99      20.197 149.022  21.033  1.00 46.92           C
ATOM    593  CG  GLU A  99      19.185 149.457  22.060  1.00 58.05           C
ATOM    594  CD  GLU A  99      19.718 150.545  22.969  1.00 90.90           C
ATOM    595  OE1 GLU A  99      20.751 151.178  22.666  1.00 84.52           O
ATOM    596  OE2 GLU A  99      19.085 150.788  24.019  1.00 94.25           O
ATOM    597  N   ASP A 100      21.601 146.906  19.097  1.00 44.35           N
ATOM    598  CA  ASP A 100      22.601 146.597  18.074  1.00 44.44           C
ATOM    599  C   ASP A 100      21.930 146.023  16.822  1.00 49.33           C
ATOM    600  O   ASP A 100      22.286 146.347  15.690  1.00 49.21           O
ATOM    601  CB  ASP A 100      23.600 145.588  18.646  1.00 46.15           C
ATOM    602  CG  ASP A 100      24.869 145.486  17.829  1.00 53.07           C
ATOM    603  OD1 ASP A 100      25.468 146.539  17.530  1.00 53.55           O
ATOM    604  OD2 ASP A 100      25.331 144.363  17.535  1.00 56.97           O
ATOM    605  N   PHE A 101      20.907 145.212  17.051  1.00 46.09           N
ATOM    606  CA  PHE A 101      20.072 144.652  15.992  1.00 45.72           C
ATOM    607  C   PHE A 101      19.262 145.751  15.313  1.00 49.84           C
ATOM    608  O   PHE A 101      19.280 145.892  14.092  1.00 49.48           O
ATOM    609  CB  PHE A 101      19.155 143.597  16.630  1.00 47.34           C
ATOM    610  CG  PHE A 101      18.218 142.912  15.672  1.00 48.61           C
ATOM    611  CD1 PHE A 101      18.717 142.076  14.660  1.00 50.96           C
ATOM    612  CD2 PHE A 101      16.830 143.053  15.818  1.00 50.28           C
ATOM    613  CE1 PHE A 101      17.840 141.354  13.820  1.00 51.72           C
ATOM    614  CE2 PHE A 101      15.931 142.354  14.972  1.00 52.70           C
ATOM    615  CZ  PHE A 101      16.439 141.494  13.973  1.00 50.67           C
ATOM    616  N   PHE A 102      18.579 146.579  16.089  1.00 46.79           N
ATOM    617  CA  PHE A 102      17.743 147.633  15.518  1.00 46.93           C
ATOM    618  C   PHE A 102      18.484 148.808  14.894  1.00 50.01           C
ATOM    619  O   PHE A 102      17.936 149.463  14.016  1.00 49.61           O
ATOM    620  CB  PHE A 102      16.710 148.122  16.530  1.00 49.04           C
ATOM    621  CG  PHE A 102      15.432 147.339  16.473  1.00 51.16           C
ATOM    622  CD1 PHE A 102      15.315 146.093  17.106  1.00 54.98           C
ATOM    623  CD2 PHE A 102      14.360 147.819  15.704  1.00 53.61           C
ATOM    624  CE1 PHE A 102      14.168 145.293  16.919  1.00 56.18           C
ATOM    625  CE2 PHE A 102      13.204 147.031  15.503  1.00 56.68           C
ATOM    626  CZ  PHE A 102      13.110 145.756  16.105  1.00 55.07           C
ATOM    627  N   ALA A 103      19.747 149.025  15.231  1.00 46.37           N
ATOM    628  CA  ALA A 103      20.561 150.021  14.530  1.00 45.55           C
ATOM    629  C   ALA A 103      20.769 149.614  13.063  1.00 48.55           C
ATOM    630  O   ALA A 103      20.955 150.450  12.176  1.00 48.08           O
ATOM    631  CB  ALA A 103      21.911 150.174  15.238  1.00 46.02           C
ATOM    632  N   ARG A 104      20.725 148.314  12.809  1.00 44.47           N
ATOM    633  CA  ARG A 104      20.886 147.764  11.460  1.00 44.06           C
ATOM    634  C   ARG A 104      19.543 147.575  10.763  1.00 48.72           C
ATOM    635  O   ARG A 104      19.494 147.175   9.598  1.00 47.63           O
ATOM    636  CB  ARG A 104      21.628 146.432  11.559  1.00 43.47           C
ATOM    637  CG  ARG A 104      23.054 146.578  12.053  1.00 49.36           C
ATOM    638  CD  ARG A 104      23.680 145.222  12.316  1.00 55.41           C
ATOM    639  NE  ARG A 104      25.096 145.334  12.680  1.00 60.55           N
ATOM    640  CZ  ARG A 104      26.118 145.457  11.845  1.00 82.30           C
ATOM    641  NH1 ARG A 104      26.009 145.573  10.546  1.00 77.65           N
ATOM    642  NH2 ARG A 104      27.310 145.485  12.352  1.00 68.51           N
ATOM    643  N   ASN A 105      18.460 147.906  11.448  1.00 47.15           N
ATOM    644  CA  ASN A 105      17.127 147.853  10.850  1.00 47.85           C
ATOM    645  C   ASN A 105      16.843 149.237  10.279  1.00 53.68           C
ATOM    646  O   ASN A 105      17.283 150.242  10.835  1.00 54.09           O
ATOM    647  CB  ASN A 105      16.035 147.498  11.873  1.00 48.98           C
ATOM    648  CG  ASN A 105      16.122 146.071  12.355  1.00 65.13           C
ATOM    649  OD1 ASN A 105      16.906 145.284  11.867  1.00 64.74           O
ATOM    650  ND2 ASN A 105      15.311 145.720  13.311  1.00 49.51           N
ATOM    651  N   SER A 106      16.072 149.296   9.209  1.00 50.85           N
ATOM    652  CA  SER A 106      15.580 150.546   8.641  1.00 51.31           C
ATOM    653  C   SER A 106      14.252 150.204   7.978  1.00 57.98           C
ATOM    654  O   SER A 106      13.873 149.029   7.936  1.00 58.69           O
ATOM    655  CB  SER A 106      16.586 151.109   7.647  1.00 54.97           C
ATOM    656  OG  SER A 106      16.895 150.156   6.649  1.00 65.00           O
ATOM    657  N   TYR A 107      13.515 151.201   7.511  1.00 55.47           N
ATOM    658  CA  TYR A 107      12.182 150.987   6.962  1.00 55.71           C
ATOM    659  C   TYR A 107      11.892 151.946   5.810  1.00 60.74           C
ATOM    660  O   TYR A 107      12.223 153.129   5.889  1.00 61.41           O
ATOM    661  CB  TYR A 107      11.170 151.208   8.087  1.00 57.19           C
ATOM    662  CG  TYR A 107       9.756 150.853   7.704  1.00 59.27           C
ATOM    663  CD1 TYR A 107       9.273 149.543   7.893  1.00 61.17           C
ATOM    664  CD2 TYR A 107       8.893 151.819   7.151  1.00 60.23           C
ATOM    665  CE1 TYR A 107       7.929 149.220   7.592  1.00 61.78           C
ATOM    666  CE2 TYR A 107       7.564 151.487   6.812  1.00 61.19           C
ATOM    667  CZ  TYR A 107       7.092 150.199   7.067  1.00 68.19           C
ATOM    668  OH  TYR A 107       5.790 149.885   6.829  1.00 68.51           O
ATOM    669  N   VAL A 108      11.262 151.447   4.756  1.00 57.14           N
ATOM    670  CA  VAL A 108      10.840 152.269   3.622  1.00 56.52           C
ATOM    671  C   VAL A 108       9.340 152.070   3.435  1.00 61.93           C
ATOM    672  O   VAL A 108       8.879 150.961   3.190  1.00 62.75           O
ATOM    673  CB  VAL A 108      11.607 151.900   2.324  1.00 59.16           C
ATOM    674  CG1 VAL A 108      11.131 152.750   1.134  1.00 58.88           C
ATOM    675  CG2 VAL A 108      13.117 152.097   2.517  1.00 58.68           C
ATOM    676  N   ALA A 109       8.564 153.135   3.571  1.00 57.89           N
ATOM    677  CA  ALA A 109       7.134 153.040   3.300  1.00 57.49           C
ATOM    678  C   ALA A 109       6.942 153.036   1.778  1.00 61.70           C
ATOM    679  O   ALA A 109       7.567 153.833   1.063  1.00 61.53           O
ATOM    680  CB  ALA A 109       6.393 154.210   3.939  1.00 58.09           C
ATOM    681  N   GLY A 110       6.075 152.172   1.275  1.00 58.85           N
ATOM    682  CA  GLY A 110       5.837 152.125  -0.155  1.00 59.19           C
ATOM    683  C   GLY A 110       4.729 151.193  -0.590  1.00 63.60           C
ATOM    684  O   GLY A 110       4.256 150.362   0.177  1.00 63.27           O
ATOM    685  N   GLN A 111       4.289 151.339  -1.830  1.00 59.72           N
ATOM    686  CA  GLN A 111       3.182 150.540  -2.339  1.00 59.35           C
ATOM    687  C   GLN A 111       3.739 149.305  -3.038  1.00 62.24           C
ATOM    688  O   GLN A 111       4.842 149.339  -3.582  1.00 61.76           O
ATOM    689  CB  GLN A 111       2.342 151.343  -3.329  1.00 60.90           C
ATOM    690  CG  GLN A 111       1.921 152.737  -2.876  1.00 84.66           C
ATOM    691  CD  GLN A 111       1.112 152.733  -1.601  1.00115.02           C
ATOM    692  OE1 GLN A 111       0.234 151.895  -1.397  1.00112.41           O
ATOM    693  NE2 GLN A 111       1.384 153.667  -0.737  1.00110.89           N
ATOM    694  N   TYR A 112       2.989 148.217  -3.056  1.00 58.21           N
ATOM    695  CA  TYR A 112       3.504 146.954  -3.578  1.00 58.03           C
ATOM    696  C   TYR A 112       3.495 146.813  -5.096  1.00 62.99           C
ATOM    697  O   TYR A 112       4.039 145.848  -5.630  1.00 62.54           O
ATOM    698  CB  TYR A 112       2.723 145.799  -2.974  1.00 58.79           C
ATOM    699  CG  TYR A 112       2.691 145.869  -1.469  1.00 59.84           C
ATOM    700  CD1 TYR A 112       3.864 145.684  -0.705  1.00 60.57           C
ATOM    701  CD2 TYR A 112       1.488 146.154  -0.799  1.00 61.42           C
ATOM    702  CE1 TYR A 112       3.826 145.789   0.711  1.00 61.50           C
ATOM    703  CE2 TYR A 112       1.453 146.266   0.607  1.00 61.61           C
ATOM    704  CZ  TYR A 112       2.611 146.061   1.348  1.00 68.23           C
ATOM    705  OH  TYR A 112       2.532 146.121   2.710  1.00 68.24           O
ATOM    706  N   ASP A 113       2.918 147.784  -5.790  1.00 60.60           N
ATOM    707  CA  ASP A 113       2.935 147.808  -7.254  1.00 61.15           C
ATOM    708  C   ASP A 113       3.226 149.208  -7.802  1.00 66.97           C
ATOM    709  O   ASP A 113       2.733 149.603  -8.859  1.00 66.61           O
ATOM    710  CB  ASP A 113       1.606 147.277  -7.793  1.00 63.17           C
ATOM    711  CG  ASP A 113       1.693 146.808  -9.242  1.00 74.26           C
ATOM    712  OD1 ASP A 113       2.796 146.703  -9.826  1.00 76.23           O
ATOM    713  OD2 ASP A 113       0.621 146.490  -9.811  1.00 79.06           O
ATOM    714  N   ASP A 114       4.002 149.986  -7.059  1.00 64.59           N
ATOM    715  CA  ASP A 114       4.399 151.335  -7.488  1.00 64.48           C
ATOM    716  C   ASP A 114       5.906 151.413  -7.641  1.00 68.56           C
ATOM    717  O   ASP A 114       6.649 151.446  -6.657  1.00 68.75           O
ATOM    718  CB  ASP A 114       3.960 152.393  -6.482  1.00 66.22           C
ATOM    719  CG  ASP A 114       4.380 153.797  -6.876  1.00 78.89           C
ATOM    720  OD1 ASP A 114       4.739 154.062  -8.043  1.00 86.46           O
ATOM    721  OD2 ASP A 114       4.329 154.682  -5.994  1.00 79.96           O
ATOM    722  N   ALA A 115       6.352 151.474  -8.887  1.00 64.73           N
ATOM    723  CA  ALA A 115       7.773 151.534  -9.196  1.00 65.01           C
ATOM    724  C   ALA A 115       8.458 152.720  -8.516  1.00 69.66           C
ATOM    725  O   ALA A 115       9.618 152.625  -8.141  1.00 69.73           O
ATOM    726  CB  ALA A 115       7.955 151.612 -10.704  1.00 65.82           C
ATOM    727  N   ALA A 116       7.748 153.821  -8.308  1.00 65.75           N
ATOM    728  CA  ALA A 116       8.352 154.982  -7.667  1.00 65.17           C
ATOM    729  C   ALA A 116       8.775 154.680  -6.227  1.00 68.45           C
ATOM    730  O   ALA A 116       9.843 155.105  -5.782  1.00 68.40           O
ATOM    731  CB  ALA A 116       7.379 156.153  -7.701  1.00 65.90           C
ATOM    732  N   SER A 117       7.968 153.926  -5.495  1.00 63.74           N
ATOM    733  CA  SER A 117       8.325 153.593  -4.121  1.00 62.83           C
ATOM    734  C   SER A 117       9.284 152.412  -4.073  1.00 66.20           C
ATOM    735  O   SER A 117      10.093 152.310  -3.155  1.00 65.69           O
ATOM    736  CB  SER A 117       7.085 153.346  -3.273  1.00 64.58           C
ATOM    737  OG  SER A 117       6.264 152.319  -3.798  1.00 69.85           O
ATOM    738  N   TYR A 118       9.306 151.583  -5.104  1.00 62.04           N
ATOM    739  CA  TYR A 118      10.372 150.591  -5.204  1.00 61.59           C
ATOM    740  C   TYR A 118      11.711 151.228  -5.536  1.00 65.17           C
ATOM    741  O   TYR A 118      12.733 150.797  -5.026  1.00 65.10           O
ATOM    742  CB  TYR A 118      10.042 149.510  -6.217  1.00 62.84           C
ATOM    743  CG  TYR A 118       9.045 148.536  -5.653  1.00 64.53           C
ATOM    744  CD1 TYR A 118       9.442 147.618  -4.663  1.00 65.41           C
ATOM    745  CD2 TYR A 118       7.716 148.511  -6.099  1.00 66.56           C
ATOM    746  CE1 TYR A 118       8.550 146.641  -4.182  1.00 66.40           C
ATOM    747  CE2 TYR A 118       6.807 147.560  -5.592  1.00 67.11           C
ATOM    748  CZ  TYR A 118       7.244 146.606  -4.668  1.00 72.69           C
ATOM    749  OH  TYR A 118       6.413 145.601  -4.263  1.00 72.27           O
ATOM    750  N   GLN A 119      11.728 152.322  -6.280  1.00 61.05           N
ATOM    751  CA  GLN A 119      12.963 153.082  -6.438  1.00 60.40           C
ATOM    752  C   GLN A 119      13.381 153.749  -5.125  1.00 63.60           C
ATOM    753  O   GLN A 119      14.576 153.918  -4.899  1.00 63.46           O
ATOM    754  CB  GLN A 119      12.838 154.139  -7.534  1.00 61.49           C
ATOM    755  CG  GLN A 119      12.794 153.598  -8.955  1.00 72.64           C
ATOM    756  CD  GLN A 119      12.808 154.719  -9.970  1.00 94.61           C
ATOM    757  OE1 GLN A 119      12.328 155.819  -9.715  1.00 88.08           O
ATOM    758  NE2 GLN A 119      13.396 154.483 -11.105  1.00 91.20           N
ATOM    759  N   ARG A 120      12.460 154.080  -4.222  1.00 58.81           N
ATOM    760  CA  ARG A 120      12.869 154.564  -2.890  1.00 58.02           C
ATOM    761  C   ARG A 120      13.565 153.431  -2.152  1.00 61.69           C
ATOM    762  O   ARG A 120      14.580 153.639  -1.498  1.00 61.72           O
ATOM    763  CB  ARG A 120      11.702 154.984  -1.987  1.00 57.09           C
ATOM    764  CG  ARG A 120      10.822 156.134  -2.429  1.00 62.93           C
ATOM    765  CD  ARG A 120       9.627 156.165  -1.477  1.00 70.78           C
ATOM    766  NE  ARG A 120       8.591 157.125  -1.873  1.00 80.14           N
ATOM    767  CZ  ARG A 120       7.380 157.234  -1.342  1.00 96.62           C
ATOM    768  NH1 ARG A 120       6.896 156.435  -0.423  1.00 84.57           N
ATOM    769  NH2 ARG A 120       6.606 158.181  -1.778  1.00 86.10           N
ATOM    770  N   LEU A 121      13.004 152.234  -2.249  1.00 57.35           N
ATOM    771  CA  LEU A 121      13.567 151.061  -1.584  1.00 56.57           C
ATOM    772  C   LEU A 121      14.938 150.735  -2.169  1.00 60.55           C
ATOM    773  O   LEU A 121      15.890 150.494  -1.433  1.00 60.77           O
ATOM    774  CB  LEU A 121      12.611 149.867  -1.729  1.00 56.45           C
ATOM    775  CG  LEU A 121      12.998 148.531  -1.075  1.00 60.70           C
ATOM    776  CD1 LEU A 121      13.124 148.609   0.436  1.00 60.67           C
ATOM    777  CD2 LEU A 121      11.991 147.450  -1.455  1.00 62.41           C
ATOM    778  N   ASN A 122      15.059 150.769  -3.487  1.00 56.43           N
ATOM    779  CA  ASN A 122      16.332 150.487  -4.138  1.00 56.42           C
ATOM    780  C   ASN A 122      17.386 151.533  -3.795  1.00 62.28           C
ATOM    781  O   ASN A 122      18.510 151.179  -3.455  1.00 62.41           O
ATOM    782  CB  ASN A 122      16.166 150.400  -5.656  1.00 55.83           C
ATOM    783  CG  ASN A 122      17.424 149.929  -6.335  1.00 83.52           C
ATOM    784  OD1 ASN A 122      18.017 148.937  -5.941  1.00 84.45           O
ATOM    785  ND2 ASN A 122      17.866 150.649  -7.322  1.00 74.54           N
ATOM    786  N   SER A 123      17.029 152.810  -3.807  1.00 59.22           N
ATOM    787  CA  SER A 123      17.990 153.847  -3.436  1.00 58.89           C
ATOM    788  C   SER A 123      18.383 153.733  -1.973  1.00 62.82           C
ATOM    789  O   SER A 123      19.542 153.921  -1.636  1.00 62.74           O
ATOM    790  CB  SER A 123      17.436 155.249  -3.678  1.00 61.74           C
ATOM    791  OG  SER A 123      17.202 155.472  -5.058  1.00 67.58           O
ATOM    792  N   HIS A 124      17.447 153.378  -1.105  1.00 59.04           N
ATOM    793  CA  HIS A 124      17.778 153.180   0.302  1.00 58.76           C
ATOM    794  C   HIS A 124      18.785 152.050   0.456  1.00 62.17           C
ATOM    795  O   HIS A 124      19.777 152.189   1.172  1.00 61.78           O
ATOM    796  CB  HIS A 124      16.535 152.836   1.120  1.00 59.51           C
ATOM    797  CG  HIS A 124      16.819 152.686   2.580  1.00 63.15           C
ATOM    798  ND1 HIS A 124      16.654 153.689   3.503  1.00 65.09           N
ATOM    799  CD2 HIS A 124      17.351 151.648   3.277  1.00 65.32           C
ATOM    800  CE1 HIS A 124      17.086 153.244   4.680  1.00 64.65           C
ATOM    801  NE2 HIS A 124      17.554 152.016   4.585  1.00 65.11           N
ATOM    802  N   MET A 125      18.547 150.939  -0.228  1.00 58.26           N
ATOM    803  CA  MET A 125      19.453 149.798  -0.145  1.00 57.64           C
ATOM    804  C   MET A 125      20.820 150.156  -0.705  1.00 60.53           C
ATOM    805  O   MET A 125      21.831 149.807  -0.118  1.00 59.63           O
ATOM    806  CB  MET A 125      18.894 148.593  -0.903  1.00 59.75           C
ATOM    807  CG  MET A 125      17.699 147.948  -0.220  1.00 62.78           C
ATOM    808  SD  MET A 125      17.231 146.398  -1.010  1.00 66.51           S
ATOM    809  CE  MET A 125      16.487 146.925  -2.545  1.00 62.92           C
ATOM    810  N   ASN A 126      20.863 150.905  -1.796  1.00 57.44           N
ATOM    811  CA  ASN A 126      22.136 151.311  -2.392  1.00 57.43           C
ATOM    812  C   ASN A 126      22.888 152.324  -1.528  1.00 60.36           C
ATOM    813  O   ASN A 126      24.087 152.530  -1.708  1.00 59.35           O
ATOM    814  CB  ASN A 126      21.902 151.933  -3.774  1.00 59.13           C
ATOM    815  CG  ASN A 126      21.398 150.949  -4.788  1.00 74.92           C
ATOM    816  OD1 ASN A 126      21.693 149.767  -4.735  1.00 66.20           O
ATOM    817  ND2 ASN A 126      20.653 151.427  -5.738  1.00 65.53           N
ATOM    818  N   ALA A 127      22.188 152.985  -0.616  1.00 56.84           N
ATOM    819  CA  ALA A 127      22.774 153.999   0.257  1.00 56.50           C
ATOM    820  C   ALA A 127      23.243 153.454   1.614  1.00 60.65           C
ATOM    821  O   ALA A 127      23.749 154.209   2.452  1.00 60.91           O
ATOM    822  CB  ALA A 127      21.764 155.119   0.455  1.00 57.05           C
ATOM    823  N   LEU A 128      23.096 152.156   1.837  1.00 56.80           N
ATOM    824  CA  LEU A 128      23.658 151.511   3.027  1.00 56.16           C
ATOM    825  C   LEU A 128      25.156 151.340   2.775  1.00 59.58           C
ATOM    826  O   LEU A 128      25.603 151.463   1.630  1.00 59.02           O
ATOM    827  CB  LEU A 128      22.980 150.157   3.271  1.00 55.91           C
ATOM    828  CG  LEU A 128      21.507 150.217   3.711  1.00 59.72           C
ATOM    829  CD1 LEU A 128      20.860 148.851   3.581  1.00 60.36           C
ATOM    830  CD2 LEU A 128      21.356 150.720   5.148  1.00 58.90           C
ATOM    831  N   HIS A 129      25.943 151.073   3.809  1.00 55.53           N
ATOM    832  CA  HIS A 129      27.380 150.847   3.622  1.00 54.78           C
ATOM    833  C   HIS A 129      27.599 149.591   2.789  1.00 58.71           C
ATOM    834  O   HIS A 129      27.126 148.519   3.166  1.00 59.11           O
ATOM    835  CB  HIS A 129      28.100 150.694   4.959  1.00 55.42           C
ATOM    836  CG  HIS A 129      29.575 150.480   4.816  1.00 58.89           C
ATOM    837  ND1 HIS A 129      30.408 151.429   4.260  1.00 60.68           N
ATOM    838  CD2 HIS A 129      30.348 149.407   5.140  1.00 60.59           C
ATOM    839  CE1 HIS A 129      31.661 150.878   4.281  1.00 60.08           C
ATOM    840  NE2 HIS A 129      31.661 149.637   4.817  1.00 60.38           N
ATOM    841  N   LEU A 130      28.255 149.762   1.643  1.00 54.47           N
ATOM    842  CA  LEU A 130      28.432 148.730   0.610  1.00 54.14           C
ATOM    843  C   LEU A 130      27.092 148.136   0.170  1.00 58.91           C
ATOM    844  O   LEU A 130      27.004 146.999  -0.280  1.00 58.72           O
ATOM    845  CB  LEU A 130      29.376 147.615   1.079  1.00 53.78           C
ATOM    846  CG  LEU A 130      30.748 148.022   1.627  1.00 57.36           C
ATOM    847  CD1 LEU A 130      31.402 146.789   2.214  1.00 56.98           C
ATOM    848  CD2 LEU A 130      31.672 148.655   0.593  1.00 58.98           C
ATOM    849  N   GLY A 131      26.028 148.906   0.318  1.00 55.95           N
ATOM    850  CA  GLY A 131      24.689 148.406   0.086  1.00 56.15           C
ATOM    851  C   GLY A 131      24.374 148.065  -1.353  1.00 61.44           C
ATOM    852  O   GLY A 131      23.623 147.133  -1.611  1.00 62.14           O
ATOM    853  N   SER A 132      24.985 148.740  -2.314  1.00 57.63           N
ATOM    854  CA  SER A 132      24.801 148.384  -3.722  1.00 57.19           C
ATOM    855  C   SER A 132      25.563 147.101  -4.045  1.00 61.29           C
ATOM    856  O   SER A 132      25.215 146.363  -4.967  1.00 60.36           O
ATOM    857  CB  SER A 132      25.334 149.512  -4.603  1.00 60.65           C
ATOM    858  OG  SER A 132      26.706 149.714  -4.316  1.00 69.13           O
ATOM    859  N   GLN A 133      26.601 146.828  -3.270  1.00 59.03           N
ATOM    860  CA  GLN A 133      27.466 145.675  -3.506  1.00 59.24           C
ATOM    861  C   GLN A 133      26.914 144.433  -2.822  1.00 63.44           C
ATOM    862  O   GLN A 133      27.335 143.311  -3.091  1.00 63.35           O
ATOM    863  CB  GLN A 133      28.872 145.958  -2.971  1.00 60.76           C
ATOM    864  CG  GLN A 133      29.522 147.201  -3.570  1.00 76.87           C
ATOM    865  CD  GLN A 133      30.875 147.492  -2.970  1.00 99.07           C
ATOM    866  OE1 GLN A 133      31.592 146.594  -2.541  1.00 95.00           O
ATOM    867  NE2 GLN A 133      31.233 148.745  -2.914  1.00 93.44           N
ATOM    868  N   ALA A 134      25.992 144.673  -1.904  1.00 59.28           N
ATOM    869  CA  ALA A 134      25.433 143.649  -1.038  1.00 58.46           C
ATOM    870  C   ALA A 134      24.638 142.558  -1.750  1.00 61.08           C
ATOM    871  O   ALA A 134      24.097 142.748  -2.839  1.00 61.33           O
ATOM    872  CB  ALA A 134      24.545 144.322  -0.000  1.00 59.13           C
ATOM    873  N   ASN A 135      24.485 141.450  -1.051  1.00 55.43           N
ATOM    874  CA  ASN A 135      23.582 140.382  -1.460  1.00 54.15           C
ATOM    875  C   ASN A 135      22.193 140.742  -0.938  1.00 57.03           C
ATOM    876  O   ASN A 135      22.099 141.364   0.120  1.00 56.42           O
ATOM    877  CB  ASN A 135      24.043 139.084  -0.810  1.00 52.35           C
ATOM    878  CG  ASN A 135      25.369 138.613  -1.336  1.00 67.31           C
ATOM    879  OD1 ASN A 135      25.648 138.689  -2.525  1.00 58.21           O
ATOM    880  ND2 ASN A 135      26.201 138.128  -0.459  1.00 57.84           N
ATOM    881  N   ARG A 136      21.124 140.363  -1.627  1.00 53.33           N
ATOM    882  CA  ARG A 136      19.758 140.722  -1.207  1.00 53.22           C
ATOM    883  C   ARG A 136      18.860 139.512  -1.006  1.00 56.20           C
ATOM    884  O   ARG A 136      18.820 138.615  -1.846  1.00 55.71           O
ATOM    885  CB  ARG A 136      19.125 141.683  -2.219  1.00 54.45           C
ATOM    886  CG  ARG A 136      19.882 142.997  -2.326  1.00 64.44           C
ATOM    887  CD  ARG A 136      19.217 144.026  -3.224  1.00 72.94           C
ATOM    888  NE  ARG A 136      20.129 145.174  -3.300  1.00 82.99           N
ATOM    889  CZ  ARG A 136      19.980 146.302  -3.972  1.00 93.40           C
ATOM    890  NH1 ARG A 136      19.003 146.539  -4.794  1.00 81.01           N
ATOM    891  NH2 ARG A 136      20.913 147.195  -3.843  1.00 77.65           N
ATOM    892  N   LEU A 137      18.161 139.493   0.119  1.00 51.37           N
ATOM    893  CA  LEU A 137      17.272 138.397   0.507  1.00 50.46           C
ATOM    894  C   LEU A 137      15.864 138.944   0.745  1.00 52.46           C
ATOM    895  O   LEU A 137      15.596 139.534   1.786  1.00 51.50           O
ATOM    896  CB  LEU A 137      17.758 137.719   1.800  1.00 50.78           C
ATOM    897  CG  LEU A 137      19.118 137.010   1.887  1.00 55.84           C
ATOM    898  CD1 LEU A 137      20.292 137.974   2.112  1.00 56.08           C
ATOM    899  CD2 LEU A 137      19.100 136.005   3.029  1.00 58.19           C
ATOM    900  N   PHE A 138      14.970 138.785  -0.219  1.00 48.50           N
ATOM    901  CA  PHE A 138      13.609 139.313  -0.112  1.00 47.76           C
ATOM    902  C   PHE A 138      12.672 138.308   0.549  1.00 52.64           C
ATOM    903  O   PHE A 138      12.207 137.369  -0.091  1.00 52.70           O
ATOM    904  CB  PHE A 138      13.073 139.674  -1.500  1.00 48.96           C
ATOM    905  CG  PHE A 138      13.853 140.765  -2.180  1.00 49.50           C
ATOM    906  CD1 PHE A 138      14.955 140.460  -3.003  1.00 51.18           C
ATOM    907  CD2 PHE A 138      13.496 142.110  -1.988  1.00 51.19           C
ATOM    908  CE1 PHE A 138      15.741 141.489  -3.570  1.00 51.97           C
ATOM    909  CE2 PHE A 138      14.271 143.151  -2.549  1.00 53.67           C
ATOM    910  CZ  PHE A 138      15.411 142.835  -3.321  1.00 51.32           C
ATOM    911  N   TYR A 139      12.398 138.504   1.827  1.00 48.86           N
ATOM    912  CA  TYR A 139      11.454 137.677   2.566  1.00 48.86           C
ATOM    913  C   TYR A 139      10.073 138.257   2.331  1.00 55.21           C
ATOM    914  O   TYR A 139       9.896 139.481   2.306  1.00 55.98           O
ATOM    915  CB  TYR A 139      11.779 137.677   4.063  1.00 49.93           C
ATOM    916  CG  TYR A 139      13.036 136.897   4.366  1.00 52.41           C
ATOM    917  CD1 TYR A 139      14.309 137.499   4.273  1.00 53.35           C
ATOM    918  CD2 TYR A 139      12.964 135.528   4.697  1.00 54.70           C
ATOM    919  CE1 TYR A 139      15.486 136.724   4.428  1.00 54.24           C
ATOM    920  CE2 TYR A 139      14.144 134.756   4.858  1.00 55.88           C
ATOM    921  CZ  TYR A 139      15.392 135.357   4.694  1.00 60.85           C
ATOM    922  OH  TYR A 139      16.534 134.603   4.771  1.00 61.05           O
ATOM    923  N   LEU A 140       9.098 137.384   2.141  1.00 51.89           N
ATOM    924  CA  LEU A 140       7.731 137.801   1.863  1.00 51.67           C
ATOM    925  C   LEU A 140       6.826 137.427   3.028  1.00 56.50           C
ATOM    926  O   LEU A 140       6.786 136.270   3.457  1.00 55.72           O
ATOM    927  CB  LEU A 140       7.235 137.126   0.583  1.00 51.59           C
ATOM    928  CG  LEU A 140       8.052 137.353  -0.699  1.00 55.96           C
ATOM    929  CD1 LEU A 140       7.415 136.525  -1.800  1.00 56.23           C
ATOM    930  CD2 LEU A 140       8.158 138.813  -1.123  1.00 57.75           C
ATOM    931  N   ALA A 141       6.097 138.415   3.522  1.00 54.52           N
ATOM    932  CA  ALA A 141       5.158 138.259   4.626  1.00 55.13           C
ATOM    933  C   ALA A 141       3.842 138.931   4.220  1.00 61.46           C
ATOM    934  O   ALA A 141       3.279 139.733   4.960  1.00 61.22           O
ATOM    935  CB  ALA A 141       5.757 138.901   5.865  1.00 55.80           C
ATOM    936  N   LEU A 142       3.404 138.624   3.007  1.00 59.57           N
ATOM    937  CA  LEU A 142       2.290 139.305   2.343  1.00 59.98           C
ATOM    938  C   LEU A 142       1.175 138.334   1.969  1.00 66.76           C
ATOM    939  O   LEU A 142       1.442 137.144   1.773  1.00 67.00           O
ATOM    940  CB  LEU A 142       2.815 139.919   1.039  1.00 59.78           C
ATOM    941  CG  LEU A 142       3.640 141.204   1.146  1.00 64.16           C
ATOM    942  CD1 LEU A 142       4.318 141.504  -0.167  1.00 64.34           C
ATOM    943  CD2 LEU A 142       2.763 142.378   1.513  1.00 65.64           C
ATOM    944  N   PRO A 143      -0.066 138.829   1.794  1.00 64.64           N
ATOM    945  CA  PRO A 143      -1.063 137.937   1.189  1.00 64.58           C
ATOM    946  C   PRO A 143      -0.631 137.417  -0.189  1.00 70.32           C
ATOM    947  O   PRO A 143       0.101 138.096  -0.925  1.00 69.96           O
ATOM    948  CB  PRO A 143      -2.298 138.836   1.063  1.00 66.06           C
ATOM    949  CG  PRO A 143      -2.116 139.865   2.102  1.00 69.97           C
ATOM    950  CD  PRO A 143      -0.650 140.158   2.053  1.00 65.19           C
ATOM    951  N   PRO A 144      -1.095 136.219  -0.584  1.00 68.27           N
ATOM    952  CA  PRO A 144      -0.623 135.663  -1.860  1.00 67.89           C
ATOM    953  C   PRO A 144      -1.090 136.407  -3.108  1.00 71.53           C
ATOM    954  O   PRO A 144      -0.514 136.261  -4.186  1.00 71.56           O
ATOM    955  CB  PRO A 144      -1.184 134.243  -1.831  1.00 69.49           C
ATOM    956  CG  PRO A 144      -2.421 134.370  -1.041  1.00 73.69           C
ATOM    957  CD  PRO A 144      -2.018 135.279   0.080  1.00 68.95           C
ATOM    958  N   THR A 145      -2.096 137.253  -2.962  1.00 67.34           N
ATOM    959  CA  THR A 145      -2.612 138.061  -4.059  1.00 67.01           C
ATOM    960  C   THR A 145      -1.591 139.102  -4.514  1.00 69.98           C
ATOM    961  O   THR A 145      -1.616 139.576  -5.654  1.00 69.30           O
ATOM    962  CB  THR A 145      -3.852 138.811  -3.552  1.00 75.67           C
ATOM    963  OG1 THR A 145      -3.489 139.485  -2.344  1.00 75.87           O
ATOM    964  CG2 THR A 145      -4.978 137.854  -3.184  1.00 73.81           C
ATOM    965  N   VAL A 146      -0.677 139.448  -3.618  1.00 65.85           N
ATOM    966  CA  VAL A 146       0.312 140.498  -3.847  1.00 64.71           C
ATOM    967  C   VAL A 146       1.582 139.909  -4.473  1.00 66.08           C
ATOM    968  O   VAL A 146       2.458 140.626  -4.962  1.00 65.75           O
ATOM    969  CB  VAL A 146       0.618 141.220  -2.489  1.00 68.40           C
ATOM    970  CG1 VAL A 146       1.235 142.593  -2.701  1.00 68.23           C
ATOM    971  CG2 VAL A 146      -0.667 141.417  -1.657  1.00 68.09           C
ATOM    972  N   TYR A 147       1.680 138.584  -4.502  1.00 60.94           N
ATOM    973  CA  TYR A 147       2.923 137.919  -4.911  1.00 60.50           C
ATOM    974  C   TYR A 147       3.356 138.252  -6.332  1.00 63.76           C
ATOM    975  O   TYR A 147       4.541 138.463  -6.604  1.00 62.30           O
ATOM    976  CB  TYR A 147       2.798 136.392  -4.811  1.00 61.71           C
ATOM    977  CG  TYR A 147       2.866 135.762  -3.423  1.00 63.75           C
ATOM    978  CD1 TYR A 147       2.892 136.532  -2.234  1.00 65.80           C
ATOM    979  CD2 TYR A 147       2.930 134.357  -3.303  1.00 64.71           C
ATOM    980  CE1 TYR A 147       3.049 135.907  -0.968  1.00 66.54           C
ATOM    981  CE2 TYR A 147       3.074 133.732  -2.032  1.00 65.83           C
ATOM    982  CZ  TYR A 147       3.160 134.516  -0.883  1.00 73.56           C
ATOM    983  OH  TYR A 147       3.364 133.919   0.334  1.00 74.17           O
ATOM    984  N   GLU A 148       2.393 138.318  -7.237  1.00 60.91           N
ATOM    985  CA  GLU A 148       2.680 138.548  -8.650  1.00 60.50           C
ATOM    986  C   GLU A 148       3.333 139.916  -8.875  1.00 64.09           C
ATOM    987  O   GLU A 148       4.355 140.038  -9.564  1.00 63.99           O
ATOM    988  CB  GLU A 148       1.363 138.475  -9.428  1.00 61.82           C
ATOM    989  CG  GLU A 148       0.615 137.140  -9.307  1.00 72.10           C
ATOM    990  CD  GLU A 148      -0.731 137.163 -10.021  1.00 92.86           C
ATOM    991  OE1 GLU A 148      -1.320 138.258 -10.157  1.00 85.77           O
ATOM    992  OE2 GLU A 148      -1.239 136.102 -10.441  1.00 84.94           O
ATOM    993  N   ALA A 149       2.757 140.939  -8.257  1.00 60.20           N
ATOM    994  CA  ALA A 149       3.223 142.309  -8.432  1.00 59.28           C
ATOM    995  C   ALA A 149       4.606 142.487  -7.819  1.00 61.54           C
ATOM    996  O   ALA A 149       5.482 143.122  -8.398  1.00 61.46           O
ATOM    997  CB  ALA A 149       2.234 143.276  -7.780  1.00 59.90           C
ATOM    998  N   VAL A 150       4.811 141.915  -6.646  1.00 56.25           N
ATOM    999  CA  VAL A 150       6.094 142.050  -5.962  1.00 55.15           C
ATOM   1000  C   VAL A 150       7.196 141.341  -6.738  1.00 59.39           C
ATOM   1001  O   VAL A 150       8.272 141.903  -6.902  1.00 59.49           O
ATOM   1002  CB  VAL A 150       5.979 141.529  -4.515  1.00 58.01           C
ATOM   1003  CG1 VAL A 150       7.331 141.468  -3.806  1.00 57.53           C
ATOM   1004  CG2 VAL A 150       5.037 142.433  -3.730  1.00 57.57           C
ATOM   1005  N   THR A 151       6.935 140.162  -7.286  1.00 55.81           N
ATOM   1006  CA  THR A 151       7.970 139.456  -8.048  1.00 55.97           C
ATOM   1007  C   THR A 151       8.399 140.305  -9.244  1.00 60.25           C
ATOM   1008  O   THR A 151       9.591 140.479  -9.516  1.00 59.44           O
ATOM   1009  CB  THR A 151       7.470 138.083  -8.558  1.00 63.71           C
ATOM   1010  OG1 THR A 151       6.939 137.330  -7.465  1.00 65.43           O
ATOM   1011  CG2 THR A 151       8.590 137.253  -9.139  1.00 59.41           C
ATOM   1012  N   LYS A 152       7.419 140.891  -9.922  1.00 57.62           N
ATOM   1013  CA  LYS A 152       7.696 141.788 -11.044  1.00 57.93           C
ATOM   1014  C   LYS A 152       8.529 142.982 -10.589  1.00 61.67           C
ATOM   1015  O   LYS A 152       9.564 143.280 -11.164  1.00 60.77           O
ATOM   1016  CB  LYS A 152       6.371 142.271 -11.639  1.00 60.84           C
ATOM   1017  CG  LYS A 152       6.524 143.230 -12.815  1.00 76.66           C
ATOM   1018  CD  LYS A 152       5.206 143.882 -13.216  1.00 87.36           C
ATOM   1019  CE  LYS A 152       4.741 144.922 -12.187  1.00104.28           C
ATOM   1020  NZ  LYS A 152       3.482 145.596 -12.619  1.00118.03           N
ATOM   1021  N   ASN A 153       8.090 143.669  -9.548  1.00 58.53           N
ATOM   1022  CA  ASN A 153       8.768 144.887  -9.109  1.00 58.36           C
ATOM   1023  C   ASN A 153      10.164 144.665  -8.532  1.00 62.64           C
ATOM   1024  O   ASN A 153      11.020 145.541  -8.639  1.00 63.10           O
ATOM   1025  CB  ASN A 153       7.912 145.614  -8.081  1.00 57.78           C
ATOM   1026  CG  ASN A 153       6.845 146.473  -8.717  1.00 69.22           C
ATOM   1027  OD1 ASN A 153       7.103 147.588  -9.138  1.00 64.07           O
ATOM   1028  ND2 ASN A 153       5.651 145.967  -8.805  1.00 54.23           N
ATOM   1029  N   ILE A 154      10.439 143.494  -7.971  1.00 58.11           N
ATOM   1030  CA  ILE A 154      11.804 143.191  -7.544  1.00 57.52           C
ATOM   1031  C   ILE A 154      12.670 143.139  -8.799  1.00 62.16           C
ATOM   1032  O   ILE A 154      13.706 143.794  -8.848  1.00 61.85           O
ATOM   1033  CB  ILE A 154      11.910 141.879  -6.704  1.00 60.19           C
ATOM   1034  CG1 ILE A 154      11.215 142.082  -5.342  1.00 60.00           C
ATOM   1035  CG2 ILE A 154      13.393 141.469  -6.457  1.00 60.95           C
ATOM   1036  CD1 ILE A 154      10.933 140.802  -4.549  1.00 60.73           C
ATOM   1037  N   HIS A 155      12.225 142.440  -9.834  1.00 59.54           N
ATOM   1038  CA  HIS A 155      13.005 142.328 -11.068  1.00 59.95           C
ATOM   1039  C   HIS A 155      13.178 143.671 -11.791  1.00 67.20           C
ATOM   1040  O   HIS A 155      14.221 143.963 -12.382  1.00 67.34           O
ATOM   1041  CB  HIS A 155      12.330 141.318 -11.998  1.00 60.33           C
ATOM   1042  CG  HIS A 155      13.170 140.935 -13.176  1.00 63.63           C
ATOM   1043  ND1 HIS A 155      14.289 140.142 -13.108  1.00 65.55           N
ATOM   1044  CD2 HIS A 155      13.049 141.255 -14.490  1.00 65.33           C
ATOM   1045  CE1 HIS A 155      14.789 140.022 -14.337  1.00 64.90           C
ATOM   1046  NE2 HIS A 155      14.071 140.689 -15.219  1.00 65.12           N
ATOM   1047  N   GLU A 156      12.148 144.502 -11.734  1.00 65.08           N
ATOM   1048  CA  GLU A 156      12.147 145.827 -12.357  1.00 65.39           C
ATOM   1049  C   GLU A 156      12.865 146.948 -11.602  1.00 69.69           C
ATOM   1050  O   GLU A 156      13.085 148.022 -12.174  1.00 70.07           O
ATOM   1051  CB  GLU A 156      10.702 146.288 -12.522  1.00 66.93           C
ATOM   1052  CG  GLU A 156       9.887 145.567 -13.575  1.00 79.42           C
ATOM   1053  CD  GLU A 156       8.480 146.136 -13.662  1.00105.71           C
ATOM   1054  OE1 GLU A 156       7.961 146.687 -12.663  1.00103.51           O
ATOM   1055  OE2 GLU A 156       7.875 146.071 -14.757  1.00101.83           O
ATOM   1056  N   SER A 157      13.189 146.751 -10.331  1.00 65.11           N
ATOM   1057  CA  SER A 157      13.806 147.818  -9.533  1.00 64.06           C
ATOM   1058  C   SER A 157      14.760 147.355  -8.438  1.00 66.80           C
ATOM   1059  O   SER A 157      15.885 147.837  -8.343  1.00 67.08           O
ATOM   1060  CB  SER A 157      12.703 148.660  -8.879  1.00 66.74           C
ATOM   1061  OG  SER A 157      13.236 149.709  -8.087  1.00 72.36           O
ATOM   1062  N   CYS A 158      14.333 146.427  -7.599  1.00 61.53           N
ATOM   1063  CA  CYS A 158      15.093 146.075  -6.402  1.00 60.54           C
ATOM   1064  C   CYS A 158      16.316 145.172  -6.583  1.00 63.66           C
ATOM   1065  O   CYS A 158      16.933 144.778  -5.597  1.00 63.54           O
ATOM   1066  CB  CYS A 158      14.140 145.396  -5.428  1.00 60.68           C
ATOM   1067  SG  CYS A 158      12.613 146.317  -5.212  1.00 64.54           S
ATOM   1068  N   MET A 159      16.663 144.805  -7.805  1.00 59.51           N
ATOM   1069  CA  MET A 159      17.808 143.921  -8.032  1.00 59.30           C
ATOM   1070  C   MET A 159      19.138 144.570  -7.660  1.00 65.24           C
ATOM   1071  O   MET A 159      19.417 145.708  -8.042  1.00 65.00           O
ATOM   1072  CB  MET A 159      17.892 143.530  -9.511  1.00 61.43           C
ATOM   1073  CG  MET A 159      16.670 142.795 -10.026  1.00 65.27           C
ATOM   1074  SD  MET A 159      16.403 141.219  -9.199  1.00 69.98           S
ATOM   1075  CE  MET A 159      17.612 140.202 -10.030  1.00 66.76           C
ATOM   1076  N   SER A 160      20.003 143.829  -6.987  1.00 62.92           N
ATOM   1077  CA  SER A 160      21.414 144.195  -6.908  1.00 63.20           C
ATOM   1078  C   SER A 160      22.029 143.787  -8.242  1.00 67.29           C
ATOM   1079  O   SER A 160      21.533 142.880  -8.918  1.00 68.09           O
ATOM   1080  CB  SER A 160      22.139 143.480  -5.767  1.00 67.68           C
ATOM   1081  OG  SER A 160      22.101 142.076  -5.912  1.00 78.36           O
ATOM   1082  N   GLN A 161      23.096 144.463  -8.627  1.00 62.03           N
ATOM   1083  CA  GLN A 161      23.793 144.200  -9.883  1.00 60.71           C
ATOM   1084  C   GLN A 161      25.194 143.670  -9.605  1.00 62.75           C
ATOM   1085  O   GLN A 161      25.987 143.456 -10.523  1.00 63.09           O
ATOM   1086  CB  GLN A 161      23.876 145.500 -10.684  1.00 61.96           C
ATOM   1087  CG  GLN A 161      22.518 146.063 -11.081  1.00 80.58           C
ATOM   1088  CD  GLN A 161      22.629 147.409 -11.756  1.00 99.14           C
ATOM   1089  OE1 GLN A 161      23.577 147.689 -12.488  1.00 95.74           O
ATOM   1090  NE2 GLN A 161      21.676 148.258 -11.512  1.00 87.03           N
ATOM   1091  N   ILE A 162      25.500 143.503  -8.326  1.00 57.32           N
ATOM   1092  CA  ILE A 162      26.834 143.100  -7.874  1.00 56.36           C
ATOM   1093  C   ILE A 162      26.710 141.848  -7.003  1.00 59.04           C
ATOM   1094  O   ILE A 162      27.351 140.831  -7.274  1.00 58.88           O
ATOM   1095  CB  ILE A 162      27.525 144.251  -7.082  1.00 59.53           C
ATOM   1096  CG1 ILE A 162      27.623 145.527  -7.949  1.00 59.74           C
ATOM   1097  CG2 ILE A 162      28.924 143.808  -6.581  1.00 60.84           C
ATOM   1098  CD1 ILE A 162      28.081 146.798  -7.219  1.00 65.58           C
ATOM   1099  N   GLY A 163      25.857 141.893  -5.990  1.00 54.02           N
ATOM   1100  CA  GLY A 163      25.609 140.715  -5.176  1.00 53.21           C
ATOM   1101  C   GLY A 163      24.593 139.795  -5.822  1.00 55.54           C
ATOM   1102  O   GLY A 163      24.114 140.070  -6.926  1.00 56.54           O
ATOM   1103  N   TRP A 164      24.238 138.710  -5.150  1.00 48.46           N
ATOM   1104  CA  TRP A 164      23.174 137.831  -5.635  1.00 46.30           C
ATOM   1105  C   TRP A 164      21.839 138.294  -5.053  1.00 49.10           C
ATOM   1106  O   TRP A 164      21.795 139.042  -4.078  1.00 48.38           O
ATOM   1107  CB  TRP A 164      23.463 136.354  -5.328  1.00 44.13           C
ATOM   1108  CG  TRP A 164      23.971 136.018  -3.950  1.00 44.30           C
ATOM   1109  CD1 TRP A 164      25.214 135.558  -3.640  1.00 47.09           C
ATOM   1110  CD2 TRP A 164      23.247 136.020  -2.705  1.00 43.63           C
ATOM   1111  NE1 TRP A 164      25.327 135.258  -2.311  1.00 46.14           N
ATOM   1112  CE2 TRP A 164      24.138 135.544  -1.698  1.00 47.11           C
ATOM   1113  CE3 TRP A 164      21.939 136.387  -2.328  1.00 44.45           C
ATOM   1114  CZ2 TRP A 164      23.760 135.445  -0.345  1.00 45.90           C
ATOM   1115  CZ3 TRP A 164      21.552 136.277  -0.975  1.00 45.48           C
ATOM   1116  CH2 TRP A 164      22.468 135.795   0.004  1.00 45.84           C
ATOM   1117  N   ASN A 165      20.746 137.855  -5.663  1.00 44.92           N
ATOM   1118  CA  ASN A 165      19.394 138.249  -5.269  1.00 43.98           C
ATOM   1119  C   ASN A 165      18.566 136.990  -5.067  1.00 45.44           C
ATOM   1120  O   ASN A 165      18.489 136.174  -5.982  1.00 45.36           O
ATOM   1121  CB  ASN A 165      18.750 139.078  -6.385  1.00 43.94           C
ATOM   1122  CG  ASN A 165      19.478 140.360  -6.638  1.00 57.40           C
ATOM   1123  OD1 ASN A 165      19.375 141.302  -5.867  1.00 55.80           O
ATOM   1124  ND2 ASN A 165      20.232 140.412  -7.702  1.00 46.04           N
ATOM   1125  N   ARG A 166      17.947 136.827  -3.905  1.00 39.95           N
ATOM   1126  CA  ARG A 166      17.104 135.660  -3.621  1.00 38.80           C
ATOM   1127  C   ARG A 166      15.757 136.123  -3.098  1.00 42.70           C
ATOM   1128  O   ARG A 166      15.698 137.145  -2.423  1.00 40.73           O
ATOM   1129  CB  ARG A 166      17.772 134.749  -2.582  1.00 36.44           C
ATOM   1130  CG  ARG A 166      19.129 134.218  -3.022  1.00 37.26           C
ATOM   1131  CD  ARG A 166      19.783 133.377  -1.938  1.00 36.72           C
ATOM   1132  NE  ARG A 166      21.215 133.163  -2.188  1.00 42.95           N
ATOM   1133  CZ  ARG A 166      21.771 132.311  -3.039  1.00 57.19           C
ATOM   1134  NH1 ARG A 166      21.124 131.561  -3.891  1.00 55.76           N
ATOM   1135  NH2 ARG A 166      23.066 132.236  -3.063  1.00 33.68           N
ATOM   1136  N   ILE A 167      14.700 135.377  -3.382  1.00 41.93           N
ATOM   1137  CA  ILE A 167      13.353 135.686  -2.897  1.00 42.18           C
ATOM   1138  C   ILE A 167      12.899 134.444  -2.143  1.00 42.70           C
ATOM   1139  O   ILE A 167      13.062 133.314  -2.618  1.00 40.39           O
ATOM   1140  CB  ILE A 167      12.338 136.030  -4.029  1.00 45.79           C
ATOM   1141  CG1 ILE A 167      12.869 137.180  -4.908  1.00 46.65           C
ATOM   1142  CG2 ILE A 167      10.961 136.418  -3.420  1.00 46.81           C
ATOM   1143  CD1 ILE A 167      12.023 137.495  -6.145  1.00 57.83           C
ATOM   1144  N   ILE A 168      12.374 134.662  -0.951  1.00 39.15           N
ATOM   1145  CA  ILE A 168      11.948 133.603  -0.055  1.00 39.70           C
ATOM   1146  C   ILE A 168      10.427 133.669  -0.047  1.00 44.90           C
ATOM   1147  O   ILE A 168       9.848 134.696   0.302  1.00 43.81           O
ATOM   1148  CB  ILE A 168      12.527 133.799   1.369  1.00 42.63           C
ATOM   1149  CG1 ILE A 168      14.066 133.899   1.341  1.00 42.69           C
ATOM   1150  CG2 ILE A 168      12.125 132.624   2.271  1.00 42.61           C
ATOM   1151  CD1 ILE A 168      14.684 135.297   1.114  1.00 45.67           C
ATOM   1152  N   VAL A 169       9.785 132.606  -0.502  1.00 42.88           N
ATOM   1153  CA  VAL A 169       8.346 132.604  -0.751  1.00 43.14           C
ATOM   1154  C   VAL A 169       7.727 131.585   0.194  1.00 48.93           C
ATOM   1155  O   VAL A 169       8.299 130.521   0.424  1.00 49.63           O
ATOM   1156  CB  VAL A 169       8.025 132.258  -2.238  1.00 46.99           C
ATOM   1157  CG1 VAL A 169       6.552 132.568  -2.565  1.00 46.70           C
ATOM   1158  CG2 VAL A 169       8.929 133.043  -3.208  1.00 46.85           C
ATOM   1159  N   GLU A 170       6.571 131.897   0.756  1.00 45.97           N
ATOM   1160  CA  GLU A 170       5.926 131.025   1.732  1.00 46.21           C
ATOM   1161  C   GLU A 170       4.562 130.615   1.196  1.00 53.10           C
ATOM   1162  O   GLU A 170       4.028 131.276   0.303  1.00 53.66           O
ATOM   1163  CB  GLU A 170       5.806 131.733   3.084  1.00 47.28           C
ATOM   1164  CG  GLU A 170       7.163 132.208   3.609  1.00 57.08           C
ATOM   1165  CD  GLU A 170       7.195 132.508   5.104  1.00 79.35           C
ATOM   1166  OE1 GLU A 170       6.218 132.189   5.822  1.00 83.24           O
ATOM   1167  OE2 GLU A 170       8.239 133.001   5.600  1.00 72.57           O
ATOM   1168  N   LYS A 171       4.009 129.532   1.725  1.00 50.33           N
ATOM   1169  CA  LYS A 171       2.709 129.026   1.274  1.00 50.70           C
ATOM   1170  C   LYS A 171       1.632 130.068   1.597  1.00 57.17           C
ATOM   1171  O   LYS A 171       1.832 130.871   2.508  1.00 57.32           O
ATOM   1172  CB  LYS A 171       2.390 127.689   1.963  1.00 52.70           C
ATOM   1173  CG  LYS A 171       3.376 126.563   1.653  1.00 65.50           C
ATOM   1174  CD  LYS A 171       2.779 125.175   1.846  1.00 72.54           C
ATOM   1175  CE  LYS A 171       2.360 124.858   3.281  1.00 76.72           C
ATOM   1176  NZ  LYS A 171       0.912 124.458   3.290  1.00 82.76           N
ATOM   1177  N   PRO A 172       0.483 130.070   0.894  1.00 54.92           N
ATOM   1178  CA  PRO A 172       0.059 129.190  -0.204  1.00 54.29           C
ATOM   1179  C   PRO A 172       0.723 129.464  -1.548  1.00 56.97           C
ATOM   1180  O   PRO A 172       1.139 130.579  -1.863  1.00 56.62           O
ATOM   1181  CB  PRO A 172      -1.445 129.453  -0.284  1.00 55.89           C
ATOM   1182  CG  PRO A 172      -1.574 130.852   0.097  1.00 60.16           C
ATOM   1183  CD  PRO A 172      -0.575 131.050   1.209  1.00 55.52           C
ATOM   1184  N   PHE A 173       0.755 128.420  -2.358  1.00 51.97           N
ATOM   1185  CA  PHE A 173       1.192 128.479  -3.746  1.00 50.48           C
ATOM   1186  C   PHE A 173       0.008 127.951  -4.542  1.00 51.62           C
ATOM   1187  O   PHE A 173      -0.028 126.792  -4.942  1.00 51.23           O
ATOM   1188  CB  PHE A 173       2.421 127.606  -4.002  1.00 52.04           C
ATOM   1189  CG  PHE A 173       3.672 128.092  -3.331  1.00 53.49           C
ATOM   1190  CD1 PHE A 173       3.949 127.750  -1.999  1.00 55.42           C
ATOM   1191  CD2 PHE A 173       4.595 128.876  -4.042  1.00 56.45           C
ATOM   1192  CE1 PHE A 173       5.123 128.218  -1.361  1.00 58.16           C
ATOM   1193  CE2 PHE A 173       5.770 129.345  -3.421  1.00 57.07           C
ATOM   1194  CZ  PHE A 173       6.028 129.024  -2.069  1.00 56.10           C
ATOM   1195  N   GLY A 174      -1.007 128.788  -4.678  1.00 45.66           N
ATOM   1196  CA  GLY A 174      -2.236 128.395  -5.338  1.00 44.08           C
ATOM   1197  C   GLY A 174      -3.166 127.531  -4.503  1.00 46.21           C
ATOM   1198  O   GLY A 174      -2.838 127.091  -3.391  1.00 46.29           O
ATOM   1199  N   ARG A 175      -4.352 127.295  -5.055  1.00 40.65           N
ATOM   1200  CA  ARG A 175      -5.363 126.409  -4.463  1.00 39.84           C
ATOM   1201  C   ARG A 175      -5.630 125.195  -5.351  1.00 44.95           C
ATOM   1202  O   ARG A 175      -6.442 124.339  -5.005  1.00 42.85           O
ATOM   1203  CB  ARG A 175      -6.674 127.181  -4.268  1.00 38.76           C
ATOM   1204  CG  ARG A 175      -6.624 128.292  -3.228  1.00 39.32           C
ATOM   1205  CD  ARG A 175      -7.833 129.218  -3.335  1.00 39.37           C
ATOM   1206  NE  ARG A 175      -9.119 128.555  -3.065  1.00 42.99           N
ATOM   1207  CZ  ARG A 175     -10.311 128.975  -3.472  1.00 62.10           C
ATOM   1208  NH1 ARG A 175     -10.517 130.091  -4.112  1.00 42.58           N
ATOM   1209  NH2 ARG A 175     -11.356 128.240  -3.248  1.00 55.22           N
ATOM   1210  N   ASP A 176      -4.966 125.135  -6.495  1.00 43.89           N
ATOM   1211  CA  ASP A 176      -5.132 124.062  -7.476  1.00 43.37           C
ATOM   1212  C   ASP A 176      -3.904 124.115  -8.380  1.00 49.14           C
ATOM   1213  O   ASP A 176      -3.145 125.090  -8.310  1.00 51.89           O
ATOM   1214  CB  ASP A 176      -6.441 124.219  -8.267  1.00 44.72           C
ATOM   1215  CG  ASP A 176      -6.613 125.592  -8.877  1.00 59.36           C
ATOM   1216  OD1 ASP A 176      -5.895 125.962  -9.825  1.00 64.15           O
ATOM   1217  OD2 ASP A 176      -7.487 126.344  -8.391  1.00 62.53           O
ATOM   1218  N   LEU A 177      -3.702 123.083  -9.193  1.00 41.88           N
ATOM   1219  CA  LEU A 177      -2.524 122.972 -10.058  1.00 40.60           C
ATOM   1220  C   LEU A 177      -2.409 124.120 -11.047  1.00 43.48           C
ATOM   1221  O   LEU A 177      -1.324 124.643 -11.265  1.00 42.58           O
ATOM   1222  CB  LEU A 177      -2.570 121.653 -10.845  1.00 40.54           C
ATOM   1223  CG  LEU A 177      -1.438 121.341 -11.844  1.00 44.93           C
ATOM   1224  CD1 LEU A 177      -0.039 121.304 -11.236  1.00 45.27           C
ATOM   1225  CD2 LEU A 177      -1.721 119.999 -12.516  1.00 45.23           C
ATOM   1226  N   GLN A 178      -3.510 124.548 -11.642  1.00 39.69           N
ATOM   1227  CA  GLN A 178      -3.420 125.633 -12.611  1.00 39.71           C
ATOM   1228  C   GLN A 178      -3.030 126.937 -11.925  1.00 44.41           C
ATOM   1229  O   GLN A 178      -2.267 127.725 -12.479  1.00 44.79           O
ATOM   1230  CB  GLN A 178      -4.738 125.787 -13.362  1.00 40.85           C
ATOM   1231  CG  GLN A 178      -4.996 124.623 -14.304  1.00 48.03           C
ATOM   1232  CD  GLN A 178      -6.324 124.729 -15.011  1.00 68.60           C
ATOM   1233  OE1 GLN A 178      -6.892 125.806 -15.153  1.00 68.46           O
ATOM   1234  NE2 GLN A 178      -6.854 123.614 -15.423  1.00 57.20           N
ATOM   1235  N   SER A 179      -3.490 127.152 -10.703  1.00 40.19           N
ATOM   1236  CA  SER A 179      -3.110 128.346  -9.951  1.00 39.48           C
ATOM   1237  C   SER A 179      -1.641 128.330  -9.558  1.00 42.71           C
ATOM   1238  O   SER A 179      -0.965 129.362  -9.610  1.00 41.57           O
ATOM   1239  CB  SER A 179      -3.935 128.458  -8.672  1.00 44.47           C
ATOM   1240  OG  SER A 179      -5.323 128.490  -8.942  1.00 61.50           O
ATOM   1241  N   SER A 180      -1.129 127.170  -9.172  1.00 40.40           N
ATOM   1242  CA  SER A 180       0.275 127.082  -8.792  1.00 40.93           C
ATOM   1243  C   SER A 180       1.149 127.182 -10.034  1.00 47.35           C
ATOM   1244  O   SER A 180       2.208 127.794  -9.992  1.00 47.68           O
ATOM   1245  CB  SER A 180       0.547 125.789  -8.029  1.00 43.93           C
ATOM   1246  OG  SER A 180       0.216 124.642  -8.786  1.00 50.41           O
ATOM   1247  N   ASP A 181       0.676 126.667 -11.160  1.00 44.79           N
ATOM   1248  CA  ASP A 181       1.401 126.799 -12.423  1.00 45.08           C
ATOM   1249  C   ASP A 181       1.429 128.242 -12.892  1.00 49.91           C
ATOM   1250  O   ASP A 181       2.434 128.677 -13.441  1.00 48.94           O
ATOM   1251  CB  ASP A 181       0.788 125.942 -13.537  1.00 47.35           C
ATOM   1252  CG  ASP A 181       1.219 124.487 -13.468  1.00 57.42           C
ATOM   1253  OD1 ASP A 181       2.251 124.200 -12.828  1.00 58.04           O
ATOM   1254  OD2 ASP A 181       0.602 123.627 -14.135  1.00 61.39           O
ATOM   1255  N   ARG A 182       0.375 129.017 -12.664  1.00 48.05           N
ATOM   1256  CA  ARG A 182       0.428 130.438 -13.024  1.00 48.18           C
ATOM   1257  C   ARG A 182       1.499 131.129 -12.195  1.00 53.01           C
ATOM   1258  O   ARG A 182       2.309 131.885 -12.738  1.00 53.93           O
ATOM   1259  CB  ARG A 182      -0.911 131.156 -12.813  1.00 47.86           C
ATOM   1260  CG  ARG A 182      -1.969 130.824 -13.853  1.00 56.91           C
ATOM   1261  CD  ARG A 182      -3.215 131.690 -13.704  1.00 63.14           C
ATOM   1262  NE  ARG A 182      -3.986 131.466 -12.473  1.00 71.84           N
ATOM   1263  CZ  ARG A 182      -4.941 130.567 -12.287  1.00 81.93           C
ATOM   1264  NH1 ARG A 182      -5.299 129.661 -13.157  1.00 69.52           N
ATOM   1265  NH2 ARG A 182      -5.571 130.579 -11.154  1.00 62.95           N
ATOM   1266  N   LEU A 183       1.536 130.836 -10.905  1.00 48.88           N
ATOM   1267  CA  LEU A 183       2.509 131.473 -10.024  1.00 48.44           C
ATOM   1268  C   LEU A 183       3.933 131.062 -10.384  1.00 50.77           C
ATOM   1269  O   LEU A 183       4.815 131.906 -10.509  1.00 49.61           O
ATOM   1270  CB  LEU A 183       2.205 131.122  -8.562  1.00 48.89           C
ATOM   1271  CG  LEU A 183       3.053 131.794  -7.472  1.00 54.57           C
ATOM   1272  CD1 LEU A 183       2.962 133.322  -7.487  1.00 55.67           C
ATOM   1273  CD2 LEU A 183       2.614 131.273  -6.108  1.00 56.16           C
ATOM   1274  N   SER A 184       4.172 129.775 -10.576  1.00 47.57           N
ATOM   1275  CA  SER A 184       5.517 129.309 -10.898  1.00 47.60           C
ATOM   1276  C   SER A 184       5.972 129.767 -12.272  1.00 52.57           C
ATOM   1277  O   SER A 184       7.134 130.118 -12.435  1.00 52.25           O
ATOM   1278  CB  SER A 184       5.591 127.788 -10.817  1.00 49.76           C
ATOM   1279  OG  SER A 184       5.307 127.374  -9.490  1.00 59.57           O
ATOM   1280  N   ASN A 185       5.081 129.826 -13.253  1.00 49.77           N
ATOM   1281  CA  ASN A 185       5.479 130.308 -14.577  1.00 49.78           C
ATOM   1282  C   ASN A 185       5.852 131.786 -14.497  1.00 53.65           C
ATOM   1283  O   ASN A 185       6.814 132.222 -15.128  1.00 53.61           O
ATOM   1284  CB  ASN A 185       4.367 130.126 -15.617  1.00 50.29           C
ATOM   1285  CG  ASN A 185       4.136 128.680 -15.998  1.00 77.97           C
ATOM   1286  OD1 ASN A 185       4.834 127.766 -15.573  1.00 72.33           O
ATOM   1287  ND2 ASN A 185       3.159 128.462 -16.832  1.00 72.50           N
ATOM   1288  N   HIS A 186       5.124 132.554 -13.695  1.00 49.82           N
ATOM   1289  CA  HIS A 186       5.415 133.981 -13.550  1.00 49.70           C
ATOM   1290  C   HIS A 186       6.763 134.188 -12.873  1.00 54.14           C
ATOM   1291  O   HIS A 186       7.610 134.922 -13.374  1.00 53.52           O
ATOM   1292  CB  HIS A 186       4.309 134.671 -12.748  1.00 50.49           C
ATOM   1293  CG  HIS A 186       4.498 136.150 -12.612  1.00 54.12           C
ATOM   1294  ND1 HIS A 186       4.405 137.013 -13.686  1.00 55.95           N
ATOM   1295  CD2 HIS A 186       4.751 136.908 -11.509  1.00 55.98           C
ATOM   1296  CE1 HIS A 186       4.664 138.259 -13.184  1.00 55.39           C
ATOM   1297  NE2 HIS A 186       4.830 138.237 -11.839  1.00 55.77           N
ATOM   1298  N   ILE A 187       6.996 133.495 -11.767  1.00 51.26           N
ATOM   1299  CA  ILE A 187       8.258 133.641 -11.045  1.00 50.75           C
ATOM   1300  C   ILE A 187       9.425 133.157 -11.907  1.00 53.42           C
ATOM   1301  O   ILE A 187      10.447 133.833 -12.000  1.00 52.64           O
ATOM   1302  CB  ILE A 187       8.228 132.891  -9.673  1.00 53.71           C
ATOM   1303  CG1 ILE A 187       7.150 133.500  -8.749  1.00 53.93           C
ATOM   1304  CG2 ILE A 187       9.598 132.972  -8.971  1.00 54.49           C
ATOM   1305  CD1 ILE A 187       6.850 132.707  -7.467  1.00 59.12           C
ATOM   1306  N   SER A 188       9.278 132.033 -12.593  1.00 49.76           N
ATOM   1307  CA  SER A 188      10.379 131.485 -13.387  1.00 49.40           C
ATOM   1308  C   SER A 188      10.720 132.304 -14.624  1.00 53.37           C
ATOM   1309  O   SER A 188      11.842 132.228 -15.130  1.00 53.59           O
ATOM   1310  CB  SER A 188      10.074 130.051 -13.815  1.00 52.62           C
ATOM   1311  OG  SER A 188       8.873 129.999 -14.560  1.00 62.16           O
ATOM   1312  N   SER A 189       9.795 133.124 -15.104  1.00 49.11           N
ATOM   1313  CA  SER A 189      10.104 133.989 -16.239  1.00 48.86           C
ATOM   1314  C   SER A 189      11.064 135.103 -15.821  1.00 53.65           C
ATOM   1315  O   SER A 189      11.833 135.621 -16.636  1.00 54.56           O
ATOM   1316  CB  SER A 189       8.826 134.588 -16.836  1.00 52.56           C
ATOM   1317  OG  SER A 189       8.205 135.539 -15.988  1.00 61.26           O
ATOM   1318  N   LEU A 190      11.031 135.452 -14.542  1.00 49.37           N
ATOM   1319  CA  LEU A 190      11.809 136.567 -14.010  1.00 48.50           C
ATOM   1320  C   LEU A 190      13.051 136.129 -13.228  1.00 53.13           C
ATOM   1321  O   LEU A 190      14.065 136.823 -13.252  1.00 54.03           O
ATOM   1322  CB  LEU A 190      10.883 137.404 -13.117  1.00 47.93           C
ATOM   1323  CG  LEU A 190       9.650 138.035 -13.790  1.00 51.40           C
ATOM   1324  CD1 LEU A 190       8.665 138.517 -12.739  1.00 51.20           C
ATOM   1325  CD2 LEU A 190      10.012 139.194 -14.715  1.00 51.99           C
ATOM   1326  N   PHE A 191      12.997 134.990 -12.550  1.00 48.41           N
ATOM   1327  CA  PHE A 191      14.099 134.512 -11.706  1.00 47.44           C
ATOM   1328  C   PHE A 191      14.438 133.047 -11.950  1.00 51.41           C
ATOM   1329  O   PHE A 191      13.564 132.236 -12.267  1.00 51.70           O
ATOM   1330  CB  PHE A 191      13.712 134.662 -10.234  1.00 48.97           C
ATOM   1331  CG  PHE A 191      13.516 136.091  -9.804  1.00 50.31           C
ATOM   1332  CD1 PHE A 191      12.279 136.733  -9.973  1.00 53.43           C
ATOM   1333  CD2 PHE A 191      14.588 136.811  -9.253  1.00 52.33           C
ATOM   1334  CE1 PHE A 191      12.140 138.115  -9.702  1.00 54.08           C
ATOM   1335  CE2 PHE A 191      14.456 138.185  -8.947  1.00 55.01           C
ATOM   1336  CZ  PHE A 191      13.237 138.846  -9.206  1.00 52.91           C
ATOM   1337  N   ARG A 192      15.705 132.698 -11.766  1.00 47.56           N
ATOM   1338  CA  ARG A 192      16.160 131.313 -11.913  1.00 47.05           C
ATOM   1339  C   ARG A 192      15.844 130.615 -10.610  1.00 51.13           C
ATOM   1340  O   ARG A 192      15.806 131.259  -9.570  1.00 51.58           O
ATOM   1341  CB  ARG A 192      17.667 131.247 -12.162  1.00 45.86           C
ATOM   1342  CG  ARG A 192      18.126 132.012 -13.393  1.00 51.17           C
ATOM   1343  CD  ARG A 192      19.624 131.853 -13.658  1.00 60.62           C
ATOM   1344  NE  ARG A 192      20.455 132.146 -12.478  1.00 77.88           N
ATOM   1345  CZ  ARG A 192      20.768 133.343 -12.001  1.00 99.02           C
ATOM   1346  NH1 ARG A 192      20.354 134.472 -12.505  1.00 92.08           N
ATOM   1347  NH2 ARG A 192      21.499 133.418 -10.930  1.00 85.41           N
ATOM   1348  N   GLU A 193      15.654 129.309 -10.624  1.00 46.43           N
ATOM   1349  CA  GLU A 193      15.242 128.627  -9.399  1.00 45.47           C
ATOM   1350  C   GLU A 193      16.255 128.640  -8.262  1.00 49.94           C
ATOM   1351  O   GLU A 193      15.848 128.556  -7.114  1.00 49.44           O
ATOM   1352  CB  GLU A 193      14.792 127.193  -9.659  1.00 46.36           C
ATOM   1353  CG  GLU A 193      15.789 126.253 -10.309  1.00 54.15           C
ATOM   1354  CD  GLU A 193      15.841 126.421 -11.811  1.00 69.80           C
ATOM   1355  OE1 GLU A 193      14.802 126.258 -12.479  1.00 61.41           O
ATOM   1356  OE2 GLU A 193      16.920 126.744 -12.352  1.00 62.37           O
ATOM   1357  N   ASP A 194      17.540 128.828  -8.540  1.00 46.80           N
ATOM   1358  CA  ASP A 194      18.554 128.981  -7.486  1.00 46.80           C
ATOM   1359  C   ASP A 194      18.344 130.251  -6.652  1.00 51.33           C
ATOM   1360  O   ASP A 194      18.858 130.405  -5.546  1.00 51.85           O
ATOM   1361  CB  ASP A 194      19.949 129.012  -8.113  1.00 48.44           C
ATOM   1362  CG  ASP A 194      21.063 128.770  -7.102  1.00 58.55           C
ATOM   1363  OD1 ASP A 194      20.856 128.075  -6.090  1.00 66.03           O
ATOM   1364  OD2 ASP A 194      22.208 129.206  -7.372  1.00 58.94           O
ATOM   1365  N   GLN A 195      17.549 131.170  -7.180  1.00 46.43           N
ATOM   1366  CA  GLN A 195      17.216 132.405  -6.482  1.00 45.14           C
ATOM   1367  C   GLN A 195      15.949 132.244  -5.642  1.00 47.95           C
ATOM   1368  O   GLN A 195      15.635 133.104  -4.832  1.00 47.48           O
ATOM   1369  CB  GLN A 195      16.989 133.523  -7.506  1.00 46.21           C
ATOM   1370  CG  GLN A 195      18.181 133.756  -8.437  1.00 56.09           C
ATOM   1371  CD  GLN A 195      17.929 134.865  -9.428  1.00 67.37           C
ATOM   1372  OE1 GLN A 195      17.533 134.630 -10.567  1.00 62.71           O
ATOM   1373  NE2 GLN A 195      18.163 136.079  -9.019  1.00 57.82           N
ATOM   1374  N   ILE A 196      15.191 131.177  -5.853  1.00 43.15           N
ATOM   1375  CA  ILE A 196      13.841 131.070  -5.292  1.00 41.70           C
ATOM   1376  C   ILE A 196      13.765 129.987  -4.228  1.00 42.61           C
ATOM   1377  O   ILE A 196      13.966 128.800  -4.490  1.00 42.71           O
ATOM   1378  CB  ILE A 196      12.793 130.823  -6.413  1.00 44.75           C
ATOM   1379  CG1 ILE A 196      12.848 131.961  -7.456  1.00 44.90           C
ATOM   1380  CG2 ILE A 196      11.362 130.685  -5.830  1.00 45.27           C
ATOM   1381  CD1 ILE A 196      12.556 133.396  -6.928  1.00 48.89           C
ATOM   1382  N   TYR A 197      13.480 130.422  -3.011  1.00 36.65           N
ATOM   1383  CA  TYR A 197      13.471 129.563  -1.830  1.00 35.50           C
ATOM   1384  C   TYR A 197      12.034 129.426  -1.337  1.00 39.94           C
ATOM   1385  O   TYR A 197      11.504 130.317  -0.686  1.00 38.67           O
ATOM   1386  CB  TYR A 197      14.372 130.185  -0.757  1.00 35.68           C
ATOM   1387  CG  TYR A 197      15.855 130.013  -1.032  1.00 35.65           C
ATOM   1388  CD1 TYR A 197      16.488 130.669  -2.108  1.00 37.03           C
ATOM   1389  CD2 TYR A 197      16.639 129.181  -0.208  1.00 35.96           C
ATOM   1390  CE1 TYR A 197      17.857 130.448  -2.386  1.00 36.94           C
ATOM   1391  CE2 TYR A 197      18.028 129.019  -0.441  1.00 36.33           C
ATOM   1392  CZ  TYR A 197      18.620 129.637  -1.541  1.00 40.34           C
ATOM   1393  OH  TYR A 197      19.947 129.408  -1.802  1.00 36.61           O
ATOM   1394  N   ARG A 198      11.376 128.331  -1.691  1.00 37.32           N
ATOM   1395  CA  ARG A 198       9.975 128.111  -1.317  1.00 36.53           C
ATOM   1396  C   ARG A 198       9.908 127.316  -0.025  1.00 41.27           C
ATOM   1397  O   ARG A 198      10.430 126.201   0.038  1.00 41.11           O
ATOM   1398  CB  ARG A 198       9.233 127.338  -2.405  1.00 34.23           C
ATOM   1399  CG  ARG A 198       9.179 128.033  -3.750  1.00 38.46           C
ATOM   1400  CD  ARG A 198       8.354 127.216  -4.738  1.00 45.31           C
ATOM   1401  NE  ARG A 198       8.328 127.837  -6.068  1.00 49.99           N
ATOM   1402  CZ  ARG A 198       9.253 127.726  -7.009  1.00 63.74           C
ATOM   1403  NH1 ARG A 198      10.333 126.995  -6.892  1.00 51.03           N
ATOM   1404  NH2 ARG A 198       9.087 128.412  -8.100  1.00 51.74           N
ATOM   1405  N   ILE A 199       9.313 127.898   1.003  1.00 38.79           N
ATOM   1406  CA  ILE A 199       9.239 127.254   2.312  1.00 39.77           C
ATOM   1407  C   ILE A 199       8.103 126.239   2.398  1.00 48.04           C
ATOM   1408  O   ILE A 199       6.925 126.569   2.235  1.00 48.50           O
ATOM   1409  CB  ILE A 199       9.088 128.298   3.466  1.00 42.88           C
ATOM   1410  CG1 ILE A 199      10.317 129.224   3.471  1.00 43.70           C
ATOM   1411  CG2 ILE A 199       8.929 127.596   4.844  1.00 42.62           C
ATOM   1412  CD1 ILE A 199      10.365 130.240   4.608  1.00 50.89           C
ATOM   1413  N   ASP A 200       8.459 125.023   2.777  1.00 46.45           N
ATOM   1414  CA  ASP A 200       7.589 124.131   3.543  1.00 46.39           C
ATOM   1415  C   ASP A 200       8.337 123.967   4.862  1.00 48.81           C
ATOM   1416  O   ASP A 200       9.455 123.443   4.888  1.00 48.52           O
ATOM   1417  CB  ASP A 200       7.402 122.769   2.875  1.00 48.69           C
ATOM   1418  CG  ASP A 200       6.493 121.854   3.679  1.00 62.85           C
ATOM   1419  OD1 ASP A 200       6.676 121.701   4.911  1.00 64.19           O
ATOM   1420  OD2 ASP A 200       5.548 121.312   3.084  1.00 69.46           O
ATOM   1421  N   HIS A 201       7.794 124.473   5.960  1.00 43.72           N
ATOM   1422  CA  HIS A 201       8.617 124.594   7.160  1.00 42.74           C
ATOM   1423  C   HIS A 201       8.931 123.267   7.832  1.00 43.85           C
ATOM   1424  O   HIS A 201       9.842 123.200   8.649  1.00 43.78           O
ATOM   1425  CB  HIS A 201       8.044 125.593   8.167  1.00 43.90           C
ATOM   1426  CG  HIS A 201       6.938 125.049   9.017  1.00 47.36           C
ATOM   1427  ND1 HIS A 201       5.596 125.053   8.650  1.00 49.00           N
ATOM   1428  CD2 HIS A 201       6.952 124.564  10.282  1.00 49.31           C
ATOM   1429  CE1 HIS A 201       4.872 124.577   9.654  1.00 48.63           C
ATOM   1430  NE2 HIS A 201       5.672 124.262  10.645  1.00 49.09           N
ATOM   1431  N   TYR A 202       8.253 122.186   7.468  1.00 38.61           N
ATOM   1432  CA  TYR A 202       8.586 120.894   8.060  1.00 37.83           C
ATOM   1433  C   TYR A 202       9.951 120.434   7.586  1.00 41.05           C
ATOM   1434  O   TYR A 202      10.660 119.771   8.327  1.00 40.83           O
ATOM   1435  CB  TYR A 202       7.519 119.838   7.774  1.00 38.86           C
ATOM   1436  CG  TYR A 202       6.616 119.681   8.972  1.00 40.75           C
ATOM   1437  CD1 TYR A 202       5.938 120.795   9.503  1.00 42.48           C
ATOM   1438  CD2 TYR A 202       6.494 118.441   9.634  1.00 41.24           C
ATOM   1439  CE1 TYR A 202       5.209 120.690  10.704  1.00 42.50           C
ATOM   1440  CE2 TYR A 202       5.724 118.329  10.825  1.00 42.05           C
ATOM   1441  CZ  TYR A 202       5.100 119.464  11.352  1.00 48.18           C
ATOM   1442  OH  TYR A 202       4.397 119.407  12.525  1.00 46.69           O
ATOM   1443  N   LEU A 203      10.377 120.871   6.409  1.00 37.43           N
ATOM   1444  CA  LEU A 203      11.701 120.512   5.905  1.00 37.11           C
ATOM   1445  C   LEU A 203      12.837 121.086   6.753  1.00 39.70           C
ATOM   1446  O   LEU A 203      13.950 120.566   6.716  1.00 38.99           O
ATOM   1447  CB  LEU A 203      11.859 120.974   4.452  1.00 37.32           C
ATOM   1448  CG  LEU A 203      10.977 120.304   3.388  1.00 41.97           C
ATOM   1449  CD1 LEU A 203      11.139 120.990   2.034  1.00 42.22           C
ATOM   1450  CD2 LEU A 203      11.344 118.826   3.256  1.00 44.17           C
ATOM   1451  N   GLY A 204      12.553 122.104   7.556  1.00 36.36           N
ATOM   1452  CA  GLY A 204      13.553 122.671   8.448  1.00 36.15           C
ATOM   1453  C   GLY A 204      13.648 121.999   9.809  1.00 39.80           C
ATOM   1454  O   GLY A 204      14.534 122.328  10.597  1.00 40.27           O
ATOM   1455  N   LYS A 205      12.732 121.091  10.132  1.00 34.52           N
ATOM   1456  CA  LYS A 205      12.710 120.471  11.466  1.00 33.29           C
ATOM   1457  C   LYS A 205      13.765 119.378  11.603  1.00 36.88           C
ATOM   1458  O   LYS A 205      13.995 118.608  10.672  1.00 36.60           O
ATOM   1459  CB  LYS A 205      11.328 119.880  11.777  1.00 34.98           C
ATOM   1460  CG  LYS A 205      10.230 120.922  11.980  1.00 43.72           C
ATOM   1461  CD  LYS A 205       8.971 120.288  12.558  1.00 49.68           C
ATOM   1462  CE  LYS A 205       7.842 121.293  12.773  1.00 50.47           C
ATOM   1463  NZ  LYS A 205       8.008 122.274  13.898  1.00 53.86           N
ATOM   1464  N   GLU A 206      14.354 119.280  12.785  1.00 32.90           N
ATOM   1465  CA  GLU A 206      15.437 118.337  13.091  1.00 32.83           C
ATOM   1466  C   GLU A 206      15.167 116.908  12.634  1.00 37.23           C
ATOM   1467  O   GLU A 206      15.983 116.320  11.926  1.00 36.12           O
ATOM   1468  CB  GLU A 206      15.674 118.349  14.613  1.00 34.18           C
ATOM   1469  CG  GLU A 206      16.673 117.327  15.179  1.00 43.01           C
ATOM   1470  CD  GLU A 206      18.126 117.610  14.832  1.00 58.52           C
ATOM   1471  OE1 GLU A 206      18.581 118.777  14.885  1.00 49.26           O
ATOM   1472  OE2 GLU A 206      18.848 116.645  14.512  1.00 46.27           O
ATOM   1473  N   MET A 207      14.033 116.334  13.004  1.00 34.15           N
ATOM   1474  CA  MET A 207      13.804 114.919  12.710  1.00 33.75           C
ATOM   1475  C   MET A 207      13.521 114.660  11.240  1.00 35.87           C
ATOM   1476  O   MET A 207      13.827 113.595  10.708  1.00 35.51           O
ATOM   1477  CB  MET A 207      12.646 114.398  13.552  1.00 36.19           C
ATOM   1478  CG  MET A 207      12.904 114.522  15.043  1.00 39.72           C
ATOM   1479  SD  MET A 207      14.368 113.639  15.570  1.00 43.13           S
ATOM   1480  CE  MET A 207      13.887 111.938  15.442  1.00 39.58           C
ATOM   1481  N   VAL A 208      12.980 115.662  10.567  1.00 30.88           N
ATOM   1482  CA  VAL A 208      12.668 115.550   9.146  1.00 30.75           C
ATOM   1483  C   VAL A 208      13.986 115.583   8.382  1.00 38.03           C
ATOM   1484  O   VAL A 208      14.186 114.837   7.430  1.00 39.63           O
ATOM   1485  CB  VAL A 208      11.713 116.692   8.710  1.00 32.46           C
ATOM   1486  CG1 VAL A 208      11.353 116.599   7.230  1.00 31.46           C
ATOM   1487  CG2 VAL A 208      10.426 116.645   9.545  1.00 31.76           C
ATOM   1488  N   GLN A 209      14.931 116.394   8.832  1.00 33.38           N
ATOM   1489  CA  GLN A 209      16.263 116.410   8.226  1.00 32.08           C
ATOM   1490  C   GLN A 209      17.091 115.172   8.581  1.00 36.02           C
ATOM   1491  O   GLN A 209      17.947 114.740   7.807  1.00 36.02           O
ATOM   1492  CB  GLN A 209      17.017 117.661   8.668  1.00 32.72           C
ATOM   1493  CG  GLN A 209      16.359 118.939   8.189  1.00 37.44           C
ATOM   1494  CD  GLN A 209      17.151 120.172   8.523  1.00 50.82           C
ATOM   1495  OE1 GLN A 209      18.108 120.137   9.283  1.00 41.88           O
ATOM   1496  NE2 GLN A 209      16.771 121.270   7.942  1.00 41.92           N
ATOM   1497  N   ASN A 210      16.831 114.587   9.740  1.00 32.63           N
ATOM   1498  CA  ASN A 210      17.562 113.410  10.217  1.00 32.38           C
ATOM   1499  C   ASN A 210      17.237 112.136   9.430  1.00 37.13           C
ATOM   1500  O   ASN A 210      18.057 111.222   9.364  1.00 36.05           O
ATOM   1501  CB  ASN A 210      17.226 113.210  11.700  1.00 29.69           C
ATOM   1502  CG  ASN A 210      18.071 112.158  12.362  1.00 44.10           C
ATOM   1503  OD1 ASN A 210      19.210 111.917  11.999  1.00 35.27           O
ATOM   1504  ND2 ASN A 210      17.525 111.546  13.368  1.00 36.37           N
ATOM   1505  N   LEU A 211      16.080 112.096   8.780  1.00 34.39           N
ATOM   1506  CA  LEU A 211      15.660 110.935   7.982  1.00 34.26           C
ATOM   1507  C   LEU A 211      16.701 110.509   6.942  1.00 39.86           C
ATOM   1508  O   LEU A 211      16.959 109.319   6.756  1.00 39.40           O
ATOM   1509  CB  LEU A 211      14.336 111.266   7.281  1.00 33.94           C
ATOM   1510  CG  LEU A 211      13.110 110.411   7.625  1.00 37.93           C
ATOM   1511  CD1 LEU A 211      11.842 111.055   7.071  1.00 37.80           C
ATOM   1512  CD2 LEU A 211      13.237 108.986   7.091  1.00 38.89           C
ATOM   1513  N   MET A 212      17.354 111.490   6.333  1.00 38.04           N
ATOM   1514  CA  MET A 212      18.444 111.264   5.384  1.00 38.39           C
ATOM   1515  C   MET A 212      19.545 110.374   5.959  1.00 40.43           C
ATOM   1516  O   MET A 212      19.973 109.406   5.340  1.00 39.40           O
ATOM   1517  CB  MET A 212      19.043 112.631   5.021  1.00 41.23           C
ATOM   1518  CG  MET A 212      20.008 112.676   3.839  1.00 45.66           C
ATOM   1519  SD  MET A 212      19.263 112.251   2.245  1.00 50.46           S
ATOM   1520  CE  MET A 212      17.965 113.477   2.038  1.00 46.89           C
ATOM   1521  N   VAL A 213      20.011 110.686   7.156  1.00 36.99           N
ATOM   1522  CA  VAL A 213      21.144 109.960   7.723  1.00 36.79           C
ATOM   1523  C   VAL A 213      20.649 108.629   8.279  1.00 39.65           C
ATOM   1524  O   VAL A 213      21.284 107.590   8.081  1.00 39.73           O
ATOM   1525  CB  VAL A 213      21.858 110.793   8.820  1.00 40.99           C
ATOM   1526  CG1 VAL A 213      23.114 110.081   9.311  1.00 40.85           C
ATOM   1527  CG2 VAL A 213      22.249 112.174   8.269  1.00 40.71           C
ATOM   1528  N   LEU A 214      19.473 108.649   8.897  1.00 34.66           N
ATOM   1529  CA  LEU A 214      18.892 107.447   9.495  1.00 34.30           C
ATOM   1530  C   LEU A 214      18.726 106.327   8.477  1.00 38.50           C
ATOM   1531  O   LEU A 214      18.930 105.154   8.804  1.00 38.31           O
ATOM   1532  CB  LEU A 214      17.519 107.746  10.106  1.00 34.36           C
ATOM   1533  CG  LEU A 214      17.442 108.501  11.440  1.00 38.56           C
ATOM   1534  CD1 LEU A 214      15.983 108.854  11.734  1.00 38.00           C
ATOM   1535  CD2 LEU A 214      18.014 107.684  12.600  1.00 41.44           C
ATOM   1536  N   ARG A 215      18.376 106.669   7.244  1.00 34.63           N
ATOM   1537  CA  ARG A 215      18.291 105.657   6.192  1.00 33.93           C
ATOM   1538  C   ARG A 215      19.612 105.413   5.472  1.00 38.29           C
ATOM   1539  O   ARG A 215      20.001 104.264   5.270  1.00 39.82           O
ATOM   1540  CB  ARG A 215      17.202 106.033   5.185  1.00 32.35           C
ATOM   1541  CG  ARG A 215      15.828 106.156   5.833  1.00 34.31           C
ATOM   1542  CD  ARG A 215      14.684 106.111   4.839  1.00 32.93           C
ATOM   1543  NE  ARG A 215      14.670 107.212   3.867  1.00 35.87           N
ATOM   1544  CZ  ARG A 215      14.954 107.124   2.577  1.00 44.06           C
ATOM   1545  NH1 ARG A 215      15.443 106.075   1.980  1.00 24.98           N
ATOM   1546  NH2 ARG A 215      14.687 108.138   1.824  1.00 28.00           N
ATOM   1547  N   PHE A 216      20.309 106.461   5.061  1.00 33.93           N
ATOM   1548  CA  PHE A 216      21.415 106.284   4.118  1.00 34.27           C
ATOM   1549  C   PHE A 216      22.816 106.103   4.693  1.00 40.33           C
ATOM   1550  O   PHE A 216      23.740 105.790   3.944  1.00 39.58           O
ATOM   1551  CB  PHE A 216      21.429 107.439   3.120  1.00 35.53           C
ATOM   1552  CG  PHE A 216      20.157 107.572   2.329  1.00 36.32           C
ATOM   1553  CD1 PHE A 216      19.628 106.474   1.623  1.00 37.78           C
ATOM   1554  CD2 PHE A 216      19.493 108.804   2.262  1.00 38.17           C
ATOM   1555  CE1 PHE A 216      18.457 106.616   0.843  1.00 40.50           C
ATOM   1556  CE2 PHE A 216      18.326 108.963   1.479  1.00 39.17           C
ATOM   1557  CZ  PHE A 216      17.823 107.874   0.753  1.00 38.56           C
ATOM   1558  N   ALA A 217      22.990 106.280   5.997  1.00 38.65           N
ATOM   1559  CA  ALA A 217      24.293 106.058   6.633  1.00 38.95           C
ATOM   1560  C   ALA A 217      24.328 104.737   7.407  1.00 44.94           C
ATOM   1561  O   ALA A 217      25.330 104.406   8.047  1.00 45.01           O
ATOM   1562  CB  ALA A 217      24.597 107.214   7.570  1.00 39.33           C
ATOM   1563  N   ASN A 218      23.219 104.009   7.388  1.00 42.03           N
ATOM   1564  CA  ASN A 218      23.066 102.826   8.236  1.00 41.49           C
ATOM   1565  C   ASN A 218      22.699 101.534   7.508  1.00 45.05           C
ATOM   1566  O   ASN A 218      21.567 101.350   7.057  1.00 46.22           O
ATOM   1567  CB  ASN A 218      22.009 103.115   9.301  1.00 41.75           C
ATOM   1568  CG  ASN A 218      22.404 104.241  10.216  1.00 50.50           C
ATOM   1569  OD1 ASN A 218      23.496 104.250  10.764  1.00 43.12           O
ATOM   1570  ND2 ASN A 218      21.532 105.186  10.400  1.00 36.28           N
ATOM   1571  N   ARG A 219      23.640 100.601   7.449  1.00 39.85           N
ATOM   1572  CA  ARG A 219      23.412  99.279   6.857  1.00 39.11           C
ATOM   1573  C   ARG A 219      22.374  98.512   7.653  1.00 43.10           C
ATOM   1574  O   ARG A 219      21.585  97.769   7.086  1.00 42.93           O
ATOM   1575  CB  ARG A 219      24.720  98.475   6.851  1.00 38.48           C
ATOM   1576  CG  ARG A 219      25.175  98.000   5.477  1.00 44.33           C
ATOM   1577  CD  ARG A 219      24.303  96.900   4.909  1.00 45.42           C
ATOM   1578  NE  ARG A 219      24.838  96.487   3.608  1.00 53.48           N
ATOM   1579  CZ  ARG A 219      24.249  95.700   2.724  1.00 64.04           C
ATOM   1580  NH1 ARG A 219      23.118  95.081   2.927  1.00 44.54           N
ATOM   1581  NH2 ARG A 219      24.836  95.558   1.580  1.00 59.33           N
ATOM   1582  N   ILE A 220      22.332  98.717   8.960  1.00 40.64           N
ATOM   1583  CA  ILE A 220      21.395  98.004   9.834  1.00 40.98           C
ATOM   1584  C   ILE A 220      19.935  98.450   9.643  1.00 45.63           C
ATOM   1585  O   ILE A 220      19.006  97.827  10.156  1.00 44.92           O
ATOM   1586  CB  ILE A 220      21.880  98.102  11.310  1.00 43.77           C
ATOM   1587  CG1 ILE A 220      21.401  96.872  12.099  1.00 43.71           C
ATOM   1588  CG2 ILE A 220      21.489  99.450  11.965  1.00 44.68           C
ATOM   1589  CD1 ILE A 220      21.984  96.738  13.495  1.00 49.39           C
ATOM   1590  N   PHE A 221      19.726  99.494   8.850  1.00 42.81           N
ATOM   1591  CA  PHE A 221      18.389  99.931   8.437  1.00 42.99           C
ATOM   1592  C   PHE A 221      18.215  99.808   6.918  1.00 47.62           C
ATOM   1593  O   PHE A 221      17.240 100.292   6.345  1.00 49.24           O
ATOM   1594  CB  PHE A 221      18.152 101.377   8.885  1.00 44.69           C
ATOM   1595  CG  PHE A 221      17.941 101.526  10.367  1.00 46.23           C
ATOM   1596  CD1 PHE A 221      16.662 101.329  10.918  1.00 49.45           C
ATOM   1597  CD2 PHE A 221      19.000 101.879  11.218  1.00 48.76           C
ATOM   1598  CE1 PHE A 221      16.441 101.479  12.309  1.00 50.85           C
ATOM   1599  CE2 PHE A 221      18.797 102.027  12.609  1.00 51.78           C
ATOM   1600  CZ  PHE A 221      17.513 101.835  13.154  1.00 50.06           C
ATOM   1601  N   GLY A 222      19.170  99.168   6.259  1.00 41.71           N
ATOM   1602  CA  GLY A 222      19.167  99.062   4.806  1.00 40.85           C
ATOM   1603  C   GLY A 222      18.325  97.977   4.147  1.00 44.42           C
ATOM   1604  O   GLY A 222      17.443  98.318   3.358  1.00 44.55           O
ATOM   1605  N   PRO A 223      18.511  96.673   4.440  1.00 39.90           N
ATOM   1606  CA  PRO A 223      17.748  95.656   3.696  1.00 38.53           C
ATOM   1607  C   PRO A 223      16.279  95.511   4.086  1.00 41.86           C
ATOM   1608  O   PRO A 223      15.566  94.661   3.565  1.00 42.39           O
ATOM   1609  CB  PRO A 223      18.514  94.373   4.017  1.00 39.96           C
ATOM   1610  CG  PRO A 223      18.975  94.588   5.380  1.00 44.87           C
ATOM   1611  CD  PRO A 223      19.439  96.020   5.382  1.00 40.43           C
ATOM   1612  N   ILE A 224      15.819  96.355   4.997  1.00 36.67           N
ATOM   1613  CA  ILE A 224      14.411  96.431   5.372  1.00 35.38           C
ATOM   1614  C   ILE A 224      13.693  97.569   4.651  1.00 37.52           C
ATOM   1615  O   ILE A 224      12.496  97.750   4.835  1.00 37.13           O
ATOM   1616  CB  ILE A 224      14.265  96.652   6.898  1.00 38.03           C
ATOM   1617  CG1 ILE A 224      15.055  97.912   7.315  1.00 38.15           C
ATOM   1618  CG2 ILE A 224      14.714  95.383   7.648  1.00 37.79           C
ATOM   1619  CD1 ILE A 224      14.723  98.494   8.671  1.00 39.99           C
ATOM   1620  N   TRP A 225      14.411  98.358   3.861  1.00 32.59           N
ATOM   1621  CA  TRP A 225      13.841  99.534   3.195  1.00 32.00           C
ATOM   1622  C   TRP A 225      13.135  99.153   1.891  1.00 33.01           C
ATOM   1623  O   TRP A 225      13.525  99.526   0.792  1.00 31.50           O
ATOM   1624  CB  TRP A 225      14.939 100.577   2.972  1.00 31.18           C
ATOM   1625  CG  TRP A 225      14.390 101.886   2.493  1.00 32.75           C
ATOM   1626  CD1 TRP A 225      13.634 102.765   3.200  1.00 35.84           C
ATOM   1627  CD2 TRP A 225      14.475 102.435   1.164  1.00 32.59           C
ATOM   1628  NE1 TRP A 225      13.223 103.809   2.421  1.00 35.05           N
ATOM   1629  CE2 TRP A 225      13.680 103.612   1.149  1.00 36.28           C
ATOM   1630  CE3 TRP A 225      15.121 102.041  -0.026  1.00 33.76           C
ATOM   1631  CZ2 TRP A 225      13.507 104.388  -0.009  1.00 35.43           C
ATOM   1632  CZ3 TRP A 225      14.963 102.830  -1.195  1.00 35.09           C
ATOM   1633  CH2 TRP A 225      14.137 103.988  -1.173  1.00 35.59           C
ATOM   1634  N   ASN A 226      12.121  98.314   2.017  1.00 28.25           N
ATOM   1635  CA  ASN A 226      11.408  97.782   0.866  1.00 27.79           C
ATOM   1636  C   ASN A 226      10.084  97.164   1.297  1.00 33.03           C
ATOM   1637  O   ASN A 226       9.878  96.808   2.457  1.00 33.82           O
ATOM   1638  CB  ASN A 226      12.280  96.714   0.187  1.00 24.79           C
ATOM   1639  CG  ASN A 226      12.836  95.717   1.166  1.00 32.54           C
ATOM   1640  OD1 ASN A 226      12.103  95.047   1.876  1.00 27.65           O
ATOM   1641  ND2 ASN A 226      14.130  95.644   1.253  1.00 17.20           N
ATOM   1642  N   ARG A 227       9.222  96.962   0.314  1.00 28.94           N
ATOM   1643  CA  ARG A 227       7.948  96.250   0.434  1.00 28.48           C
ATOM   1644  C   ARG A 227       8.033  94.807   0.912  1.00 33.23           C
ATOM   1645  O   ARG A 227       7.032  94.240   1.346  1.00 34.58           O
ATOM   1646  CB  ARG A 227       7.279  96.278  -0.949  1.00 27.84           C
ATOM   1647  CG  ARG A 227       8.072  95.572  -2.048  1.00 30.99           C
ATOM   1648  CD  ARG A 227       7.478  95.832  -3.411  1.00 37.03           C
ATOM   1649  NE  ARG A 227       8.252  95.143  -4.451  1.00 32.58           N
ATOM   1650  CZ  ARG A 227       8.054  93.909  -4.895  1.00 37.14           C
ATOM   1651  NH1 ARG A 227       7.083  93.139  -4.478  1.00 28.45           N
ATOM   1652  NH2 ARG A 227       8.878  93.414  -5.769  1.00 15.24           N
ATOM   1653  N   ASP A 228       9.209  94.202   0.855  1.00 29.29           N
ATOM   1654  CA  ASP A 228       9.374  92.808   1.273  1.00 29.58           C
ATOM   1655  C   ASP A 228       9.347  92.744   2.797  1.00 33.38           C
ATOM   1656  O   ASP A 228       9.026  91.715   3.397  1.00 33.23           O
ATOM   1657  CB  ASP A 228      10.686  92.216   0.748  1.00 31.84           C
ATOM   1658  CG  ASP A 228      10.738  92.151  -0.768  1.00 42.25           C
ATOM   1659  OD1 ASP A 228       9.682  92.179  -1.442  1.00 41.84           O
ATOM   1660  OD2 ASP A 228      11.858  92.106  -1.320  1.00 49.57           O
ATOM   1661  N   ASN A 229       9.649  93.868   3.431  1.00 28.74           N
ATOM   1662  CA  ASN A 229       9.648  93.951   4.888  1.00 27.92           C
ATOM   1663  C   ASN A 229       8.658  94.954   5.460  1.00 30.70           C
ATOM   1664  O   ASN A 229       8.030  94.658   6.467  1.00 29.79           O
ATOM   1665  CB  ASN A 229      11.068  94.245   5.362  1.00 27.07           C
ATOM   1666  CG  ASN A 229      11.998  93.101   5.072  1.00 43.64           C
ATOM   1667  OD1 ASN A 229      11.921  92.064   5.715  1.00 39.83           O
ATOM   1668  ND2 ASN A 229      12.828  93.241   4.080  1.00 31.80           N
ATOM   1669  N   ILE A 230       8.476  96.101   4.830  1.00 26.55           N
ATOM   1670  CA  ILE A 230       7.527  97.112   5.301  1.00 25.94           C
ATOM   1671  C   ILE A 230       6.134  96.709   4.825  1.00 28.06           C
ATOM   1672  O   ILE A 230       5.931  96.414   3.646  1.00 26.71           O
ATOM   1673  CB  ILE A 230       7.902  98.524   4.756  1.00 28.80           C
ATOM   1674  CG1 ILE A 230       9.301  98.921   5.266  1.00 29.49           C
ATOM   1675  CG2 ILE A 230       6.867  99.586   5.189  1.00 28.70           C
ATOM   1676  CD1 ILE A 230       9.955 100.100   4.552  1.00 38.95           C
ATOM   1677  N   ALA A 231       5.178  96.682   5.742  1.00 24.89           N
ATOM   1678  CA  ALA A 231       3.795  96.361   5.417  1.00 25.12           C
ATOM   1679  C   ALA A 231       3.058  97.634   5.002  1.00 31.43           C
ATOM   1680  O   ALA A 231       2.323  97.630   4.021  1.00 31.20           O
ATOM   1681  CB  ALA A 231       3.107  95.713   6.627  1.00 25.52           C
ATOM   1682  N   CYS A 232       3.250  98.707   5.756  1.00 29.42           N
ATOM   1683  CA  CYS A 232       2.600  99.986   5.484  1.00 29.99           C
ATOM   1684  C   CYS A 232       3.421 101.094   6.133  1.00 31.37           C
ATOM   1685  O   CYS A 232       4.257 100.826   7.002  1.00 30.76           O
ATOM   1686  CB  CYS A 232       1.171  99.973   6.033  1.00 31.56           C
ATOM   1687  SG  CYS A 232       1.034  99.573   7.779  1.00 36.33           S
ATOM   1688  N   VAL A 233       3.184 102.322   5.701  1.00 27.62           N
ATOM   1689  CA  VAL A 233       3.847 103.504   6.247  1.00 27.15           C
ATOM   1690  C   VAL A 233       2.715 104.430   6.654  1.00 30.54           C
ATOM   1691  O   VAL A 233       1.702 104.488   5.961  1.00 29.56           O
ATOM   1692  CB  VAL A 233       4.751 104.180   5.187  1.00 30.60           C
ATOM   1693  CG1 VAL A 233       5.459 105.425   5.745  1.00 29.93           C
ATOM   1694  CG2 VAL A 233       5.791 103.189   4.659  1.00 30.51           C
ATOM   1695  N   ILE A 234       2.854 105.114   7.777  1.00 27.31           N
ATOM   1696  CA  ILE A 234       1.809 105.975   8.318  1.00 27.14           C
ATOM   1697  C   ILE A 234       2.461 107.300   8.680  1.00 31.10           C
ATOM   1698  O   ILE A 234       3.463 107.310   9.388  1.00 29.89           O
ATOM   1699  CB  ILE A 234       1.174 105.365   9.607  1.00 29.89           C
ATOM   1700  CG1 ILE A 234       0.736 103.902   9.388  1.00 30.64           C
ATOM   1701  CG2 ILE A 234      -0.022 106.215  10.074  1.00 29.13           C
ATOM   1702  CD1 ILE A 234       1.753 102.833   9.851  1.00 41.66           C
ATOM   1703  N   LEU A 235       1.917 108.414   8.223  1.00 28.58           N
ATOM   1704  CA  LEU A 235       2.428 109.736   8.571  1.00 28.42           C
ATOM   1705  C   LEU A 235       1.264 110.491   9.184  1.00 32.69           C
ATOM   1706  O   LEU A 235       0.165 110.491   8.621  1.00 31.97           O
ATOM   1707  CB  LEU A 235       2.957 110.480   7.340  1.00 28.24           C
ATOM   1708  CG  LEU A 235       4.183 109.859   6.654  1.00 32.24           C
ATOM   1709  CD1 LEU A 235       3.850 108.922   5.490  1.00 32.22           C
ATOM   1710  CD2 LEU A 235       5.088 110.960   6.137  1.00 35.04           C
ATOM   1711  N   THR A 236       1.479 111.107  10.335  1.00 29.69           N
ATOM   1712  CA  THR A 236       0.400 111.787  11.044  1.00 29.66           C
ATOM   1713  C   THR A 236       0.715 113.251  11.291  1.00 34.39           C
ATOM   1714  O   THR A 236       1.875 113.653  11.398  1.00 33.65           O
ATOM   1715  CB  THR A 236       0.111 111.141  12.420  1.00 35.87           C
ATOM   1716  OG1 THR A 236       1.277 111.232  13.241  1.00 37.12           O
ATOM   1717  CG2 THR A 236      -0.258 109.670  12.300  1.00 32.47           C
ATOM   1718  N   PHE A 237      -0.341 114.040  11.408  1.00 32.28           N
ATOM   1719  CA  PHE A 237      -0.284 115.383  11.968  1.00 32.72           C
ATOM   1720  C   PHE A 237      -1.570 115.581  12.757  1.00 36.84           C
ATOM   1721  O   PHE A 237      -2.664 115.428  12.215  1.00 36.27           O
ATOM   1722  CB  PHE A 237      -0.192 116.434  10.861  1.00 34.99           C
ATOM   1723  CG  PHE A 237      -0.209 117.843  11.375  1.00 37.59           C
ATOM   1724  CD1 PHE A 237       0.991 118.462  11.764  1.00 41.52           C
ATOM   1725  CD2 PHE A 237      -1.418 118.557  11.488  1.00 40.59           C
ATOM   1726  CE1 PHE A 237       0.989 119.777  12.270  1.00 42.41           C
ATOM   1727  CE2 PHE A 237      -1.429 119.886  11.967  1.00 43.62           C
ATOM   1728  CZ  PHE A 237      -0.219 120.496  12.359  1.00 41.66           C
ATOM   1729  N   LYS A 238      -1.457 115.893  14.034  1.00 33.58           N
ATOM   1730  CA  LYS A 238      -2.615 116.130  14.887  1.00 33.66           C
ATOM   1731  C   LYS A 238      -2.358 117.403  15.675  1.00 39.91           C
ATOM   1732  O   LYS A 238      -1.226 117.634  16.102  1.00 39.87           O
ATOM   1733  CB  LYS A 238      -2.822 114.963  15.862  1.00 35.15           C
ATOM   1734  CG  LYS A 238      -3.091 113.595  15.224  1.00 38.81           C
ATOM   1735  CD  LYS A 238      -3.826 112.648  16.189  1.00 44.32           C
ATOM   1736  CE  LYS A 238      -3.015 112.175  17.393  1.00 53.11           C
ATOM   1737  NZ  LYS A 238      -2.087 111.059  17.055  1.00 59.67           N
ATOM   1738  N   GLU A 239      -3.395 118.197  15.888  1.00 37.31           N
ATOM   1739  CA  GLU A 239      -3.354 119.329  16.816  1.00 37.73           C
ATOM   1740  C   GLU A 239      -4.614 119.261  17.677  1.00 43.08           C
ATOM   1741  O   GLU A 239      -5.683 118.924  17.166  1.00 41.71           O
ATOM   1742  CB  GLU A 239      -3.327 120.661  16.065  1.00 38.91           C
ATOM   1743  CG  GLU A 239      -1.975 120.951  15.443  1.00 47.21           C
ATOM   1744  CD  GLU A 239      -1.908 122.297  14.741  1.00 62.04           C
ATOM   1745  OE1 GLU A 239      -2.911 122.742  14.144  1.00 51.40           O
ATOM   1746  OE2 GLU A 239      -0.827 122.935  14.764  1.00 57.02           O
ATOM   1747  N   PRO A 240      -4.517 119.554  18.986  1.00 41.33           N
ATOM   1748  CA  PRO A 240      -5.700 119.437  19.841  1.00 41.23           C
ATOM   1749  C   PRO A 240      -6.605 120.661  19.857  1.00 46.12           C
ATOM   1750  O   PRO A 240      -7.653 120.662  20.503  1.00 45.31           O
ATOM   1751  CB  PRO A 240      -5.078 119.223  21.220  1.00 42.60           C
ATOM   1752  CG  PRO A 240      -3.902 120.092  21.189  1.00 46.70           C
ATOM   1753  CD  PRO A 240      -3.348 119.931  19.797  1.00 41.89           C
ATOM   1754  N   PHE A 241      -6.186 121.704  19.160  1.00 43.99           N
ATOM   1755  CA  PHE A 241      -6.893 122.975  19.088  1.00 44.13           C
ATOM   1756  C   PHE A 241      -7.329 123.117  17.640  1.00 52.00           C
ATOM   1757  O   PHE A 241      -6.843 122.384  16.777  1.00 52.21           O
ATOM   1758  CB  PHE A 241      -5.986 124.125  19.545  1.00 45.13           C
ATOM   1759  CG  PHE A 241      -4.553 123.990  19.099  1.00 45.82           C
ATOM   1760  CD1 PHE A 241      -4.173 124.313  17.788  1.00 47.99           C
ATOM   1761  CD2 PHE A 241      -3.567 123.549  20.001  1.00 46.85           C
ATOM   1762  CE1 PHE A 241      -2.824 124.174  17.369  1.00 48.26           C
ATOM   1763  CE2 PHE A 241      -2.220 123.391  19.593  1.00 48.85           C
ATOM   1764  CZ  PHE A 241      -1.851 123.695  18.270  1.00 46.84           C
ATOM   1765  N   GLY A 242      -8.283 124.003  17.405  1.00 50.85           N
ATOM   1766  CA  GLY A 242      -8.909 124.144  16.101  1.00 51.80           C
ATOM   1767  C   GLY A 242      -8.526 125.441  15.423  1.00 58.84           C
ATOM   1768  O   GLY A 242      -7.492 126.036  15.723  1.00 58.32           O
ATOM   1769  N   THR A 243      -9.383 125.899  14.526  1.00 57.92           N
ATOM   1770  CA  THR A 243      -9.224 127.161  13.805  1.00 59.17           C
ATOM   1771  C   THR A 243      -9.627 128.330  14.712  1.00 67.19           C
ATOM   1772  O   THR A 243     -10.667 128.962  14.532  1.00 67.72           O
ATOM   1773  CB  THR A 243     -10.104 127.085  12.550  1.00 67.48           C
ATOM   1774  OG1 THR A 243     -11.302 126.379  12.875  1.00 72.00           O
ATOM   1775  CG2 THR A 243      -9.450 126.244  11.479  1.00 61.96           C
ATOM   1776  N   GLU A 244      -8.821 128.544  15.744  1.00 65.63           N
ATOM   1777  CA  GLU A 244      -9.134 129.406  16.885  1.00 65.81           C
ATOM   1778  C   GLU A 244      -9.529 130.836  16.519  1.00 71.20           C
ATOM   1779  O   GLU A 244      -8.695 131.675  16.171  1.00 71.32           O
ATOM   1780  CB  GLU A 244      -7.938 129.415  17.846  1.00 67.08           C
ATOM   1781  CG  GLU A 244      -8.223 130.064  19.202  1.00 77.15           C
ATOM   1782  CD  GLU A 244      -6.966 130.250  20.043  1.00 95.45           C
ATOM   1783  OE1 GLU A 244      -5.952 129.549  19.825  1.00 83.64           O
ATOM   1784  OE2 GLU A 244      -6.957 131.141  20.925  1.00 90.33           O
ATOM   1785  N   GLY A 245     -10.829 131.091  16.568  1.00 67.99           N
ATOM   1786  CA  GLY A 245     -11.379 132.408  16.292  1.00 68.15           C
ATOM   1787  C   GLY A 245     -11.330 132.831  14.836  1.00 72.65           C
ATOM   1788  O   GLY A 245     -11.685 133.969  14.515  1.00 72.59           O
ATOM   1789  N   ARG A 246     -10.851 131.955  13.962  1.00 68.95           N
ATOM   1790  CA  ARG A 246     -10.557 132.304  12.570  1.00 68.70           C
ATOM   1791  C   ARG A 246     -10.742 131.098  11.660  1.00 72.51           C
ATOM   1792  O   ARG A 246      -9.789 130.460  11.210  1.00 72.71           O
ATOM   1793  CB  ARG A 246      -9.135 132.871  12.468  1.00 68.94           C
ATOM   1794  CG  ARG A 246      -8.839 133.515  11.122  1.00 81.90           C
ATOM   1795  CD  ARG A 246      -7.520 134.236  11.128  1.00 95.43           C
ATOM   1796  NE  ARG A 246      -7.304 134.923   9.849  1.00107.08           N
ATOM   1797  CZ  ARG A 246      -6.226 135.610   9.508  1.00123.76           C
ATOM   1798  NH1 ARG A 246      -5.253 135.883  10.329  1.00113.36           N
ATOM   1799  NH2 ARG A 246      -6.127 136.058   8.290  1.00110.48           N
ATOM   1800  N   GLY A 247     -11.994 130.770  11.404  1.00 68.04           N
ATOM   1801  CA  GLY A 247     -12.309 129.660  10.523  1.00 67.48           C
ATOM   1802  C   GLY A 247     -12.606 130.095   9.102  1.00 70.65           C
ATOM   1803  O   GLY A 247     -12.547 129.279   8.197  1.00 70.39           O
ATOM   1804  N   GLY A 248     -12.896 131.368   8.868  1.00 66.20           N
ATOM   1805  CA  GLY A 248     -13.232 131.806   7.520  1.00 65.63           C
ATOM   1806  C   GLY A 248     -12.055 131.749   6.567  1.00 69.05           C
ATOM   1807  O   GLY A 248     -12.206 131.353   5.415  1.00 69.35           O
ATOM   1808  N   TYR A 249     -10.869 132.071   7.068  1.00 63.90           N
ATOM   1809  CA  TYR A 249      -9.642 131.953   6.275  1.00 62.80           C
ATOM   1810  C   TYR A 249      -9.405 130.488   5.914  1.00 61.84           C
ATOM   1811  O   TYR A 249      -9.024 130.150   4.799  1.00 61.62           O
ATOM   1812  CB  TYR A 249      -8.446 132.478   7.079  1.00 65.01           C
ATOM   1813  CG  TYR A 249      -7.120 132.389   6.345  1.00 68.92           C
ATOM   1814  CD1 TYR A 249      -6.677 133.443   5.520  1.00 70.17           C
ATOM   1815  CD2 TYR A 249      -6.300 131.246   6.468  1.00 71.51           C
ATOM   1816  CE1 TYR A 249      -5.458 133.338   4.794  1.00 71.27           C
ATOM   1817  CE2 TYR A 249      -5.093 131.129   5.720  1.00 72.69           C
ATOM   1818  CZ  TYR A 249      -4.693 132.173   4.884  1.00 79.95           C
ATOM   1819  OH  TYR A 249      -3.544 132.052   4.143  1.00 82.22           O
ATOM   1820  N   PHE A 250      -9.661 129.606   6.867  1.00 54.64           N
ATOM   1821  CA  PHE A 250      -9.461 128.176   6.665  1.00 53.11           C
ATOM   1822  C   PHE A 250     -10.448 127.600   5.659  1.00 55.36           C
ATOM   1823  O   PHE A 250     -10.117 126.675   4.921  1.00 55.21           O
ATOM   1824  CB  PHE A 250      -9.602 127.463   8.006  1.00 54.48           C
ATOM   1825  CG  PHE A 250      -9.250 126.003   7.962  1.00 55.26           C
ATOM   1826  CD1 PHE A 250      -7.905 125.592   8.025  1.00 57.56           C
ATOM   1827  CD2 PHE A 250     -10.264 125.031   7.897  1.00 56.49           C
ATOM   1828  CE1 PHE A 250      -7.573 124.216   8.071  1.00 57.90           C
ATOM   1829  CE2 PHE A 250      -9.948 123.655   7.951  1.00 58.52           C
ATOM   1830  CZ  PHE A 250      -8.602 123.250   8.064  1.00 56.23           C
ATOM   1831  N   ASP A 251     -11.641 128.167   5.594  1.00 49.69           N
ATOM   1832  CA  ASP A 251     -12.695 127.671   4.711  1.00 48.29           C
ATOM   1833  C   ASP A 251     -12.337 127.759   3.233  1.00 51.30           C
ATOM   1834  O   ASP A 251     -12.780 126.957   2.412  1.00 51.51           O
ATOM   1835  CB  ASP A 251     -13.993 128.436   4.958  1.00 49.65           C
ATOM   1836  CG  ASP A 251     -15.209 127.578   4.706  1.00 60.03           C
ATOM   1837  OD1 ASP A 251     -15.453 126.702   5.563  1.00 61.60           O
ATOM   1838  OD2 ASP A 251     -15.909 127.709   3.678  1.00 65.09           O
ATOM   1839  N   GLU A 252     -11.485 128.713   2.894  1.00 47.30           N
ATOM   1840  CA  GLU A 252     -11.033 128.901   1.518  1.00 47.65           C
ATOM   1841  C   GLU A 252     -10.112 127.764   1.053  1.00 51.10           C
ATOM   1842  O   GLU A 252     -10.025 127.465  -0.145  1.00 51.73           O
ATOM   1843  CB  GLU A 252     -10.324 130.256   1.444  1.00 49.83           C
ATOM   1844  CG  GLU A 252      -9.973 130.741   0.041  1.00 67.34           C
ATOM   1845  CD  GLU A 252      -9.382 132.144   0.050  1.00 82.08           C
ATOM   1846  OE1 GLU A 252      -9.193 132.727   1.139  1.00 77.22           O
ATOM   1847  OE2 GLU A 252      -9.120 132.705  -1.041  1.00 61.97           O
ATOM   1848  N   PHE A 253      -9.459 127.093   1.994  1.00 45.61           N
ATOM   1849  CA  PHE A 253      -8.469 126.064   1.666  1.00 44.70           C
ATOM   1850  C   PHE A 253      -8.775 124.650   2.170  1.00 46.31           C
ATOM   1851  O   PHE A 253      -8.692 123.693   1.398  1.00 46.50           O
ATOM   1852  CB  PHE A 253      -7.110 126.501   2.217  1.00 47.13           C
ATOM   1853  CG  PHE A 253      -6.688 127.880   1.772  1.00 49.97           C
ATOM   1854  CD1 PHE A 253      -6.092 128.081   0.515  1.00 53.15           C
ATOM   1855  CD2 PHE A 253      -6.875 128.988   2.616  1.00 53.49           C
ATOM   1856  CE1 PHE A 253      -5.667 129.377   0.109  1.00 55.91           C
ATOM   1857  CE2 PHE A 253      -6.476 130.288   2.222  1.00 54.78           C
ATOM   1858  CZ  PHE A 253      -5.866 130.482   0.966  1.00 53.94           C
ATOM   1859  N   GLY A 254      -9.128 124.499   3.437  1.00 39.79           N
ATOM   1860  CA  GLY A 254      -9.346 123.186   4.031  1.00 37.85           C
ATOM   1861  C   GLY A 254      -8.078 122.467   4.460  1.00 38.80           C
ATOM   1862  O   GLY A 254      -6.965 122.842   4.094  1.00 37.51           O
ATOM   1863  N   ILE A 255      -8.242 121.421   5.259  1.00 35.03           N
ATOM   1864  CA  ILE A 255      -7.118 120.715   5.887  1.00 34.68           C
ATOM   1865  C   ILE A 255      -6.108 120.064   4.930  1.00 38.84           C
ATOM   1866  O   ILE A 255      -4.912 119.978   5.235  1.00 37.05           O
ATOM   1867  CB  ILE A 255      -7.709 119.658   6.885  1.00 37.42           C
ATOM   1868  CG1 ILE A 255      -6.663 119.120   7.877  1.00 37.32           C
ATOM   1869  CG2 ILE A 255      -8.405 118.497   6.150  1.00 37.73           C
ATOM   1870  CD1 ILE A 255      -6.163 120.132   8.913  1.00 36.20           C
ATOM   1871  N   ILE A 256      -6.545 119.616   3.761  1.00 37.09           N
ATOM   1872  CA  ILE A 256      -5.632 118.927   2.857  1.00 36.56           C
ATOM   1873  C   ILE A 256      -4.691 119.975   2.277  1.00 37.67           C
ATOM   1874  O   ILE A 256      -3.479 119.798   2.304  1.00 36.01           O
ATOM   1875  CB  ILE A 256      -6.373 118.129   1.740  1.00 39.86           C
ATOM   1876  CG1 ILE A 256      -7.282 117.058   2.374  1.00 40.17           C
ATOM   1877  CG2 ILE A 256      -5.367 117.476   0.758  1.00 41.33           C
ATOM   1878  CD1 ILE A 256      -8.213 116.312   1.404  1.00 47.62           C
ATOM   1879  N   ARG A 257      -5.225 121.088   1.801  1.00 34.86           N
ATOM   1880  CA  ARG A 257      -4.379 122.149   1.249  1.00 35.06           C
ATOM   1881  C   ARG A 257      -3.574 122.894   2.298  1.00 41.45           C
ATOM   1882  O   ARG A 257      -2.477 123.368   2.009  1.00 41.75           O
ATOM   1883  CB  ARG A 257      -5.223 123.147   0.464  1.00 32.72           C
ATOM   1884  CG  ARG A 257      -5.569 122.610  -0.909  1.00 36.75           C
ATOM   1885  CD  ARG A 257      -6.362 123.587  -1.750  1.00 34.49           C
ATOM   1886  NE  ARG A 257      -7.755 123.669  -1.301  1.00 34.52           N
ATOM   1887  CZ  ARG A 257      -8.835 123.697  -2.066  1.00 48.13           C
ATOM   1888  NH1 ARG A 257      -8.810 123.710  -3.371  1.00 38.28           N
ATOM   1889  NH2 ARG A 257      -9.989 123.705  -1.470  1.00 36.64           N
ATOM   1890  N   ASP A 258      -4.097 123.014   3.506  1.00 38.33           N
ATOM   1891  CA  ASP A 258      -3.337 123.681   4.558  1.00 37.92           C
ATOM   1892  C   ASP A 258      -2.127 122.866   5.004  1.00 42.33           C
ATOM   1893  O   ASP A 258      -1.065 123.432   5.277  1.00 41.12           O
ATOM   1894  CB  ASP A 258      -4.209 123.960   5.781  1.00 39.23           C
ATOM   1895  CG  ASP A 258      -3.519 124.888   6.760  1.00 46.44           C
ATOM   1896  OD1 ASP A 258      -3.174 126.021   6.358  1.00 45.77           O
ATOM   1897  OD2 ASP A 258      -3.291 124.521   7.926  1.00 52.92           O
ATOM   1898  N   VAL A 259      -2.291 121.550   5.092  1.00 40.56           N
ATOM   1899  CA  VAL A 259      -1.238 120.681   5.633  1.00 41.20           C
ATOM   1900  C   VAL A 259      -0.879 119.452   4.795  1.00 45.93           C
ATOM   1901  O   VAL A 259       0.280 119.237   4.460  1.00 46.67           O
ATOM   1902  CB  VAL A 259      -1.639 120.149   7.044  1.00 45.76           C
ATOM   1903  CG1 VAL A 259      -0.438 119.496   7.755  1.00 45.90           C
ATOM   1904  CG2 VAL A 259      -2.237 121.250   7.929  1.00 45.66           C
ATOM   1905  N   MET A 260      -1.838 118.592   4.490  1.00 41.59           N
ATOM   1906  CA  MET A 260      -1.520 117.254   3.980  1.00 40.85           C
ATOM   1907  C   MET A 260      -0.847 117.223   2.603  1.00 41.26           C
ATOM   1908  O   MET A 260       0.071 116.436   2.372  1.00 40.86           O
ATOM   1909  CB  MET A 260      -2.808 116.439   3.932  1.00 43.93           C
ATOM   1910  CG  MET A 260      -2.635 115.015   3.468  1.00 49.19           C
ATOM   1911  SD  MET A 260      -4.205 114.180   3.440  1.00 55.07           S
ATOM   1912  CE  MET A 260      -4.482 113.746   5.145  1.00 51.41           C
ATOM   1913  N   GLN A 261      -1.266 118.123   1.722  1.00 36.12           N
ATOM   1914  CA  GLN A 261      -0.738 118.249   0.360  1.00 35.61           C
ATOM   1915  C   GLN A 261       0.710 118.745   0.383  1.00 39.57           C
ATOM   1916  O   GLN A 261       1.429 118.682  -0.613  1.00 38.90           O
ATOM   1917  CB  GLN A 261      -1.650 119.236  -0.391  1.00 36.76           C
ATOM   1918  CG  GLN A 261      -1.463 119.367  -1.910  1.00 44.27           C
ATOM   1919  CD  GLN A 261      -0.745 120.635  -2.342  1.00 62.65           C
ATOM   1920  OE1 GLN A 261      -0.972 121.721  -1.819  1.00 58.60           O
ATOM   1921  NE2 GLN A 261       0.095 120.517  -3.331  1.00 54.57           N
ATOM   1922  N   ASN A 262       1.135 119.227   1.543  1.00 36.56           N
ATOM   1923  CA  ASN A 262       2.458 119.806   1.708  1.00 36.24           C
ATOM   1924  C   ASN A 262       3.317 119.104   2.759  1.00 40.92           C
ATOM   1925  O   ASN A 262       4.198 118.339   2.401  1.00 40.94           O
ATOM   1926  CB  ASN A 262       2.284 121.289   2.027  1.00 36.20           C
ATOM   1927  CG  ASN A 262       1.604 122.037   0.915  1.00 57.72           C
ATOM   1928  OD1 ASN A 262       0.518 122.557   1.103  1.00 55.41           O
ATOM   1929  ND2 ASN A 262       2.239 122.143  -0.217  1.00 48.72           N
ATOM   1930  N   HIS A 263       3.048 119.314   4.038  1.00 37.25           N
ATOM   1931  CA  HIS A 263       3.954 118.926   5.122  1.00 37.26           C
ATOM   1932  C   HIS A 263       4.153 117.418   5.144  1.00 40.68           C
ATOM   1933  O   HIS A 263       5.270 116.905   5.217  1.00 40.08           O
ATOM   1934  CB  HIS A 263       3.366 119.289   6.500  1.00 38.50           C
ATOM   1935  CG  HIS A 263       3.027 120.735   6.706  1.00 42.29           C
ATOM   1936  ND1 HIS A 263       2.362 121.508   5.772  1.00 44.04           N
ATOM   1937  CD2 HIS A 263       3.068 121.462   7.856  1.00 44.13           C
ATOM   1938  CE1 HIS A 263       1.975 122.639   6.430  1.00 43.43           C
ATOM   1939  NE2 HIS A 263       2.421 122.657   7.701  1.00 43.88           N
ATOM   1940  N   LEU A 264       3.040 116.697   5.094  1.00 36.56           N
ATOM   1941  CA  LEU A 264       3.086 115.241   5.195  1.00 35.95           C
ATOM   1942  C   LEU A 264       3.683 114.670   3.922  1.00 38.49           C
ATOM   1943  O   LEU A 264       4.457 113.723   3.958  1.00 38.57           O
ATOM   1944  CB  LEU A 264       1.692 114.644   5.430  1.00 35.88           C
ATOM   1945  CG  LEU A 264       0.973 114.966   6.752  1.00 39.37           C
ATOM   1946  CD1 LEU A 264      -0.377 114.265   6.812  1.00 39.45           C
ATOM   1947  CD2 LEU A 264       1.791 114.543   7.962  1.00 40.07           C
ATOM   1948  N   LEU A 265       3.354 115.277   2.793  1.00 33.44           N
ATOM   1949  CA  LEU A 265       3.877 114.823   1.511  1.00 32.34           C
ATOM   1950  C   LEU A 265       5.390 115.039   1.393  1.00 35.04           C
ATOM   1951  O   LEU A 265       6.102 114.184   0.872  1.00 34.67           O
ATOM   1952  CB  LEU A 265       3.123 115.541   0.390  1.00 32.05           C
ATOM   1953  CG  LEU A 265       3.339 115.005  -1.032  1.00 35.63           C
ATOM   1954  CD1 LEU A 265       2.939 113.538  -1.189  1.00 35.60           C
ATOM   1955  CD2 LEU A 265       2.536 115.843  -2.004  1.00 35.51           C
ATOM   1956  N   GLN A 266       5.911 116.125   1.947  1.00 31.61           N
ATOM   1957  CA  GLN A 266       7.359 116.330   1.983  1.00 31.44           C
ATOM   1958  C   GLN A 266       8.054 115.284   2.842  1.00 35.58           C
ATOM   1959  O   GLN A 266       9.109 114.769   2.469  1.00 34.96           O
ATOM   1960  CB  GLN A 266       7.722 117.698   2.565  1.00 32.45           C
ATOM   1961  CG  GLN A 266       7.439 118.905   1.685  1.00 42.46           C
ATOM   1962  CD  GLN A 266       8.204 118.925   0.382  1.00 52.85           C
ATOM   1963  OE1 GLN A 266       9.226 118.269   0.212  1.00 42.78           O
ATOM   1964  NE2 GLN A 266       7.723 119.691  -0.554  1.00 48.76           N
ATOM   1965  N   MET A 267       7.469 114.941   3.980  1.00 32.74           N
ATOM   1966  CA  MET A 267       8.074 113.908   4.817  1.00 32.97           C
ATOM   1967  C   MET A 267       7.992 112.560   4.112  1.00 36.49           C
ATOM   1968  O   MET A 267       8.939 111.788   4.160  1.00 36.94           O
ATOM   1969  CB  MET A 267       7.416 113.825   6.193  1.00 35.60           C
ATOM   1970  CG  MET A 267       7.617 115.065   7.045  1.00 39.36           C
ATOM   1971  SD  MET A 267       7.191 114.767   8.773  1.00 43.62           S
ATOM   1972  CE  MET A 267       5.414 114.614   8.760  1.00 40.20           C
ATOM   1973  N   LEU A 268       6.905 112.299   3.397  1.00 31.05           N
ATOM   1974  CA  LEU A 268       6.778 111.067   2.617  1.00 29.91           C
ATOM   1975  C   LEU A 268       7.860 110.974   1.547  1.00 35.53           C
ATOM   1976  O   LEU A 268       8.446 109.911   1.355  1.00 36.10           O
ATOM   1977  CB  LEU A 268       5.387 110.982   1.972  1.00 29.22           C
ATOM   1978  CG  LEU A 268       5.125 109.796   1.028  1.00 32.51           C
ATOM   1979  CD1 LEU A 268       5.400 108.452   1.665  1.00 31.29           C
ATOM   1980  CD2 LEU A 268       3.685 109.817   0.530  1.00 34.96           C
ATOM   1981  N   CYS A 269       8.191 112.080   0.896  1.00 32.05           N
ATOM   1982  CA  CYS A 269       9.278 112.065  -0.080  1.00 31.96           C
ATOM   1983  C   CYS A 269      10.578 111.630   0.585  1.00 33.35           C
ATOM   1984  O   CYS A 269      11.307 110.811   0.049  1.00 32.27           O
ATOM   1985  CB  CYS A 269       9.485 113.451  -0.690  1.00 33.16           C
ATOM   1986  SG  CYS A 269       8.080 114.059  -1.623  1.00 37.71           S
ATOM   1987  N   LEU A 270      10.850 112.138   1.776  1.00 29.91           N
ATOM   1988  CA  LEU A 270      12.088 111.817   2.484  1.00 29.61           C
ATOM   1989  C   LEU A 270      12.120 110.416   3.101  1.00 33.69           C
ATOM   1990  O   LEU A 270      13.196 109.914   3.421  1.00 33.02           O
ATOM   1991  CB  LEU A 270      12.349 112.883   3.549  1.00 29.61           C
ATOM   1992  CG  LEU A 270      12.640 114.291   2.999  1.00 33.47           C
ATOM   1993  CD1 LEU A 270      12.609 115.288   4.132  1.00 33.20           C
ATOM   1994  CD2 LEU A 270      13.988 114.377   2.285  1.00 34.18           C
ATOM   1995  N   VAL A 271      10.980 109.746   3.204  1.00 30.31           N
ATOM   1996  CA  VAL A 271      10.950 108.315   3.541  1.00 29.84           C
ATOM   1997  C   VAL A 271      11.177 107.480   2.282  1.00 35.33           C
ATOM   1998  O   VAL A 271      11.914 106.495   2.291  1.00 36.31           O
ATOM   1999  CB  VAL A 271       9.569 107.893   4.142  1.00 32.86           C
ATOM   2000  CG1 VAL A 271       9.489 106.378   4.427  1.00 32.15           C
ATOM   2001  CG2 VAL A 271       9.297 108.638   5.439  1.00 32.96           C
ATOM   2002  N   ALA A 272      10.500 107.851   1.205  1.00 30.71           N
ATOM   2003  CA  ALA A 272      10.425 107.004   0.021  1.00 30.04           C
ATOM   2004  C   ALA A 272      11.522 107.199  -1.031  1.00 35.24           C
ATOM   2005  O   ALA A 272      11.682 106.343  -1.902  1.00 35.45           O
ATOM   2006  CB  ALA A 272       9.039 107.164  -0.605  1.00 30.27           C
ATOM   2007  N   MET A 273      12.257 108.300  -0.988  1.00 31.93           N
ATOM   2008  CA  MET A 273      13.290 108.559  -1.996  1.00 31.85           C
ATOM   2009  C   MET A 273      14.449 107.568  -1.967  1.00 34.42           C
ATOM   2010  O   MET A 273      14.898 107.131  -0.905  1.00 33.30           O
ATOM   2011  CB  MET A 273      13.826 109.995  -1.890  1.00 34.53           C
ATOM   2012  CG  MET A 273      14.509 110.358  -0.577  1.00 38.61           C
ATOM   2013  SD  MET A 273      15.142 112.040  -0.555  1.00 43.13           S
ATOM   2014  CE  MET A 273      16.732 111.829  -1.321  1.00 39.91           C
ATOM   2015  N   GLU A 274      14.941 107.230  -3.149  1.00 30.11           N
ATOM   2016  CA  GLU A 274      16.134 106.397  -3.275  1.00 29.33           C
ATOM   2017  C   GLU A 274      17.345 107.226  -2.870  1.00 33.71           C
ATOM   2018  O   GLU A 274      17.263 108.451  -2.739  1.00 32.81           O
ATOM   2019  CB  GLU A 274      16.320 105.875  -4.704  1.00 29.94           C
ATOM   2020  CG  GLU A 274      15.223 104.931  -5.153  1.00 31.35           C
ATOM   2021  CD  GLU A 274      15.704 103.956  -6.216  1.00 47.15           C
ATOM   2022  OE1 GLU A 274      16.179 104.355  -7.303  1.00 51.16           O
ATOM   2023  OE2 GLU A 274      15.633 102.734  -5.959  1.00 41.16           O
ATOM   2024  N   LYS A 275      18.472 106.560  -2.656  1.00 31.18           N
ATOM   2025  CA  LYS A 275      19.679 107.250  -2.216  1.00 31.32           C
ATOM   2026  C   LYS A 275      20.115 108.281  -3.244  1.00 38.14           C
ATOM   2027  O   LYS A 275      20.280 107.943  -4.428  1.00 39.09           O
ATOM   2028  CB  LYS A 275      20.783 106.234  -1.926  1.00 32.15           C
ATOM   2029  CG  LYS A 275      21.968 106.819  -1.183  1.00 31.42           C
ATOM   2030  CD  LYS A 275      22.812 105.707  -0.611  1.00 39.94           C
ATOM   2031  CE  LYS A 275      23.928 106.258   0.242  1.00 49.94           C
ATOM   2032  NZ  LYS A 275      24.634 105.146   0.945  1.00 57.09           N
ATOM   2033  N   PRO A 276      20.298 109.544  -2.821  1.00 35.23           N
ATOM   2034  CA  PRO A 276      20.729 110.493  -3.846  1.00 34.81           C
ATOM   2035  C   PRO A 276      22.195 110.252  -4.184  1.00 40.96           C
ATOM   2036  O   PRO A 276      22.917 109.587  -3.436  1.00 40.33           O
ATOM   2037  CB  PRO A 276      20.464 111.841  -3.181  1.00 35.86           C
ATOM   2038  CG  PRO A 276      20.726 111.579  -1.747  1.00 40.14           C
ATOM   2039  CD  PRO A 276      20.155 110.208  -1.510  1.00 35.83           C
ATOM   2040  N   ALA A 277      22.644 110.726  -5.336  1.00 39.63           N
ATOM   2041  CA  ALA A 277      24.013 110.465  -5.776  1.00 40.05           C
ATOM   2042  C   ALA A 277      25.057 111.161  -4.890  1.00 45.33           C
ATOM   2043  O   ALA A 277      26.210 110.718  -4.789  1.00 45.74           O
ATOM   2044  CB  ALA A 277      24.152 110.887  -7.224  1.00 40.92           C
ATOM   2045  N   SER A 278      24.634 112.222  -4.226  1.00 41.75           N
ATOM   2046  CA  SER A 278      25.443 112.961  -3.267  1.00 41.34           C
ATOM   2047  C   SER A 278      24.407 113.641  -2.396  1.00 46.98           C
ATOM   2048  O   SER A 278      23.229 113.596  -2.733  1.00 45.79           O
ATOM   2049  CB  SER A 278      26.261 114.030  -3.978  1.00 42.72           C
ATOM   2050  OG  SER A 278      25.382 114.954  -4.582  1.00 45.41           O
ATOM   2051  N   THR A 279      24.815 114.340  -1.350  1.00 46.03           N
ATOM   2052  CA  THR A 279      23.887 115.148  -0.559  1.00 46.94           C
ATOM   2053  C   THR A 279      23.714 116.539  -1.168  1.00 51.85           C
ATOM   2054  O   THR A 279      23.165 117.429  -0.524  1.00 50.54           O
ATOM   2055  CB  THR A 279      24.377 115.305   0.898  1.00 57.52           C
ATOM   2056  OG1 THR A 279      25.714 115.810   0.900  1.00 60.11           O
ATOM   2057  CG2 THR A 279      24.402 113.979   1.633  1.00 56.11           C
ATOM   2058  N   ASN A 280      24.169 116.754  -2.399  1.00 49.60           N
ATOM   2059  CA  ASN A 280      23.990 118.053  -3.051  1.00 49.80           C
ATOM   2060  C   ASN A 280      22.505 118.335  -3.179  1.00 54.98           C
ATOM   2061  O   ASN A 280      21.695 117.433  -3.382  1.00 55.66           O
ATOM   2062  CB  ASN A 280      24.636 118.110  -4.442  1.00 49.75           C
ATOM   2063  CG  ASN A 280      26.135 118.185  -4.374  1.00 76.04           C
ATOM   2064  OD1 ASN A 280      26.691 118.824  -3.493  1.00 70.80           O
ATOM   2065  ND2 ASN A 280      26.805 117.519  -5.263  1.00 69.59           N
ATOM   2066  N   SER A 281      22.159 119.605  -3.082  1.00 50.91           N
ATOM   2067  CA  SER A 281      20.772 120.048  -3.038  1.00 50.88           C
ATOM   2068  C   SER A 281      19.959 119.571  -4.238  1.00 55.05           C
ATOM   2069  O   SER A 281      18.843 119.082  -4.099  1.00 55.42           O
ATOM   2070  CB  SER A 281      20.807 121.572  -2.988  1.00 55.64           C
ATOM   2071  OG  SER A 281      19.526 122.156  -3.053  1.00 69.80           O
ATOM   2072  N   ASP A 282      20.523 119.652  -5.430  1.00 50.68           N
ATOM   2073  CA  ASP A 282      19.858 119.197  -6.654  1.00 50.01           C
ATOM   2074  C   ASP A 282      20.016 117.701  -6.937  1.00 52.75           C
ATOM   2075  O   ASP A 282      19.481 117.191  -7.915  1.00 53.09           O
ATOM   2076  CB  ASP A 282      20.369 119.988  -7.861  1.00 51.83           C
ATOM   2077  CG  ASP A 282      21.841 119.745  -8.154  1.00 58.83           C
ATOM   2078  OD1 ASP A 282      22.612 119.325  -7.268  1.00 57.70           O
ATOM   2079  OD2 ASP A 282      22.261 120.020  -9.297  1.00 65.07           O
ATOM   2080  N   ASP A 283      20.705 116.967  -6.077  1.00 47.26           N
ATOM   2081  CA  ASP A 283      20.706 115.503  -6.158  1.00 45.83           C
ATOM   2082  C   ASP A 283      19.646 114.987  -5.187  1.00 46.98           C
ATOM   2083  O   ASP A 283      18.883 114.079  -5.516  1.00 46.83           O
ATOM   2084  CB  ASP A 283      22.084 114.909  -5.841  1.00 47.65           C
ATOM   2085  CG  ASP A 283      23.031 114.934  -7.038  1.00 58.45           C
ATOM   2086  OD1 ASP A 283      22.685 115.481  -8.114  1.00 65.62           O
ATOM   2087  OD2 ASP A 283      24.159 114.404  -6.914  1.00 59.65           O
ATOM   2088  N   VAL A 284      19.549 115.611  -4.020  1.00 41.51           N
ATOM   2089  CA  VAL A 284      18.523 115.268  -3.032  1.00 40.29           C
ATOM   2090  C   VAL A 284      17.136 115.584  -3.576  1.00 42.28           C
ATOM   2091  O   VAL A 284      16.252 114.727  -3.595  1.00 42.22           O
ATOM   2092  CB  VAL A 284      18.757 116.053  -1.701  1.00 43.87           C
ATOM   2093  CG1 VAL A 284      17.575 115.915  -0.729  1.00 43.54           C
ATOM   2094  CG2 VAL A 284      20.044 115.575  -1.016  1.00 43.63           C
ATOM   2095  N   ARG A 285      16.927 116.809  -4.038  1.00 37.14           N
ATOM   2096  CA  ARG A 285      15.592 117.217  -4.479  1.00 36.43           C
ATOM   2097  C   ARG A 285      15.148 116.482  -5.731  1.00 39.52           C
ATOM   2098  O   ARG A 285      13.962 116.270  -5.919  1.00 39.07           O
ATOM   2099  CB  ARG A 285      15.527 118.726  -4.706  1.00 35.68           C
ATOM   2100  CG  ARG A 285      15.686 119.576  -3.437  1.00 39.37           C
ATOM   2101  CD  ARG A 285      15.775 121.059  -3.784  1.00 39.96           C
ATOM   2102  NE  ARG A 285      16.999 121.357  -4.545  1.00 40.35           N
ATOM   2103  CZ  ARG A 285      17.237 122.422  -5.301  1.00 54.52           C
ATOM   2104  NH1 ARG A 285      16.402 123.407  -5.469  1.00 39.39           N
ATOM   2105  NH2 ARG A 285      18.364 122.512  -5.945  1.00 47.34           N
ATOM   2106  N   ASP A 286      16.074 116.049  -6.574  1.00 35.99           N
ATOM   2107  CA  ASP A 286      15.696 115.275  -7.760  1.00 35.39           C
ATOM   2108  C   ASP A 286      15.072 113.936  -7.381  1.00 38.62           C
ATOM   2109  O   ASP A 286      14.075 113.502  -7.963  1.00 39.31           O
ATOM   2110  CB  ASP A 286      16.905 114.995  -8.645  1.00 37.45           C
ATOM   2111  CG  ASP A 286      16.524 114.250  -9.908  1.00 51.45           C
ATOM   2112  OD1 ASP A 286      15.675 114.735 -10.688  1.00 52.60           O
ATOM   2113  OD2 ASP A 286      17.083 113.159 -10.149  1.00 56.25           O
ATOM   2114  N   GLU A 287      15.622 113.291  -6.364  1.00 33.67           N
ATOM   2115  CA  GLU A 287      15.073 112.016  -5.915  1.00 32.51           C
ATOM   2116  C   GLU A 287      13.713 112.195  -5.257  1.00 33.44           C
ATOM   2117  O   GLU A 287      12.855 111.318  -5.356  1.00 31.82           O
ATOM   2118  CB  GLU A 287      16.013 111.342  -4.922  1.00 33.62           C
ATOM   2119  CG  GLU A 287      17.298 110.817  -5.509  1.00 41.45           C
ATOM   2120  CD  GLU A 287      17.065 109.766  -6.578  1.00 67.12           C
ATOM   2121  OE1 GLU A 287      16.059 109.026  -6.546  1.00 54.65           O
ATOM   2122  OE2 GLU A 287      17.891 109.692  -7.510  1.00 63.27           O
ATOM   2123  N   LYS A 288      13.484 113.340  -4.631  1.00 29.45           N
ATOM   2124  CA  LYS A 288      12.169 113.629  -4.058  1.00 29.46           C
ATOM   2125  C   LYS A 288      11.108 113.754  -5.146  1.00 34.80           C
ATOM   2126  O   LYS A 288      10.025 113.192  -5.004  1.00 34.87           O
ATOM   2127  CB  LYS A 288      12.210 114.909  -3.225  1.00 30.98           C
ATOM   2128  CG  LYS A 288      13.095 114.805  -1.982  1.00 34.17           C
ATOM   2129  CD  LYS A 288      13.234 116.136  -1.256  1.00 30.84           C
ATOM   2130  CE  LYS A 288      11.955 116.554  -0.552  1.00 37.10           C
ATOM   2131  NZ  LYS A 288      12.119 117.924   0.001  1.00 39.69           N
ATOM   2132  N   VAL A 289      11.406 114.412  -6.262  1.00 31.50           N
ATOM   2133  CA  VAL A 289      10.406 114.486  -7.336  1.00 30.98           C
ATOM   2134  C   VAL A 289      10.149 113.109  -7.926  1.00 34.15           C
ATOM   2135  O   VAL A 289       9.031 112.799  -8.306  1.00 34.32           O
ATOM   2136  CB  VAL A 289      10.752 115.401  -8.546  1.00 34.21           C
ATOM   2137  CG1 VAL A 289       9.488 116.112  -9.030  1.00 34.00           C
ATOM   2138  CG2 VAL A 289      11.824 116.425  -8.234  1.00 33.83           C
ATOM   2139  N   LYS A 290      11.165 112.258  -7.965  1.00 28.41           N
ATOM   2140  CA  LYS A 290      11.009 110.908  -8.514  1.00 27.00           C
ATOM   2141  C   LYS A 290       9.953 110.107  -7.749  1.00 32.98           C
ATOM   2142  O   LYS A 290       9.185 109.361  -8.360  1.00 33.72           O
ATOM   2143  CB  LYS A 290      12.368 110.205  -8.497  1.00 27.77           C
ATOM   2144  CG  LYS A 290      12.435 108.903  -9.287  1.00 40.07           C
ATOM   2145  CD  LYS A 290      13.761 108.171  -9.088  1.00 45.54           C
ATOM   2146  CE  LYS A 290      14.943 108.940  -9.666  1.00 52.60           C
ATOM   2147  NZ  LYS A 290      16.225 108.215  -9.442  1.00 63.36           N
ATOM   2148  N   VAL A 291       9.849 110.323  -6.444  1.00 29.69           N
ATOM   2149  CA  VAL A 291       8.788 109.691  -5.653  1.00 29.23           C
ATOM   2150  C   VAL A 291       7.439 110.227  -6.108  1.00 33.85           C
ATOM   2151  O   VAL A 291       6.529 109.471  -6.424  1.00 33.86           O
ATOM   2152  CB  VAL A 291       8.920 110.000  -4.131  1.00 32.59           C
ATOM   2153  CG1 VAL A 291       7.779 109.366  -3.320  1.00 32.48           C
ATOM   2154  CG2 VAL A 291      10.253 109.513  -3.599  1.00 32.39           C
ATOM   2155  N   LEU A 292       7.317 111.544  -6.164  1.00 30.36           N
ATOM   2156  CA  LEU A 292       6.037 112.184  -6.456  1.00 30.43           C
ATOM   2157  C   LEU A 292       5.508 111.805  -7.834  1.00 35.55           C
ATOM   2158  O   LEU A 292       4.311 111.602  -8.014  1.00 34.96           O
ATOM   2159  CB  LEU A 292       6.199 113.701  -6.390  1.00 30.31           C
ATOM   2160  CG  LEU A 292       6.608 114.350  -5.066  1.00 33.73           C
ATOM   2161  CD1 LEU A 292       6.995 115.800  -5.293  1.00 32.64           C
ATOM   2162  CD2 LEU A 292       5.468 114.281  -4.063  1.00 35.43           C
ATOM   2163  N   LYS A 293       6.410 111.654  -8.792  1.00 32.43           N
ATOM   2164  CA  LYS A 293       6.055 111.257 -10.157  1.00 32.22           C
ATOM   2165  C   LYS A 293       5.468 109.854 -10.268  1.00 38.22           C
ATOM   2166  O   LYS A 293       4.824 109.559 -11.270  1.00 38.35           O
ATOM   2167  CB  LYS A 293       7.291 111.341 -11.054  1.00 32.94           C
ATOM   2168  CG  LYS A 293       7.759 112.760 -11.343  1.00 37.51           C
ATOM   2169  CD  LYS A 293       9.061 112.742 -12.118  1.00 46.10           C
ATOM   2170  CE  LYS A 293       9.590 114.152 -12.337  1.00 55.12           C
ATOM   2171  NZ  LYS A 293      10.839 114.154 -13.167  1.00 68.34           N
ATOM   2172  N   CYS A 294       5.654 109.015  -9.256  1.00 35.28           N
ATOM   2173  CA  CYS A 294       5.085 107.666  -9.245  1.00 35.53           C
ATOM   2174  C   CYS A 294       4.062 107.482  -8.123  1.00 37.47           C
ATOM   2175  O   CYS A 294       3.642 106.360  -7.839  1.00 37.77           O
ATOM   2176  CB  CYS A 294       6.190 106.602  -9.192  1.00 36.74           C
ATOM   2177  SG  CYS A 294       7.277 106.651  -7.750  1.00 41.38           S
ATOM   2178  N   ILE A 295       3.613 108.574  -7.518  1.00 31.82           N
ATOM   2179  CA  ILE A 295       2.433 108.523  -6.658  1.00 30.10           C
ATOM   2180  C   ILE A 295       1.265 108.753  -7.606  1.00 33.87           C
ATOM   2181  O   ILE A 295       1.234 109.735  -8.353  1.00 32.67           O
ATOM   2182  CB  ILE A 295       2.428 109.594  -5.531  1.00 32.14           C
ATOM   2183  CG1 ILE A 295       3.553 109.301  -4.525  1.00 31.97           C
ATOM   2184  CG2 ILE A 295       1.069 109.599  -4.785  1.00 31.43           C
ATOM   2185  CD1 ILE A 295       3.815 110.381  -3.465  1.00 34.05           C
ATOM   2186  N   SER A 296       0.315 107.834  -7.602  1.00 32.14           N
ATOM   2187  CA  SER A 296      -0.877 107.964  -8.433  1.00 31.83           C
ATOM   2188  C   SER A 296      -1.888 108.912  -7.784  1.00 35.98           C
ATOM   2189  O   SER A 296      -1.934 109.032  -6.554  1.00 37.01           O
ATOM   2190  CB  SER A 296      -1.471 106.577  -8.647  1.00 34.31           C
ATOM   2191  OG  SER A 296      -0.462 105.740  -9.195  1.00 46.23           O
ATOM   2192  N   GLU A 297      -2.678 109.584  -8.613  1.00 30.78           N
ATOM   2193  CA  GLU A 297      -3.614 110.625  -8.167  1.00 30.72           C
ATOM   2194  C   GLU A 297      -4.607 110.077  -7.148  1.00 35.06           C
ATOM   2195  O   GLU A 297      -5.049 108.928  -7.268  1.00 34.92           O
ATOM   2196  CB  GLU A 297      -4.425 111.144  -9.355  1.00 32.11           C
ATOM   2197  CG  GLU A 297      -3.623 111.767 -10.492  1.00 40.55           C
ATOM   2198  CD  GLU A 297      -4.508 112.131 -11.676  1.00 63.80           C
ATOM   2199  OE1 GLU A 297      -5.568 111.483 -11.870  1.00 57.63           O
ATOM   2200  OE2 GLU A 297      -4.159 113.048 -12.453  1.00 58.35           O
ATOM   2201  N   VAL A 298      -4.956 110.873  -6.146  1.00 31.73           N
ATOM   2202  CA  VAL A 298      -5.760 110.357  -5.039  1.00 31.46           C
ATOM   2203  C   VAL A 298      -7.157 109.951  -5.490  1.00 35.48           C
ATOM   2204  O   VAL A 298      -7.832 110.699  -6.197  1.00 34.52           O
ATOM   2205  CB  VAL A 298      -5.922 111.372  -3.876  1.00 35.22           C
ATOM   2206  CG1 VAL A 298      -6.414 110.657  -2.620  1.00 35.71           C
ATOM   2207  CG2 VAL A 298      -4.617 112.084  -3.567  1.00 34.62           C
ATOM   2208  N   GLN A 299      -7.593 108.772  -5.073  1.00 32.73           N
ATOM   2209  CA  GLN A 299      -8.932 108.283  -5.386  1.00 32.08           C
ATOM   2210  C   GLN A 299      -9.819 108.476  -4.161  1.00 36.96           C
ATOM   2211  O   GLN A 299      -9.398 108.191  -3.045  1.00 36.00           O
ATOM   2212  CB  GLN A 299      -8.846 106.807  -5.780  1.00 32.71           C
ATOM   2213  CG  GLN A 299      -7.999 106.564  -7.029  1.00 28.96           C
ATOM   2214  CD  GLN A 299      -8.547 107.286  -8.244  1.00 39.37           C
ATOM   2215  OE1 GLN A 299      -9.657 107.017  -8.697  1.00 35.71           O
ATOM   2216  NE2 GLN A 299      -7.791 108.208  -8.771  1.00 25.78           N
ATOM   2217  N   ALA A 300     -11.034 108.967  -4.353  1.00 35.19           N
ATOM   2218  CA  ALA A 300     -11.963 109.278  -3.264  1.00 35.17           C
ATOM   2219  C   ALA A 300     -12.279 108.116  -2.316  1.00 39.01           C
ATOM   2220  O   ALA A 300     -12.489 108.314  -1.119  1.00 40.08           O
ATOM   2221  CB  ALA A 300     -13.255 109.805  -3.874  1.00 35.83           C
ATOM   2222  N   ASN A 301     -12.282 106.895  -2.826  1.00 33.29           N
ATOM   2223  CA  ASN A 301     -12.522 105.718  -1.988  1.00 32.39           C
ATOM   2224  C   ASN A 301     -11.335 105.378  -1.079  1.00 34.51           C
ATOM   2225  O   ASN A 301     -11.421 104.483  -0.243  1.00 35.03           O
ATOM   2226  CB  ASN A 301     -12.875 104.513  -2.860  1.00 35.28           C
ATOM   2227  CG  ASN A 301     -14.208 104.666  -3.548  1.00 64.07           C
ATOM   2228  OD1 ASN A 301     -15.176 105.159  -2.973  1.00 64.67           O
ATOM   2229  ND2 ASN A 301     -14.276 104.262  -4.781  1.00 52.00           N
ATOM   2230  N   ASN A 302     -10.232 106.103  -1.210  1.00 29.26           N
ATOM   2231  CA  ASN A 302      -9.083 105.977  -0.311  1.00 29.23           C
ATOM   2232  C   ASN A 302      -9.004 107.208   0.599  1.00 35.20           C
ATOM   2233  O   ASN A 302      -7.933 107.513   1.122  1.00 34.49           O
ATOM   2234  CB  ASN A 302      -7.787 105.825  -1.124  1.00 26.37           C
ATOM   2235  CG  ASN A 302      -7.687 104.495  -1.819  1.00 37.97           C
ATOM   2236  OD1 ASN A 302      -7.791 104.403  -3.033  1.00 32.65           O
ATOM   2237  ND2 ASN A 302      -7.472 103.450  -1.063  1.00 30.37           N
ATOM   2238  N   VAL A 303     -10.107 107.933   0.751  1.00 33.38           N
ATOM   2239  CA  VAL A 303     -10.148 109.162   1.560  1.00 33.96           C
ATOM   2240  C   VAL A 303     -11.335 109.185   2.520  1.00 39.89           C
ATOM   2241  O   VAL A 303     -12.457 108.864   2.127  1.00 39.49           O
ATOM   2242  CB  VAL A 303     -10.246 110.422   0.643  1.00 37.77           C
ATOM   2243  CG1 VAL A 303     -10.202 111.744   1.443  1.00 37.13           C
ATOM   2244  CG2 VAL A 303      -9.115 110.408  -0.369  1.00 37.74           C
ATOM   2245  N   VAL A 304     -11.101 109.624   3.748  1.00 36.99           N
ATOM   2246  CA  VAL A 304     -12.147 109.909   4.737  1.00 36.74           C
ATOM   2247  C   VAL A 304     -11.953 111.375   5.111  1.00 40.51           C
ATOM   2248  O   VAL A 304     -10.817 111.815   5.280  1.00 39.52           O
ATOM   2249  CB  VAL A 304     -12.004 108.996   5.995  1.00 40.75           C
ATOM   2250  CG1 VAL A 304     -12.944 109.422   7.136  1.00 40.77           C
ATOM   2251  CG2 VAL A 304     -12.306 107.542   5.627  1.00 40.43           C
ATOM   2252  N   LEU A 305     -13.035 112.128   5.251  1.00 37.42           N
ATOM   2253  CA  LEU A 305     -12.978 113.527   5.677  1.00 37.28           C
ATOM   2254  C   LEU A 305     -13.744 113.672   6.983  1.00 42.63           C
ATOM   2255  O   LEU A 305     -14.735 112.979   7.197  1.00 42.47           O
ATOM   2256  CB  LEU A 305     -13.640 114.440   4.640  1.00 37.18           C
ATOM   2257  CG  LEU A 305     -13.056 114.531   3.226  1.00 41.11           C
ATOM   2258  CD1 LEU A 305     -13.939 115.462   2.389  1.00 41.39           C
ATOM   2259  CD2 LEU A 305     -11.612 115.023   3.197  1.00 41.03           C
ATOM   2260  N   GLY A 306     -13.338 114.611   7.823  1.00 40.40           N
ATOM   2261  CA  GLY A 306     -14.079 114.903   9.038  1.00 40.84           C
ATOM   2262  C   GLY A 306     -14.143 116.386   9.335  1.00 46.23           C
ATOM   2263  O   GLY A 306     -13.298 117.137   8.861  1.00 46.78           O
ATOM   2264  N   GLN A 307     -15.125 116.820  10.112  1.00 42.34           N
ATOM   2265  CA  GLN A 307     -15.276 118.225  10.503  1.00 42.38           C
ATOM   2266  C   GLN A 307     -15.652 118.184  11.983  1.00 46.96           C
ATOM   2267  O   GLN A 307     -16.495 117.366  12.352  1.00 47.03           O
ATOM   2268  CB  GLN A 307     -16.366 118.877   9.645  1.00 43.82           C
ATOM   2269  CG  GLN A 307     -16.634 120.355   9.887  1.00 57.62           C
ATOM   2270  CD  GLN A 307     -17.797 120.852   9.046  1.00 76.53           C
ATOM   2271  OE1 GLN A 307     -18.952 120.564   9.331  1.00 77.63           O
ATOM   2272  NE2 GLN A 307     -17.514 121.572   7.997  1.00 63.13           N
ATOM   2273  N   TYR A 308     -15.030 118.976  12.846  1.00 44.01           N
ATOM   2274  CA  TYR A 308     -15.341 118.860  14.272  1.00 44.36           C
ATOM   2275  C   TYR A 308     -16.598 119.617  14.686  1.00 50.56           C
ATOM   2276  O   TYR A 308     -16.881 120.718  14.201  1.00 50.79           O
ATOM   2277  CB  TYR A 308     -14.170 119.248  15.185  1.00 45.47           C
ATOM   2278  CG  TYR A 308     -13.675 120.672  15.108  1.00 47.09           C
ATOM   2279  CD1 TYR A 308     -14.159 121.650  15.997  1.00 48.47           C
ATOM   2280  CD2 TYR A 308     -12.649 121.029  14.211  1.00 48.20           C
ATOM   2281  CE1 TYR A 308     -13.635 122.970  15.980  1.00 48.68           C
ATOM   2282  CE2 TYR A 308     -12.133 122.350  14.180  1.00 48.96           C
ATOM   2283  CZ  TYR A 308     -12.638 123.303  15.061  1.00 54.04           C
ATOM   2284  OH  TYR A 308     -12.150 124.577  15.010  1.00 51.06           O
ATOM   2285  N   VAL A 309     -17.306 119.031  15.637  1.00 47.54           N
ATOM   2286  CA  VAL A 309     -18.463 119.639  16.291  1.00 47.16           C
ATOM   2287  C   VAL A 309     -18.028 119.803  17.735  1.00 53.37           C
ATOM   2288  O   VAL A 309     -17.024 119.213  18.143  1.00 53.38           O
ATOM   2289  CB  VAL A 309     -19.750 118.776  16.188  1.00 50.33           C
ATOM   2290  CG1 VAL A 309     -20.210 118.690  14.742  1.00 49.99           C
ATOM   2291  CG2 VAL A 309     -19.548 117.360  16.737  1.00 50.16           C
ATOM   2292  N   GLY A 310     -18.728 120.619  18.504  1.00 51.41           N
ATOM   2293  CA  GLY A 310     -18.276 120.894  19.854  1.00 52.01           C
ATOM   2294  C   GLY A 310     -18.425 119.691  20.760  1.00 59.18           C
ATOM   2295  O   GLY A 310     -19.276 118.827  20.537  1.00 58.87           O
ATOM   2296  N   ASN A 311     -17.615 119.646  21.804  1.00 58.79           N
ATOM   2297  CA  ASN A 311     -17.788 118.685  22.884  1.00 60.08           C
ATOM   2298  C   ASN A 311     -18.601 119.420  23.942  1.00 67.45           C
ATOM   2299  O   ASN A 311     -18.068 120.341  24.560  1.00 67.74           O
ATOM   2300  CB  ASN A 311     -16.442 118.272  23.492  1.00 59.10           C
ATOM   2301  CG  ASN A 311     -16.600 117.221  24.570  1.00 72.11           C
ATOM   2302  OD1 ASN A 311     -17.705 116.802  24.897  1.00 64.11           O
ATOM   2303  ND2 ASN A 311     -15.513 116.781  25.125  1.00 60.07           N
ATOM   2304  N   PRO A 312     -19.868 119.039  24.185  1.00 65.58           N
ATOM   2305  CA  PRO A 312     -20.584 119.773  25.239  1.00 65.84           C
ATOM   2306  C   PRO A 312     -19.962 119.638  26.628  1.00 71.53           C
ATOM   2307  O   PRO A 312     -20.171 120.481  27.495  1.00 71.75           O
ATOM   2308  CB  PRO A 312     -21.973 119.129  25.224  1.00 67.35           C
ATOM   2309  CG  PRO A 312     -22.096 118.553  23.855  1.00 71.43           C
ATOM   2310  CD  PRO A 312     -20.733 117.998  23.598  1.00 66.45           C
ATOM   2311  N   ASP A 313     -19.155 118.604  26.822  1.00 68.64           N
ATOM   2312  CA  ASP A 313     -18.501 118.319  28.102  1.00 68.83           C
ATOM   2313  C   ASP A 313     -17.041 118.788  28.056  1.00 72.85           C
ATOM   2314  O   ASP A 313     -16.171 118.336  28.813  1.00 72.40           O
ATOM   2315  CB  ASP A 313     -18.604 116.821  28.387  1.00 70.83           C
ATOM   2316  CG  ASP A 313     -20.045 116.354  28.546  1.00 85.25           C
ATOM   2317  OD1 ASP A 313     -20.941 117.158  28.873  1.00 86.73           O
ATOM   2318  OD2 ASP A 313     -20.308 115.145  28.357  1.00 92.40           O
ATOM   2319  N   GLY A 314     -16.772 119.702  27.136  1.00 69.33           N
ATOM   2320  CA  GLY A 314     -15.447 120.278  26.978  1.00 69.28           C
ATOM   2321  C   GLY A 314     -14.989 121.108  28.165  1.00 74.24           C
ATOM   2322  O   GLY A 314     -15.787 121.451  29.042  1.00 74.43           O
ATOM   2323  N   GLU A 315     -13.707 121.437  28.229  1.00 70.92           N
ATOM   2324  CA  GLU A 315     -13.193 122.258  29.332  1.00 70.43           C
ATOM   2325  C   GLU A 315     -13.576 123.723  29.130  1.00 73.08           C
ATOM   2326  O   GLU A 315     -13.830 124.456  30.087  1.00 73.63           O
ATOM   2327  CB  GLU A 315     -11.668 122.155  29.449  1.00 71.84           C
ATOM   2328  CG  GLU A 315     -11.113 120.742  29.601  1.00 82.65           C
ATOM   2329  CD  GLU A 315     -11.752 119.943  30.723  1.00107.69           C
ATOM   2330  OE1 GLU A 315     -11.878 120.435  31.863  1.00107.36           O
ATOM   2331  OE2 GLU A 315     -12.103 118.765  30.492  1.00101.15           O
ATOM   2332  N   GLY A 316     -13.643 124.139  27.874  1.00 67.10           N
ATOM   2333  CA  GLY A 316     -14.084 125.481  27.529  1.00 65.72           C
ATOM   2334  C   GLY A 316     -14.159 125.739  26.038  1.00 67.43           C
ATOM   2335  O   GLY A 316     -15.228 125.721  25.439  1.00 66.27           O
ATOM   2336  N   GLU A 317     -13.018 125.924  25.394  1.00 62.98           N
ATOM   2337  CA  GLU A 317     -12.991 126.237  23.960  1.00 61.86           C
ATOM   2338  C   GLU A 317     -13.525 125.094  23.096  1.00 63.50           C
ATOM   2339  O   GLU A 317     -14.035 125.326  21.997  1.00 62.62           O
ATOM   2340  CB  GLU A 317     -11.584 126.637  23.480  1.00 63.19           C
ATOM   2341  CG  GLU A 317     -10.450 125.673  23.815  1.00 75.98           C
ATOM   2342  CD  GLU A 317      -9.965 125.857  25.240  1.00103.43           C
ATOM   2343  OE1 GLU A 317      -9.277 126.859  25.529  1.00102.32           O
ATOM   2344  OE2 GLU A 317     -10.331 125.043  26.115  1.00 98.31           O
ATOM   2345  N   ALA A 318     -13.463 123.873  23.611  1.00 58.85           N
ATOM   2346  CA  ALA A 318     -13.962 122.699  22.908  1.00 58.27           C
ATOM   2347  C   ALA A 318     -15.475 122.681  22.698  1.00 63.14           C
ATOM   2348  O   ALA A 318     -15.956 121.911  21.881  1.00 63.38           O
ATOM   2349  CB  ALA A 318     -13.545 121.441  23.665  1.00 58.81           C
ATOM   2350  N   THR A 319     -16.234 123.492  23.423  1.00 59.90           N
ATOM   2351  CA  THR A 319     -17.693 123.466  23.293  1.00 59.42           C
ATOM   2352  C   THR A 319     -18.173 124.116  21.999  1.00 61.58           C
ATOM   2353  O   THR A 319     -19.328 123.948  21.591  1.00 59.97           O
ATOM   2354  CB  THR A 319     -18.368 124.186  24.469  1.00 67.80           C
ATOM   2355  OG1 THR A 319     -17.884 125.527  24.543  1.00 73.50           O
ATOM   2356  CG2 THR A 319     -18.063 123.516  25.792  1.00 61.87           C
ATOM   2357  N   LYS A 320     -17.279 124.821  21.320  1.00 58.56           N
ATOM   2358  CA  LYS A 320     -17.580 125.420  20.022  1.00 58.43           C
ATOM   2359  C   LYS A 320     -17.048 124.487  18.935  1.00 61.63           C
ATOM   2360  O   LYS A 320     -15.872 124.126  18.953  1.00 62.20           O
ATOM   2361  CB  LYS A 320     -16.905 126.794  19.953  1.00 60.86           C
ATOM   2362  CG  LYS A 320     -17.324 127.648  18.760  1.00 80.58           C
ATOM   2363  CD  LYS A 320     -16.550 128.953  18.659  1.00 90.05           C
ATOM   2364  CE  LYS A 320     -15.138 128.718  18.139  1.00 95.19           C
ATOM   2365  NZ  LYS A 320     -14.328 129.972  18.081  1.00100.30           N
ATOM   2366  N   GLY A 321     -17.882 124.097  17.986  1.00 55.63           N
ATOM   2367  CA  GLY A 321     -17.419 123.298  16.863  1.00 54.54           C
ATOM   2368  C   GLY A 321     -16.827 124.164  15.770  1.00 55.99           C
ATOM   2369  O   GLY A 321     -16.624 125.366  15.965  1.00 55.42           O
ATOM   2370  N   TYR A 322     -16.545 123.587  14.612  1.00 50.56           N
ATOM   2371  CA  TYR A 322     -15.951 124.358  13.522  1.00 49.49           C
ATOM   2372  C   TYR A 322     -16.941 125.395  13.006  1.00 55.09           C
ATOM   2373  O   TYR A 322     -16.590 126.553  12.827  1.00 54.83           O
ATOM   2374  CB  TYR A 322     -15.529 123.421  12.387  1.00 49.52           C
ATOM   2375  CG  TYR A 322     -15.023 124.142  11.152  1.00 48.78           C
ATOM   2376  CD1 TYR A 322     -13.825 124.889  11.180  1.00 50.32           C
ATOM   2377  CD2 TYR A 322     -15.750 124.089   9.945  1.00 48.41           C
ATOM   2378  CE1 TYR A 322     -13.374 125.585  10.020  1.00 50.27           C
ATOM   2379  CE2 TYR A 322     -15.299 124.777   8.786  1.00 48.60           C
ATOM   2380  CZ  TYR A 322     -14.124 125.532   8.841  1.00 54.46           C
ATOM   2381  OH  TYR A 322     -13.707 126.235   7.740  1.00 54.48           O
ATOM   2382  N   LEU A 323     -18.184 124.984  12.798  1.00 53.35           N
ATOM   2383  CA  LEU A 323     -19.195 125.843  12.176  1.00 54.02           C
ATOM   2384  C   LEU A 323     -19.814 126.799  13.178  1.00 61.27           C
ATOM   2385  O   LEU A 323     -20.465 127.770  12.823  1.00 61.93           O
ATOM   2386  CB  LEU A 323     -20.321 124.986  11.596  1.00 53.81           C
ATOM   2387  CG  LEU A 323     -19.942 123.950  10.532  1.00 57.72           C
ATOM   2388  CD1 LEU A 323     -21.155 123.127  10.185  1.00 57.82           C
ATOM   2389  CD2 LEU A 323     -19.403 124.591   9.273  1.00 58.51           C
ATOM   2390  N   ASP A 324     -19.617 126.503  14.453  1.00 58.43           N
ATOM   2391  CA  ASP A 324     -20.157 127.344  15.519  1.00 58.34           C
ATOM   2392  C   ASP A 324     -19.304 128.596  15.675  1.00 63.21           C
ATOM   2393  O   ASP A 324     -19.672 129.534  16.384  1.00 62.75           O
ATOM   2394  CB  ASP A 324     -20.194 126.587  16.844  1.00 60.30           C
ATOM   2395  CG  ASP A 324     -21.165 125.433  16.831  1.00 72.69           C
ATOM   2396  OD1 ASP A 324     -22.390 125.629  16.662  1.00 73.64           O
ATOM   2397  OD2 ASP A 324     -20.694 124.287  16.983  1.00 79.32           O
ATOM   2398  N   ASP A 325     -18.168 128.627  14.998  1.00 60.93           N
ATOM   2399  CA  ASP A 325     -17.379 129.848  14.894  1.00 61.13           C
ATOM   2400  C   ASP A 325     -18.057 130.756  13.868  1.00 65.81           C
ATOM   2401  O   ASP A 325     -18.191 130.378  12.703  1.00 66.02           O
ATOM   2402  CB  ASP A 325     -15.967 129.521  14.430  1.00 63.01           C
ATOM   2403  CG  ASP A 325     -15.024 130.697  14.561  1.00 76.62           C
ATOM   2404  OD1 ASP A 325     -15.322 131.815  14.083  1.00 84.35           O
ATOM   2405  OD2 ASP A 325     -13.959 130.506  15.177  1.00 77.35           O
ATOM   2406  N   PRO A 326     -18.464 131.975  14.258  1.00 62.17           N
ATOM   2407  CA  PRO A 326     -19.220 132.778  13.288  1.00 61.40           C
ATOM   2408  C   PRO A 326     -18.433 133.291  12.082  1.00 64.39           C
ATOM   2409  O   PRO A 326     -19.025 133.841  11.153  1.00 64.61           O
ATOM   2410  CB  PRO A 326     -19.726 133.939  14.146  1.00 63.00           C
ATOM   2411  CG  PRO A 326     -18.677 134.105  15.165  1.00 67.54           C
ATOM   2412  CD  PRO A 326     -18.327 132.695  15.539  1.00 62.68           C
ATOM   2413  N   THR A 327     -17.120 133.108  12.042  1.00 58.76           N
ATOM   2414  CA  THR A 327     -16.350 133.479  10.853  1.00 57.21           C
ATOM   2415  C   THR A 327     -16.495 132.452   9.730  1.00 57.83           C
ATOM   2416  O   THR A 327     -16.155 132.743   8.589  1.00 57.21           O
ATOM   2417  CB  THR A 327     -14.845 133.636  11.161  1.00 68.41           C
ATOM   2418  OG1 THR A 327     -14.321 132.415  11.689  1.00 70.97           O
ATOM   2419  CG2 THR A 327     -14.594 134.727  12.185  1.00 67.17           C
ATOM   2420  N   VAL A 328     -16.997 131.261  10.020  1.00 52.57           N
ATOM   2421  CA  VAL A 328     -17.127 130.218   8.998  1.00 51.63           C
ATOM   2422  C   VAL A 328     -18.436 130.417   8.226  1.00 55.59           C
ATOM   2423  O   VAL A 328     -19.476 130.678   8.841  1.00 54.00           O
ATOM   2424  CB  VAL A 328     -17.097 128.816   9.664  1.00 54.45           C
ATOM   2425  CG1 VAL A 328     -17.270 127.691   8.651  1.00 53.87           C
ATOM   2426  CG2 VAL A 328     -15.758 128.616  10.362  1.00 54.13           C
ATOM   2427  N   PRO A 329     -18.413 130.335   6.879  1.00 53.31           N
ATOM   2428  CA  PRO A 329     -19.706 130.406   6.186  1.00 53.66           C
ATOM   2429  C   PRO A 329     -20.661 129.288   6.603  1.00 62.08           C
ATOM   2430  O   PRO A 329     -20.261 128.140   6.805  1.00 62.89           O
ATOM   2431  CB  PRO A 329     -19.317 130.228   4.712  1.00 54.58           C
ATOM   2432  CG  PRO A 329     -17.913 130.674   4.642  1.00 58.49           C
ATOM   2433  CD  PRO A 329     -17.319 130.141   5.910  1.00 53.61           C
ATOM   2434  N   ARG A 330     -21.936 129.607   6.750  1.00 60.65           N
ATOM   2435  CA  ARG A 330     -22.906 128.603   7.185  1.00 61.33           C
ATOM   2436  C   ARG A 330     -23.135 127.614   6.053  1.00 65.14           C
ATOM   2437  O   ARG A 330     -22.993 127.949   4.877  1.00 65.10           O
ATOM   2438  CB  ARG A 330     -24.206 129.276   7.634  1.00 64.23           C
ATOM   2439  CG  ARG A 330     -24.021 130.238   8.814  1.00 82.56           C
ATOM   2440  CD  ARG A 330     -23.639 129.525  10.092  1.00 98.99           C
ATOM   2441  NE  ARG A 330     -23.320 130.474  11.165  1.00112.96           N
ATOM   2442  CZ  ARG A 330     -23.072 130.157  12.427  1.00131.02           C
ATOM   2443  NH1 ARG A 330     -23.231 128.955  12.914  1.00121.21           N
ATOM   2444  NH2 ARG A 330     -22.727 131.101  13.248  1.00118.63           N
ATOM   2445  N   GLY A 331     -23.410 126.370   6.411  1.00 60.93           N
ATOM   2446  CA  GLY A 331     -23.566 125.316   5.422  1.00 60.45           C
ATOM   2447  C   GLY A 331     -22.251 124.799   4.873  1.00 62.49           C
ATOM   2448  O   GLY A 331     -22.246 124.055   3.889  1.00 62.38           O
ATOM   2449  N   SER A 332     -21.137 125.203   5.470  1.00 56.55           N
ATOM   2450  CA  SER A 332     -19.817 124.780   5.004  1.00 54.88           C
ATOM   2451  C   SER A 332     -19.593 123.285   5.194  1.00 57.41           C
ATOM   2452  O   SER A 332     -20.012 122.677   6.182  1.00 57.48           O
ATOM   2453  CB  SER A 332     -18.715 125.547   5.736  1.00 57.00           C
ATOM   2454  OG  SER A 332     -17.440 125.011   5.437  1.00 61.56           O
ATOM   2455  N   THR A 333     -18.886 122.708   4.236  1.00 52.06           N
ATOM   2456  CA  THR A 333     -18.530 121.294   4.223  1.00 50.47           C
ATOM   2457  C   THR A 333     -17.009 121.175   4.285  1.00 52.58           C
ATOM   2458  O   THR A 333     -16.446 120.136   3.962  1.00 52.89           O
ATOM   2459  CB  THR A 333     -19.061 120.595   2.947  1.00 54.08           C
ATOM   2460  OG1 THR A 333     -18.577 121.276   1.787  1.00 54.56           O
ATOM   2461  CG2 THR A 333     -20.580 120.598   2.886  1.00 49.06           C
ATOM   2462  N   THR A 334     -16.328 122.241   4.685  1.00 47.38           N
ATOM   2463  CA  THR A 334     -14.869 122.208   4.804  1.00 46.25           C
ATOM   2464  C   THR A 334     -14.405 121.223   5.871  1.00 48.75           C
ATOM   2465  O   THR A 334     -14.774 121.316   7.043  1.00 47.67           O
ATOM   2466  CB  THR A 334     -14.311 123.597   5.161  1.00 49.18           C
ATOM   2467  OG1 THR A 334     -14.718 124.522   4.152  1.00 45.99           O
ATOM   2468  CG2 THR A 334     -12.796 123.625   5.219  1.00 45.50           C
ATOM   2469  N   ALA A 335     -13.592 120.266   5.451  1.00 44.86           N
ATOM   2470  CA  ALA A 335     -13.012 119.296   6.359  1.00 43.99           C
ATOM   2471  C   ALA A 335     -11.889 119.916   7.198  1.00 45.29           C
ATOM   2472  O   ALA A 335     -11.047 120.668   6.693  1.00 44.06           O
ATOM   2473  CB  ALA A 335     -12.493 118.120   5.544  1.00 44.63           C
ATOM   2474  N   THR A 336     -11.860 119.541   8.468  1.00 40.50           N
ATOM   2475  CA  THR A 336     -10.845 119.966   9.434  1.00 39.51           C
ATOM   2476  C   THR A 336      -9.997 118.767   9.838  1.00 41.94           C
ATOM   2477  O   THR A 336      -9.068 118.874  10.640  1.00 40.96           O
ATOM   2478  CB  THR A 336     -11.502 120.527  10.706  1.00 43.41           C
ATOM   2479  OG1 THR A 336     -12.351 119.527  11.275  1.00 49.11           O
ATOM   2480  CG2 THR A 336     -12.371 121.732  10.403  1.00 35.86           C
ATOM   2481  N   PHE A 337     -10.346 117.622   9.271  1.00 37.93           N
ATOM   2482  CA  PHE A 337      -9.630 116.364   9.440  1.00 36.47           C
ATOM   2483  C   PHE A 337      -9.711 115.682   8.086  1.00 40.49           C
ATOM   2484  O   PHE A 337     -10.747 115.773   7.429  1.00 40.16           O
ATOM   2485  CB  PHE A 337     -10.320 115.488  10.489  1.00 37.47           C
ATOM   2486  CG  PHE A 337      -9.758 114.096  10.587  1.00 38.36           C
ATOM   2487  CD1 PHE A 337     -10.209 113.079   9.722  1.00 40.22           C
ATOM   2488  CD2 PHE A 337      -8.767 113.797  11.533  1.00 39.75           C
ATOM   2489  CE1 PHE A 337      -9.632 111.792   9.758  1.00 40.51           C
ATOM   2490  CE2 PHE A 337      -8.205 112.503  11.609  1.00 42.04           C
ATOM   2491  CZ  PHE A 337      -8.633 111.501  10.709  1.00 39.79           C
ATOM   2492  N   ALA A 338      -8.669 114.977   7.684  1.00 37.23           N
ATOM   2493  CA  ALA A 338      -8.719 114.104   6.523  1.00 36.73           C
ATOM   2494  C   ALA A 338      -7.803 112.921   6.813  1.00 39.81           C
ATOM   2495  O   ALA A 338      -6.805 113.061   7.521  1.00 39.86           O
ATOM   2496  CB  ALA A 338      -8.268 114.847   5.263  1.00 37.40           C
ATOM   2497  N   ALA A 339      -8.103 111.793   6.198  1.00 34.72           N
ATOM   2498  CA  ALA A 339      -7.202 110.656   6.158  1.00 33.31           C
ATOM   2499  C   ALA A 339      -7.227 110.247   4.690  1.00 34.85           C
ATOM   2500  O   ALA A 339      -8.293 110.236   4.084  1.00 34.90           O
ATOM   2501  CB  ALA A 339      -7.679 109.545   7.082  1.00 33.91           C
ATOM   2502  N   VAL A 340      -6.059 110.006   4.119  1.00 29.53           N
ATOM   2503  CA  VAL A 340      -5.880 109.732   2.692  1.00 28.34           C
ATOM   2504  C   VAL A 340      -4.926 108.547   2.649  1.00 32.37           C
ATOM   2505  O   VAL A 340      -4.092 108.415   3.545  1.00 32.30           O
ATOM   2506  CB  VAL A 340      -5.265 110.988   1.989  1.00 31.24           C
ATOM   2507  CG1 VAL A 340      -4.676 110.682   0.609  1.00 31.05           C
ATOM   2508  CG2 VAL A 340      -6.322 112.096   1.849  1.00 30.48           C
ATOM   2509  N   VAL A 341      -5.032 107.683   1.650  1.00 28.87           N
ATOM   2510  CA  VAL A 341      -3.998 106.685   1.387  1.00 28.85           C
ATOM   2511  C   VAL A 341      -3.403 106.981   0.018  1.00 34.69           C
ATOM   2512  O   VAL A 341      -4.127 107.160  -0.967  1.00 35.44           O
ATOM   2513  CB  VAL A 341      -4.540 105.234   1.426  1.00 31.96           C
ATOM   2514  CG1 VAL A 341      -3.396 104.226   1.310  1.00 31.19           C
ATOM   2515  CG2 VAL A 341      -5.295 104.987   2.721  1.00 31.69           C
ATOM   2516  N   LEU A 342      -2.082 107.031  -0.030  1.00 31.21           N
ATOM   2517  CA  LEU A 342      -1.336 107.166  -1.274  1.00 30.86           C
ATOM   2518  C   LEU A 342      -0.604 105.849  -1.460  1.00 32.75           C
ATOM   2519  O   LEU A 342      -0.458 105.086  -0.509  1.00 31.44           O
ATOM   2520  CB  LEU A 342      -0.331 108.320  -1.177  1.00 31.21           C
ATOM   2521  CG  LEU A 342      -0.901 109.728  -0.953  1.00 36.67           C
ATOM   2522  CD1 LEU A 342       0.234 110.738  -0.880  1.00 37.56           C
ATOM   2523  CD2 LEU A 342      -1.867 110.147  -2.048  1.00 39.17           C
ATOM   2524  N   TYR A 343      -0.132 105.592  -2.666  1.00 28.03           N
ATOM   2525  CA  TYR A 343       0.649 104.400  -2.977  1.00 26.49           C
ATOM   2526  C   TYR A 343       1.760 104.938  -3.862  1.00 28.70           C
ATOM   2527  O   TYR A 343       1.527 105.905  -4.586  1.00 28.15           O
ATOM   2528  CB  TYR A 343      -0.201 103.367  -3.717  1.00 27.11           C
ATOM   2529  CG  TYR A 343      -1.240 102.691  -2.844  1.00 27.63           C
ATOM   2530  CD1 TYR A 343      -2.499 103.286  -2.609  1.00 28.42           C
ATOM   2531  CD2 TYR A 343      -0.971 101.437  -2.253  1.00 28.55           C
ATOM   2532  CE1 TYR A 343      -3.477 102.631  -1.811  1.00 27.45           C
ATOM   2533  CE2 TYR A 343      -1.952 100.775  -1.463  1.00 29.77           C
ATOM   2534  CZ  TYR A 343      -3.194 101.382  -1.249  1.00 35.14           C
ATOM   2535  OH  TYR A 343      -4.157 100.760  -0.496  1.00 36.76           O
ATOM   2536  N   VAL A 344       2.938 104.336  -3.793  1.00 25.48           N
ATOM   2537  CA  VAL A 344       4.105 104.766  -4.571  1.00 25.01           C
ATOM   2538  C   VAL A 344       4.406 103.586  -5.488  1.00 28.04           C
ATOM   2539  O   VAL A 344       4.628 102.468  -5.030  1.00 27.64           O
ATOM   2540  CB  VAL A 344       5.320 105.095  -3.644  1.00 28.73           C
ATOM   2541  CG1 VAL A 344       6.567 105.448  -4.446  1.00 28.33           C
ATOM   2542  CG2 VAL A 344       5.013 106.261  -2.686  1.00 28.30           C
ATOM   2543  N   GLU A 345       4.314 103.793  -6.790  1.00 25.21           N
ATOM   2544  CA  GLU A 345       4.405 102.702  -7.761  1.00 25.82           C
ATOM   2545  C   GLU A 345       5.813 102.527  -8.333  1.00 30.49           C
ATOM   2546  O   GLU A 345       6.073 102.819  -9.505  1.00 30.41           O
ATOM   2547  CB  GLU A 345       3.372 102.914  -8.873  1.00 27.66           C
ATOM   2548  CG  GLU A 345       1.937 102.952  -8.343  1.00 42.89           C
ATOM   2549  CD  GLU A 345       0.886 102.987  -9.444  1.00 71.20           C
ATOM   2550  OE1 GLU A 345       1.227 103.004 -10.647  1.00 73.64           O
ATOM   2551  OE2 GLU A 345      -0.323 102.965  -9.118  1.00 69.56           O
ATOM   2552  N   ASN A 346       6.725 102.035  -7.504  1.00 25.61           N
ATOM   2553  CA  ASN A 346       8.082 101.702  -7.944  1.00 24.38           C
ATOM   2554  C   ASN A 346       8.552 100.406  -7.296  1.00 29.91           C
ATOM   2555  O   ASN A 346       7.881  99.874  -6.423  1.00 30.18           O
ATOM   2556  CB  ASN A 346       9.072 102.857  -7.724  1.00 19.21           C
ATOM   2557  CG  ASN A 346       9.376 103.145  -6.271  1.00 29.45           C
ATOM   2558  OD1 ASN A 346       9.595 102.263  -5.449  1.00 30.49           O
ATOM   2559  ND2 ASN A 346       9.478 104.401  -5.966  1.00 13.92           N
ATOM   2560  N   GLU A 347       9.706  99.904  -7.711  1.00 26.87           N
ATOM   2561  CA  GLU A 347      10.209  98.608  -7.250  1.00 26.85           C
ATOM   2562  C   GLU A 347      10.304  98.426  -5.736  1.00 29.81           C
ATOM   2563  O   GLU A 347       9.987  97.356  -5.211  1.00 29.78           O
ATOM   2564  CB  GLU A 347      11.603  98.432  -7.844  1.00 28.59           C
ATOM   2565  CG  GLU A 347      12.241  97.081  -7.609  1.00 42.62           C
ATOM   2566  CD  GLU A 347      13.645  97.019  -8.164  1.00 78.04           C
ATOM   2567  OE1 GLU A 347      14.010  97.876  -9.003  1.00 79.26           O
ATOM   2568  OE2 GLU A 347      14.417  96.116  -7.763  1.00 79.15           O
ATOM   2569  N   ARG A 348      10.727  99.460  -5.022  1.00 24.78           N
ATOM   2570  CA  ARG A 348      10.893  99.358  -3.572  1.00 24.02           C
ATOM   2571  C   ARG A 348       9.556  99.385  -2.851  1.00 28.41           C
ATOM   2572  O   ARG A 348       9.446  98.828  -1.765  1.00 28.21           O
ATOM   2573  CB  ARG A 348      11.766 100.507  -3.045  1.00 23.37           C
ATOM   2574  CG  ARG A 348      13.231 100.461  -3.484  1.00 29.43           C
ATOM   2575  CD  ARG A 348      13.972  99.316  -2.810  1.00 29.38           C
ATOM   2576  NE  ARG A 348      15.382  99.220  -3.215  1.00 30.18           N
ATOM   2577  CZ  ARG A 348      16.196  98.202  -2.960  1.00 43.04           C
ATOM   2578  NH1 ARG A 348      15.837  97.137  -2.291  1.00 29.37           N
ATOM   2579  NH2 ARG A 348      17.416  98.228  -3.420  1.00 26.83           N
ATOM   2580  N   TRP A 349       8.563 100.037  -3.433  1.00 25.91           N
ATOM   2581  CA  TRP A 349       7.332 100.371  -2.715  1.00 25.66           C
ATOM   2582  C   TRP A 349       6.003  99.865  -3.262  1.00 29.91           C
ATOM   2583  O   TRP A 349       4.965 100.098  -2.655  1.00 29.17           O
ATOM   2584  CB  TRP A 349       7.258 101.889  -2.633  1.00 24.38           C
ATOM   2585  CG  TRP A 349       8.392 102.479  -1.851  1.00 25.35           C
ATOM   2586  CD1 TRP A 349       9.390 103.273  -2.317  1.00 28.21           C
ATOM   2587  CD2 TRP A 349       8.622 102.367  -0.434  1.00 25.13           C
ATOM   2588  NE1 TRP A 349      10.195 103.714  -1.302  1.00 27.50           N
ATOM   2589  CE2 TRP A 349       9.715 103.220  -0.119  1.00 28.98           C
ATOM   2590  CE3 TRP A 349       7.972 101.683   0.615  1.00 26.26           C
ATOM   2591  CZ2 TRP A 349      10.114 103.467   1.208  1.00 27.99           C
ATOM   2592  CZ3 TRP A 349       8.381 101.914   1.949  1.00 27.67           C
ATOM   2593  CH2 TRP A 349       9.448 102.815   2.230  1.00 28.15           C
ATOM   2594  N   ASP A 350       6.015  99.168  -4.386  1.00 28.09           N
ATOM   2595  CA  ASP A 350       4.776  98.683  -4.998  1.00 28.65           C
ATOM   2596  C   ASP A 350       3.914  97.822  -4.070  1.00 33.09           C
ATOM   2597  O   ASP A 350       4.318  96.748  -3.621  1.00 33.92           O
ATOM   2598  CB  ASP A 350       5.110  97.891  -6.259  1.00 30.66           C
ATOM   2599  CG  ASP A 350       3.878  97.434  -7.014  1.00 42.54           C
ATOM   2600  OD1 ASP A 350       2.781  98.024  -6.905  1.00 47.81           O
ATOM   2601  OD2 ASP A 350       4.025  96.455  -7.781  1.00 44.51           O
ATOM   2602  N   GLY A 351       2.722  98.319  -3.781  1.00 28.44           N
ATOM   2603  CA  GLY A 351       1.762  97.630  -2.934  1.00 28.45           C
ATOM   2604  C   GLY A 351       1.781  98.082  -1.490  1.00 33.81           C
ATOM   2605  O   GLY A 351       0.947  97.631  -0.704  1.00 32.78           O
ATOM   2606  N   VAL A 352       2.694  98.970  -1.125  1.00 31.11           N
ATOM   2607  CA  VAL A 352       2.751  99.500   0.239  1.00 30.13           C
ATOM   2608  C   VAL A 352       1.794 100.691   0.302  1.00 33.53           C
ATOM   2609  O   VAL A 352       1.932 101.633  -0.477  1.00 33.32           O
ATOM   2610  CB  VAL A 352       4.192  99.951   0.618  1.00 33.30           C
ATOM   2611  CG1 VAL A 352       4.263 100.533   2.030  1.00 32.86           C
ATOM   2612  CG2 VAL A 352       5.147  98.759   0.535  1.00 33.08           C
ATOM   2613  N   PRO A 353       0.781 100.650   1.184  1.00 29.27           N
ATOM   2614  CA  PRO A 353       0.063 101.913   1.376  1.00 28.62           C
ATOM   2615  C   PRO A 353       0.836 102.915   2.230  1.00 32.73           C
ATOM   2616  O   PRO A 353       1.578 102.557   3.156  1.00 30.78           O
ATOM   2617  CB  PRO A 353      -1.203 101.464   2.099  1.00 29.86           C
ATOM   2618  CG  PRO A 353      -0.760 100.322   2.896  1.00 34.10           C
ATOM   2619  CD  PRO A 353       0.203  99.581   2.020  1.00 29.62           C
ATOM   2620  N   PHE A 354       0.616 104.185   1.939  1.00 30.66           N
ATOM   2621  CA  PHE A 354       1.200 105.295   2.679  1.00 30.05           C
ATOM   2622  C   PHE A 354       0.028 106.098   3.208  1.00 35.68           C
ATOM   2623  O   PHE A 354      -0.648 106.826   2.482  1.00 36.71           O
ATOM   2624  CB  PHE A 354       2.115 106.119   1.777  1.00 31.23           C
ATOM   2625  CG  PHE A 354       3.251 105.321   1.201  1.00 32.60           C
ATOM   2626  CD1 PHE A 354       3.066 104.563   0.035  1.00 35.51           C
ATOM   2627  CD2 PHE A 354       4.503 105.294   1.834  1.00 34.26           C
ATOM   2628  CE1 PHE A 354       4.112 103.776  -0.487  1.00 35.91           C
ATOM   2629  CE2 PHE A 354       5.572 104.546   1.293  1.00 36.51           C
ATOM   2630  CZ  PHE A 354       5.365 103.790   0.131  1.00 34.15           C
ATOM   2631  N   ILE A 355      -0.271 105.855   4.470  1.00 31.57           N
ATOM   2632  CA  ILE A 355      -1.435 106.422   5.133  1.00 31.45           C
ATOM   2633  C   ILE A 355      -1.026 107.827   5.552  1.00 35.65           C
ATOM   2634  O   ILE A 355       0.001 107.999   6.203  1.00 35.94           O
ATOM   2635  CB  ILE A 355      -1.817 105.563   6.378  1.00 34.40           C
ATOM   2636  CG1 ILE A 355      -2.109 104.110   5.940  1.00 34.29           C
ATOM   2637  CG2 ILE A 355      -3.001 106.200   7.146  1.00 34.23           C
ATOM   2638  CD1 ILE A 355      -2.369 103.106   7.073  1.00 39.26           C
ATOM   2639  N   LEU A 356      -1.818 108.825   5.200  1.00 31.55           N
ATOM   2640  CA  LEU A 356      -1.591 110.195   5.643  1.00 31.28           C
ATOM   2641  C   LEU A 356      -2.797 110.547   6.500  1.00 34.41           C
ATOM   2642  O   LEU A 356      -3.918 110.484   6.004  1.00 34.00           O
ATOM   2643  CB  LEU A 356      -1.510 111.166   4.457  1.00 31.39           C
ATOM   2644  CG  LEU A 356      -0.445 110.992   3.363  1.00 36.39           C
ATOM   2645  CD1 LEU A 356      -0.483 112.221   2.457  1.00 36.20           C
ATOM   2646  CD2 LEU A 356       0.965 110.813   3.898  1.00 40.47           C
ATOM   2647  N   ARG A 357      -2.598 110.922   7.755  1.00 31.14           N
ATOM   2648  CA  ARG A 357      -3.702 111.353   8.624  1.00 31.38           C
ATOM   2649  C   ARG A 357      -3.416 112.774   9.052  1.00 38.07           C
ATOM   2650  O   ARG A 357      -2.311 113.060   9.500  1.00 38.50           O
ATOM   2651  CB  ARG A 357      -3.784 110.465   9.870  1.00 28.97           C
ATOM   2652  CG  ARG A 357      -5.034 110.670  10.739  1.00 35.30           C
ATOM   2653  CD  ARG A 357      -4.843 109.936  12.057  1.00 42.37           C
ATOM   2654  NE  ARG A 357      -6.023 109.831  12.934  1.00 44.12           N
ATOM   2655  CZ  ARG A 357      -6.772 108.748  13.106  1.00 58.98           C
ATOM   2656  NH1 ARG A 357      -6.771 107.703  12.324  1.00 52.33           N
ATOM   2657  NH2 ARG A 357      -7.538 108.691  14.151  1.00 40.60           N
ATOM   2658  N   CYS A 358      -4.381 113.667   8.940  1.00 36.16           N
ATOM   2659  CA  CYS A 358      -4.176 115.041   9.364  1.00 37.36           C
ATOM   2660  C   CYS A 358      -5.432 115.583  10.021  1.00 41.75           C
ATOM   2661  O   CYS A 358      -6.514 115.383   9.488  1.00 41.08           O
ATOM   2662  CB  CYS A 358      -3.835 115.903   8.153  1.00 38.26           C
ATOM   2663  SG  CYS A 358      -3.374 117.558   8.634  1.00 42.76           S
ATOM   2664  N   GLY A 359      -5.315 116.310  11.121  1.00 38.44           N
ATOM   2665  CA  GLY A 359      -6.469 117.032  11.620  1.00 38.44           C
ATOM   2666  C   GLY A 359      -6.248 117.950  12.799  1.00 42.43           C
ATOM   2667  O   GLY A 359      -5.192 117.956  13.435  1.00 42.03           O
ATOM   2668  N   LYS A 360      -7.276 118.741  13.062  1.00 38.67           N
ATOM   2669  CA  LYS A 360      -7.285 119.752  14.120  1.00 37.87           C
ATOM   2670  C   LYS A 360      -8.397 119.407  15.091  1.00 40.69           C
ATOM   2671  O   LYS A 360      -9.267 118.609  14.746  1.00 39.28           O
ATOM   2672  CB  LYS A 360      -7.539 121.122  13.493  1.00 39.70           C
ATOM   2673  CG  LYS A 360      -6.389 121.607  12.635  1.00 41.43           C
ATOM   2674  CD  LYS A 360      -6.750 122.906  11.935  1.00 38.77           C
ATOM   2675  CE  LYS A 360      -5.589 123.411  11.096  1.00 39.24           C
ATOM   2676  NZ  LYS A 360      -4.488 123.877  11.988  1.00 32.31           N
ATOM   2677  N   ALA A 361      -8.359 120.017  16.268  1.00 38.21           N
ATOM   2678  CA  ALA A 361      -9.292 119.764  17.365  1.00 38.52           C
ATOM   2679  C   ALA A 361      -9.354 118.273  17.722  1.00 43.84           C
ATOM   2680  O   ALA A 361     -10.427 117.714  17.936  1.00 43.35           O
ATOM   2681  CB  ALA A 361     -10.669 120.324  17.031  1.00 39.16           C
ATOM   2682  N   LEU A 362      -8.192 117.637  17.757  1.00 41.06           N
ATOM   2683  CA  LEU A 362      -8.075 116.213  18.066  1.00 40.16           C
ATOM   2684  C   LEU A 362      -7.626 115.990  19.513  1.00 44.72           C
ATOM   2685  O   LEU A 362      -7.628 116.908  20.327  1.00 44.15           O
ATOM   2686  CB  LEU A 362      -7.132 115.532  17.057  1.00 39.42           C
ATOM   2687  CG  LEU A 362      -7.552 115.607  15.578  1.00 42.68           C
ATOM   2688  CD1 LEU A 362      -6.538 114.881  14.715  1.00 42.18           C
ATOM   2689  CD2 LEU A 362      -8.922 114.999  15.310  1.00 43.38           C
ATOM   2690  N   ASN A 363      -7.264 114.766  19.856  1.00 40.81           N
ATOM   2691  CA  ASN A 363      -6.863 114.415  21.217  1.00 40.08           C
ATOM   2692  C   ASN A 363      -5.477 114.892  21.671  1.00 45.23           C
ATOM   2693  O   ASN A 363      -5.246 115.019  22.876  1.00 45.32           O
ATOM   2694  CB  ASN A 363      -6.934 112.889  21.382  1.00 36.91           C
ATOM   2695  CG  ASN A 363      -5.866 112.156  20.599  1.00 56.50           C
ATOM   2696  OD1 ASN A 363      -5.638 112.427  19.426  1.00 52.47           O
ATOM   2697  ND2 ASN A 363      -5.213 111.222  21.229  1.00 53.40           N
ATOM   2698  N   GLU A 364      -4.532 115.117  20.763  1.00 41.81           N
ATOM   2699  CA  GLU A 364      -3.162 115.472  21.158  1.00 41.27           C
ATOM   2700  C   GLU A 364      -2.373 116.157  20.044  1.00 44.49           C
ATOM   2701  O   GLU A 364      -2.648 115.902  18.876  1.00 44.72           O
ATOM   2702  CB  GLU A 364      -2.440 114.184  21.570  1.00 42.55           C
ATOM   2703  CG  GLU A 364      -1.277 114.406  22.529  1.00 50.67           C
ATOM   2704  CD  GLU A 364      -0.851 113.135  23.246  1.00 70.67           C
ATOM   2705  OE1 GLU A 364      -1.681 112.219  23.426  1.00 64.86           O
ATOM   2706  OE2 GLU A 364       0.321 113.026  23.663  1.00 64.97           O
ATOM   2707  N   ARG A 365      -1.389 116.989  20.372  1.00 39.46           N
ATOM   2708  CA  ARG A 365      -0.489 117.551  19.357  1.00 38.93           C
ATOM   2709  C   ARG A 365       0.607 116.539  19.087  1.00 42.13           C
ATOM   2710  O   ARG A 365       1.357 116.227  20.005  1.00 42.00           O
ATOM   2711  CB  ARG A 365       0.137 118.870  19.834  1.00 39.16           C
ATOM   2712  CG  ARG A 365       0.819 119.686  18.742  1.00 47.22           C
ATOM   2713  CD  ARG A 365       1.245 121.035  19.300  1.00 57.00           C
ATOM   2714  NE  ARG A 365       1.829 121.935  18.292  1.00 69.79           N
ATOM   2715  CZ  ARG A 365       2.258 123.171  18.519  1.00 82.48           C
ATOM   2716  NH1 ARG A 365       2.089 123.804  19.648  1.00 57.98           N
ATOM   2717  NH2 ARG A 365       2.891 123.816  17.588  1.00 74.05           N
ATOM   2718  N   LYS A 366       0.693 116.015  17.875  1.00 37.07           N
ATOM   2719  CA  LYS A 366       1.752 115.076  17.476  1.00 35.77           C
ATOM   2720  C   LYS A 366       1.963 115.272  15.987  1.00 38.05           C
ATOM   2721  O   LYS A 366       0.994 115.536  15.285  1.00 37.05           O
ATOM   2722  CB  LYS A 366       1.341 113.611  17.704  1.00 37.55           C
ATOM   2723  CG  LYS A 366       1.272 113.163  19.168  1.00 43.90           C
ATOM   2724  CD  LYS A 366       0.972 111.677  19.287  1.00 49.02           C
ATOM   2725  CE  LYS A 366       0.890 111.242  20.738  1.00 53.75           C
ATOM   2726  NZ  LYS A 366       0.502 109.802  20.869  1.00 62.42           N
ATOM   2727  N   ALA A 367       3.169 115.056  15.490  1.00 33.92           N
ATOM   2728  CA  ALA A 367       3.396 114.887  14.058  1.00 33.59           C
ATOM   2729  C   ALA A 367       4.507 113.849  13.981  1.00 38.23           C
ATOM   2730  O   ALA A 367       5.523 113.988  14.670  1.00 38.57           O
ATOM   2731  CB  ALA A 367       3.788 116.200  13.382  1.00 34.18           C
ATOM   2732  N   GLU A 368       4.269 112.762  13.265  1.00 33.99           N
ATOM   2733  CA  GLU A 368       5.131 111.581  13.341  1.00 33.09           C
ATOM   2734  C   GLU A 368       5.165 110.821  12.019  1.00 35.16           C
ATOM   2735  O   GLU A 368       4.306 111.024  11.157  1.00 34.49           O
ATOM   2736  CB  GLU A 368       4.609 110.614  14.412  1.00 34.44           C
ATOM   2737  CG  GLU A 368       4.481 111.189  15.812  1.00 42.80           C
ATOM   2738  CD  GLU A 368       4.089 110.146  16.824  1.00 61.36           C
ATOM   2739  OE1 GLU A 368       4.980 109.586  17.495  1.00 46.23           O
ATOM   2740  OE2 GLU A 368       2.878 109.905  17.006  1.00 61.49           O
ATOM   2741  N   VAL A 369       6.144 109.936  11.887  1.00 30.80           N
ATOM   2742  CA  VAL A 369       6.261 109.017  10.755  1.00 29.97           C
ATOM   2743  C   VAL A 369       6.490 107.615  11.324  1.00 33.67           C
ATOM   2744  O   VAL A 369       7.412 107.422  12.115  1.00 33.95           O
ATOM   2745  CB  VAL A 369       7.472 109.397   9.858  1.00 33.45           C
ATOM   2746  CG1 VAL A 369       7.613 108.445   8.672  1.00 33.09           C
ATOM   2747  CG2 VAL A 369       7.357 110.848   9.357  1.00 33.06           C
ATOM   2748  N   ARG A 370       5.697 106.632  10.923  1.00 28.92           N
ATOM   2749  CA  ARG A 370       5.826 105.247  11.389  1.00 27.94           C
ATOM   2750  C   ARG A 370       5.944 104.331  10.189  1.00 31.33           C
ATOM   2751  O   ARG A 370       5.160 104.439   9.255  1.00 31.01           O
ATOM   2752  CB  ARG A 370       4.588 104.865  12.211  1.00 27.32           C
ATOM   2753  CG  ARG A 370       4.616 103.493  12.900  1.00 35.26           C
ATOM   2754  CD  ARG A 370       3.345 103.237  13.721  1.00 41.24           C
ATOM   2755  NE  ARG A 370       3.076 104.282  14.724  1.00 55.86           N
ATOM   2756  CZ  ARG A 370       3.295 104.228  16.029  1.00 71.02           C
ATOM   2757  NH1 ARG A 370       3.738 103.187  16.666  1.00 50.56           N
ATOM   2758  NH2 ARG A 370       3.008 105.250  16.769  1.00 61.16           N
ATOM   2759  N   LEU A 371       6.869 103.391  10.234  1.00 26.35           N
ATOM   2760  CA  LEU A 371       6.827 102.240   9.338  1.00 24.72           C
ATOM   2761  C   LEU A 371       6.218 101.157  10.204  1.00 29.04           C
ATOM   2762  O   LEU A 371       6.574 101.081  11.379  1.00 29.56           O
ATOM   2763  CB  LEU A 371       8.229 101.770   8.941  1.00 24.09           C
ATOM   2764  CG  LEU A 371       9.203 102.763   8.301  1.00 28.80           C
ATOM   2765  CD1 LEU A 371      10.508 102.038   8.055  1.00 29.00           C
ATOM   2766  CD2 LEU A 371       8.716 103.375   7.004  1.00 31.66           C
ATOM   2767  N   GLN A 372       5.395 100.286   9.649  1.00 24.86           N
ATOM   2768  CA  GLN A 372       5.018  99.052  10.333  1.00 24.42           C
ATOM   2769  C   GLN A 372       5.528  97.942   9.433  1.00 29.32           C
ATOM   2770  O   GLN A 372       5.340  97.986   8.218  1.00 28.33           O
ATOM   2771  CB  GLN A 372       3.506  98.958  10.540  1.00 25.48           C
ATOM   2772  CG  GLN A 372       3.078  97.684  11.255  1.00 32.53           C
ATOM   2773  CD  GLN A 372       1.617  97.679  11.627  1.00 49.11           C
ATOM   2774  OE1 GLN A 372       0.738  97.448  10.809  1.00 45.32           O
ATOM   2775  NE2 GLN A 372       1.343  97.922  12.871  1.00 39.66           N
ATOM   2776  N   PHE A 373       6.213  96.971  10.011  1.00 27.13           N
ATOM   2777  CA  PHE A 373       6.777  95.872   9.240  1.00 27.39           C
ATOM   2778  C   PHE A 373       5.820  94.689   9.220  1.00 30.55           C
ATOM   2779  O   PHE A 373       4.919  94.581  10.054  1.00 31.50           O
ATOM   2780  CB  PHE A 373       8.134  95.469   9.819  1.00 29.56           C
ATOM   2781  CG  PHE A 373       9.157  96.571   9.748  1.00 31.56           C
ATOM   2782  CD1 PHE A 373       9.879  96.802   8.562  1.00 33.77           C
ATOM   2783  CD2 PHE A 373       9.381  97.407  10.853  1.00 35.57           C
ATOM   2784  CE1 PHE A 373      10.799  97.876   8.474  1.00 36.66           C
ATOM   2785  CE2 PHE A 373      10.292  98.474  10.784  1.00 36.62           C
ATOM   2786  CZ  PHE A 373      11.004  98.715   9.593  1.00 35.15           C
ATOM   2787  N   HIS A 374       6.038  93.800   8.266  1.00 25.07           N
ATOM   2788  CA  HIS A 374       5.306  92.541   8.169  1.00 24.38           C
ATOM   2789  C   HIS A 374       5.599  91.694   9.397  1.00 29.66           C
ATOM   2790  O   HIS A 374       6.649  91.831  10.020  1.00 29.77           O
ATOM   2791  CB  HIS A 374       5.751  91.787   6.912  1.00 24.82           C
ATOM   2792  CG  HIS A 374       5.171  92.340   5.648  1.00 28.24           C
ATOM   2793  ND1 HIS A 374       3.829  92.206   5.310  1.00 30.55           N
ATOM   2794  CD2 HIS A 374       5.722  93.030   4.616  1.00 29.88           C
ATOM   2795  CE1 HIS A 374       3.615  92.784   4.138  1.00 29.85           C
ATOM   2796  NE2 HIS A 374       4.738  93.304   3.709  1.00 29.90           N
ATOM   2797  N   ASP A 375       4.682  90.799   9.721  1.00 26.89           N
ATOM   2798  CA  ASP A 375       4.910  89.841  10.799  1.00 27.83           C
ATOM   2799  C   ASP A 375       5.943  88.830  10.294  1.00 34.36           C
ATOM   2800  O   ASP A 375       6.052  88.622   9.080  1.00 35.45           O
ATOM   2801  CB  ASP A 375       3.620  89.092  11.142  1.00 30.38           C
ATOM   2802  CG  ASP A 375       2.550  89.986  11.734  1.00 53.45           C
ATOM   2803  OD1 ASP A 375       2.771  90.684  12.749  1.00 58.70           O
ATOM   2804  OD2 ASP A 375       1.426  89.975  11.193  1.00 59.20           O
ATOM   2805  N   VAL A 376       6.675  88.184  11.191  1.00 31.10           N
ATOM   2806  CA  VAL A 376       7.618  87.128  10.800  1.00 30.58           C
ATOM   2807  C   VAL A 376       6.880  85.943  10.172  1.00 35.81           C
ATOM   2808  O   VAL A 376       5.706  85.699  10.470  1.00 35.38           O
ATOM   2809  CB  VAL A 376       8.462  86.613  12.007  1.00 34.06           C
ATOM   2810  CG1 VAL A 376       9.359  87.722  12.547  1.00 33.86           C
ATOM   2811  CG2 VAL A 376       7.588  86.065  13.152  1.00 33.89           C
ATOM   2812  N   ALA A 377       7.560  85.196   9.315  1.00 33.52           N
ATOM   2813  CA  ALA A 377       6.973  84.018   8.685  1.00 33.32           C
ATOM   2814  C   ALA A 377       7.349  82.793   9.522  1.00 39.00           C
ATOM   2815  O   ALA A 377       8.439  82.748  10.111  1.00 39.09           O
ATOM   2816  CB  ALA A 377       7.491  83.876   7.252  1.00 33.76           C
ATOM   2817  N   GLY A 378       6.470  81.802   9.569  1.00 36.83           N
ATOM   2818  CA  GLY A 378       6.764  80.592  10.320  1.00 37.04           C
ATOM   2819  C   GLY A 378       6.784  80.864  11.810  1.00 41.67           C
ATOM   2820  O   GLY A 378       7.720  80.480  12.493  1.00 42.48           O
ATOM   2821  N   ASP A 379       5.803  81.597  12.313  1.00 37.00           N
ATOM   2822  CA  ASP A 379       5.785  81.997  13.720  1.00 35.92           C
ATOM   2823  C   ASP A 379       5.836  80.830  14.702  1.00 37.61           C
ATOM   2824  O   ASP A 379       5.088  79.863  14.564  1.00 37.39           O
ATOM   2825  CB  ASP A 379       4.516  82.781  14.030  1.00 37.73           C
ATOM   2826  CG  ASP A 379       4.479  83.277  15.466  1.00 50.32           C
ATOM   2827  OD1 ASP A 379       5.540  83.631  16.036  1.00 59.53           O
ATOM   2828  OD2 ASP A 379       3.379  83.275  16.067  1.00 51.20           O
ATOM   2829  N   ILE A 380       6.697  80.943  15.705  1.00 32.10           N
ATOM   2830  CA  ILE A 380       6.850  79.927  16.746  1.00 31.21           C
ATOM   2831  C   ILE A 380       6.424  80.413  18.134  1.00 35.48           C
ATOM   2832  O   ILE A 380       6.448  79.641  19.088  1.00 35.09           O
ATOM   2833  CB  ILE A 380       8.313  79.401  16.772  1.00 33.33           C
ATOM   2834  CG1 ILE A 380       9.314  80.527  17.099  1.00 32.27           C
ATOM   2835  CG2 ILE A 380       8.643  78.747  15.422  1.00 33.86           C
ATOM   2836  CD1 ILE A 380      10.769  80.080  17.244  1.00 27.77           C
ATOM   2837  N   PHE A 381       6.012  81.668  18.259  1.00 32.14           N
ATOM   2838  CA  PHE A 381       5.662  82.233  19.568  1.00 32.41           C
ATOM   2839  C   PHE A 381       4.150  82.349  19.777  1.00 41.62           C
ATOM   2840  O   PHE A 381       3.695  83.099  20.639  1.00 41.70           O
ATOM   2841  CB  PHE A 381       6.355  83.584  19.776  1.00 33.51           C
ATOM   2842  CG  PHE A 381       7.859  83.504  19.735  1.00 34.43           C
ATOM   2843  CD1 PHE A 381       8.577  83.064  20.859  1.00 36.37           C
ATOM   2844  CD2 PHE A 381       8.566  83.877  18.581  1.00 36.60           C
ATOM   2845  CE1 PHE A 381       9.995  82.981  20.832  1.00 38.83           C
ATOM   2846  CE2 PHE A 381       9.981  83.779  18.531  1.00 37.27           C
ATOM   2847  CZ  PHE A 381      10.698  83.337  19.661  1.00 36.71           C
ATOM   2848  N   HIS A 382       3.383  81.575  19.018  1.00 41.27           N
ATOM   2849  CA  HIS A 382       1.939  81.388  19.242  1.00 42.87           C
ATOM   2850  C   HIS A 382       1.115  82.677  19.248  1.00 48.69           C
ATOM   2851  O   HIS A 382       0.334  82.923  20.166  1.00 48.61           O
ATOM   2852  CB  HIS A 382       1.704  80.601  20.541  1.00 44.41           C
ATOM   2853  CG  HIS A 382       2.410  79.282  20.576  1.00 48.53           C
ATOM   2854  ND1 HIS A 382       1.938  78.158  19.924  1.00 50.54           N
ATOM   2855  CD2 HIS A 382       3.585  78.935  21.169  1.00 50.94           C
ATOM   2856  CE1 HIS A 382       2.849  77.169  20.189  1.00 50.32           C
ATOM   2857  NE2 HIS A 382       3.885  77.618  20.935  1.00 50.74           N
ATOM   2858  N   GLN A 383       1.317  83.493  18.219  1.00 45.70           N
ATOM   2859  CA  GLN A 383       0.610  84.767  17.998  1.00 45.31           C
ATOM   2860  C   GLN A 383       0.833  85.830  19.082  1.00 49.27           C
ATOM   2861  O   GLN A 383       0.130  86.838  19.115  1.00 49.78           O
ATOM   2862  CB  GLN A 383      -0.901  84.551  17.787  1.00 46.82           C
ATOM   2863  CG  GLN A 383      -1.256  83.660  16.611  1.00 73.14           C
ATOM   2864  CD  GLN A 383      -2.711  83.259  16.632  1.00102.93           C
ATOM   2865  OE1 GLN A 383      -3.069  82.229  17.203  1.00 97.03           O
ATOM   2866  NE2 GLN A 383      -3.556  84.037  16.015  1.00101.64           N
ATOM   2867  N   GLN A 384       1.813  85.651  19.954  1.00 44.50           N
ATOM   2868  CA  GLN A 384       2.082  86.637  21.001  1.00 43.33           C
ATOM   2869  C   GLN A 384       2.930  87.803  20.487  1.00 46.64           C
ATOM   2870  O   GLN A 384       2.987  88.867  21.113  1.00 47.34           O
ATOM   2871  CB  GLN A 384       2.774  85.962  22.183  1.00 44.54           C
ATOM   2872  CG  GLN A 384       1.923  84.876  22.818  1.00 44.90           C
ATOM   2873  CD  GLN A 384       2.593  84.234  24.000  1.00 59.02           C
ATOM   2874  OE1 GLN A 384       2.476  84.703  25.125  1.00 54.31           O
ATOM   2875  NE2 GLN A 384       3.307  83.168  23.766  1.00 56.47           N
ATOM   2876  N   CYS A 385       3.565  87.620  19.337  1.00 42.21           N
ATOM   2877  CA  CYS A 385       4.327  88.693  18.701  1.00 41.42           C
ATOM   2878  C   CYS A 385       3.398  89.802  18.216  1.00 43.67           C
ATOM   2879  O   CYS A 385       2.243  89.553  17.864  1.00 45.07           O
ATOM   2880  CB  CYS A 385       5.109  88.166  17.498  1.00 41.61           C
ATOM   2881  SG  CYS A 385       6.327  86.905  17.892  1.00 45.32           S
ATOM   2882  N   LYS A 386       3.932  91.013  18.158  1.00 37.15           N
ATOM   2883  CA  LYS A 386       3.229  92.181  17.631  1.00 35.38           C
ATOM   2884  C   LYS A 386       4.197  92.718  16.589  1.00 36.58           C
ATOM   2885  O   LYS A 386       5.404  92.458  16.700  1.00 36.18           O
ATOM   2886  CB  LYS A 386       2.923  93.181  18.757  1.00 36.66           C
ATOM   2887  CG  LYS A 386       1.947  92.596  19.782  1.00 48.28           C
ATOM   2888  CD  LYS A 386       1.663  93.497  20.973  1.00 59.28           C
ATOM   2889  CE  LYS A 386       0.781  92.709  21.942  1.00 57.53           C
ATOM   2890  NZ  LYS A 386       0.554  93.320  23.286  1.00 56.45           N
ATOM   2891  N   CYS A 387       3.695  93.409  15.575  1.00 30.02           N
ATOM   2892  CA  CYS A 387       4.527  93.829  14.446  1.00 28.29           C
ATOM   2893  C   CYS A 387       5.648  94.750  14.911  1.00 32.94           C
ATOM   2894  O   CYS A 387       5.452  95.554  15.827  1.00 32.23           O
ATOM   2895  CB  CYS A 387       3.687  94.606  13.425  1.00 30.00           C
ATOM   2896  SG  CYS A 387       2.261  93.713  12.774  1.00 30.00           S
ATOM   2897  N   ASN A 388       6.808  94.673  14.276  1.00 29.62           N
ATOM   2898  CA  ASN A 388       7.845  95.667  14.544  1.00 29.17           C
ATOM   2899  C   ASN A 388       7.376  96.943  13.890  1.00 33.14           C
ATOM   2900  O   ASN A 388       6.687  96.911  12.867  1.00 32.94           O
ATOM   2901  CB  ASN A 388       9.208  95.313  13.947  1.00 28.47           C
ATOM   2902  CG  ASN A 388       9.841  94.132  14.594  1.00 43.18           C
ATOM   2903  OD1 ASN A 388      10.495  93.358  13.925  1.00 37.26           O
ATOM   2904  ND2 ASN A 388       9.662  93.965  15.865  1.00 36.07           N
ATOM   2905  N   GLU A 389       7.779  98.061  14.462  1.00 29.48           N
ATOM   2906  CA  GLU A 389       7.398  99.372  13.963  1.00 28.72           C
ATOM   2907  C   GLU A 389       8.628 100.231  14.163  1.00 34.59           C
ATOM   2908  O   GLU A 389       9.405  99.966  15.077  1.00 35.24           O
ATOM   2909  CB  GLU A 389       6.203  99.920  14.751  1.00 29.46           C
ATOM   2910  CG  GLU A 389       4.928  99.128  14.490  1.00 36.50           C
ATOM   2911  CD  GLU A 389       3.761  99.527  15.350  1.00 49.49           C
ATOM   2912  OE1 GLU A 389       3.855 100.469  16.153  1.00 46.13           O
ATOM   2913  OE2 GLU A 389       2.720  98.849  15.240  1.00 39.96           O
ATOM   2914  N   LEU A 390       8.811 101.225  13.311  1.00 31.48           N
ATOM   2915  CA  LEU A 390       9.940 102.147  13.404  1.00 31.01           C
ATOM   2916  C   LEU A 390       9.338 103.536  13.368  1.00 32.61           C
ATOM   2917  O   LEU A 390       8.760 103.926  12.355  1.00 30.83           O
ATOM   2918  CB  LEU A 390      10.913 101.933  12.240  1.00 31.19           C
ATOM   2919  CG  LEU A 390      12.148 102.842  12.141  1.00 36.53           C
ATOM   2920  CD1 LEU A 390      12.986 102.789  13.398  1.00 37.17           C
ATOM   2921  CD2 LEU A 390      13.006 102.415  10.951  1.00 39.21           C
ATOM   2922  N   VAL A 391       9.402 104.236  14.486  1.00 29.36           N
ATOM   2923  CA  VAL A 391       8.717 105.512  14.664  1.00 28.68           C
ATOM   2924  C   VAL A 391       9.755 106.619  14.706  1.00 32.29           C
ATOM   2925  O   VAL A 391      10.759 106.501  15.399  1.00 31.43           O
ATOM   2926  CB  VAL A 391       7.922 105.525  15.997  1.00 31.96           C
ATOM   2927  CG1 VAL A 391       7.187 106.862  16.207  1.00 31.34           C
ATOM   2928  CG2 VAL A 391       6.910 104.381  16.029  1.00 31.80           C
ATOM   2929  N   ILE A 392       9.494 107.689  13.977  1.00 29.30           N
ATOM   2930  CA  ILE A 392      10.287 108.912  13.998  1.00 29.23           C
ATOM   2931  C   ILE A 392       9.276 109.951  14.473  1.00 33.63           C
ATOM   2932  O   ILE A 392       8.370 110.346  13.732  1.00 32.68           O
ATOM   2933  CB  ILE A 392      10.863 109.252  12.591  1.00 31.87           C
ATOM   2934  CG1 ILE A 392      11.811 108.127  12.128  1.00 31.71           C
ATOM   2935  CG2 ILE A 392      11.596 110.614  12.602  1.00 31.83           C
ATOM   2936  CD1 ILE A 392      12.276 108.214  10.680  1.00 35.84           C
ATOM   2937  N   ARG A 393       9.382 110.351  15.730  1.00 30.01           N
ATOM   2938  CA  ARG A 393       8.477 111.350  16.292  1.00 29.48           C
ATOM   2939  C   ARG A 393       9.091 112.699  15.981  1.00 32.69           C
ATOM   2940  O   ARG A 393      10.184 113.005  16.450  1.00 30.72           O
ATOM   2941  CB  ARG A 393       8.308 111.150  17.798  1.00 28.13           C
ATOM   2942  CG  ARG A 393       7.493 112.257  18.447  1.00 32.85           C
ATOM   2943  CD  ARG A 393       7.037 111.901  19.846  1.00 38.46           C
ATOM   2944  NE  ARG A 393       5.993 110.876  19.772  1.00 47.56           N
ATOM   2945  CZ  ARG A 393       5.221 110.458  20.757  1.00 59.55           C
ATOM   2946  NH1 ARG A 393       5.305 110.877  21.989  1.00 43.94           N
ATOM   2947  NH2 ARG A 393       4.290 109.606  20.464  1.00 44.91           N
ATOM   2948  N   VAL A 394       8.410 113.481  15.158  1.00 30.21           N
ATOM   2949  CA  VAL A 394       8.943 114.762  14.706  1.00 30.47           C
ATOM   2950  C   VAL A 394       8.685 115.794  15.791  1.00 35.72           C
ATOM   2951  O   VAL A 394       9.573 116.583  16.112  1.00 34.40           O
ATOM   2952  CB  VAL A 394       8.321 115.183  13.345  1.00 33.65           C
ATOM   2953  CG1 VAL A 394       8.837 116.543  12.881  1.00 33.21           C
ATOM   2954  CG2 VAL A 394       8.615 114.111  12.283  1.00 33.31           C
ATOM   2955  N   GLN A 395       7.492 115.758  16.368  1.00 32.87           N
ATOM   2956  CA  GLN A 395       7.162 116.563  17.541  1.00 32.87           C
ATOM   2957  C   GLN A 395       5.975 115.894  18.241  1.00 40.24           C
ATOM   2958  O   GLN A 395       5.210 115.186  17.574  1.00 40.99           O
ATOM   2959  CB  GLN A 395       6.822 118.004  17.131  1.00 33.73           C
ATOM   2960  CG  GLN A 395       5.558 118.194  16.305  1.00 41.53           C
ATOM   2961  CD  GLN A 395       5.393 119.620  15.830  1.00 56.77           C
ATOM   2962  OE1 GLN A 395       6.346 120.399  15.771  1.00 46.95           O
ATOM   2963  NE2 GLN A 395       4.195 119.977  15.476  1.00 51.25           N
ATOM   2964  N   PRO A 396       5.784 116.100  19.558  1.00 37.45           N
ATOM   2965  CA  PRO A 396       6.588 116.819  20.559  1.00 36.78           C
ATOM   2966  C   PRO A 396       7.801 115.960  20.883  1.00 41.03           C
ATOM   2967  O   PRO A 396       7.892 114.878  20.336  1.00 41.44           O
ATOM   2968  CB  PRO A 396       5.633 116.904  21.753  1.00 37.98           C
ATOM   2969  CG  PRO A 396       4.861 115.645  21.665  1.00 42.23           C
ATOM   2970  CD  PRO A 396       4.606 115.478  20.189  1.00 37.71           C
ATOM   2971  N   ASN A 397       8.686 116.382  21.777  1.00 37.22           N
ATOM   2972  CA  ASN A 397       9.667 115.474  22.388  1.00 37.17           C
ATOM   2973  C   ASN A 397      10.429 114.579  21.403  1.00 40.37           C
ATOM   2974  O   ASN A 397      10.258 113.362  21.396  1.00 40.10           O
ATOM   2975  CB  ASN A 397       8.959 114.593  23.422  1.00 38.69           C
ATOM   2976  CG  ASN A 397       9.930 113.856  24.304  1.00 66.48           C
ATOM   2977  OD1 ASN A 397      11.012 114.356  24.604  1.00 60.30           O
ATOM   2978  ND2 ASN A 397       9.564 112.682  24.734  1.00 59.38           N
ATOM   2979  N   GLU A 398      11.256 115.200  20.573  1.00 36.76           N
ATOM   2980  CA  GLU A 398      11.919 114.542  19.442  1.00 36.37           C
ATOM   2981  C   GLU A 398      12.569 113.210  19.829  1.00 39.47           C
ATOM   2982  O   GLU A 398      13.352 113.140  20.791  1.00 39.09           O
ATOM   2983  CB  GLU A 398      12.992 115.475  18.859  1.00 37.57           C
ATOM   2984  CG  GLU A 398      12.486 116.787  18.239  1.00 46.81           C
ATOM   2985  CD  GLU A 398      12.128 117.896  19.238  1.00 70.43           C
ATOM   2986  OE1 GLU A 398      12.434 117.810  20.453  1.00 67.64           O
ATOM   2987  OE2 GLU A 398      11.524 118.904  18.807  1.00 64.84           O
ATOM   2988  N   ALA A 399      12.193 112.151  19.123  1.00 35.47           N
ATOM   2989  CA  ALA A 399      12.621 110.797  19.459  1.00 34.82           C
ATOM   2990  C   ALA A 399      12.526 109.890  18.234  1.00 37.93           C
ATOM   2991  O   ALA A 399      11.731 110.140  17.330  1.00 37.23           O
ATOM   2992  CB  ALA A 399      11.724 110.237  20.579  1.00 35.29           C
ATOM   2993  N   VAL A 400      13.284 108.808  18.237  1.00 32.80           N
ATOM   2994  CA  VAL A 400      13.182 107.773  17.212  1.00 31.72           C
ATOM   2995  C   VAL A 400      13.222 106.460  17.992  1.00 34.04           C
ATOM   2996  O   VAL A 400      14.021 106.320  18.923  1.00 33.36           O
ATOM   2997  CB  VAL A 400      14.288 107.941  16.111  1.00 35.45           C
ATOM   2998  CG1 VAL A 400      15.708 107.975  16.688  1.00 35.18           C
ATOM   2999  CG2 VAL A 400      14.190 106.864  15.030  1.00 35.02           C
ATOM   3000  N   TYR A 401      12.328 105.527  17.688  1.00 29.36           N
ATOM   3001  CA  TYR A 401      12.310 104.244  18.389  1.00 27.86           C
ATOM   3002  C   TYR A 401      11.849 103.077  17.522  1.00 30.20           C
ATOM   3003  O   TYR A 401      11.042 103.233  16.605  1.00 29.32           O
ATOM   3004  CB  TYR A 401      11.492 104.312  19.689  1.00 28.03           C
ATOM   3005  CG  TYR A 401      10.003 104.566  19.568  1.00 28.48           C
ATOM   3006  CD1 TYR A 401       9.496 105.882  19.520  1.00 30.20           C
ATOM   3007  CD2 TYR A 401       9.083 103.493  19.591  1.00 28.64           C
ATOM   3008  CE1 TYR A 401       8.095 106.123  19.541  1.00 29.81           C
ATOM   3009  CE2 TYR A 401       7.679 103.733  19.623  1.00 29.30           C
ATOM   3010  CZ  TYR A 401       7.203 105.047  19.613  1.00 37.40           C
ATOM   3011  OH  TYR A 401       5.859 105.319  19.678  1.00 39.51           O
ATOM   3012  N   THR A 402      12.369 101.900  17.837  1.00 26.26           N
ATOM   3013  CA  THR A 402      12.038 100.659  17.140  1.00 26.26           C
ATOM   3014  C   THR A 402      11.288  99.767  18.110  1.00 31.15           C
ATOM   3015  O   THR A 402      11.848  99.335  19.118  1.00 31.57           O
ATOM   3016  CB  THR A 402      13.299  99.878  16.696  1.00 33.38           C
ATOM   3017  OG1 THR A 402      14.109 100.693  15.844  1.00 30.42           O
ATOM   3018  CG2 THR A 402      12.938  98.627  15.920  1.00 34.61           C
ATOM   3019  N   LYS A 403      10.032  99.476  17.812  1.00 27.68           N
ATOM   3020  CA  LYS A 403       9.239  98.565  18.633  1.00 27.36           C
ATOM   3021  C   LYS A 403       9.728  97.158  18.321  1.00 31.49           C
ATOM   3022  O   LYS A 403       9.844  96.811  17.140  1.00 30.41           O
ATOM   3023  CB  LYS A 403       7.761  98.689  18.269  1.00 29.41           C
ATOM   3024  CG  LYS A 403       6.831  97.981  19.231  1.00 38.68           C
ATOM   3025  CD  LYS A 403       5.443  97.906  18.633  1.00 43.86           C
ATOM   3026  CE  LYS A 403       4.427  97.404  19.639  1.00 52.04           C
ATOM   3027  NZ  LYS A 403       4.058  98.494  20.600  1.00 65.52           N
ATOM   3028  N   MET A 404       9.999  96.355  19.336  1.00 29.57           N
ATOM   3029  CA  MET A 404      10.462  94.984  19.130  1.00 30.51           C
ATOM   3030  C   MET A 404       9.989  94.088  20.260  1.00 34.12           C
ATOM   3031  O   MET A 404       9.675  94.570  21.338  1.00 32.94           O
ATOM   3032  CB  MET A 404      11.991  94.932  19.024  1.00 33.49           C
ATOM   3033  CG  MET A 404      12.738  95.224  20.318  1.00 38.41           C
ATOM   3034  SD  MET A 404      14.504  95.070  20.031  1.00 44.11           S
ATOM   3035  CE  MET A 404      15.144  95.019  21.679  1.00 41.26           C
ATOM   3036  N   MET A 405       9.947  92.788  20.026  1.00 30.61           N
ATOM   3037  CA  MET A 405       9.618  91.833  21.073  1.00 29.41           C
ATOM   3038  C   MET A 405      10.896  91.448  21.813  1.00 33.56           C
ATOM   3039  O   MET A 405      11.956  91.291  21.195  1.00 32.38           O
ATOM   3040  CB  MET A 405       9.012  90.565  20.470  1.00 30.89           C
ATOM   3041  CG  MET A 405       7.800  90.780  19.562  1.00 33.68           C
ATOM   3042  SD  MET A 405       6.448  91.725  20.297  1.00 37.31           S
ATOM   3043  CE  MET A 405       5.879  90.670  21.644  1.00 33.76           C
ATOM   3044  N   THR A 406      10.776  91.237  23.113  1.00 31.19           N
ATOM   3045  CA  THR A 406      11.841  90.718  23.969  1.00 30.82           C
ATOM   3046  C   THR A 406      11.193  89.554  24.704  1.00 34.19           C
ATOM   3047  O   THR A 406       9.975  89.434  24.676  1.00 34.29           O
ATOM   3048  CB  THR A 406      12.308  91.785  24.991  1.00 38.25           C
ATOM   3049  OG1 THR A 406      11.188  92.257  25.743  1.00 39.64           O
ATOM   3050  CG2 THR A 406      12.904  92.995  24.302  1.00 35.63           C
ATOM   3051  N   LYS A 407      11.949  88.695  25.370  1.00 29.34           N
ATOM   3052  CA  LYS A 407      11.348  87.715  26.283  1.00 28.53           C
ATOM   3053  C   LYS A 407      10.891  88.596  27.435  1.00 33.02           C
ATOM   3054  O   LYS A 407      11.627  89.530  27.760  1.00 32.38           O
ATOM   3055  CB  LYS A 407      12.393  86.712  26.783  1.00 29.08           C
ATOM   3056  CG  LYS A 407      11.811  85.600  27.662  1.00 22.47           C
ATOM   3057  CD  LYS A 407      12.879  84.690  28.277  1.00 25.65           C
ATOM   3058  CE  LYS A 407      13.709  85.378  29.358  1.00 29.86           C
ATOM   3059  NZ  LYS A 407      12.938  85.834  30.565  1.00 37.65           N
ATOM   3060  N   LYS A 408       9.748  88.345  28.060  1.00 30.49           N
ATOM   3061  CA  LYS A 408       9.380  89.151  29.223  1.00 30.56           C
ATOM   3062  C   LYS A 408      10.434  88.910  30.305  1.00 38.15           C
ATOM   3063  O   LYS A 408      10.719  87.747  30.621  1.00 38.98           O
ATOM   3064  CB  LYS A 408       7.980  88.826  29.749  1.00 31.28           C
ATOM   3065  CG  LYS A 408       7.565  89.857  30.788  1.00 28.61           C
ATOM   3066  CD  LYS A 408       6.076  89.931  31.025  1.00 28.08           C
ATOM   3067  CE  LYS A 408       5.773  91.220  31.785  1.00 27.12           C
ATOM   3068  NZ  LYS A 408       4.314  91.444  32.040  1.00 43.13           N
ATOM   3069  N   PRO A 409      11.082  89.971  30.819  1.00 35.45           N
ATOM   3070  CA  PRO A 409      12.123  89.684  31.811  1.00 35.36           C
ATOM   3071  C   PRO A 409      11.580  89.131  33.123  1.00 40.16           C
ATOM   3072  O   PRO A 409      10.410  89.333  33.457  1.00 40.99           O
ATOM   3073  CB  PRO A 409      12.775  91.053  32.026  1.00 36.69           C
ATOM   3074  CG  PRO A 409      12.425  91.821  30.825  1.00 40.51           C
ATOM   3075  CD  PRO A 409      11.018  91.420  30.558  1.00 35.64           C
ATOM   3076  N   GLY A 410      12.431  88.448  33.876  1.00 35.59           N
ATOM   3077  CA  GLY A 410      11.993  87.797  35.103  1.00 35.34           C
ATOM   3078  C   GLY A 410      11.725  86.343  34.772  1.00 40.42           C
ATOM   3079  O   GLY A 410      12.107  85.911  33.685  1.00 40.39           O
ATOM   3080  N   MET A 411      11.101  85.583  35.664  1.00 37.18           N
ATOM   3081  CA  MET A 411      10.862  84.141  35.472  1.00 36.76           C
ATOM   3082  C   MET A 411       9.727  83.809  34.492  1.00 40.76           C
ATOM   3083  O   MET A 411       8.859  82.985  34.781  1.00 40.91           O
ATOM   3084  CB  MET A 411      10.533  83.479  36.818  1.00 38.84           C
ATOM   3085  CG  MET A 411      11.641  83.492  37.846  1.00 42.08           C
ATOM   3086  SD  MET A 411      12.968  82.395  37.334  1.00 45.98           S
ATOM   3087  CE  MET A 411      13.706  82.083  38.892  1.00 42.59           C
ATOM   3088  N   PHE A 412       9.712  84.449  33.336  1.00 36.88           N
ATOM   3089  CA  PHE A 412       8.693  84.229  32.316  1.00 36.56           C
ATOM   3090  C   PHE A 412       9.412  83.840  31.038  1.00 40.79           C
ATOM   3091  O   PHE A 412      10.569  84.208  30.857  1.00 40.43           O
ATOM   3092  CB  PHE A 412       7.891  85.512  32.106  1.00 38.35           C
ATOM   3093  CG  PHE A 412       7.142  85.951  33.331  1.00 39.70           C
ATOM   3094  CD1 PHE A 412       5.964  85.284  33.710  1.00 42.29           C
ATOM   3095  CD2 PHE A 412       7.613  87.012  34.125  1.00 41.47           C
ATOM   3096  CE1 PHE A 412       5.261  85.657  34.879  1.00 42.97           C
ATOM   3097  CE2 PHE A 412       6.921  87.393  35.304  1.00 44.08           C
ATOM   3098  CZ  PHE A 412       5.740  86.717  35.676  1.00 42.12           C
ATOM   3099  N   PHE A 413       8.760  83.093  30.162  1.00 38.69           N
ATOM   3100  CA  PHE A 413       9.362  82.726  28.880  1.00 39.43           C
ATOM   3101  C   PHE A 413       8.573  83.243  27.691  1.00 41.96           C
ATOM   3102  O   PHE A 413       9.063  83.205  26.567  1.00 41.68           O
ATOM   3103  CB  PHE A 413       9.540  81.213  28.772  1.00 42.38           C
ATOM   3104  CG  PHE A 413      10.628  80.671  29.655  1.00 45.73           C
ATOM   3105  CD1 PHE A 413      11.977  80.928  29.347  1.00 50.11           C
ATOM   3106  CD2 PHE A 413      10.322  79.898  30.787  1.00 49.54           C
ATOM   3107  CE1 PHE A 413      13.017  80.438  30.170  1.00 51.46           C
ATOM   3108  CE2 PHE A 413      11.355  79.370  31.601  1.00 52.81           C
ATOM   3109  CZ  PHE A 413      12.707  79.645  31.295  1.00 50.81           C
ATOM   3110  N   ASN A 414       7.375  83.755  27.929  1.00 37.95           N
ATOM   3111  CA  ASN A 414       6.568  84.322  26.849  1.00 37.30           C
ATOM   3112  C   ASN A 414       7.148  85.670  26.415  1.00 40.73           C
ATOM   3113  O   ASN A 414       7.784  86.361  27.222  1.00 40.31           O
ATOM   3114  CB  ASN A 414       5.119  84.496  27.315  1.00 36.52           C
ATOM   3115  CG  ASN A 414       4.360  83.199  27.328  1.00 58.43           C
ATOM   3116  OD1 ASN A 414       4.479  82.395  26.412  1.00 49.00           O
ATOM   3117  ND2 ASN A 414       3.594  82.964  28.353  1.00 48.00           N
ATOM   3118  N   PRO A 415       6.961  86.054  25.140  1.00 36.53           N
ATOM   3119  CA  PRO A 415       7.520  87.359  24.780  1.00 35.53           C
ATOM   3120  C   PRO A 415       6.670  88.527  25.283  1.00 39.26           C
ATOM   3121  O   PRO A 415       5.507  88.364  25.647  1.00 39.11           O
ATOM   3122  CB  PRO A 415       7.539  87.298  23.252  1.00 36.68           C
ATOM   3123  CG  PRO A 415       6.341  86.521  22.926  1.00 41.05           C
ATOM   3124  CD  PRO A 415       6.299  85.431  23.975  1.00 36.70           C
ATOM   3125  N   GLU A 416       7.240  89.719  25.260  1.00 35.18           N
ATOM   3126  CA  GLU A 416       6.539  90.953  25.586  1.00 34.32           C
ATOM   3127  C   GLU A 416       7.115  91.998  24.639  1.00 38.69           C
ATOM   3128  O   GLU A 416       8.285  91.936  24.286  1.00 37.77           O
ATOM   3129  CB  GLU A 416       6.817  91.368  27.033  1.00 35.56           C
ATOM   3130  CG  GLU A 416       5.960  92.537  27.509  1.00 47.82           C
ATOM   3131  CD  GLU A 416       6.452  93.176  28.796  1.00 66.71           C
ATOM   3132  OE1 GLU A 416       7.616  92.989  29.200  1.00 43.36           O
ATOM   3133  OE2 GLU A 416       5.675  93.950  29.398  1.00 66.36           O
ATOM   3134  N   GLU A 417       6.297  92.926  24.185  1.00 35.61           N
ATOM   3135  CA  GLU A 417       6.760  94.050  23.385  1.00 35.40           C
ATOM   3136  C   GLU A 417       7.545  95.041  24.251  1.00 38.64           C
ATOM   3137  O   GLU A 417       7.294  95.187  25.452  1.00 38.13           O
ATOM   3138  CB  GLU A 417       5.568  94.727  22.688  1.00 36.96           C
ATOM   3139  CG  GLU A 417       4.452  95.301  23.584  1.00 49.20           C
ATOM   3140  CD  GLU A 417       3.529  94.260  24.236  1.00 77.01           C
ATOM   3141  OE1 GLU A 417       3.538  93.069  23.850  1.00 71.54           O
ATOM   3142  OE2 GLU A 417       2.727  94.627  25.121  1.00 75.48           O
ATOM   3143  N   SER A 418       8.514  95.695  23.632  1.00 35.17           N
ATOM   3144  CA  SER A 418       9.393  96.680  24.252  1.00 34.86           C
ATOM   3145  C   SER A 418       9.776  97.623  23.117  1.00 40.15           C
ATOM   3146  O   SER A 418       9.294  97.450  21.990  1.00 40.58           O
ATOM   3147  CB  SER A 418      10.639  95.990  24.802  1.00 38.23           C
ATOM   3148  OG  SER A 418      11.348  96.837  25.692  1.00 46.58           O
ATOM   3149  N   GLU A 419      10.657  98.581  23.358  1.00 36.30           N
ATOM   3150  CA  GLU A 419      11.234  99.374  22.274  1.00 35.54           C
ATOM   3151  C   GLU A 419      12.671  99.806  22.559  1.00 39.08           C
ATOM   3152  O   GLU A 419      13.049 100.090  23.698  1.00 37.42           O
ATOM   3153  CB  GLU A 419      10.366 100.592  21.888  1.00 36.88           C
ATOM   3154  CG  GLU A 419      10.085 101.641  22.958  1.00 47.19           C
ATOM   3155  CD  GLU A 419       8.886 101.285  23.826  1.00 68.54           C
ATOM   3156  OE1 GLU A 419       9.066 100.662  24.894  1.00 67.33           O
ATOM   3157  OE2 GLU A 419       7.742 101.641  23.467  1.00 60.04           O
ATOM   3158  N   LEU A 420      13.460  99.843  21.497  1.00 37.03           N
ATOM   3159  CA  LEU A 420      14.831 100.349  21.505  1.00 37.26           C
ATOM   3160  C   LEU A 420      14.659 101.811  21.134  1.00 41.82           C
ATOM   3161  O   LEU A 420      14.070 102.072  20.090  1.00 41.44           O
ATOM   3162  CB  LEU A 420      15.620  99.662  20.386  1.00 37.28           C
ATOM   3163  CG  LEU A 420      16.578  98.513  20.710  1.00 42.21           C
ATOM   3164  CD1 LEU A 420      16.946  97.792  19.420  1.00 42.87           C
ATOM   3165  CD2 LEU A 420      17.841  99.019  21.382  1.00 44.26           C
ATOM   3166  N   ASP A 421      15.116 102.757  21.940  1.00 39.13           N
ATOM   3167  CA  ASP A 421      14.827 104.172  21.678  1.00 39.03           C
ATOM   3168  C   ASP A 421      16.033 105.095  21.747  1.00 43.42           C
ATOM   3169  O   ASP A 421      17.045 104.775  22.371  1.00 43.55           O
ATOM   3170  CB  ASP A 421      13.792 104.702  22.678  1.00 40.74           C
ATOM   3171  CG  ASP A 421      14.383 104.928  24.058  1.00 54.10           C
ATOM   3172  OD1 ASP A 421      14.538 103.954  24.815  1.00 62.95           O
ATOM   3173  OD2 ASP A 421      14.730 106.076  24.417  1.00 54.61           O
ATOM   3174  N   LEU A 422      15.874 106.263  21.149  1.00 40.59           N
ATOM   3175  CA  LEU A 422      16.780 107.394  21.296  1.00 40.71           C
ATOM   3176  C   LEU A 422      15.877 108.617  21.417  1.00 46.01           C
ATOM   3177  O   LEU A 422      15.085 108.887  20.518  1.00 45.30           O
ATOM   3178  CB  LEU A 422      17.678 107.506  20.061  1.00 40.29           C
ATOM   3179  CG  LEU A 422      18.540 108.763  19.870  1.00 43.41           C
ATOM   3180  CD1 LEU A 422      19.499 109.015  21.014  1.00 42.77           C
ATOM   3181  CD2 LEU A 422      19.324 108.633  18.578  1.00 44.96           C
ATOM   3182  N   THR A 423      15.984 109.340  22.521  1.00 43.15           N
ATOM   3183  CA  THR A 423      15.148 110.516  22.779  1.00 43.33           C
ATOM   3184  C   THR A 423      16.082 111.687  23.033  1.00 48.97           C
ATOM   3185  O   THR A 423      17.010 111.596  23.842  1.00 48.85           O
ATOM   3186  CB  THR A 423      14.217 110.282  23.989  1.00 51.26           C
ATOM   3187  OG1 THR A 423      13.428 109.114  23.753  1.00 54.83           O
ATOM   3188  CG2 THR A 423      13.257 111.433  24.229  1.00 46.87           C
ATOM   3189  N   TYR A 424      15.870 112.785  22.325  1.00 46.48           N
ATOM   3190  CA  TYR A 424      16.818 113.896  22.321  1.00 46.32           C
ATOM   3191  C   TYR A 424      16.854 114.600  23.668  1.00 48.81           C
ATOM   3192  O   TYR A 424      17.919 114.977  24.133  1.00 47.98           O
ATOM   3193  CB  TYR A 424      16.457 114.895  21.222  1.00 47.70           C
ATOM   3194  CG  TYR A 424      16.787 114.420  19.819  1.00 49.13           C
ATOM   3195  CD1 TYR A 424      16.219 113.241  19.280  1.00 50.87           C
ATOM   3196  CD2 TYR A 424      17.669 115.163  19.009  1.00 50.11           C
ATOM   3197  CE1 TYR A 424      16.527 112.816  17.981  1.00 51.68           C
ATOM   3198  CE2 TYR A 424      17.947 114.754  17.679  1.00 51.40           C
ATOM   3199  CZ  TYR A 424      17.369 113.585  17.186  1.00 58.59           C
ATOM   3200  OH  TYR A 424      17.599 113.160  15.910  1.00 59.05           O
ATOM   3201  N   GLY A 425      15.722 114.687  24.348  1.00 45.85           N
ATOM   3202  CA  GLY A 425      15.694 115.249  25.689  1.00 46.16           C
ATOM   3203  C   GLY A 425      16.492 114.448  26.701  1.00 51.70           C
ATOM   3204  O   GLY A 425      16.944 114.996  27.704  1.00 52.30           O
ATOM   3205  N   ASN A 426      16.706 113.165  26.437  1.00 47.38           N
ATOM   3206  CA  ASN A 426      17.497 112.333  27.343  1.00 46.72           C
ATOM   3207  C   ASN A 426      18.965 112.279  26.919  1.00 51.27           C
ATOM   3208  O   ASN A 426      19.855 112.437  27.750  1.00 51.20           O
ATOM   3209  CB  ASN A 426      16.941 110.903  27.407  1.00 44.32           C
ATOM   3210  CG  ASN A 426      15.540 110.838  27.971  1.00 56.35           C
ATOM   3211  OD1 ASN A 426      15.103 111.704  28.720  1.00 53.52           O
ATOM   3212  ND2 ASN A 426      14.815 109.827  27.600  1.00 44.71           N
ATOM   3213  N   ARG A 427      19.243 112.039  25.642  1.00 48.31           N
ATOM   3214  CA  ARG A 427      20.627 111.854  25.176  1.00 48.10           C
ATOM   3215  C   ARG A 427      21.349 113.141  24.804  1.00 52.71           C
ATOM   3216  O   ARG A 427      22.550 113.264  25.009  1.00 51.64           O
ATOM   3217  CB  ARG A 427      20.630 110.895  23.974  1.00 46.65           C
ATOM   3218  CG  ARG A 427      22.004 110.571  23.363  1.00 53.62           C
ATOM   3219  CD  ARG A 427      22.958 109.874  24.328  1.00 61.53           C
ATOM   3220  NE  ARG A 427      24.316 109.777  23.770  1.00 66.85           N
ATOM   3221  CZ  ARG A 427      25.241 110.731  23.787  1.00 82.56           C
ATOM   3222  NH1 ARG A 427      25.030 111.965  24.165  1.00 67.04           N
ATOM   3223  NH2 ARG A 427      26.439 110.447  23.381  1.00 72.03           N
ATOM   3224  N   TYR A 428      20.618 114.106  24.281  1.00 50.44           N
ATOM   3225  CA  TYR A 428      21.185 115.339  23.737  1.00 50.84           C
ATOM   3226  C   TYR A 428      20.575 116.510  24.484  1.00 58.17           C
ATOM   3227  O   TYR A 428      20.222 117.542  23.921  1.00 57.77           O
ATOM   3228  CB  TYR A 428      20.917 115.405  22.233  1.00 51.52           C
ATOM   3229  CG  TYR A 428      21.668 114.326  21.493  1.00 52.77           C
ATOM   3230  CD1 TYR A 428      23.079 114.340  21.470  1.00 53.01           C
ATOM   3231  CD2 TYR A 428      20.992 113.287  20.818  1.00 54.89           C
ATOM   3232  CE1 TYR A 428      23.806 113.319  20.819  1.00 53.34           C
ATOM   3233  CE2 TYR A 428      21.723 112.270  20.143  1.00 55.49           C
ATOM   3234  CZ  TYR A 428      23.121 112.291  20.174  1.00 59.16           C
ATOM   3235  OH  TYR A 428      23.851 111.295  19.591  1.00 57.47           O
ATOM   3236  N   LYS A 429      20.470 116.325  25.791  1.00 57.58           N
ATOM   3237  CA  LYS A 429      19.872 117.300  26.701  1.00 58.67           C
ATOM   3238  C   LYS A 429      20.540 118.673  26.622  1.00 64.70           C
ATOM   3239  O   LYS A 429      19.874 119.701  26.715  1.00 64.54           O
ATOM   3240  CB  LYS A 429      19.988 116.726  28.115  1.00 61.41           C
ATOM   3241  CG  LYS A 429      19.214 117.465  29.181  1.00 79.98           C
ATOM   3242  CD  LYS A 429      19.487 116.835  30.528  1.00 92.67           C
ATOM   3243  CE  LYS A 429      18.692 117.508  31.623  1.00108.01           C
ATOM   3244  NZ  LYS A 429      19.038 116.979  32.978  1.00117.97           N
ATOM   3245  N   ASN A 430      21.851 118.707  26.430  1.00 61.91           N
ATOM   3246  CA  ASN A 430      22.567 119.981  26.305  1.00 61.83           C
ATOM   3247  C   ASN A 430      22.297 120.755  25.005  1.00 64.75           C
ATOM   3248  O   ASN A 430      22.486 121.966  24.945  1.00 64.56           O
ATOM   3249  CB  ASN A 430      24.074 119.728  26.396  1.00 63.61           C
ATOM   3250  CG  ASN A 430      24.860 121.006  26.567  1.00 86.91           C
ATOM   3251  OD1 ASN A 430      24.570 121.806  27.446  1.00 79.37           O
ATOM   3252  ND2 ASN A 430      25.856 121.207  25.752  1.00 79.87           N
ATOM   3253  N   VAL A 431      21.880 120.066  23.954  1.00 60.30           N
ATOM   3254  CA  VAL A 431      21.723 120.685  22.633  1.00 59.39           C
ATOM   3255  C   VAL A 431      20.509 121.611  22.594  1.00 62.28           C
ATOM   3256  O   VAL A 431      19.433 121.237  23.056  1.00 62.33           O
ATOM   3257  CB  VAL A 431      21.575 119.583  21.535  1.00 62.88           C
ATOM   3258  CG1 VAL A 431      21.284 120.177  20.153  1.00 62.80           C
ATOM   3259  CG2 VAL A 431      22.855 118.729  21.473  1.00 62.38           C
ATOM   3260  N   LYS A 432      20.661 122.796  22.015  1.00 57.49           N
ATOM   3261  CA  LYS A 432      19.525 123.676  21.715  1.00 56.62           C
ATOM   3262  C   LYS A 432      19.076 123.334  20.302  1.00 57.76           C
ATOM   3263  O   LYS A 432      19.707 123.756  19.330  1.00 57.10           O
ATOM   3264  CB  LYS A 432      19.936 125.151  21.817  1.00 59.36           C
ATOM   3265  CG  LYS A 432      18.814 126.142  21.503  1.00 71.00           C
ATOM   3266  CD  LYS A 432      18.987 127.437  22.290  1.00 77.46           C
ATOM   3267  CE  LYS A 432      17.884 128.454  21.996  1.00 84.94           C
ATOM   3268  NZ  LYS A 432      18.049 129.155  20.678  1.00 91.84           N
ATOM   3269  N   LEU A 433      18.037 122.526  20.164  1.00 51.83           N
ATOM   3270  CA  LEU A 433      17.540 122.199  18.827  1.00 50.24           C
ATOM   3271  C   LEU A 433      16.935 123.479  18.249  1.00 52.31           C
ATOM   3272  O   LEU A 433      16.170 124.157  18.942  1.00 51.66           O
ATOM   3273  CB  LEU A 433      16.482 121.090  18.865  1.00 49.81           C
ATOM   3274  CG  LEU A 433      16.947 119.693  19.303  1.00 53.20           C
ATOM   3275  CD1 LEU A 433      15.755 118.744  19.371  1.00 52.70           C
ATOM   3276  CD2 LEU A 433      17.993 119.129  18.351  1.00 54.39           C
ATOM   3277  N   PRO A 434      17.296 123.851  17.008  1.00 47.86           N
ATOM   3278  CA  PRO A 434      16.749 125.124  16.536  1.00 47.32           C
ATOM   3279  C   PRO A 434      15.294 125.038  16.091  1.00 50.50           C
ATOM   3280  O   PRO A 434      14.733 123.952  15.875  1.00 50.34           O
ATOM   3281  CB  PRO A 434      17.662 125.455  15.355  1.00 48.74           C
ATOM   3282  CG  PRO A 434      17.987 124.143  14.788  1.00 52.67           C
ATOM   3283  CD  PRO A 434      18.195 123.263  15.995  1.00 48.01           C
ATOM   3284  N   ASP A 435      14.695 126.204  15.921  1.00 46.19           N
ATOM   3285  CA  ASP A 435      13.388 126.327  15.286  1.00 45.93           C
ATOM   3286  C   ASP A 435      13.602 125.981  13.817  1.00 49.89           C
ATOM   3287  O   ASP A 435      14.686 126.221  13.273  1.00 49.99           O
ATOM   3288  CB  ASP A 435      12.893 127.768  15.416  1.00 47.86           C
ATOM   3289  CG  ASP A 435      11.412 127.923  15.123  1.00 61.30           C
ATOM   3290  OD1 ASP A 435      10.983 127.730  13.967  1.00 63.60           O
ATOM   3291  OD2 ASP A 435      10.657 128.305  16.046  1.00 66.46           O
ATOM   3292  N   ALA A 436      12.585 125.460  13.149  1.00 45.01           N
ATOM   3293  CA  ALA A 436      12.704 125.160  11.732  1.00 44.44           C
ATOM   3294  C   ALA A 436      13.015 126.438  10.960  1.00 46.46           C
ATOM   3295  O   ALA A 436      13.808 126.422  10.032  1.00 45.59           O
ATOM   3296  CB  ALA A 436      11.414 124.540  11.225  1.00 45.16           C
ATOM   3297  N   TYR A 437      12.414 127.552  11.350  1.00 41.46           N
ATOM   3298  CA  TYR A 437      12.651 128.798  10.633  1.00 40.53           C
ATOM   3299  C   TYR A 437      14.037 129.368  10.912  1.00 45.51           C
ATOM   3300  O   TYR A 437      14.603 130.018  10.048  1.00 45.48           O
ATOM   3301  CB  TYR A 437      11.576 129.831  10.953  1.00 40.75           C
ATOM   3302  CG  TYR A 437      10.242 129.489  10.324  1.00 41.22           C
ATOM   3303  CD1 TYR A 437       9.304 128.691  11.004  1.00 41.37           C
ATOM   3304  CD2 TYR A 437       9.908 129.974   9.043  1.00 43.12           C
ATOM   3305  CE1 TYR A 437       8.033 128.412  10.434  1.00 41.85           C
ATOM   3306  CE2 TYR A 437       8.633 129.708   8.474  1.00 44.59           C
ATOM   3307  CZ  TYR A 437       7.706 128.941   9.185  1.00 49.94           C
ATOM   3308  OH  TYR A 437       6.469 128.688   8.660  1.00 50.05           O
ATOM   3309  N   GLU A 438      14.622 129.095  12.071  1.00 42.46           N
ATOM   3310  CA  GLU A 438      15.990 129.556  12.341  1.00 42.38           C
ATOM   3311  C   GLU A 438      16.909 128.829  11.373  1.00 44.35           C
ATOM   3312  O   GLU A 438      17.771 129.430  10.735  1.00 43.40           O
ATOM   3313  CB  GLU A 438      16.414 129.242  13.779  1.00 44.17           C
ATOM   3314  CG  GLU A 438      15.779 130.156  14.810  1.00 57.08           C
ATOM   3315  CD  GLU A 438      15.767 129.581  16.221  1.00 83.01           C
ATOM   3316  OE1 GLU A 438      16.377 128.521  16.486  1.00 76.55           O
ATOM   3317  OE2 GLU A 438      15.041 130.139  17.073  1.00 85.10           O
ATOM   3318  N   ARG A 439      16.688 127.530  11.230  1.00 39.95           N
ATOM   3319  CA  ARG A 439      17.495 126.733  10.312  1.00 39.07           C
ATOM   3320  C   ARG A 439      17.267 127.173   8.867  1.00 40.95           C
ATOM   3321  O   ARG A 439      18.229 127.348   8.123  1.00 40.75           O
ATOM   3322  CB  ARG A 439      17.188 125.244  10.527  1.00 38.86           C
ATOM   3323  CG  ARG A 439      17.986 124.234   9.696  1.00 47.94           C
ATOM   3324  CD  ARG A 439      19.500 124.293   9.869  1.00 51.54           C
ATOM   3325  NE  ARG A 439      20.115 125.275   8.963  1.00 51.28           N
ATOM   3326  CZ  ARG A 439      21.395 125.612   8.900  1.00 62.30           C
ATOM   3327  NH1 ARG A 439      22.335 125.050   9.608  1.00 54.31           N
ATOM   3328  NH2 ARG A 439      21.755 126.528   8.052  1.00 48.01           N
ATOM   3329  N   LEU A 440      16.022 127.391   8.473  1.00 36.17           N
ATOM   3330  CA  LEU A 440      15.711 127.803   7.104  1.00 35.37           C
ATOM   3331  C   LEU A 440      16.255 129.182   6.741  1.00 40.55           C
ATOM   3332  O   LEU A 440      16.873 129.319   5.698  1.00 38.71           O
ATOM   3333  CB  LEU A 440      14.197 127.782   6.868  1.00 34.74           C
ATOM   3334  CG  LEU A 440      13.547 126.392   6.774  1.00 38.24           C
ATOM   3335  CD1 LEU A 440      12.051 126.502   7.023  1.00 37.87           C
ATOM   3336  CD2 LEU A 440      13.782 125.708   5.429  1.00 39.49           C
ATOM   3337  N   ILE A 441      16.076 130.196   7.577  1.00 39.46           N
ATOM   3338  CA  ILE A 441      16.576 131.538   7.249  1.00 39.54           C
ATOM   3339  C   ILE A 441      18.098 131.470   7.137  1.00 45.09           C
ATOM   3340  O   ILE A 441      18.697 132.032   6.209  1.00 44.60           O
ATOM   3341  CB  ILE A 441      16.113 132.599   8.305  1.00 41.94           C
ATOM   3342  CG1 ILE A 441      14.589 132.802   8.179  1.00 41.60           C
ATOM   3343  CG2 ILE A 441      16.836 133.959   8.130  1.00 42.48           C
ATOM   3344  CD1 ILE A 441      13.952 133.851   9.087  1.00 44.56           C
ATOM   3345  N   LEU A 442      18.732 130.729   8.034  1.00 42.86           N
ATOM   3346  CA  LEU A 442      20.181 130.583   7.984  1.00 43.50           C
ATOM   3347  C   LEU A 442      20.624 129.834   6.724  1.00 49.88           C
ATOM   3348  O   LEU A 442      21.642 130.168   6.130  1.00 50.15           O
ATOM   3349  CB  LEU A 442      20.662 129.869   9.248  1.00 43.76           C
ATOM   3350  CG  LEU A 442      22.165 129.880   9.554  1.00 48.88           C
ATOM   3351  CD1 LEU A 442      22.693 131.298   9.779  1.00 48.88           C
ATOM   3352  CD2 LEU A 442      22.414 129.045  10.803  1.00 51.42           C
ATOM   3353  N   ASP A 443      19.842 128.865   6.270  1.00 47.72           N
ATOM   3354  CA  ASP A 443      20.127 128.160   5.016  1.00 47.69           C
ATOM   3355  C   ASP A 443      20.018 129.054   3.788  1.00 50.11           C
ATOM   3356  O   ASP A 443      20.788 128.873   2.850  1.00 49.20           O
ATOM   3357  CB  ASP A 443      19.185 126.974   4.790  1.00 49.90           C
ATOM   3358  CG  ASP A 443      19.652 125.713   5.472  1.00 64.66           C
ATOM   3359  OD1 ASP A 443      20.837 125.355   5.305  1.00 72.77           O
ATOM   3360  OD2 ASP A 443      18.853 125.036   6.143  1.00 66.51           O
ATOM   3361  N   VAL A 444      19.123 130.036   3.776  1.00 46.81           N
ATOM   3362  CA  VAL A 444      19.048 130.946   2.624  1.00 46.69           C
ATOM   3363  C   VAL A 444      20.333 131.766   2.567  1.00 52.65           C
ATOM   3364  O   VAL A 444      20.937 131.935   1.503  1.00 52.74           O
ATOM   3365  CB  VAL A 444      17.844 131.932   2.671  1.00 49.80           C
ATOM   3366  CG1 VAL A 444      17.766 132.744   1.368  1.00 49.36           C
ATOM   3367  CG2 VAL A 444      16.525 131.196   2.879  1.00 49.41           C
ATOM   3368  N   PHE A 445      20.796 132.226   3.721  1.00 49.64           N
ATOM   3369  CA  PHE A 445      22.056 132.966   3.793  1.00 49.63           C
ATOM   3370  C   PHE A 445      23.235 132.077   3.380  1.00 57.20           C
ATOM   3371  O   PHE A 445      24.108 132.507   2.623  1.00 56.62           O
ATOM   3372  CB  PHE A 445      22.267 133.525   5.204  1.00 50.69           C
ATOM   3373  CG  PHE A 445      23.717 133.625   5.597  1.00 51.45           C
ATOM   3374  CD1 PHE A 445      24.568 134.560   4.980  1.00 52.66           C
ATOM   3375  CD2 PHE A 445      24.252 132.735   6.543  1.00 53.74           C
ATOM   3376  CE1 PHE A 445      25.955 134.574   5.269  1.00 54.85           C
ATOM   3377  CE2 PHE A 445      25.626 132.764   6.872  1.00 54.04           C
ATOM   3378  CZ  PHE A 445      26.478 133.680   6.225  1.00 52.75           C
ATOM   3379  N   CYS A 446      23.236 130.824   3.811  1.00 56.64           N
ATOM   3380  CA  CYS A 446      24.288 129.878   3.439  1.00 57.70           C
ATOM   3381  C   CYS A 446      24.187 129.380   1.995  1.00 60.40           C
ATOM   3382  O   CYS A 446      25.115 128.744   1.490  1.00 60.76           O
ATOM   3383  CB  CYS A 446      24.259 128.683   4.394  1.00 59.38           C
ATOM   3384  SG  CYS A 446      24.616 129.151   6.109  1.00 64.29           S
ATOM   3385  N   GLY A 447      23.086 129.673   1.320  1.00 54.66           N
ATOM   3386  CA  GLY A 447      22.935 129.321  -0.081  1.00 53.80           C
ATOM   3387  C   GLY A 447      22.557 127.874  -0.308  1.00 56.92           C
ATOM   3388  O   GLY A 447      22.974 127.283  -1.300  1.00 57.20           O
ATOM   3389  N   SER A 448      21.807 127.280   0.608  1.00 52.39           N
ATOM   3390  CA  SER A 448      21.408 125.878   0.483  1.00 51.43           C
ATOM   3391  C   SER A 448      19.907 125.757   0.273  1.00 53.63           C
ATOM   3392  O   SER A 448      19.114 126.101   1.145  1.00 53.53           O
ATOM   3393  CB  SER A 448      21.798 125.094   1.732  1.00 55.25           C
ATOM   3394  OG  SER A 448      21.395 123.738   1.600  1.00 68.16           O
ATOM   3395  N   GLN A 449      19.515 125.227  -0.877  1.00 48.71           N
ATOM   3396  CA  GLN A 449      18.107 125.000  -1.206  1.00 47.98           C
ATOM   3397  C   GLN A 449      17.646 123.590  -0.870  1.00 52.58           C
ATOM   3398  O   GLN A 449      16.546 123.190  -1.231  1.00 53.42           O
ATOM   3399  CB  GLN A 449      17.878 125.215  -2.698  1.00 48.67           C
ATOM   3400  CG  GLN A 449      18.235 126.594  -3.150  1.00 38.73           C
ATOM   3401  CD  GLN A 449      17.691 126.882  -4.507  1.00 46.11           C
ATOM   3402  OE1 GLN A 449      17.943 126.171  -5.477  1.00 43.58           O
ATOM   3403  NE2 GLN A 449      16.881 127.892  -4.579  1.00 34.94           N
ATOM   3404  N   MET A 450      18.501 122.825  -0.208  1.00 48.32           N
ATOM   3405  CA  MET A 450      18.269 121.399   0.026  1.00 48.15           C
ATOM   3406  C   MET A 450      16.965 121.109   0.770  1.00 49.74           C
ATOM   3407  O   MET A 450      16.327 120.078   0.552  1.00 49.96           O
ATOM   3408  CB  MET A 450      19.476 120.855   0.793  1.00 51.14           C
ATOM   3409  CG  MET A 450      19.452 119.362   1.064  1.00 55.68           C
ATOM   3410  SD  MET A 450      21.064 118.741   1.599  1.00 60.63           S
ATOM   3411  CE  MET A 450      21.465 119.692   3.087  1.00 57.57           C
ATOM   3412  N   HIS A 451      16.538 122.049   1.599  1.00 43.74           N
ATOM   3413  CA  HIS A 451      15.296 121.942   2.354  1.00 42.13           C
ATOM   3414  C   HIS A 451      14.241 122.949   1.888  1.00 44.10           C
ATOM   3415  O   HIS A 451      13.443 123.418   2.690  1.00 43.71           O
ATOM   3416  CB  HIS A 451      15.632 122.116   3.836  1.00 42.92           C
ATOM   3417  CG  HIS A 451      16.675 121.154   4.316  1.00 46.60           C
ATOM   3418  ND1 HIS A 451      16.526 119.788   4.319  1.00 48.66           N
ATOM   3419  CD2 HIS A 451      17.930 121.370   4.790  1.00 48.66           C
ATOM   3420  CE1 HIS A 451      17.665 119.246   4.740  1.00 48.15           C
ATOM   3421  NE2 HIS A 451      18.553 120.168   5.053  1.00 48.46           N
ATOM   3422  N   PHE A 452      14.237 123.288   0.605  1.00 39.06           N
ATOM   3423  CA  PHE A 452      13.252 124.206   0.016  1.00 37.41           C
ATOM   3424  C   PHE A 452      12.661 123.580  -1.248  1.00 39.78           C
ATOM   3425  O   PHE A 452      13.299 122.735  -1.878  1.00 38.01           O
ATOM   3426  CB  PHE A 452      13.905 125.545  -0.327  1.00 38.51           C
ATOM   3427  CG  PHE A 452      14.353 126.325   0.876  1.00 39.26           C
ATOM   3428  CD1 PHE A 452      15.608 126.089   1.466  1.00 40.83           C
ATOM   3429  CD2 PHE A 452      13.518 127.317   1.422  1.00 41.39           C
ATOM   3430  CE1 PHE A 452      16.039 126.849   2.574  1.00 43.22           C
ATOM   3431  CE2 PHE A 452      13.948 128.101   2.516  1.00 41.40           C
ATOM   3432  CZ  PHE A 452      15.211 127.866   3.089  1.00 40.83           C
ATOM   3433  N   VAL A 453      11.445 123.963  -1.614  1.00 37.26           N
ATOM   3434  CA  VAL A 453      10.664 123.257  -2.642  1.00 37.28           C
ATOM   3435  C   VAL A 453      10.882 123.744  -4.090  1.00 40.26           C
ATOM   3436  O   VAL A 453      10.858 124.946  -4.380  1.00 40.17           O
ATOM   3437  CB  VAL A 453       9.150 123.351  -2.262  1.00 41.22           C
ATOM   3438  CG1 VAL A 453       8.268 122.482  -3.163  1.00 40.86           C
ATOM   3439  CG2 VAL A 453       8.943 122.929  -0.791  1.00 41.21           C
ATOM   3440  N   ARG A 454      11.107 122.813  -5.010  1.00 36.06           N
ATOM   3441  CA  ARG A 454      11.224 123.129  -6.444  1.00 35.96           C
ATOM   3442  C   ARG A 454       9.870 123.310  -7.118  1.00 43.21           C
ATOM   3443  O   ARG A 454       8.873 122.765  -6.652  1.00 43.65           O
ATOM   3444  CB  ARG A 454      11.919 121.983  -7.181  1.00 32.90           C
ATOM   3445  CG  ARG A 454      13.371 121.781  -6.820  1.00 29.17           C
ATOM   3446  CD  ARG A 454      13.910 120.511  -7.461  1.00 22.94           C
ATOM   3447  NE  ARG A 454      13.948 120.571  -8.928  1.00 29.32           N
ATOM   3448  CZ  ARG A 454      14.214 119.568  -9.751  1.00 49.02           C
ATOM   3449  NH1 ARG A 454      14.499 118.358  -9.350  1.00 26.93           N
ATOM   3450  NH2 ARG A 454      14.170 119.765 -11.032  1.00 42.75           N
ATOM   3451  N   SER A 455       9.842 123.970  -8.266  1.00 41.36           N
ATOM   3452  CA  SER A 455       8.619 124.087  -9.060  1.00 42.24           C
ATOM   3453  C   SER A 455       8.072 122.723  -9.461  1.00 47.20           C
ATOM   3454  O   SER A 455       6.874 122.505  -9.399  1.00 47.19           O
ATOM   3455  CB  SER A 455       8.868 124.875 -10.346  1.00 47.13           C
ATOM   3456  OG  SER A 455       9.431 126.148 -10.094  1.00 57.98           O
ATOM   3457  N   ASP A 456       8.925 121.782  -9.839  1.00 43.89           N
ATOM   3458  CA  ASP A 456       8.446 120.449 -10.226  1.00 43.86           C
ATOM   3459  C   ASP A 456       7.930 119.664  -9.027  1.00 47.22           C
ATOM   3460  O   ASP A 456       6.987 118.890  -9.144  1.00 47.46           O
ATOM   3461  CB  ASP A 456       9.541 119.619 -10.901  1.00 45.69           C
ATOM   3462  CG  ASP A 456       9.802 120.025 -12.341  1.00 56.41           C
ATOM   3463  OD1 ASP A 456       9.022 120.795 -12.946  1.00 58.84           O
ATOM   3464  OD2 ASP A 456      10.817 119.544 -12.896  1.00 60.15           O
ATOM   3465  N   GLU A 457       8.501 119.892  -7.853  1.00 42.13           N
ATOM   3466  CA  GLU A 457       8.012 119.212  -6.652  1.00 40.82           C
ATOM   3467  C   GLU A 457       6.627 119.744  -6.313  1.00 42.67           C
ATOM   3468  O   GLU A 457       5.759 119.000  -5.864  1.00 41.99           O
ATOM   3469  CB  GLU A 457       8.937 119.439  -5.458  1.00 42.03           C
ATOM   3470  CG  GLU A 457      10.250 118.687  -5.518  1.00 52.61           C
ATOM   3471  CD  GLU A 457      11.112 118.989  -4.305  1.00 72.22           C
ATOM   3472  OE1 GLU A 457      11.216 118.137  -3.399  1.00 71.54           O
ATOM   3473  OE2 GLU A 457      11.658 120.109  -4.220  1.00 53.42           O
ATOM   3474  N   LEU A 458       6.415 121.030  -6.553  1.00 38.56           N
ATOM   3475  CA  LEU A 458       5.110 121.650  -6.352  1.00 38.09           C
ATOM   3476  C   LEU A 458       4.102 121.189  -7.410  1.00 42.34           C
ATOM   3477  O   LEU A 458       2.951 120.901  -7.085  1.00 41.94           O
ATOM   3478  CB  LEU A 458       5.289 123.170  -6.391  1.00 38.00           C
ATOM   3479  CG  LEU A 458       4.075 124.069  -6.133  1.00 43.16           C
ATOM   3480  CD1 LEU A 458       3.495 123.863  -4.736  1.00 43.46           C
ATOM   3481  CD2 LEU A 458       4.496 125.523  -6.315  1.00 45.52           C
ATOM   3482  N   ARG A 459       4.538 121.066  -8.660  1.00 39.36           N
ATOM   3483  CA  ARG A 459       3.669 120.598  -9.749  1.00 39.02           C
ATOM   3484  C   ARG A 459       3.175 119.201  -9.464  1.00 42.31           C
ATOM   3485  O   ARG A 459       1.987 118.937  -9.538  1.00 42.67           O
ATOM   3486  CB  ARG A 459       4.405 120.559 -11.094  1.00 39.78           C
ATOM   3487  CG  ARG A 459       4.625 121.912 -11.738  1.00 56.35           C
ATOM   3488  CD  ARG A 459       5.605 121.841 -12.893  1.00 73.60           C
ATOM   3489  NE  ARG A 459       5.030 121.180 -14.070  1.00 88.69           N
ATOM   3490  CZ  ARG A 459       5.700 120.628 -15.072  1.00100.57           C
ATOM   3491  NH1 ARG A 459       7.001 120.475 -15.092  1.00 89.14           N
ATOM   3492  NH2 ARG A 459       5.019 120.180 -16.084  1.00 79.88           N
ATOM   3493  N   GLU A 460       4.074 118.299  -9.109  1.00 37.44           N
ATOM   3494  CA  GLU A 460       3.651 116.929  -8.848  1.00 36.41           C
ATOM   3495  C   GLU A 460       2.810 116.853  -7.575  1.00 40.98           C
ATOM   3496  O   GLU A 460       1.830 116.121  -7.533  1.00 41.96           O
ATOM   3497  CB  GLU A 460       4.851 115.996  -8.733  1.00 37.59           C
ATOM   3498  CG  GLU A 460       5.675 115.811  -9.998  1.00 47.88           C
ATOM   3499  CD  GLU A 460       4.883 115.225 -11.154  1.00 64.66           C
ATOM   3500  OE1 GLU A 460       4.212 114.182 -11.003  1.00 45.68           O
ATOM   3501  OE2 GLU A 460       4.950 115.788 -12.261  1.00 59.95           O
ATOM   3502  N   ALA A 461       3.122 117.655  -6.562  1.00 38.06           N
ATOM   3503  CA  ALA A 461       2.314 117.669  -5.343  1.00 38.17           C
ATOM   3504  C   ALA A 461       0.868 118.057  -5.645  1.00 42.78           C
ATOM   3505  O   ALA A 461      -0.082 117.494  -5.095  1.00 43.32           O
ATOM   3506  CB  ALA A 461       2.915 118.638  -4.326  1.00 38.95           C
ATOM   3507  N   TRP A 462       0.694 119.026  -6.528  1.00 38.73           N
ATOM   3508  CA  TRP A 462      -0.644 119.382  -6.962  1.00 38.10           C
ATOM   3509  C   TRP A 462      -1.235 118.357  -7.912  1.00 40.90           C
ATOM   3510  O   TRP A 462      -2.425 118.102  -7.830  1.00 40.92           O
ATOM   3511  CB  TRP A 462      -0.646 120.745  -7.630  1.00 36.82           C
ATOM   3512  CG  TRP A 462      -0.602 121.850  -6.650  1.00 37.24           C
ATOM   3513  CD1 TRP A 462       0.444 122.667  -6.372  1.00 40.00           C
ATOM   3514  CD2 TRP A 462      -1.664 122.271  -5.777  1.00 36.79           C
ATOM   3515  NE1 TRP A 462       0.110 123.596  -5.427  1.00 39.20           N
ATOM   3516  CE2 TRP A 462      -1.180 123.385  -5.041  1.00 40.34           C
ATOM   3517  CE3 TRP A 462      -2.969 121.802  -5.519  1.00 37.94           C
ATOM   3518  CZ2 TRP A 462      -1.960 124.045  -4.082  1.00 39.12           C
ATOM   3519  CZ3 TRP A 462      -3.748 122.451  -4.531  1.00 39.28           C
ATOM   3520  CH2 TRP A 462      -3.225 123.566  -3.819  1.00 39.67           C
ATOM   3521  N   ARG A 463      -0.452 117.741  -8.784  1.00 36.02           N
ATOM   3522  CA  ARG A 463      -0.984 116.746  -9.722  1.00 35.01           C
ATOM   3523  C   ARG A 463      -1.625 115.577  -8.982  1.00 37.28           C
ATOM   3524  O   ARG A 463      -2.693 115.121  -9.378  1.00 37.52           O
ATOM   3525  CB  ARG A 463       0.125 116.257 -10.664  1.00 34.45           C
ATOM   3526  CG  ARG A 463      -0.400 115.494 -11.876  1.00 45.37           C
ATOM   3527  CD  ARG A 463       0.708 115.067 -12.840  1.00 49.86           C
ATOM   3528  NE  ARG A 463       1.597 114.040 -12.274  1.00 53.70           N
ATOM   3529  CZ  ARG A 463       1.382 112.731 -12.244  1.00 58.96           C
ATOM   3530  NH1 ARG A 463       0.286 112.156 -12.663  1.00 36.23           N
ATOM   3531  NH2 ARG A 463       2.317 111.970 -11.758  1.00 46.97           N
ATOM   3532  N   ILE A 464      -1.023 115.160  -7.877  1.00 31.60           N
ATOM   3533  CA  ILE A 464      -1.585 114.094  -7.040  1.00 31.26           C
ATOM   3534  C   ILE A 464      -2.951 114.500  -6.475  1.00 35.10           C
ATOM   3535  O   ILE A 464      -3.916 113.732  -6.534  1.00 34.33           O
ATOM   3536  CB  ILE A 464      -0.625 113.754  -5.843  1.00 34.11           C
ATOM   3537  CG1 ILE A 464       0.732 113.237  -6.346  1.00 33.64           C
ATOM   3538  CG2 ILE A 464      -1.230 112.695  -4.894  1.00 34.46           C
ATOM   3539  CD1 ILE A 464       1.890 113.381  -5.353  1.00 30.25           C
ATOM   3540  N   PHE A 465      -3.028 115.685  -5.882  1.00 31.80           N
ATOM   3541  CA  PHE A 465      -4.202 116.065  -5.087  1.00 30.74           C
ATOM   3542  C   PHE A 465      -5.291 116.891  -5.771  1.00 35.98           C
ATOM   3543  O   PHE A 465      -6.444 116.817  -5.357  1.00 36.70           O
ATOM   3544  CB  PHE A 465      -3.744 116.812  -3.833  1.00 31.81           C
ATOM   3545  CG  PHE A 465      -3.193 115.912  -2.756  1.00 32.68           C
ATOM   3546  CD1 PHE A 465      -4.064 115.356  -1.801  1.00 33.20           C
ATOM   3547  CD2 PHE A 465      -1.818 115.620  -2.675  1.00 33.94           C
ATOM   3548  CE1 PHE A 465      -3.573 114.528  -0.759  1.00 34.86           C
ATOM   3549  CE2 PHE A 465      -1.316 114.771  -1.652  1.00 33.95           C
ATOM   3550  CZ  PHE A 465      -2.196 114.232  -0.689  1.00 32.81           C
ATOM   3551  N   THR A 466      -4.977 117.655  -6.806  1.00 32.25           N
ATOM   3552  CA  THR A 466      -5.974 118.512  -7.469  1.00 31.94           C
ATOM   3553  C   THR A 466      -7.234 117.788  -7.954  1.00 34.95           C
ATOM   3554  O   THR A 466      -8.327 118.303  -7.725  1.00 35.11           O
ATOM   3555  CB  THR A 466      -5.363 119.289  -8.669  1.00 37.76           C
ATOM   3556  OG1 THR A 466      -4.235 120.040  -8.219  1.00 35.58           O
ATOM   3557  CG2 THR A 466      -6.318 120.292  -9.275  1.00 33.61           C
ATOM   3558  N   PRO A 467      -7.138 116.595  -8.583  1.00 30.56           N
ATOM   3559  CA  PRO A 467      -8.443 116.033  -8.969  1.00 30.26           C
ATOM   3560  C   PRO A 467      -9.377 115.707  -7.806  1.00 35.58           C
ATOM   3561  O   PRO A 467     -10.594 115.882  -7.904  1.00 34.70           O
ATOM   3562  CB  PRO A 467      -8.058 114.734  -9.675  1.00 31.15           C
ATOM   3563  CG  PRO A 467      -6.677 114.944 -10.131  1.00 34.86           C
ATOM   3564  CD  PRO A 467      -6.046 115.699  -9.014  1.00 30.35           C
ATOM   3565  N   LEU A 468      -8.809 115.272  -6.688  1.00 33.59           N
ATOM   3566  CA  LEU A 468      -9.589 114.993  -5.488  1.00 33.70           C
ATOM   3567  C   LEU A 468     -10.131 116.293  -4.911  1.00 37.44           C
ATOM   3568  O   LEU A 468     -11.288 116.391  -4.534  1.00 37.10           O
ATOM   3569  CB  LEU A 468      -8.699 114.337  -4.432  1.00 34.04           C
ATOM   3570  CG  LEU A 468      -9.413 113.962  -3.127  1.00 39.92           C
ATOM   3571  CD1 LEU A 468     -10.137 112.630  -3.258  1.00 40.85           C
ATOM   3572  CD2 LEU A 468      -8.419 113.958  -1.974  1.00 42.13           C
ATOM   3573  N   LEU A 469      -9.291 117.309  -4.842  1.00 32.79           N
ATOM   3574  CA  LEU A 469      -9.695 118.586  -4.268  1.00 32.50           C
ATOM   3575  C   LEU A 469     -10.780 119.244  -5.110  1.00 38.16           C
ATOM   3576  O   LEU A 469     -11.718 119.834  -4.565  1.00 37.58           O
ATOM   3577  CB  LEU A 469      -8.474 119.497  -4.162  1.00 31.98           C
ATOM   3578  CG  LEU A 469      -7.449 119.107  -3.087  1.00 35.04           C
ATOM   3579  CD1 LEU A 469      -6.145 119.848  -3.308  1.00 34.42           C
ATOM   3580  CD2 LEU A 469      -7.977 119.404  -1.690  1.00 35.57           C
ATOM   3581  N   HIS A 470     -10.701 119.102  -6.424  1.00 36.73           N
ATOM   3582  CA  HIS A 470     -11.771 119.573  -7.293  1.00 37.51           C
ATOM   3583  C   HIS A 470     -13.036 118.757  -7.062  1.00 42.47           C
ATOM   3584  O   HIS A 470     -14.108 119.324  -6.966  1.00 43.42           O
ATOM   3585  CB  HIS A 470     -11.388 119.495  -8.770  1.00 38.56           C
ATOM   3586  CG  HIS A 470     -12.463 120.019  -9.671  1.00 42.61           C
ATOM   3587  ND1 HIS A 470     -12.820 121.344  -9.751  1.00 44.70           N
ATOM   3588  CD2 HIS A 470     -13.380 119.360 -10.429  1.00 44.85           C
ATOM   3589  CE1 HIS A 470     -13.907 121.435 -10.515  1.00 44.17           C
ATOM   3590  NE2 HIS A 470     -14.274 120.255 -10.975  1.00 44.53           N
ATOM   3591  N   GLN A 471     -12.927 117.446  -6.903  1.00 37.64           N
ATOM   3592  CA  GLN A 471     -14.101 116.616  -6.621  1.00 37.06           C
ATOM   3593  C   GLN A 471     -14.780 117.033  -5.313  1.00 41.11           C
ATOM   3594  O   GLN A 471     -16.002 117.129  -5.235  1.00 40.07           O
ATOM   3595  CB  GLN A 471     -13.685 115.143  -6.542  1.00 38.17           C
ATOM   3596  CG  GLN A 471     -14.851 114.189  -6.411  1.00 56.11           C
ATOM   3597  CD  GLN A 471     -14.434 112.735  -6.361  1.00 80.72           C
ATOM   3598  OE1 GLN A 471     -13.256 112.395  -6.293  1.00 81.58           O
ATOM   3599  NE2 GLN A 471     -15.402 111.862  -6.383  1.00 72.28           N
ATOM   3600  N   ILE A 472     -13.987 117.320  -4.291  1.00 38.35           N
ATOM   3601  CA  ILE A 472     -14.509 117.773  -3.002  1.00 38.41           C
ATOM   3602  C   ILE A 472     -15.194 119.135  -3.175  1.00 42.42           C
ATOM   3603  O   ILE A 472     -16.221 119.401  -2.558  1.00 42.00           O
ATOM   3604  CB  ILE A 472     -13.366 117.807  -1.933  1.00 41.18           C
ATOM   3605  CG1 ILE A 472     -12.896 116.368  -1.627  1.00 41.10           C
ATOM   3606  CG2 ILE A 472     -13.817 118.475  -0.614  1.00 42.25           C
ATOM   3607  CD1 ILE A 472     -11.572 116.257  -0.850  1.00 42.86           C
ATOM   3608  N   GLU A 473     -14.686 120.005  -4.033  1.00 39.05           N
ATOM   3609  CA  GLU A 473     -15.343 121.294  -4.270  1.00 39.63           C
ATOM   3610  C   GLU A 473     -16.611 121.160  -5.116  1.00 43.69           C
ATOM   3611  O   GLU A 473     -17.592 121.869  -4.896  1.00 44.42           O
ATOM   3612  CB  GLU A 473     -14.359 122.242  -4.955  1.00 41.54           C
ATOM   3613  CG  GLU A 473     -14.863 123.672  -5.097  1.00 59.33           C
ATOM   3614  CD  GLU A 473     -13.818 124.602  -5.684  1.00 95.32           C
ATOM   3615  OE1 GLU A 473     -12.724 124.146  -6.086  1.00 97.57           O
ATOM   3616  OE2 GLU A 473     -14.050 125.830  -5.712  1.00 94.24           O
ATOM   3617  N   LEU A 474     -16.591 120.263  -6.088  1.00 38.87           N
ATOM   3618  CA  LEU A 474     -17.714 120.043  -6.994  1.00 38.20           C
ATOM   3619  C   LEU A 474     -18.887 119.349  -6.312  1.00 43.39           C
ATOM   3620  O   LEU A 474     -20.030 119.798  -6.397  1.00 43.88           O
ATOM   3621  CB  LEU A 474     -17.230 119.171  -8.160  1.00 37.88           C
ATOM   3622  CG  LEU A 474     -18.239 118.757  -9.241  1.00 42.38           C
ATOM   3623  CD1 LEU A 474     -18.845 119.950  -9.966  1.00 42.58           C
ATOM   3624  CD2 LEU A 474     -17.551 117.834 -10.243  1.00 45.91           C
ATOM   3625  N   GLU A 475     -18.616 118.233  -5.657  1.00 39.08           N
ATOM   3626  CA  GLU A 475     -19.679 117.406  -5.090  1.00 38.22           C
ATOM   3627  C   GLU A 475     -20.080 117.889  -3.704  1.00 40.68           C
ATOM   3628  O   GLU A 475     -21.171 117.582  -3.215  1.00 39.78           O
ATOM   3629  CB  GLU A 475     -19.224 115.947  -5.016  1.00 39.91           C
ATOM   3630  CG  GLU A 475     -18.902 115.349  -6.389  1.00 50.49           C
ATOM   3631  CD  GLU A 475     -18.631 113.852  -6.353  1.00 63.26           C
ATOM   3632  OE1 GLU A 475     -19.165 113.150  -5.462  1.00 56.69           O
ATOM   3633  OE2 GLU A 475     -17.901 113.335  -7.227  1.00 54.24           O
ATOM   3634  N   LYS A 476     -19.176 118.642  -3.083  1.00 37.91           N
ATOM   3635  CA  LYS A 476     -19.326 119.164  -1.716  1.00 37.41           C
ATOM   3636  C   LYS A 476     -19.746 118.087  -0.714  1.00 41.95           C
ATOM   3637  O   LYS A 476     -20.806 118.211  -0.084  1.00 42.67           O
ATOM   3638  CB  LYS A 476     -20.295 120.350  -1.693  1.00 38.61           C
ATOM   3639  CG  LYS A 476     -19.926 121.435  -2.677  1.00 46.58           C
ATOM   3640  CD  LYS A 476     -20.812 122.654  -2.509  1.00 56.63           C
ATOM   3641  CE  LYS A 476     -20.566 123.666  -3.617  1.00 69.72           C
ATOM   3642  NZ  LYS A 476     -19.138 124.108  -3.704  1.00 78.82           N
ATOM   3643  N   PRO A 477     -18.954 117.004  -0.581  1.00 38.22           N
ATOM   3644  CA  PRO A 477     -19.452 115.967   0.328  1.00 37.54           C
ATOM   3645  C   PRO A 477     -19.413 116.422   1.779  1.00 42.35           C
ATOM   3646  O   PRO A 477     -18.532 117.186   2.184  1.00 41.59           O
ATOM   3647  CB  PRO A 477     -18.489 114.803   0.079  1.00 38.60           C
ATOM   3648  CG  PRO A 477     -17.216 115.470  -0.294  1.00 43.09           C
ATOM   3649  CD  PRO A 477     -17.658 116.606  -1.167  1.00 38.94           C
ATOM   3650  N   LYS A 478     -20.372 115.955   2.563  1.00 40.53           N
ATOM   3651  CA  LYS A 478     -20.438 116.310   3.976  1.00 41.56           C
ATOM   3652  C   LYS A 478     -19.365 115.501   4.710  1.00 46.73           C
ATOM   3653  O   LYS A 478     -19.372 114.266   4.640  1.00 47.20           O
ATOM   3654  CB  LYS A 478     -21.830 115.997   4.533  1.00 45.04           C
ATOM   3655  CG  LYS A 478     -22.026 116.437   5.976  1.00 67.15           C
ATOM   3656  CD  LYS A 478     -23.410 116.075   6.495  1.00 80.17           C
ATOM   3657  CE  LYS A 478     -23.505 116.266   8.008  1.00 92.68           C
ATOM   3658  NZ  LYS A 478     -23.315 117.674   8.478  1.00 98.84           N
ATOM   3659  N   PRO A 479     -18.417 116.166   5.397  1.00 43.20           N
ATOM   3660  CA  PRO A 479     -17.456 115.354   6.152  1.00 42.61           C
ATOM   3661  C   PRO A 479     -18.136 114.632   7.309  1.00 46.40           C
ATOM   3662  O   PRO A 479     -19.231 115.012   7.734  1.00 46.73           O
ATOM   3663  CB  PRO A 479     -16.485 116.401   6.700  1.00 44.03           C
ATOM   3664  CG  PRO A 479     -16.653 117.570   5.834  1.00 48.17           C
ATOM   3665  CD  PRO A 479     -18.125 117.598   5.583  1.00 43.51           C
ATOM   3666  N   ILE A 480     -17.500 113.616   7.861  1.00 41.74           N
ATOM   3667  CA  ILE A 480     -18.076 112.902   8.997  1.00 40.70           C
ATOM   3668  C   ILE A 480     -17.881 113.760  10.253  1.00 43.48           C
ATOM   3669  O   ILE A 480     -16.765 114.223  10.524  1.00 42.69           O
ATOM   3670  CB  ILE A 480     -17.412 111.511   9.162  1.00 42.99           C
ATOM   3671  CG1 ILE A 480     -17.553 110.725   7.842  1.00 42.28           C
ATOM   3672  CG2 ILE A 480     -18.052 110.740  10.340  1.00 42.33           C
ATOM   3673  CD1 ILE A 480     -16.864 109.382   7.798  1.00 41.60           C
ATOM   3674  N   PRO A 481     -18.951 114.017  11.028  1.00 39.47           N
ATOM   3675  CA  PRO A 481     -18.650 114.805  12.227  1.00 38.47           C
ATOM   3676  C   PRO A 481     -17.832 114.017  13.248  1.00 42.43           C
ATOM   3677  O   PRO A 481     -17.963 112.792  13.374  1.00 42.53           O
ATOM   3678  CB  PRO A 481     -20.041 115.146  12.767  1.00 39.30           C
ATOM   3679  CG  PRO A 481     -20.872 114.003  12.344  1.00 43.22           C
ATOM   3680  CD  PRO A 481     -20.385 113.686  10.960  1.00 39.11           C
ATOM   3681  N   TYR A 482     -17.002 114.716  14.006  1.00 37.67           N
ATOM   3682  CA  TYR A 482     -16.292 114.101  15.121  1.00 37.36           C
ATOM   3683  C   TYR A 482     -16.276 115.094  16.266  1.00 42.67           C
ATOM   3684  O   TYR A 482     -16.393 116.296  16.051  1.00 41.75           O
ATOM   3685  CB  TYR A 482     -14.880 113.642  14.735  1.00 37.66           C
ATOM   3686  CG  TYR A 482     -13.928 114.746  14.322  1.00 37.29           C
ATOM   3687  CD1 TYR A 482     -13.870 115.190  12.986  1.00 36.72           C
ATOM   3688  CD2 TYR A 482     -13.049 115.330  15.259  1.00 39.22           C
ATOM   3689  CE1 TYR A 482     -12.942 116.193  12.599  1.00 36.94           C
ATOM   3690  CE2 TYR A 482     -12.120 116.327  14.866  1.00 39.19           C
ATOM   3691  CZ  TYR A 482     -12.075 116.745  13.536  1.00 43.30           C
ATOM   3692  OH  TYR A 482     -11.201 117.716  13.118  1.00 42.11           O
ATOM   3693  N   ILE A 483     -16.225 114.590  17.486  1.00 40.96           N
ATOM   3694  CA  ILE A 483     -16.286 115.441  18.669  1.00 41.32           C
ATOM   3695  C   ILE A 483     -14.929 116.133  18.797  1.00 44.94           C
ATOM   3696  O   ILE A 483     -13.894 115.486  18.628  1.00 43.85           O
ATOM   3697  CB  ILE A 483     -16.631 114.583  19.931  1.00 44.65           C
ATOM   3698  CG1 ILE A 483     -17.988 113.877  19.722  1.00 44.79           C
ATOM   3699  CG2 ILE A 483     -16.685 115.453  21.201  1.00 45.38           C
ATOM   3700  CD1 ILE A 483     -18.432 112.929  20.839  1.00 53.65           C
ATOM   3701  N   TYR A 484     -14.920 117.424  19.099  1.00 41.65           N
ATOM   3702  CA  TYR A 484     -13.686 118.143  19.418  1.00 41.07           C
ATOM   3703  C   TYR A 484     -12.971 117.386  20.541  1.00 46.23           C
ATOM   3704  O   TYR A 484     -13.546 117.138  21.598  1.00 46.94           O
ATOM   3705  CB  TYR A 484     -14.047 119.569  19.867  1.00 41.72           C
ATOM   3706  CG  TYR A 484     -12.900 120.549  20.064  1.00 42.86           C
ATOM   3707  CD1 TYR A 484     -11.851 120.305  20.982  1.00 43.38           C
ATOM   3708  CD2 TYR A 484     -12.890 121.770  19.361  1.00 44.48           C
ATOM   3709  CE1 TYR A 484     -10.831 121.270  21.200  1.00 43.80           C
ATOM   3710  CE2 TYR A 484     -11.852 122.719  19.556  1.00 44.56           C
ATOM   3711  CZ  TYR A 484     -10.855 122.475  20.498  1.00 50.86           C
ATOM   3712  OH  TYR A 484      -9.917 123.446  20.735  1.00 54.34           O
ATOM   3713  N   GLY A 485     -11.722 117.008  20.318  1.00 42.28           N
ATOM   3714  CA  GLY A 485     -10.947 116.265  21.299  1.00 41.57           C
ATOM   3715  C   GLY A 485     -10.934 114.762  21.102  1.00 43.46           C
ATOM   3716  O   GLY A 485     -10.203 114.066  21.805  1.00 42.35           O
ATOM   3717  N   SER A 486     -11.696 114.245  20.149  1.00 40.06           N
ATOM   3718  CA  SER A 486     -11.646 112.820  19.808  1.00 39.58           C
ATOM   3719  C   SER A 486     -10.431 112.576  18.914  1.00 44.65           C
ATOM   3720  O   SER A 486      -9.697 113.504  18.592  1.00 44.57           O
ATOM   3721  CB  SER A 486     -12.911 112.400  19.060  1.00 42.28           C
ATOM   3722  OG  SER A 486     -12.989 113.066  17.813  1.00 51.26           O
ATOM   3723  N   ARG A 487     -10.207 111.352  18.458  1.00 41.52           N
ATOM   3724  CA  ARG A 487      -9.079 111.078  17.558  1.00 40.62           C
ATOM   3725  C   ARG A 487      -9.438 111.348  16.100  1.00 45.15           C
ATOM   3726  O   ARG A 487      -8.580 111.245  15.222  1.00 45.69           O
ATOM   3727  CB  ARG A 487      -8.654 109.618  17.695  1.00 37.15           C
ATOM   3728  CG  ARG A 487      -8.249 109.204  19.099  1.00 42.15           C
ATOM   3729  CD  ARG A 487      -7.999 107.720  19.090  1.00 52.07           C
ATOM   3730  NE  ARG A 487      -7.902 107.146  20.436  1.00 61.06           N
ATOM   3731  CZ  ARG A 487      -7.767 105.860  20.720  1.00 77.43           C
ATOM   3732  NH1 ARG A 487      -7.676 104.933  19.808  1.00 67.12           N
ATOM   3733  NH2 ARG A 487      -7.802 105.498  21.967  1.00 64.70           N
ATOM   3734  N   GLY A 488     -10.697 111.695  15.864  1.00 41.25           N
ATOM   3735  CA  GLY A 488     -11.228 111.893  14.522  1.00 41.07           C
ATOM   3736  C   GLY A 488     -12.220 110.792  14.180  1.00 45.11           C
ATOM   3737  O   GLY A 488     -12.452 109.916  15.025  1.00 45.67           O
ATOM   3738  N   PRO A 489     -12.847 110.792  12.988  1.00 41.01           N
ATOM   3739  CA  PRO A 489     -13.832 109.748  12.665  1.00 40.43           C
ATOM   3740  C   PRO A 489     -13.298 108.315  12.694  1.00 44.15           C
ATOM   3741  O   PRO A 489     -12.172 108.045  12.274  1.00 44.05           O
ATOM   3742  CB  PRO A 489     -14.247 110.104  11.233  1.00 41.93           C
ATOM   3743  CG  PRO A 489     -13.978 111.556  11.116  1.00 46.16           C
ATOM   3744  CD  PRO A 489     -12.696 111.738  11.868  1.00 41.35           C
ATOM   3745  N   THR A 490     -14.109 107.372  13.148  1.00 40.35           N
ATOM   3746  CA  THR A 490     -13.686 105.975  13.280  1.00 40.03           C
ATOM   3747  C   THR A 490     -13.547 105.299  11.921  1.00 42.98           C
ATOM   3748  O   THR A 490     -12.852 104.299  11.763  1.00 44.05           O
ATOM   3749  CB  THR A 490     -14.722 105.199  14.105  1.00 47.82           C
ATOM   3750  OG1 THR A 490     -16.018 105.461  13.561  1.00 51.17           O
ATOM   3751  CG2 THR A 490     -14.752 105.672  15.548  1.00 43.13           C
ATOM   3752  N   GLU A 491     -14.159 105.889  10.909  1.00 36.81           N
ATOM   3753  CA  GLU A 491     -14.041 105.425   9.531  1.00 35.89           C
ATOM   3754  C   GLU A 491     -12.629 105.616   8.988  1.00 39.44           C
ATOM   3755  O   GLU A 491     -12.201 104.900   8.085  1.00 39.11           O
ATOM   3756  CB  GLU A 491     -15.009 106.201   8.639  1.00 37.22           C
ATOM   3757  CG  GLU A 491     -16.479 105.875   8.882  1.00 44.93           C
ATOM   3758  CD  GLU A 491     -17.064 106.458  10.169  1.00 62.91           C
ATOM   3759  OE1 GLU A 491     -16.530 107.433  10.745  1.00 68.48           O
ATOM   3760  OE2 GLU A 491     -18.102 105.931  10.621  1.00 52.89           O
ATOM   3761  N   ALA A 492     -11.882 106.554   9.553  1.00 35.73           N
ATOM   3762  CA  ALA A 492     -10.499 106.748   9.134  1.00 35.06           C
ATOM   3763  C   ALA A 492      -9.663 105.586   9.661  1.00 39.23           C
ATOM   3764  O   ALA A 492      -8.761 105.105   8.985  1.00 38.17           O
ATOM   3765  CB  ALA A 492      -9.971 108.063   9.664  1.00 35.42           C
ATOM   3766  N   ASP A 493      -9.984 105.128  10.862  1.00 36.39           N
ATOM   3767  CA  ASP A 493      -9.270 104.000  11.461  1.00 36.30           C
ATOM   3768  C   ASP A 493      -9.625 102.742  10.677  1.00 38.01           C
ATOM   3769  O   ASP A 493      -8.791 101.884  10.427  1.00 36.56           O
ATOM   3770  CB  ASP A 493      -9.676 103.790  12.920  1.00 38.87           C
ATOM   3771  CG  ASP A 493      -9.351 104.977  13.803  1.00 57.18           C
ATOM   3772  OD1 ASP A 493      -8.265 105.581  13.686  1.00 60.01           O
ATOM   3773  OD2 ASP A 493     -10.207 105.321  14.650  1.00 65.14           O
ATOM   3774  N   GLU A 494     -10.872 102.663  10.238  1.00 34.43           N
ATOM   3775  CA  GLU A 494     -11.335 101.556   9.404  1.00 34.35           C
ATOM   3776  C   GLU A 494     -10.560 101.512   8.087  1.00 37.08           C
ATOM   3777  O   GLU A 494     -10.129 100.450   7.640  1.00 36.60           O
ATOM   3778  CB  GLU A 494     -12.840 101.710   9.165  1.00 35.80           C
ATOM   3779  CG  GLU A 494     -13.470 100.659   8.282  1.00 45.98           C
ATOM   3780  CD  GLU A 494     -13.387  99.262   8.854  1.00 70.30           C
ATOM   3781  OE1 GLU A 494     -13.476  99.062  10.092  1.00 69.43           O
ATOM   3782  OE2 GLU A 494     -13.271  98.325   8.036  1.00 68.13           O
ATOM   3783  N   LEU A 495     -10.306 102.671   7.501  1.00 32.42           N
ATOM   3784  CA  LEU A 495      -9.509 102.753   6.280  1.00 31.99           C
ATOM   3785  C   LEU A 495      -8.083 102.240   6.514  1.00 36.57           C
ATOM   3786  O   LEU A 495      -7.494 101.633   5.624  1.00 36.45           O
ATOM   3787  CB  LEU A 495      -9.517 104.201   5.766  1.00 31.84           C
ATOM   3788  CG  LEU A 495      -8.811 104.538   4.444  1.00 36.23           C
ATOM   3789  CD1 LEU A 495      -9.325 103.748   3.251  1.00 36.37           C
ATOM   3790  CD2 LEU A 495      -8.956 106.029   4.158  1.00 37.46           C
ATOM   3791  N   MET A 496      -7.529 102.408   7.709  1.00 32.31           N
ATOM   3792  CA  MET A 496      -6.194 101.866   8.003  1.00 31.63           C
ATOM   3793  C   MET A 496      -6.199 100.341   7.951  1.00 34.79           C
ATOM   3794  O   MET A 496      -5.281  99.709   7.420  1.00 34.07           O
ATOM   3795  CB  MET A 496      -5.686 102.271   9.391  1.00 33.92           C
ATOM   3796  CG  MET A 496      -5.619 103.752   9.662  1.00 37.17           C
ATOM   3797  SD  MET A 496      -4.872 104.091  11.260  1.00 40.46           S
ATOM   3798  CE  MET A 496      -3.129 103.983  10.856  1.00 37.06           C
ATOM   3799  N   LYS A 497      -7.254  99.744   8.485  1.00 30.65           N
ATOM   3800  CA  LYS A 497      -7.360  98.284   8.549  1.00 30.46           C
ATOM   3801  C   LYS A 497      -7.469  97.705   7.155  1.00 34.92           C
ATOM   3802  O   LYS A 497      -6.831  96.702   6.829  1.00 36.36           O
ATOM   3803  CB  LYS A 497      -8.626  97.871   9.294  1.00 33.24           C
ATOM   3804  CG  LYS A 497      -8.753  98.407  10.689  1.00 47.10           C
ATOM   3805  CD  LYS A 497     -10.157  98.141  11.160  1.00 53.47           C
ATOM   3806  CE  LYS A 497     -10.487  98.991  12.355  1.00 66.47           C
ATOM   3807  NZ  LYS A 497     -11.905  98.750  12.690  1.00 81.68           N
ATOM   3808  N   ARG A 498      -8.263  98.364   6.325  1.00 29.73           N
ATOM   3809  CA  ARG A 498      -8.511  97.904   4.958  1.00 29.21           C
ATOM   3810  C   ARG A 498      -7.267  97.918   4.091  1.00 34.63           C
ATOM   3811  O   ARG A 498      -7.134  97.096   3.188  1.00 34.03           O
ATOM   3812  CB  ARG A 498      -9.601  98.762   4.320  1.00 28.08           C
ATOM   3813  CG  ARG A 498     -10.966  98.543   4.949  1.00 38.42           C
ATOM   3814  CD  ARG A 498     -11.971  99.481   4.338  1.00 43.21           C
ATOM   3815  NE  ARG A 498     -13.302  99.299   4.922  1.00 44.23           N
ATOM   3816  CZ  ARG A 498     -14.416  99.891   4.516  1.00 55.87           C
ATOM   3817  NH1 ARG A 498     -14.460 100.755   3.534  1.00 33.36           N
ATOM   3818  NH2 ARG A 498     -15.528  99.592   5.118  1.00 49.05           N
ATOM   3819  N   VAL A 499      -6.325  98.802   4.372  1.00 32.41           N
ATOM   3820  CA  VAL A 499      -5.069  98.804   3.617  1.00 32.42           C
ATOM   3821  C   VAL A 499      -3.984  97.944   4.275  1.00 38.65           C
ATOM   3822  O   VAL A 499      -2.990  97.611   3.635  1.00 38.54           O
ATOM   3823  CB  VAL A 499      -4.612 100.242   3.284  1.00 35.23           C
ATOM   3824  CG1 VAL A 499      -5.724 100.975   2.524  1.00 34.10           C
ATOM   3825  CG2 VAL A 499      -4.210 101.034   4.522  1.00 35.04           C
ATOM   3826  N   GLY A 500      -4.220  97.481   5.500  1.00 37.00           N
ATOM   3827  CA  GLY A 500      -3.386  96.453   6.117  1.00 37.89           C
ATOM   3828  C   GLY A 500      -2.715  96.766   7.442  1.00 43.84           C
ATOM   3829  O   GLY A 500      -1.984  95.931   7.979  1.00 43.17           O
ATOM   3830  N   PHE A 501      -2.939  97.953   7.985  1.00 42.60           N
ATOM   3831  CA  PHE A 501      -2.337  98.333   9.264  1.00 43.24           C
ATOM   3832  C   PHE A 501      -2.958  97.552  10.423  1.00 49.20           C
ATOM   3833  O   PHE A 501      -4.164  97.296  10.437  1.00 48.55           O
ATOM   3834  CB  PHE A 501      -2.546  99.828   9.488  1.00 44.93           C
ATOM   3835  CG  PHE A 501      -2.060 100.316  10.824  1.00 46.43           C
ATOM   3836  CD1 PHE A 501      -0.686 100.388  11.106  1.00 49.40           C
ATOM   3837  CD2 PHE A 501      -2.983 100.693  11.813  1.00 48.40           C
ATOM   3838  CE1 PHE A 501      -0.231 100.819  12.375  1.00 50.15           C
ATOM   3839  CE2 PHE A 501      -2.542 101.165  13.068  1.00 50.86           C
ATOM   3840  CZ  PHE A 501      -1.165 101.197  13.360  1.00 48.90           C
ATOM   3841  N   GLN A 502      -2.133  97.189  11.394  1.00 48.33           N
ATOM   3842  CA  GLN A 502      -2.551  96.422  12.567  1.00 49.52           C
ATOM   3843  C   GLN A 502      -2.309  97.259  13.824  1.00 58.60           C
ATOM   3844  O   GLN A 502      -1.307  97.969  13.893  1.00 57.90           O
ATOM   3845  CB  GLN A 502      -1.710  95.143  12.644  1.00 50.76           C
ATOM   3846  CG  GLN A 502      -1.723  94.278  11.379  1.00 64.19           C
ATOM   3847  CD  GLN A 502      -3.085  93.715  11.035  1.00 82.47           C
ATOM   3848  OE1 GLN A 502      -3.757  93.112  11.868  1.00 75.07           O
ATOM   3849  NE2 GLN A 502      -3.492  93.869   9.806  1.00 78.85           N
ATOM   3850  N   TYR A 503      -3.169  97.175  14.829  1.00 60.21           N
ATOM   3851  CA  TYR A 503      -2.981  97.945  16.065  1.00 62.62           C
ATOM   3852  C   TYR A 503      -3.455  97.132  17.260  1.00 68.85           C
ATOM   3853  O   TYR A 503      -4.330  96.276  17.136  1.00 69.52           O
ATOM   3854  CB  TYR A 503      -3.732  99.282  16.003  1.00 65.55           C
ATOM   3855  CG  TYR A 503      -5.222  99.117  15.803  1.00 70.59           C
ATOM   3856  CD1 TYR A 503      -5.770  98.909  14.520  1.00 73.29           C
ATOM   3857  CD2 TYR A 503      -6.090  99.117  16.909  1.00 72.33           C
ATOM   3858  CE1 TYR A 503      -7.141  98.582  14.369  1.00 75.55           C
ATOM   3859  CE2 TYR A 503      -7.462  98.789  16.762  1.00 73.91           C
ATOM   3860  CZ  TYR A 503      -7.960  98.487  15.497  1.00 84.37           C
ATOM   3861  OH  TYR A 503      -9.252  98.054  15.353  1.00 87.52           O
ATOM   3862  N   GLU A 504      -2.847  97.360  18.412  1.00 65.56           N
ATOM   3863  CA  GLU A 504      -3.156  96.608  19.627  1.00 65.64           C
ATOM   3864  C   GLU A 504      -4.545  96.919  20.179  1.00 70.73           C
ATOM   3865  O   GLU A 504      -5.267  96.020  20.624  1.00 69.66           O
ATOM   3866  CB  GLU A 504      -2.083  96.967  20.645  1.00  0.00           C
ATOM   3867  CG  GLU A 504      -2.046  96.150  21.909  1.00  0.00           C
ATOM   3868  CD  GLU A 504      -0.849  96.529  22.764  1.00  0.00           C
ATOM   3869  OE1 GLU A 504      -0.094  97.461  22.412  1.00  0.00           O
ATOM   3870  OE2 GLU A 504      -0.599  95.845  23.775  1.00  0.00           O
ATOM   3871  N   GLY A 505      -4.937  98.181  20.081  1.00 68.81           N
ATOM   3872  CA  GLY A 505      -6.279  98.607  20.456  1.00 73.67           C
ATOM   3873  C   GLY A 505      -6.485  98.802  21.937  1.00 89.37           C
ATOM   3874  O   GLY A 505      -7.650  98.868  22.368  1.00 90.52           O
ATOM   3875  OXT GLY A 505      -5.499  98.951  22.683  1.00 90.52           O
TER
ATOM   3876  N   VAL B  27       3.159  74.863  39.128  1.00 74.58           N
ATOM   3877  CA  VAL B  27       1.878  74.356  39.687  1.00 74.07           C
ATOM   3878  C   VAL B  27       1.834  72.830  39.599  1.00 76.86           C
ATOM   3879  O   VAL B  27       1.237  72.260  38.688  1.00 76.75           O
ATOM   3880  CB  VAL B  27       0.657  75.013  38.958  1.00 78.02           C
ATOM   3881  CG1 VAL B  27      -0.671  74.691  39.681  1.00 77.89           C
ATOM   3882  CG2 VAL B  27       0.796  76.551  38.878  1.00 77.78           C
ATOM   3883  N   GLN B  28       2.499  72.144  40.521  1.00 71.60           N
ATOM   3884  CA  GLN B  28       2.519  70.681  40.570  1.00 69.97           C
ATOM   3885  C   GLN B  28       2.264  70.194  41.990  1.00 71.42           C
ATOM   3886  O   GLN B  28       2.977  70.560  42.919  1.00 71.81           O
ATOM   3887  CB  GLN B  28       3.878  70.137  40.115  1.00 70.74           C
ATOM   3888  CG  GLN B  28       4.234  70.429  38.660  1.00 71.38           C
ATOM   3889  CD  GLN B  28       3.238  69.857  37.676  1.00 84.30           C
ATOM   3890  OE1 GLN B  28       2.734  68.749  37.840  1.00 80.17           O
ATOM   3891  NE2 GLN B  28       2.952  70.592  36.644  1.00 73.38           N
ATOM   3892  N   SER B  29       1.268  69.339  42.156  1.00 64.87           N
ATOM   3893  CA  SER B  29       0.959  68.723  43.448  1.00 63.40           C
ATOM   3894  C   SER B  29       1.890  67.558  43.757  1.00 63.87           C
ATOM   3895  O   SER B  29       1.895  67.008  44.859  1.00 63.19           O
ATOM   3896  CB  SER B  29      -0.469  68.196  43.402  1.00 67.21           C
ATOM   3897  OG  SER B  29      -0.610  67.252  42.352  1.00 75.51           O
ATOM   3898  N   ASP B  30       2.670  67.158  42.765  1.00 57.76           N
ATOM   3899  CA  ASP B  30       3.577  66.026  42.915  1.00 56.34           C
ATOM   3900  C   ASP B  30       4.721  66.352  43.867  1.00 55.82           C
ATOM   3901  O   ASP B  30       5.354  67.406  43.763  1.00 55.00           O
ATOM   3902  CB  ASP B  30       4.207  65.651  41.573  1.00 58.78           C
ATOM   3903  CG  ASP B  30       3.231  65.005  40.614  1.00 72.52           C
ATOM   3904  OD1 ASP B  30       2.348  64.235  41.050  1.00 74.19           O
ATOM   3905  OD2 ASP B  30       3.344  65.242  39.392  1.00 76.73           O
ATOM   3906  N   THR B  31       5.025  65.416  44.752  1.00 49.29           N
ATOM   3907  CA  THR B  31       6.215  65.490  45.591  1.00 47.66           C
ATOM   3908  C   THR B  31       7.460  65.479  44.708  1.00 48.65           C
ATOM   3909  O   THR B  31       7.605  64.636  43.812  1.00 47.18           O
ATOM   3910  CB  THR B  31       6.233  64.299  46.581  1.00 55.65           C
ATOM   3911  OG1 THR B  31       5.032  64.319  47.356  1.00 56.40           O
ATOM   3912  CG2 THR B  31       7.381  64.368  47.562  1.00 52.27           C
ATOM   3913  N   HIS B  32       8.365  66.410  44.969  1.00 44.19           N
ATOM   3914  CA  HIS B  32       9.637  66.490  44.259  1.00 42.75           C
ATOM   3915  C   HIS B  32      10.731  66.492  45.309  1.00 44.95           C
ATOM   3916  O   HIS B  32      10.816  67.385  46.154  1.00 45.21           O
ATOM   3917  CB  HIS B  32       9.731  67.743  43.390  1.00 43.10           C
ATOM   3918  CG  HIS B  32       9.017  67.621  42.079  1.00 46.29           C
ATOM   3919  ND1 HIS B  32       7.651  67.552  41.926  1.00 47.63           N
ATOM   3920  CD2 HIS B  32       9.516  67.526  40.819  1.00 47.83           C
ATOM   3921  CE1 HIS B  32       7.385  67.442  40.624  1.00 46.73           C
ATOM   3922  NE2 HIS B  32       8.491  67.412  39.906  1.00 47.25           N
ATOM   3923  N   ILE B  33      11.551  65.458  45.261  1.00 39.14           N
ATOM   3924  CA  ILE B  33      12.657  65.313  46.189  1.00 37.85           C
ATOM   3925  C   ILE B  33      13.847  65.869  45.427  1.00 39.66           C
ATOM   3926  O   ILE B  33      14.151  65.429  44.320  1.00 39.17           O
ATOM   3927  CB  ILE B  33      12.908  63.833  46.582  1.00 40.34           C
ATOM   3928  CG1 ILE B  33      11.621  63.192  47.139  1.00 40.77           C
ATOM   3929  CG2 ILE B  33      14.042  63.749  47.626  1.00 39.48           C
ATOM   3930  CD1 ILE B  33      11.674  61.667  47.287  1.00 43.89           C
ATOM   3931  N   PHE B  34      14.504  66.849  46.013  1.00 34.34           N
ATOM   3932  CA  PHE B  34      15.725  67.423  45.478  1.00 33.01           C
ATOM   3933  C   PHE B  34      16.757  66.658  46.297  1.00 37.13           C
ATOM   3934  O   PHE B  34      16.550  66.443  47.490  1.00 36.56           O
ATOM   3935  CB  PHE B  34      15.768  68.931  45.766  1.00 33.72           C
ATOM   3936  CG  PHE B  34      14.736  69.746  45.003  1.00 33.94           C
ATOM   3937  CD1 PHE B  34      13.356  69.614  45.264  1.00 35.66           C
ATOM   3938  CD2 PHE B  34      15.146  70.678  44.032  1.00 34.98           C
ATOM   3939  CE1 PHE B  34      12.395  70.352  44.525  1.00 36.37           C
ATOM   3940  CE2 PHE B  34      14.198  71.430  43.289  1.00 37.31           C
ATOM   3941  CZ  PHE B  34      12.818  71.253  43.530  1.00 35.60           C
ATOM   3942  N   ILE B  35      17.839  66.201  45.697  1.00 33.97           N
ATOM   3943  CA  ILE B  35      18.865  65.469  46.433  1.00 33.73           C
ATOM   3944  C   ILE B  35      20.141  66.217  46.123  1.00 38.34           C
ATOM   3945  O   ILE B  35      20.414  66.466  44.956  1.00 37.36           O
ATOM   3946  CB  ILE B  35      18.998  63.973  46.012  1.00 36.13           C
ATOM   3947  CG1 ILE B  35      17.674  63.209  46.187  1.00 35.42           C
ATOM   3948  CG2 ILE B  35      20.075  63.261  46.864  1.00 36.22           C
ATOM   3949  CD1 ILE B  35      16.738  63.197  44.965  1.00 33.49           C
ATOM   3950  N   ILE B  36      20.905  66.603  47.131  1.00 36.01           N
ATOM   3951  CA  ILE B  36      22.169  67.298  46.899  1.00 36.04           C
ATOM   3952  C   ILE B  36      23.273  66.334  47.299  1.00 40.81           C
ATOM   3953  O   ILE B  36      23.557  66.123  48.481  1.00 40.11           O
ATOM   3954  CB  ILE B  36      22.286  68.652  47.651  1.00 39.01           C
ATOM   3955  CG1 ILE B  36      21.114  69.575  47.258  1.00 39.54           C
ATOM   3956  CG2 ILE B  36      23.637  69.333  47.304  1.00 39.09           C
ATOM   3957  CD1 ILE B  36      21.001  70.865  48.077  1.00 46.86           C
ATOM   3958  N   MET B  37      23.880  65.728  46.296  1.00 38.12           N
ATOM   3959  CA  MET B  37      25.013  64.842  46.514  1.00 38.15           C
ATOM   3960  C   MET B  37      26.175  65.818  46.653  1.00 41.20           C
ATOM   3961  O   MET B  37      26.244  66.770  45.884  1.00 40.53           O
ATOM   3962  CB  MET B  37      25.213  63.922  45.308  1.00 40.79           C
ATOM   3963  CG  MET B  37      23.978  63.102  44.932  1.00 44.90           C
ATOM   3964  SD  MET B  37      23.431  61.953  46.201  1.00 49.51           S
ATOM   3965  CE  MET B  37      24.670  60.687  46.116  1.00 46.03           C
ATOM   3966  N   GLY B  38      27.051  65.634  47.628  1.00 37.79           N
ATOM   3967  CA  GLY B  38      28.118  66.596  47.864  1.00 37.76           C
ATOM   3968  C   GLY B  38      27.654  67.744  48.736  1.00 43.48           C
ATOM   3969  O   GLY B  38      28.198  68.839  48.677  1.00 43.67           O
ATOM   3970  N   ALA B  39      26.648  67.497  49.568  1.00 41.17           N
ATOM   3971  CA  ALA B  39      26.042  68.530  50.419  1.00 41.84           C
ATOM   3972  C   ALA B  39      26.979  69.259  51.402  1.00 50.06           C
ATOM   3973  O   ALA B  39      26.668  70.356  51.862  1.00 50.19           O
ATOM   3974  CB  ALA B  39      24.866  67.918  51.179  1.00 42.33           C
ATOM   3975  N   SER B  40      28.120  68.671  51.729  1.00 49.15           N
ATOM   3976  CA  SER B  40      29.103  69.309  52.606  1.00 49.43           C
ATOM   3977  C   SER B  40      30.049  70.233  51.827  1.00 55.77           C
ATOM   3978  O   SER B  40      30.866  70.945  52.428  1.00 55.80           O
ATOM   3979  CB  SER B  40      29.910  68.210  53.294  1.00 51.52           C
ATOM   3980  OG  SER B  40      30.482  67.383  52.301  1.00 58.23           O
ATOM   3981  N   GLY B  41      29.960  70.229  50.504  1.00 53.46           N
ATOM   3982  CA  GLY B  41      30.841  71.033  49.673  1.00 53.80           C
ATOM   3983  C   GLY B  41      30.411  72.482  49.610  1.00 60.29           C
ATOM   3984  O   GLY B  41      29.286  72.831  49.963  1.00 60.76           O
ATOM   3985  N   ASP B  42      31.299  73.372  49.199  1.00 57.82           N
ATOM   3986  CA  ASP B  42      30.979  74.796  49.276  1.00 57.38           C
ATOM   3987  C   ASP B  42      30.017  75.191  48.179  1.00 59.44           C
ATOM   3988  O   ASP B  42      29.260  76.138  48.338  1.00 59.25           O
ATOM   3989  CB  ASP B  42      32.222  75.676  49.161  1.00 59.40           C
ATOM   3990  CG  ASP B  42      33.128  75.563  50.365  1.00 69.73           C
ATOM   3991  OD1 ASP B  42      32.652  75.182  51.458  1.00 73.21           O
ATOM   3992  OD2 ASP B  42      34.329  75.883  50.243  1.00 71.28           O
ATOM   3993  N   LEU B  43      30.010  74.485  47.060  1.00 54.54           N
ATOM   3994  CA  LEU B  43      29.089  74.851  45.990  1.00 53.94           C
ATOM   3995  C   LEU B  43      27.664  74.524  46.447  1.00 57.00           C
ATOM   3996  O   LEU B  43      26.741  75.328  46.282  1.00 56.79           O
ATOM   3997  CB  LEU B  43      29.505  74.155  44.688  1.00 53.87           C
ATOM   3998  CG  LEU B  43      28.835  74.518  43.353  1.00 58.42           C
ATOM   3999  CD1 LEU B  43      27.620  73.652  43.111  1.00 58.74           C
ATOM   4000  CD2 LEU B  43      28.450  75.989  43.251  1.00 60.59           C
ATOM   4001  N   ALA B  44      27.500  73.401  47.131  1.00 52.25           N
ATOM   4002  CA  ALA B  44      26.213  73.080  47.741  1.00 51.00           C
ATOM   4003  C   ALA B  44      25.789  74.151  48.753  1.00 52.05           C
ATOM   4004  O   ALA B  44      24.683  74.691  48.680  1.00 52.03           O
ATOM   4005  CB  ALA B  44      26.293  71.717  48.423  1.00 51.67           C
ATOM   4006  N   LYS B  45      26.662  74.449  49.706  1.00 45.62           N
ATOM   4007  CA  LYS B  45      26.331  75.382  50.789  1.00 43.96           C
ATOM   4008  C   LYS B  45      26.163  76.841  50.397  1.00 46.23           C
ATOM   4009  O   LYS B  45      25.297  77.520  50.931  1.00 45.90           O
ATOM   4010  CB  LYS B  45      27.421  75.331  51.855  1.00 45.36           C
ATOM   4011  CG  LYS B  45      27.516  73.985  52.563  1.00 45.35           C
ATOM   4012  CD  LYS B  45      28.528  74.020  53.697  1.00 49.80           C
ATOM   4013  CE  LYS B  45      29.962  74.155  53.210  1.00 64.90           C
ATOM   4014  NZ  LYS B  45      30.910  74.246  54.361  1.00 74.99           N
ATOM   4015  N   LYS B  46      27.010  77.343  49.510  1.00 41.11           N
ATOM   4016  CA  LYS B  46      26.985  78.764  49.150  1.00 39.51           C
ATOM   4017  C   LYS B  46      26.046  79.067  48.000  1.00 42.62           C
ATOM   4018  O   LYS B  46      25.605  80.204  47.864  1.00 42.81           O
ATOM   4019  CB  LYS B  46      28.378  79.272  48.765  1.00 40.77           C
ATOM   4020  CG  LYS B  46      29.433  79.112  49.852  1.00 45.74           C
ATOM   4021  CD  LYS B  46      30.746  79.742  49.414  1.00 49.93           C
ATOM   4022  CE  LYS B  46      31.842  79.488  50.430  1.00 53.89           C
ATOM   4023  NZ  LYS B  46      33.157  80.062  49.994  1.00 58.09           N
ATOM   4024  N   LYS B  47      25.757  78.082  47.158  1.00 37.76           N
ATOM   4025  CA  LYS B  47      24.892  78.311  45.995  1.00 36.59           C
ATOM   4026  C   LYS B  47      23.625  77.476  46.009  1.00 39.78           C
ATOM   4027  O   LYS B  47      22.551  78.053  45.976  1.00 39.55           O
ATOM   4028  CB  LYS B  47      25.665  78.071  44.694  1.00 38.08           C
ATOM   4029  CG  LYS B  47      25.041  78.687  43.434  1.00 44.72           C
ATOM   4030  CD  LYS B  47      25.402  80.158  43.207  1.00 55.66           C
ATOM   4031  CE  LYS B  47      26.842  80.323  42.704  1.00 73.73           C
ATOM   4032  NZ  LYS B  47      27.169  81.756  42.432  1.00 86.47           N
ATOM   4033  N   ILE B  48      23.706  76.154  46.043  1.00 35.95           N
ATOM   4034  CA  ILE B  48      22.497  75.349  45.819  1.00 35.22           C
ATOM   4035  C   ILE B  48      21.478  75.497  46.951  1.00 37.97           C
ATOM   4036  O   ILE B  48      20.317  75.794  46.681  1.00 36.62           O
ATOM   4037  CB  ILE B  48      22.803  73.842  45.564  1.00 37.85           C
ATOM   4038  CG1 ILE B  48      23.798  73.690  44.397  1.00 37.30           C
ATOM   4039  CG2 ILE B  48      21.502  73.074  45.221  1.00 38.63           C
ATOM   4040  CD1 ILE B  48      24.235  72.253  44.104  1.00 37.29           C
ATOM   4041  N   TYR B  49      21.880  75.356  48.208  1.00 35.18           N
ATOM   4042  CA  TYR B  49      20.920  75.528  49.308  1.00 35.46           C
ATOM   4043  C   TYR B  49      20.277  76.928  49.345  1.00 38.75           C
ATOM   4044  O   TYR B  49      19.045  77.008  49.390  1.00 36.70           O
ATOM   4045  CB  TYR B  49      21.533  75.179  50.673  1.00 36.65           C
ATOM   4046  CG  TYR B  49      21.552  73.698  51.002  1.00 38.77           C
ATOM   4047  CD1 TYR B  49      20.373  73.046  51.422  1.00 40.11           C
ATOM   4048  CD2 TYR B  49      22.748  72.948  50.945  1.00 40.35           C
ATOM   4049  CE1 TYR B  49      20.385  71.672  51.788  1.00 40.99           C
ATOM   4050  CE2 TYR B  49      22.765  71.569  51.312  1.00 40.63           C
ATOM   4051  CZ  TYR B  49      21.581  70.949  51.734  1.00 48.68           C
ATOM   4052  OH  TYR B  49      21.579  69.623  52.089  1.00 50.68           O
ATOM   4053  N   PRO B  50      21.056  78.032  49.264  1.00 36.92           N
ATOM   4054  CA  PRO B  50      20.339  79.301  49.069  1.00 36.30           C
ATOM   4055  C   PRO B  50      19.459  79.405  47.824  1.00 39.64           C
ATOM   4056  O   PRO B  50      18.389  79.989  47.888  1.00 40.19           O
ATOM   4057  CB  PRO B  50      21.473  80.323  48.944  1.00 37.86           C
ATOM   4058  CG  PRO B  50      22.582  79.738  49.685  1.00 42.20           C
ATOM   4059  CD  PRO B  50      22.507  78.279  49.381  1.00 37.81           C
ATOM   4060  N   THR B  51      19.873  78.876  46.683  1.00 34.66           N
ATOM   4061  CA  THR B  51      19.076  79.024  45.464  1.00 34.20           C
ATOM   4062  C   THR B  51      17.746  78.283  45.567  1.00 38.90           C
ATOM   4063  O   THR B  51      16.702  78.836  45.216  1.00 38.80           O
ATOM   4064  CB  THR B  51      19.849  78.523  44.226  1.00 36.10           C
ATOM   4065  OG1 THR B  51      21.086  79.232  44.123  1.00 33.40           O
ATOM   4066  CG2 THR B  51      19.126  78.798  42.950  1.00 33.20           C
ATOM   4067  N   ILE B  52      17.754  77.059  46.085  1.00 35.60           N
ATOM   4068  CA  ILE B  52      16.501  76.322  46.237  1.00 35.70           C
ATOM   4069  C   ILE B  52      15.662  77.078  47.269  1.00 41.43           C
ATOM   4070  O   ILE B  52      14.459  77.228  47.081  1.00 41.23           O
ATOM   4071  CB  ILE B  52      16.680  74.819  46.638  1.00 38.50           C
ATOM   4072  CG1 ILE B  52      17.523  74.073  45.583  1.00 38.88           C
ATOM   4073  CG2 ILE B  52      15.295  74.110  46.709  1.00 38.92           C
ATOM   4074  CD1 ILE B  52      17.909  72.625  45.932  1.00 45.84           C
ATOM   4075  N   TRP B  53      16.272  77.626  48.314  1.00 38.84           N
ATOM   4076  CA  TRP B  53      15.504  78.431  49.263  1.00 39.32           C
ATOM   4077  C   TRP B  53      14.860  79.657  48.642  1.00 44.24           C
ATOM   4078  O   TRP B  53      13.714  79.943  48.930  1.00 44.70           O
ATOM   4079  CB  TRP B  53      16.334  78.907  50.449  1.00 38.41           C
ATOM   4080  CG  TRP B  53      15.460  79.658  51.415  1.00 39.85           C
ATOM   4081  CD1 TRP B  53      14.388  79.168  52.083  1.00 42.91           C
ATOM   4082  CD2 TRP B  53      15.467  81.071  51.697  1.00 39.82           C
ATOM   4083  NE1 TRP B  53      13.740  80.135  52.794  1.00 42.28           N
ATOM   4084  CE2 TRP B  53      14.374  81.327  52.578  1.00 43.68           C
ATOM   4085  CE3 TRP B  53      16.285  82.147  51.301  1.00 41.22           C
ATOM   4086  CZ2 TRP B  53      14.104  82.610  53.089  1.00 43.11           C
ATOM   4087  CZ3 TRP B  53      16.020  83.441  51.817  1.00 42.91           C
ATOM   4088  CH2 TRP B  53      14.927  83.654  52.706  1.00 43.57           C
ATOM   4089  N   TRP B  54      15.539  80.384  47.773  1.00 39.59           N
ATOM   4090  CA  TRP B  54      14.893  81.535  47.155  1.00 38.60           C
ATOM   4091  C   TRP B  54      13.723  81.128  46.272  1.00 43.01           C
ATOM   4092  O   TRP B  54      12.689  81.790  46.283  1.00 42.87           O
ATOM   4093  CB  TRP B  54      15.902  82.366  46.375  1.00 36.93           C
ATOM   4094  CG  TRP B  54      16.707  83.226  47.299  1.00 37.83           C
ATOM   4095  CD1 TRP B  54      17.936  82.973  47.821  1.00 40.69           C
ATOM   4096  CD2 TRP B  54      16.282  84.458  47.907  1.00 37.58           C
ATOM   4097  NE1 TRP B  54      18.307  83.937  48.713  1.00 39.93           N
ATOM   4098  CE2 TRP B  54      17.326  84.881  48.776  1.00 41.38           C
ATOM   4099  CE3 TRP B  54      15.113  85.238  47.825  1.00 38.70           C
ATOM   4100  CZ2 TRP B  54      17.231  86.053  49.551  1.00 40.55           C
ATOM   4101  CZ3 TRP B  54      15.026  86.429  48.586  1.00 39.91           C
ATOM   4102  CH2 TRP B  54      16.087  86.819  49.442  1.00 40.55           C
ATOM   4103  N   LEU B  55      13.835  80.016  45.562  1.00 39.84           N
ATOM   4104  CA  LEU B  55      12.713  79.525  44.758  1.00 39.98           C
ATOM   4105  C   LEU B  55      11.559  79.061  45.652  1.00 44.54           C
ATOM   4106  O   LEU B  55      10.389  79.300  45.357  1.00 43.76           O
ATOM   4107  CB  LEU B  55      13.184  78.369  43.873  1.00 40.16           C
ATOM   4108  CG  LEU B  55      14.179  78.677  42.746  1.00 44.93           C
ATOM   4109  CD1 LEU B  55      14.748  77.387  42.186  1.00 45.10           C
ATOM   4110  CD2 LEU B  55      13.510  79.457  41.628  1.00 47.60           C
ATOM   4111  N   PHE B  56      11.895  78.436  46.771  1.00 42.01           N
ATOM   4112  CA  PHE B  56      10.921  78.015  47.778  1.00 42.37           C
ATOM   4113  C   PHE B  56      10.215  79.223  48.390  1.00 48.05           C
ATOM   4114  O   PHE B  56       8.991  79.257  48.488  1.00 48.75           O
ATOM   4115  CB  PHE B  56      11.657  77.233  48.876  1.00 43.89           C
ATOM   4116  CG  PHE B  56      10.776  76.775  50.000  1.00 45.40           C
ATOM   4117  CD1 PHE B  56      10.101  75.548  49.920  1.00 47.78           C
ATOM   4118  CD2 PHE B  56      10.640  77.562  51.161  1.00 48.04           C
ATOM   4119  CE1 PHE B  56       9.280  75.107  50.983  1.00 48.27           C
ATOM   4120  CE2 PHE B  56       9.821  77.133  52.233  1.00 50.38           C
ATOM   4121  CZ  PHE B  56       9.144  75.899  52.145  1.00 47.83           C
ATOM   4122  N   ARG B  57      10.987  80.232  48.770  1.00 43.82           N
ATOM   4123  CA  ARG B  57      10.470  81.444  49.403  1.00 43.16           C
ATOM   4124  C   ARG B  57       9.540  82.172  48.454  1.00 47.81           C
ATOM   4125  O   ARG B  57       8.489  82.651  48.860  1.00 47.90           O
ATOM   4126  CB  ARG B  57      11.635  82.371  49.769  1.00 40.91           C
ATOM   4127  CG  ARG B  57      11.263  83.520  50.688  1.00 46.76           C
ATOM   4128  CD  ARG B  57      12.296  84.629  50.628  1.00 46.06           C
ATOM   4129  NE  ARG B  57      12.057  85.561  49.514  1.00 48.39           N
ATOM   4130  CZ  ARG B  57      11.279  86.635  49.539  1.00 55.52           C
ATOM   4131  NH1 ARG B  57      10.484  86.940  50.529  1.00 37.00           N
ATOM   4132  NH2 ARG B  57      11.305  87.457  48.531  1.00 36.26           N
ATOM   4133  N   ASP B  58       9.916  82.229  47.186  1.00 43.41           N
ATOM   4134  CA  ASP B  58       9.128  82.918  46.163  1.00 42.42           C
ATOM   4135  C   ASP B  58       7.921  82.096  45.714  1.00 46.40           C
ATOM   4136  O   ASP B  58       7.087  82.572  44.942  1.00 47.49           O
ATOM   4137  CB  ASP B  58      10.012  83.262  44.958  1.00 43.44           C
ATOM   4138  CG  ASP B  58      11.030  84.351  45.267  1.00 44.80           C
ATOM   4139  OD1 ASP B  58      10.782  85.193  46.167  1.00 43.29           O
ATOM   4140  OD2 ASP B  58      12.085  84.410  44.595  1.00 47.58           O
ATOM   4141  N   GLY B  59       7.791  80.882  46.232  1.00 41.13           N
ATOM   4142  CA  GLY B  59       6.615  80.067  45.974  1.00 40.32           C
ATOM   4143  C   GLY B  59       6.627  79.419  44.607  1.00 42.81           C
ATOM   4144  O   GLY B  59       5.580  79.085  44.060  1.00 42.41           O
ATOM   4145  N   LEU B  60       7.805  79.276  44.019  1.00 39.09           N
ATOM   4146  CA  LEU B  60       7.941  78.796  42.644  1.00 38.55           C
ATOM   4147  C   LEU B  60       8.084  77.277  42.549  1.00 42.19           C
ATOM   4148  O   LEU B  60       7.988  76.702  41.471  1.00 42.48           O
ATOM   4149  CB  LEU B  60       9.150  79.486  41.994  1.00 38.35           C
ATOM   4150  CG  LEU B  60       9.069  81.018  41.859  1.00 41.84           C
ATOM   4151  CD1 LEU B  60      10.413  81.598  41.445  1.00 41.06           C
ATOM   4152  CD2 LEU B  60       8.010  81.450  40.845  1.00 42.54           C
ATOM   4153  N   LEU B  61       8.299  76.618  43.677  1.00 38.33           N
ATOM   4154  CA  LEU B  61       8.501  75.164  43.713  1.00 38.23           C
ATOM   4155  C   LEU B  61       7.222  74.416  44.104  1.00 44.74           C
ATOM   4156  O   LEU B  61       6.299  75.043  44.643  1.00 45.16           O
ATOM   4157  CB  LEU B  61       9.600  74.848  44.735  1.00 37.50           C
ATOM   4158  CG  LEU B  61      10.998  75.405  44.464  1.00 40.07           C
ATOM   4159  CD1 LEU B  61      11.927  74.936  45.568  1.00 38.55           C
ATOM   4160  CD2 LEU B  61      11.563  74.980  43.103  1.00 42.13           C
ATOM   4161  N   PRO B  62       7.159  73.084  43.897  1.00 41.95           N
ATOM   4162  CA  PRO B  62       6.045  72.331  44.491  1.00 41.55           C
ATOM   4163  C   PRO B  62       5.976  72.477  46.005  1.00 45.93           C
ATOM   4164  O   PRO B  62       6.990  72.705  46.672  1.00 45.60           O
ATOM   4165  CB  PRO B  62       6.382  70.879  44.141  1.00 42.97           C
ATOM   4166  CG  PRO B  62       7.188  70.982  42.958  1.00 46.68           C
ATOM   4167  CD  PRO B  62       8.070  72.159  43.196  1.00 41.99           C
ATOM   4168  N   GLU B  63       4.790  72.337  46.573  1.00 42.86           N
ATOM   4169  CA  GLU B  63       4.620  72.531  48.008  1.00 43.08           C
ATOM   4170  C   GLU B  63       5.304  71.412  48.799  1.00 46.58           C
ATOM   4171  O   GLU B  63       5.890  71.642  49.864  1.00 47.12           O
ATOM   4172  CB  GLU B  63       3.129  72.616  48.323  1.00 44.85           C
ATOM   4173  CG  GLU B  63       2.856  73.269  49.653  1.00 58.50           C
ATOM   4174  CD  GLU B  63       1.380  73.415  49.958  1.00 83.08           C
ATOM   4175  OE1 GLU B  63       0.539  73.511  49.032  1.00 81.98           O
ATOM   4176  OE2 GLU B  63       1.048  73.468  51.163  1.00 75.84           O
ATOM   4177  N   ASN B  64       5.323  70.225  48.204  1.00 41.65           N
ATOM   4178  CA  ASN B  64       5.994  69.046  48.758  1.00 40.48           C
ATOM   4179  C   ASN B  64       7.405  68.930  48.177  1.00 41.18           C
ATOM   4180  O   ASN B  64       7.846  67.869  47.727  1.00 40.95           O
ATOM   4181  CB  ASN B  64       5.208  67.763  48.464  1.00 41.31           C
ATOM   4182  CG  ASN B  64       3.880  67.707  49.160  1.00 52.22           C
ATOM   4183  OD1 ASN B  64       3.689  68.265  50.236  1.00 50.19           O
ATOM   4184  ND2 ASN B  64       2.959  66.992  48.578  1.00 37.46           N
ATOM   4185  N   THR B  65       8.111  70.048  48.183  1.00 35.82           N
ATOM   4186  CA  THR B  65       9.561  70.048  48.010  1.00 34.65           C
ATOM   4187  C   THR B  65      10.128  69.329  49.231  1.00 36.22           C
ATOM   4188  O   THR B  65       9.686  69.578  50.349  1.00 34.27           O
ATOM   4189  CB  THR B  65      10.094  71.506  47.967  1.00 38.00           C
ATOM   4190  OG1 THR B  65       9.651  72.126  46.757  1.00 35.47           O
ATOM   4191  CG2 THR B  65      11.612  71.606  47.981  1.00 34.03           C
ATOM   4192  N   PHE B  66      11.107  68.460  49.040  1.00 33.13           N
ATOM   4193  CA  PHE B  66      11.934  67.957  50.138  1.00 33.34           C
ATOM   4194  C   PHE B  66      13.358  68.093  49.634  1.00 36.97           C
ATOM   4195  O   PHE B  66      13.554  67.988  48.425  1.00 36.95           O
ATOM   4196  CB  PHE B  66      11.661  66.481  50.420  1.00 35.40           C
ATOM   4197  CG  PHE B  66      10.346  66.213  51.097  1.00 37.23           C
ATOM   4198  CD1 PHE B  66      10.231  66.356  52.491  1.00 38.98           C
ATOM   4199  CD2 PHE B  66       9.235  65.763  50.364  1.00 40.19           C
ATOM   4200  CE1 PHE B  66       9.036  66.003  53.161  1.00 41.53           C
ATOM   4201  CE2 PHE B  66       8.024  65.409  51.023  1.00 41.07           C
ATOM   4202  CZ  PHE B  66       7.931  65.525  52.427  1.00 39.78           C
ATOM   4203  N   ILE B  67      14.339  68.271  50.510  1.00 32.93           N
ATOM   4204  CA  ILE B  67      15.746  68.230  50.089  1.00 33.19           C
ATOM   4205  C   ILE B  67      16.505  67.230  50.946  1.00 35.82           C
ATOM   4206  O   ILE B  67      16.641  67.430  52.153  1.00 35.98           O
ATOM   4207  CB  ILE B  67      16.501  69.587  50.183  1.00 36.65           C
ATOM   4208  CG1 ILE B  67      15.721  70.706  49.471  1.00 37.21           C
ATOM   4209  CG2 ILE B  67      17.929  69.448  49.579  1.00 35.64           C
ATOM   4210  CD1 ILE B  67      16.334  72.085  49.619  1.00 47.30           C
ATOM   4211  N   VAL B  68      17.045  66.186  50.339  1.00 30.98           N
ATOM   4212  CA  VAL B  68      17.867  65.224  51.072  1.00 30.85           C
ATOM   4213  C   VAL B  68      19.322  65.537  50.740  1.00 34.76           C
ATOM   4214  O   VAL B  68      19.716  65.547  49.577  1.00 34.53           O
ATOM   4215  CB  VAL B  68      17.520  63.755  50.710  1.00 35.12           C
ATOM   4216  CG1 VAL B  68      18.309  62.778  51.594  1.00 35.16           C
ATOM   4217  CG2 VAL B  68      16.017  63.496  50.887  1.00 34.83           C
ATOM   4218  N   GLY B  69      20.129  65.835  51.742  1.00 31.95           N
ATOM   4219  CA  GLY B  69      21.542  66.065  51.503  1.00 32.44           C
ATOM   4220  C   GLY B  69      22.262  64.741  51.648  1.00 38.06           C
ATOM   4221  O   GLY B  69      21.819  63.892  52.423  1.00 36.52           O
ATOM   4222  N   TYR B  70      23.359  64.558  50.934  1.00 36.90           N
ATOM   4223  CA  TYR B  70      24.159  63.345  51.048  1.00 36.95           C
ATOM   4224  C   TYR B  70      25.626  63.702  50.871  1.00 40.21           C
ATOM   4225  O   TYR B  70      25.987  64.356  49.890  1.00 39.14           O
ATOM   4226  CB  TYR B  70      23.721  62.365  49.960  1.00 38.55           C
ATOM   4227  CG  TYR B  70      24.366  60.994  49.999  1.00 41.03           C
ATOM   4228  CD1 TYR B  70      25.606  60.745  49.371  1.00 41.50           C
ATOM   4229  CD2 TYR B  70      23.687  59.910  50.588  1.00 43.20           C
ATOM   4230  CE1 TYR B  70      26.090  59.413  49.224  1.00 42.09           C
ATOM   4231  CE2 TYR B  70      24.159  58.585  50.435  1.00 42.73           C
ATOM   4232  CZ  TYR B  70      25.328  58.350  49.716  1.00 46.38           C
ATOM   4233  OH  TYR B  70      25.683  57.050  49.506  1.00 46.17           O
ATOM   4234  N   ALA B  71      26.466  63.307  51.813  1.00 38.44           N
ATOM   4235  CA  ALA B  71      27.914  63.449  51.706  1.00 39.32           C
ATOM   4236  C   ALA B  71      28.472  62.478  52.739  1.00 45.85           C
ATOM   4237  O   ALA B  71      27.699  61.911  53.514  1.00 46.54           O
ATOM   4238  CB  ALA B  71      28.373  64.894  51.984  1.00 39.96           C
ATOM   4239  N   ARG B  72      29.782  62.285  52.770  1.00 42.30           N
ATOM   4240  CA  ARG B  72      30.376  61.308  53.685  1.00 41.62           C
ATOM   4241  C   ARG B  72      30.469  61.795  55.121  1.00 46.53           C
ATOM   4242  O   ARG B  72      30.522  60.973  56.035  1.00 45.72           O
ATOM   4243  CB  ARG B  72      31.769  60.939  53.189  1.00 38.49           C
ATOM   4244  CG  ARG B  72      31.748  60.295  51.816  1.00 44.38           C
ATOM   4245  CD  ARG B  72      33.136  60.080  51.275  1.00 45.75           C
ATOM   4246  NE  ARG B  72      33.829  61.354  51.042  1.00 47.60           N
ATOM   4247  CZ  ARG B  72      35.084  61.497  50.653  1.00 55.16           C
ATOM   4248  NH1 ARG B  72      35.847  60.493  50.316  1.00 40.89           N
ATOM   4249  NH2 ARG B  72      35.602  62.687  50.624  1.00 41.93           N
ATOM   4250  N   SER B  73      30.501  63.103  55.332  1.00 44.04           N
ATOM   4251  CA  SER B  73      30.478  63.643  56.694  1.00 44.10           C
ATOM   4252  C   SER B  73      29.139  63.329  57.350  1.00 47.38           C
ATOM   4253  O   SER B  73      28.118  63.254  56.678  1.00 47.10           O
ATOM   4254  CB  SER B  73      30.698  65.156  56.679  1.00 49.16           C
ATOM   4255  OG  SER B  73      31.989  65.459  56.175  1.00 61.89           O
ATOM   4256  N   ARG B  74      29.118  63.162  58.664  1.00 43.62           N
ATOM   4257  CA  ARG B  74      27.870  62.886  59.381  1.00 42.82           C
ATOM   4258  C   ARG B  74      27.287  64.204  59.869  1.00 43.80           C
ATOM   4259  O   ARG B  74      27.810  64.803  60.812  1.00 42.83           O
ATOM   4260  CB  ARG B  74      28.151  61.925  60.538  1.00 43.51           C
ATOM   4261  CG  ARG B  74      26.914  61.434  61.274  1.00 57.54           C
ATOM   4262  CD  ARG B  74      27.349  60.523  62.404  1.00 72.16           C
ATOM   4263  NE  ARG B  74      26.228  60.059  63.229  1.00 86.25           N
ATOM   4264  CZ  ARG B  74      26.327  59.387  64.367  1.00107.02           C
ATOM   4265  NH1 ARG B  74      27.450  58.977  64.894  1.00 93.31           N
ATOM   4266  NH2 ARG B  74      25.239  59.132  65.023  1.00100.16           N
ATOM   4267  N   LEU B  75      26.242  64.683  59.210  1.00 38.64           N
ATOM   4268  CA  LEU B  75      25.666  65.997  59.500  1.00 37.28           C
ATOM   4269  C   LEU B  75      24.213  65.872  59.937  1.00 41.13           C
ATOM   4270  O   LEU B  75      23.466  65.069  59.389  1.00 41.76           O
ATOM   4271  CB  LEU B  75      25.736  66.886  58.251  1.00 36.91           C
ATOM   4272  CG  LEU B  75      27.114  67.130  57.613  1.00 40.89           C
ATOM   4273  CD1 LEU B  75      26.956  67.972  56.351  1.00 40.08           C
ATOM   4274  CD2 LEU B  75      28.096  67.820  58.560  1.00 43.17           C
ATOM   4275  N   THR B  76      23.808  66.668  60.911  1.00 36.84           N
ATOM   4276  CA  THR B  76      22.406  66.772  61.299  1.00 35.61           C
ATOM   4277  C   THR B  76      21.797  67.887  60.462  1.00 39.16           C
ATOM   4278  O   THR B  76      22.520  68.691  59.869  1.00 39.60           O
ATOM   4279  CB  THR B  76      22.252  67.182  62.781  1.00 36.92           C
ATOM   4280  OG1 THR B  76      22.915  68.429  62.997  1.00 36.11           O
ATOM   4281  CG2 THR B  76      22.871  66.171  63.719  1.00 35.29           C
ATOM   4282  N   VAL B  77      20.481  68.035  60.470  1.00 34.89           N
ATOM   4283  CA  VAL B  77      19.867  69.176  59.789  1.00 34.11           C
ATOM   4284  C   VAL B  77      20.235  70.495  60.462  1.00 39.99           C
ATOM   4285  O   VAL B  77      20.180  71.556  59.831  1.00 39.65           O
ATOM   4286  CB  VAL B  77      18.327  69.031  59.687  1.00 36.31           C
ATOM   4287  CG1 VAL B  77      17.989  67.797  58.874  1.00 35.78           C
ATOM   4288  CG2 VAL B  77      17.647  68.958  61.060  1.00 35.66           C
ATOM   4289  N   ALA B  78      20.650  70.443  61.721  1.00 37.73           N
ATOM   4290  CA  ALA B  78      21.118  71.633  62.415  1.00 37.63           C
ATOM   4291  C   ALA B  78      22.495  72.033  61.873  1.00 42.60           C
ATOM   4292  O   ALA B  78      22.753  73.212  61.649  1.00 42.31           O
ATOM   4293  CB  ALA B  78      21.173  71.369  63.923  1.00 38.23           C
ATOM   4294  N   ASP B  79      23.355  71.054  61.628  1.00 39.95           N
ATOM   4295  CA  ASP B  79      24.709  71.306  61.116  1.00 40.24           C
ATOM   4296  C   ASP B  79      24.651  71.938  59.734  1.00 43.59           C
ATOM   4297  O   ASP B  79      25.379  72.885  59.416  1.00 43.37           O
ATOM   4298  CB  ASP B  79      25.495  70.000  60.948  1.00 42.01           C
ATOM   4299  CG  ASP B  79      25.859  69.343  62.255  1.00 49.60           C
ATOM   4300  OD1 ASP B  79      26.159  70.030  63.254  1.00 57.04           O
ATOM   4301  OD2 ASP B  79      25.871  68.098  62.299  1.00 48.27           O
ATOM   4302  N   ILE B  80      23.779  71.398  58.895  1.00 38.16           N
ATOM   4303  CA  ILE B  80      23.661  71.877  57.518  1.00 37.16           C
ATOM   4304  C   ILE B  80      23.134  73.299  57.559  1.00 40.12           C
ATOM   4305  O   ILE B  80      23.633  74.177  56.859  1.00 39.95           O
ATOM   4306  CB  ILE B  80      22.702  71.005  56.668  1.00 39.88           C
ATOM   4307  CG1 ILE B  80      23.214  69.560  56.628  1.00 39.94           C
ATOM   4308  CG2 ILE B  80      22.574  71.546  55.215  1.00 40.02           C
ATOM   4309  CD1 ILE B  80      22.186  68.563  56.186  1.00 44.74           C
ATOM   4310  N   ARG B  81      22.153  73.554  58.411  1.00 35.11           N
ATOM   4311  CA  ARG B  81      21.612  74.903  58.518  1.00 34.47           C
ATOM   4312  C   ARG B  81      22.686  75.881  58.989  1.00 41.06           C
ATOM   4313  O   ARG B  81      22.830  76.945  58.403  1.00 41.37           O
ATOM   4314  CB  ARG B  81      20.402  74.894  59.453  1.00 30.45           C
ATOM   4315  CG  ARG B  81      19.820  76.259  59.683  1.00 33.55           C
ATOM   4316  CD  ARG B  81      18.583  76.223  60.546  1.00 37.24           C
ATOM   4317  NE  ARG B  81      18.241  77.596  60.926  1.00 47.90           N
ATOM   4318  CZ  ARG B  81      17.125  78.004  61.504  1.00 65.39           C
ATOM   4319  NH1 ARG B  81      16.067  77.257  61.643  1.00 52.95           N
ATOM   4320  NH2 ARG B  81      17.063  79.228  61.933  1.00 52.17           N
ATOM   4321  N   LYS B  82      23.483  75.519  59.986  1.00 39.17           N
ATOM   4322  CA  LYS B  82      24.506  76.430  60.517  1.00 39.37           C
ATOM   4323  C   LYS B  82      25.560  76.829  59.495  1.00 42.85           C
ATOM   4324  O   LYS B  82      25.926  77.997  59.431  1.00 43.17           O
ATOM   4325  CB  LYS B  82      25.198  75.800  61.728  1.00 41.79           C
ATOM   4326  CG  LYS B  82      24.319  75.778  62.967  1.00 56.97           C
ATOM   4327  CD  LYS B  82      24.844  74.830  64.026  1.00 70.16           C
ATOM   4328  CE  LYS B  82      23.868  74.744  65.193  1.00 86.68           C
ATOM   4329  NZ  LYS B  82      24.328  73.768  66.231  1.00 97.02           N
ATOM   4330  N   GLN B  83      26.035  75.896  58.686  1.00 38.43           N
ATOM   4331  CA  GLN B  83      27.067  76.236  57.704  1.00 38.59           C
ATOM   4332  C   GLN B  83      26.530  76.792  56.380  1.00 42.87           C
ATOM   4333  O   GLN B  83      27.326  77.257  55.558  1.00 42.72           O
ATOM   4334  CB  GLN B  83      27.976  75.034  57.434  1.00 39.97           C
ATOM   4335  CG  GLN B  83      28.849  74.629  58.609  1.00 55.58           C
ATOM   4336  CD  GLN B  83      29.851  73.547  58.245  1.00 70.26           C
ATOM   4337  OE1 GLN B  83      30.084  73.242  57.075  1.00 65.14           O
ATOM   4338  NE2 GLN B  83      30.447  72.949  59.236  1.00 59.54           N
ATOM   4339  N   SER B  84      25.220  76.778  56.160  1.00 39.57           N
ATOM   4340  CA  SER B  84      24.656  77.312  54.913  1.00 38.93           C
ATOM   4341  C   SER B  84      23.847  78.599  55.082  1.00 43.30           C
ATOM   4342  O   SER B  84      23.913  79.462  54.211  1.00 43.22           O
ATOM   4343  CB  SER B  84      23.821  76.250  54.197  1.00 41.48           C
ATOM   4344  OG  SER B  84      22.691  75.877  54.968  1.00 49.32           O
ATOM   4345  N   GLU B  85      23.175  78.804  56.213  1.00 40.65           N
ATOM   4346  CA  GLU B  85      22.429  80.050  56.458  1.00 41.24           C
ATOM   4347  C   GLU B  85      23.166  81.375  56.229  1.00 48.66           C
ATOM   4348  O   GLU B  85      22.543  82.304  55.697  1.00 48.93           O
ATOM   4349  CB  GLU B  85      21.879  80.115  57.885  1.00 42.82           C
ATOM   4350  CG  GLU B  85      20.398  79.820  58.015  1.00 55.96           C
ATOM   4351  CD  GLU B  85      19.885  80.153  59.410  1.00 78.28           C
ATOM   4352  OE1 GLU B  85      19.057  81.085  59.549  1.00 77.55           O
ATOM   4353  OE2 GLU B  85      20.317  79.514  60.399  1.00 73.59           O
ATOM   4354  N   PRO B  86      24.473  81.493  56.564  1.00 47.04           N
ATOM   4355  CA  PRO B  86      25.102  82.777  56.222  1.00 47.05           C
ATOM   4356  C   PRO B  86      25.100  83.168  54.749  1.00 53.95           C
ATOM   4357  O   PRO B  86      25.321  84.333  54.433  1.00 53.70           O
ATOM   4358  CB  PRO B  86      26.554  82.575  56.662  1.00 48.24           C
ATOM   4359  CG  PRO B  86      26.483  81.571  57.718  1.00 52.09           C
ATOM   4360  CD  PRO B  86      25.465  80.611  57.216  1.00 47.38           C
ATOM   4361  N   PHE B  87      24.850  82.239  53.839  1.00 53.16           N
ATOM   4362  CA  PHE B  87      24.857  82.540  52.410  1.00 54.16           C
ATOM   4363  C   PHE B  87      23.454  82.763  51.849  1.00 58.97           C
ATOM   4364  O   PHE B  87      23.297  83.122  50.683  1.00 58.16           O
ATOM   4365  CB  PHE B  87      25.587  81.416  51.677  1.00 56.29           C
ATOM   4366  CG  PHE B  87      26.976  81.182  52.205  1.00 58.37           C
ATOM   4367  CD1 PHE B  87      28.026  82.052  51.851  1.00 61.08           C
ATOM   4368  CD2 PHE B  87      27.235  80.128  53.102  1.00 62.27           C
ATOM   4369  CE1 PHE B  87      29.320  81.894  52.409  1.00 64.21           C
ATOM   4370  CE2 PHE B  87      28.518  79.968  53.681  1.00 63.23           C
ATOM   4371  CZ  PHE B  87      29.562  80.856  53.339  1.00 62.24           C
ATOM   4372  N   PHE B  88      22.432  82.586  52.674  1.00 56.86           N
ATOM   4373  CA  PHE B  88      21.043  82.691  52.212  1.00 57.73           C
ATOM   4374  C   PHE B  88      20.585  84.125  51.955  1.00 62.29           C
ATOM   4375  O   PHE B  88      19.622  84.305  51.224  1.00 62.31           O
ATOM   4376  CB  PHE B  88      20.066  82.054  53.211  1.00 59.79           C
ATOM   4377  CG  PHE B  88      19.936  80.552  53.096  1.00 61.21           C
ATOM   4378  CD1 PHE B  88      21.054  79.709  53.006  1.00 63.69           C
ATOM   4379  CD2 PHE B  88      18.662  79.967  53.103  1.00 63.37           C
ATOM   4380  CE1 PHE B  88      20.909  78.307  52.945  1.00 66.51           C
ATOM   4381  CE2 PHE B  88      18.502  78.563  53.089  1.00 64.34           C
ATOM   4382  CZ  PHE B  88      19.633  77.732  53.002  1.00 64.28           C
ATOM   4383  N   LYS B  89      21.247  85.119  52.545  1.00 58.76           N
ATOM   4384  CA  LYS B  89      20.886  86.548  52.426  1.00 58.57           C
ATOM   4385  C   LYS B  89      19.470  86.826  52.927  1.00 63.53           C
ATOM   4386  O   LYS B  89      18.796  87.729  52.437  1.00 62.95           O
ATOM   4387  CB  LYS B  89      21.011  87.067  50.982  1.00 60.07           C
ATOM   4388  CG  LYS B  89      22.379  86.888  50.343  1.00 65.08           C
ATOM   4389  CD  LYS B  89      22.337  87.035  48.828  1.00 70.56           C
ATOM   4390  CE  LYS B  89      21.723  85.793  48.182  1.00 75.41           C
ATOM   4391  NZ  LYS B  89      21.732  85.852  46.692  1.00 79.32           N
ATOM   4392  N   ALA B  90      18.992  86.036  53.875  1.00 60.65           N
ATOM   4393  CA  ALA B  90      17.627  86.194  54.356  1.00 60.25           C
ATOM   4394  C   ALA B  90      17.541  87.397  55.297  1.00 63.84           C
ATOM   4395  O   ALA B  90      18.392  87.561  56.180  1.00 63.19           O
ATOM   4396  CB  ALA B  90      17.195  84.929  55.082  1.00 60.84           C
ATOM   4397  N   THR B  91      16.509  88.211  55.157  1.00 60.37           N
ATOM   4398  CA  THR B  91      16.222  89.247  56.147  1.00 60.08           C
ATOM   4399  C   THR B  91      15.563  88.536  57.332  1.00 64.57           C
ATOM   4400  O   THR B  91      15.040  87.424  57.175  1.00 64.29           O
ATOM   4401  CB  THR B  91      15.262  90.313  55.571  1.00 65.71           C
ATOM   4402  OG1 THR B  91      14.065  89.673  55.131  1.00 64.76           O
ATOM   4403  CG2 THR B  91      15.882  91.032  54.387  1.00 63.78           C
ATOM   4404  N   PRO B  92      15.538  89.155  58.528  1.00 61.16           N
ATOM   4405  CA  PRO B  92      14.905  88.430  59.638  1.00 59.98           C
ATOM   4406  C   PRO B  92      13.391  88.262  59.511  1.00 62.11           C
ATOM   4407  O   PRO B  92      12.789  87.457  60.224  1.00 61.79           O
ATOM   4408  CB  PRO B  92      15.257  89.299  60.848  1.00 61.59           C
ATOM   4409  CG  PRO B  92      15.335  90.661  60.293  1.00 66.27           C
ATOM   4410  CD  PRO B  92      16.058  90.457  58.990  1.00 61.71           C
ATOM   4411  N   GLU B  93      12.767  88.974  58.583  1.00 57.73           N
ATOM   4412  CA  GLU B  93      11.340  88.822  58.307  1.00 57.23           C
ATOM   4413  C   GLU B  93      11.048  87.465  57.677  1.00 60.14           C
ATOM   4414  O   GLU B  93       9.954  86.929  57.798  1.00 60.04           O
ATOM   4415  CB  GLU B  93      10.870  89.924  57.361  1.00 58.75           C
ATOM   4416  CG  GLU B  93      10.968  91.296  58.001  1.00 73.32           C
ATOM   4417  CD  GLU B  93      10.413  92.413  57.138  1.00107.58           C
ATOM   4418  OE1 GLU B  93      10.144  92.216  55.931  1.00107.62           O
ATOM   4419  OE2 GLU B  93      10.285  93.545  57.658  1.00109.07           O
ATOM   4420  N   GLU B  94      12.040  86.878  57.027  1.00 55.67           N
ATOM   4421  CA  GLU B  94      11.855  85.609  56.327  1.00 54.85           C
ATOM   4422  C   GLU B  94      12.160  84.402  57.214  1.00 58.70           C
ATOM   4423  O   GLU B  94      12.293  83.277  56.728  1.00 58.85           O
ATOM   4424  CB  GLU B  94      12.709  85.596  55.059  1.00 55.75           C
ATOM   4425  CG  GLU B  94      12.380  86.745  54.112  1.00 59.76           C
ATOM   4426  CD  GLU B  94      10.905  86.797  53.739  1.00 68.83           C
ATOM   4427  OE1 GLU B  94      10.373  85.796  53.216  1.00 55.66           O
ATOM   4428  OE2 GLU B  94      10.255  87.849  53.922  1.00 60.60           O
ATOM   4429  N   LYS B  95      12.255  84.622  58.522  1.00 54.93           N
ATOM   4430  CA  LYS B  95      12.566  83.540  59.462  1.00 54.70           C
ATOM   4431  C   LYS B  95      11.587  82.375  59.360  1.00 57.23           C
ATOM   4432  O   LYS B  95      12.033  81.239  59.289  1.00 57.68           O
ATOM   4433  CB  LYS B  95      12.619  84.043  60.913  1.00 57.54           C
ATOM   4434  CG  LYS B  95      13.067  82.971  61.906  1.00 73.64           C
ATOM   4435  CD  LYS B  95      13.029  83.412  63.350  1.00 81.22           C
ATOM   4436  CE  LYS B  95      13.464  82.255  64.245  1.00 93.56           C
ATOM   4437  NZ  LYS B  95      13.463  82.653  65.685  1.00103.57           N
ATOM   4438  N   LEU B  96      10.284  82.608  59.321  1.00 51.46           N
ATOM   4439  CA  LEU B  96       9.331  81.494  59.249  1.00 50.26           C
ATOM   4440  C   LEU B  96       9.462  80.726  57.940  1.00 51.57           C
ATOM   4441  O   LEU B  96       9.375  79.499  57.942  1.00 51.01           O
ATOM   4442  CB  LEU B  96       7.876  81.959  59.401  1.00 50.50           C
ATOM   4443  CG  LEU B  96       7.408  82.467  60.772  1.00 55.79           C
ATOM   4444  CD1 LEU B  96       5.997  83.027  60.642  1.00 56.06           C
ATOM   4445  CD2 LEU B  96       7.439  81.381  61.853  1.00 58.46           C
ATOM   4446  N   LYS B  97       9.717  81.409  56.833  1.00 47.02           N
ATOM   4447  CA  LYS B  97       9.924  80.705  55.563  1.00 46.60           C
ATOM   4448  C   LYS B  97      11.242  79.940  55.542  1.00 50.44           C
ATOM   4449  O   LYS B  97      11.336  78.892  54.912  1.00 50.83           O
ATOM   4450  CB  LYS B  97       9.833  81.663  54.374  1.00 48.57           C
ATOM   4451  CG  LYS B  97       8.416  82.187  54.172  1.00 62.21           C
ATOM   4452  CD  LYS B  97       8.259  82.873  52.825  1.00 72.32           C
ATOM   4453  CE  LYS B  97       6.843  83.393  52.608  1.00 78.13           C
ATOM   4454  NZ  LYS B  97       5.838  82.305  52.383  1.00 84.31           N
ATOM   4455  N   LEU B  98      12.250  80.406  56.263  1.00 45.05           N
ATOM   4456  CA  LEU B  98      13.457  79.603  56.471  1.00 44.67           C
ATOM   4457  C   LEU B  98      13.139  78.379  57.327  1.00 48.84           C
ATOM   4458  O   LEU B  98      13.597  77.290  57.022  1.00 49.30           O
ATOM   4459  CB  LEU B  98      14.543  80.406  57.190  1.00 45.00           C
ATOM   4460  CG  LEU B  98      15.374  81.472  56.471  1.00 50.34           C
ATOM   4461  CD1 LEU B  98      16.156  82.250  57.522  1.00 50.71           C
ATOM   4462  CD2 LEU B  98      16.345  80.863  55.478  1.00 52.96           C
ATOM   4463  N   GLU B  99      12.345  78.520  58.381  1.00 44.65           N
ATOM   4464  CA  GLU B  99      12.028  77.367  59.234  1.00 43.93           C
ATOM   4465  C   GLU B  99      11.263  76.320  58.423  1.00 47.41           C
ATOM   4466  O   GLU B  99      11.507  75.127  58.559  1.00 47.45           O
ATOM   4467  CB  GLU B  99      11.152  77.744  60.439  1.00 44.94           C
ATOM   4468  CG  GLU B  99      11.714  78.708  61.486  1.00 50.97           C
ATOM   4469  CD  GLU B  99      12.972  78.230  62.184  1.00 71.40           C
ATOM   4470  OE1 GLU B  99      13.067  77.054  62.596  1.00 62.55           O
ATOM   4471  OE2 GLU B  99      13.902  79.048  62.356  1.00 69.74           O
ATOM   4472  N   ASP B 100      10.357  76.760  57.560  1.00 43.20           N
ATOM   4473  CA  ASP B 100       9.574  75.846  56.721  1.00 42.81           C
ATOM   4474  C   ASP B 100      10.438  75.131  55.691  1.00 44.24           C
ATOM   4475  O   ASP B 100      10.199  73.973  55.343  1.00 43.82           O
ATOM   4476  CB  ASP B 100       8.489  76.616  55.964  1.00 45.32           C
ATOM   4477  CG  ASP B 100       7.336  77.034  56.848  1.00 65.86           C
ATOM   4478  OD1 ASP B 100       7.158  76.478  57.961  1.00 68.31           O
ATOM   4479  OD2 ASP B 100       6.558  77.914  56.429  1.00 74.22           O
ATOM   4480  N   PHE B 101      11.456  75.824  55.212  1.00 38.30           N
ATOM   4481  CA  PHE B 101      12.412  75.241  54.280  1.00 36.64           C
ATOM   4482  C   PHE B 101      13.262  74.194  54.985  1.00 38.41           C
ATOM   4483  O   PHE B 101      13.411  73.077  54.497  1.00 36.98           O
ATOM   4484  CB  PHE B 101      13.295  76.361  53.741  1.00 37.98           C
ATOM   4485  CG  PHE B 101      14.382  75.902  52.820  1.00 38.87           C
ATOM   4486  CD1 PHE B 101      14.095  75.574  51.487  1.00 41.16           C
ATOM   4487  CD2 PHE B 101      15.716  75.858  53.267  1.00 40.02           C
ATOM   4488  CE1 PHE B 101      15.132  75.241  50.590  1.00 41.44           C
ATOM   4489  CE2 PHE B 101      16.765  75.518  52.380  1.00 41.81           C
ATOM   4490  CZ  PHE B 101      16.474  75.224  51.034  1.00 39.65           C
ATOM   4491  N   PHE B 102      13.797  74.527  56.149  1.00 34.23           N
ATOM   4492  CA  PHE B 102      14.656  73.600  56.880  1.00 33.69           C
ATOM   4493  C   PHE B 102      13.877  72.424  57.475  1.00 38.83           C
ATOM   4494  O   PHE B 102      14.442  71.346  57.668  1.00 38.61           O
ATOM   4495  CB  PHE B 102      15.450  74.342  57.962  1.00 34.79           C
ATOM   4496  CG  PHE B 102      16.453  75.328  57.407  1.00 35.50           C
ATOM   4497  CD1 PHE B 102      17.456  74.899  56.517  1.00 37.02           C
ATOM   4498  CD2 PHE B 102      16.414  76.683  57.777  1.00 37.30           C
ATOM   4499  CE1 PHE B 102      18.383  75.817  55.963  1.00 39.17           C
ATOM   4500  CE2 PHE B 102      17.334  77.614  57.234  1.00 37.58           C
ATOM   4501  CZ  PHE B 102      18.313  77.181  56.313  1.00 36.59           C
ATOM   4502  N   ALA B 103      12.579  72.584  57.699  1.00 35.29           N
ATOM   4503  CA  ALA B 103      11.722  71.472  58.115  1.00 34.53           C
ATOM   4504  C   ALA B 103      11.689  70.374  57.044  1.00 39.07           C
ATOM   4505  O   ALA B 103      11.685  69.185  57.350  1.00 39.59           O
ATOM   4506  CB  ALA B 103      10.298  71.983  58.389  1.00 34.86           C
ATOM   4507  N   ARG B 104      11.689  70.788  55.785  1.00 35.83           N
ATOM   4508  CA  ARG B 104      11.638  69.875  54.637  1.00 36.25           C
ATOM   4509  C   ARG B 104      13.006  69.337  54.229  1.00 40.38           C
ATOM   4510  O   ARG B 104      13.123  68.539  53.294  1.00 39.35           O
ATOM   4511  CB  ARG B 104      11.012  70.629  53.465  1.00 36.73           C
ATOM   4512  CG  ARG B 104       9.530  70.890  53.645  1.00 47.19           C
ATOM   4513  CD  ARG B 104       9.026  71.874  52.604  1.00 62.04           C
ATOM   4514  NE  ARG B 104       7.558  71.954  52.607  1.00 75.27           N
ATOM   4515  CZ  ARG B 104       6.813  72.684  53.424  1.00 96.19           C
ATOM   4516  NH1 ARG B 104       7.301  73.472  54.346  1.00 85.10           N
ATOM   4517  NH2 ARG B 104       5.517  72.597  53.339  1.00 89.88           N
ATOM   4518  N   ASN B 105      14.049  69.758  54.925  1.00 36.58           N
ATOM   4519  CA  ASN B 105      15.404  69.331  54.586  1.00 35.74           C
ATOM   4520  C   ASN B 105      15.813  68.205  55.526  1.00 40.25           C
ATOM   4521  O   ASN B 105      15.434  68.210  56.692  1.00 38.94           O
ATOM   4522  CB  ASN B 105      16.386  70.504  54.671  1.00 34.04           C
ATOM   4523  CG  ASN B 105      16.132  71.543  53.607  1.00 48.36           C
ATOM   4524  OD1 ASN B 105      15.276  71.387  52.754  1.00 38.91           O
ATOM   4525  ND2 ASN B 105      16.883  72.601  53.631  1.00 42.17           N
ATOM   4526  N   SER B 106      16.572  67.249  55.018  1.00 38.64           N
ATOM   4527  CA  SER B 106      17.026  66.086  55.778  1.00 38.89           C
ATOM   4528  C   SER B 106      18.379  65.645  55.237  1.00 43.86           C
ATOM   4529  O   SER B 106      18.880  66.257  54.287  1.00 43.08           O
ATOM   4530  CB  SER B 106      16.020  64.961  55.620  1.00 42.03           C
ATOM   4531  OG  SER B 106      15.911  64.625  54.251  1.00 52.72           O
ATOM   4532  N   TYR B 107      18.988  64.630  55.831  1.00 40.80           N
ATOM   4533  CA  TYR B 107      20.320  64.183  55.435  1.00 39.78           C
ATOM   4534  C   TYR B 107      20.595  62.693  55.625  1.00 42.84           C
ATOM   4535  O   TYR B 107      20.186  62.107  56.627  1.00 41.83           O
ATOM   4536  CB  TYR B 107      21.317  64.947  56.296  1.00 40.62           C
ATOM   4537  CG  TYR B 107      22.750  64.794  55.855  1.00 42.98           C
ATOM   4538  CD1 TYR B 107      23.266  65.572  54.800  1.00 45.23           C
ATOM   4539  CD2 TYR B 107      23.605  63.883  56.499  1.00 43.91           C
ATOM   4540  CE1 TYR B 107      24.625  65.478  54.432  1.00 45.81           C
ATOM   4541  CE2 TYR B 107      24.965  63.795  56.137  1.00 44.93           C
ATOM   4542  CZ  TYR B 107      25.459  64.605  55.121  1.00 50.49           C
ATOM   4543  OH  TYR B 107      26.782  64.567  54.814  1.00 49.70           O
ATOM   4544  N   VAL B 108      21.345  62.106  54.700  1.00 39.82           N
ATOM   4545  CA  VAL B 108      21.846  60.738  54.830  1.00 39.84           C
ATOM   4546  C   VAL B 108      23.364  60.793  54.683  1.00 46.21           C
ATOM   4547  O   VAL B 108      23.881  61.191  53.645  1.00 46.01           O
ATOM   4548  CB  VAL B 108      21.225  59.801  53.751  1.00 43.10           C
ATOM   4549  CG1 VAL B 108      21.800  58.374  53.827  1.00 42.82           C
ATOM   4550  CG2 VAL B 108      19.699  59.748  53.906  1.00 42.66           C
ATOM   4551  N   ALA B 109      24.093  60.412  55.723  1.00 44.88           N
ATOM   4552  CA  ALA B 109      25.546  60.338  55.626  1.00 45.34           C
ATOM   4553  C   ALA B 109      25.882  59.069  54.842  1.00 50.93           C
ATOM   4554  O   ALA B 109      25.447  57.983  55.239  1.00 50.90           O
ATOM   4555  CB  ALA B 109      26.163  60.293  57.028  1.00 46.04           C
ATOM   4556  N   GLY B 110      26.662  59.159  53.777  1.00 47.78           N
ATOM   4557  CA  GLY B 110      26.980  57.967  53.008  1.00 47.35           C
ATOM   4558  C   GLY B 110      28.109  58.119  52.013  1.00 50.40           C
ATOM   4559  O   GLY B 110      28.483  59.231  51.651  1.00 49.66           O
ATOM   4560  N   GLN B 111      28.682  57.001  51.591  1.00 46.62           N
ATOM   4561  CA  GLN B 111      29.813  57.031  50.665  1.00 46.32           C
ATOM   4562  C   GLN B 111      29.294  57.117  49.238  1.00 49.26           C
ATOM   4563  O   GLN B 111      28.258  56.548  48.914  1.00 47.92           O
ATOM   4564  CB  GLN B 111      30.690  55.786  50.810  1.00 47.97           C
ATOM   4565  CG  GLN B 111      31.051  55.400  52.243  1.00 66.44           C
ATOM   4566  CD  GLN B 111      31.751  56.501  53.011  1.00 88.87           C
ATOM   4567  OE1 GLN B 111      32.827  56.955  52.641  1.00 81.89           O
ATOM   4568  NE2 GLN B 111      31.164  56.926  54.093  1.00 87.83           N
ATOM   4569  N   TYR B 112      30.024  57.780  48.357  1.00 46.77           N
ATOM   4570  CA  TYR B 112      29.553  57.982  46.987  1.00 46.95           C
ATOM   4571  C   TYR B 112      29.734  56.759  46.103  1.00 52.72           C
ATOM   4572  O   TYR B 112      29.325  56.748  44.948  1.00 51.63           O
ATOM   4573  CB  TYR B 112      30.325  59.128  46.354  1.00 47.77           C
ATOM   4574  CG  TYR B 112      30.198  60.409  47.131  1.00 49.34           C
ATOM   4575  CD1 TYR B 112      28.986  61.133  47.159  1.00 49.75           C
ATOM   4576  CD2 TYR B 112      31.296  60.901  47.855  1.00 51.10           C
ATOM   4577  CE1 TYR B 112      28.887  62.341  47.904  1.00 50.45           C
ATOM   4578  CE2 TYR B 112      31.201  62.101  48.575  1.00 50.81           C
ATOM   4579  CZ  TYR B 112      30.011  62.819  48.588  1.00 56.31           C
ATOM   4580  OH  TYR B 112      29.984  64.001  49.275  1.00 56.28           O
ATOM   4581  N   ASP B 113      30.380  55.751  46.663  1.00 51.32           N
ATOM   4582  CA  ASP B 113      30.747  54.528  45.961  1.00 51.83           C
ATOM   4583  C   ASP B 113      30.476  53.277  46.804  1.00 55.89           C
ATOM   4584  O   ASP B 113      31.117  52.240  46.617  1.00 55.08           O
ATOM   4585  CB  ASP B 113      32.224  54.599  45.540  1.00 54.34           C
ATOM   4586  CG  ASP B 113      33.195  54.553  46.718  1.00 69.88           C
ATOM   4587  OD1 ASP B 113      32.917  55.109  47.807  1.00 71.47           O
ATOM   4588  OD2 ASP B 113      34.299  53.983  46.544  1.00 76.12           O
ATOM   4589  N   ASP B 114      29.513  53.348  47.713  1.00 53.01           N
ATOM   4590  CA  ASP B 114      29.096  52.184  48.508  1.00 53.10           C
ATOM   4591  C   ASP B 114      27.608  51.917  48.334  1.00 57.34           C
ATOM   4592  O   ASP B 114      26.780  52.719  48.761  1.00 57.71           O
ATOM   4593  CB  ASP B 114      29.351  52.392  49.998  1.00 55.14           C
ATOM   4594  CG  ASP B 114      28.908  51.205  50.826  1.00 67.89           C
ATOM   4595  OD1 ASP B 114      29.194  50.054  50.436  1.00 69.70           O
ATOM   4596  OD2 ASP B 114      28.284  51.396  51.887  1.00 72.88           O
ATOM   4597  N   ALA B 115      27.266  50.793  47.723  1.00 53.79           N
ATOM   4598  CA  ALA B 115      25.877  50.478  47.400  1.00 53.49           C
ATOM   4599  C   ALA B 115      24.952  50.469  48.628  1.00 57.78           C
ATOM   4600  O   ALA B 115      23.802  50.903  48.544  1.00 57.73           O
ATOM   4601  CB  ALA B 115      25.835  49.129  46.665  1.00 54.13           C
ATOM   4602  N   ALA B 116      25.447  50.028  49.777  1.00 53.85           N
ATOM   4603  CA  ALA B 116      24.656  50.047  51.006  1.00 53.37           C
ATOM   4604  C   ALA B 116      24.302  51.469  51.456  1.00 56.45           C
ATOM   4605  O   ALA B 116      23.208  51.703  51.973  1.00 55.92           O
ATOM   4606  CB  ALA B 116      25.396  49.297  52.116  1.00 54.18           C
ATOM   4607  N   SER B 117      25.179  52.437  51.226  1.00 52.54           N
ATOM   4608  CA  SER B 117      24.873  53.822  51.583  1.00 51.73           C
ATOM   4609  C   SER B 117      23.775  54.380  50.681  1.00 54.38           C
ATOM   4610  O   SER B 117      22.889  55.106  51.131  1.00 55.02           O
ATOM   4611  CB  SER B 117      26.105  54.711  51.436  1.00 54.88           C
ATOM   4612  OG  SER B 117      27.179  54.340  52.283  1.00 65.30           O
ATOM   4613  N   TYR B 118      23.780  53.996  49.412  1.00 48.21           N
ATOM   4614  CA  TYR B 118      22.711  54.415  48.504  1.00 47.24           C
ATOM   4615  C   TYR B 118      21.414  53.696  48.826  1.00 52.10           C
ATOM   4616  O   TYR B 118      20.337  54.244  48.643  1.00 51.61           O
ATOM   4617  CB  TYR B 118      23.076  54.152  47.048  1.00 48.11           C
ATOM   4618  CG  TYR B 118      24.049  55.173  46.530  1.00 49.60           C
ATOM   4619  CD1 TYR B 118      25.430  55.013  46.735  1.00 51.51           C
ATOM   4620  CD2 TYR B 118      23.599  56.317  45.839  1.00 50.12           C
ATOM   4621  CE1 TYR B 118      26.345  55.966  46.263  1.00 52.24           C
ATOM   4622  CE2 TYR B 118      24.521  57.274  45.355  1.00 50.72           C
ATOM   4623  CZ  TYR B 118      25.886  57.084  45.573  1.00 55.86           C
ATOM   4624  OH  TYR B 118      26.790  57.983  45.085  1.00 51.98           O
ATOM   4625  N   GLN B 119      21.498  52.495  49.371  1.00 49.13           N
ATOM   4626  CA  GLN B 119      20.296  51.811  49.823  1.00 48.01           C
ATOM   4627  C   GLN B 119      19.648  52.587  50.973  1.00 50.41           C
ATOM   4628  O   GLN B 119      18.430  52.732  51.012  1.00 49.31           O
ATOM   4629  CB  GLN B 119      20.633  50.365  50.197  1.00 49.09           C
ATOM   4630  CG  GLN B 119      19.424  49.480  50.413  1.00 60.73           C
ATOM   4631  CD  GLN B 119      18.546  49.384  49.184  1.00 81.15           C
ATOM   4632  OE1 GLN B 119      19.011  49.147  48.068  1.00 78.65           O
ATOM   4633  NE2 GLN B 119      17.273  49.577  49.372  1.00 73.44           N
ATOM   4634  N   ARG B 120      20.450  53.168  51.860  1.00 46.79           N
ATOM   4635  CA  ARG B 120      19.906  54.035  52.917  1.00 46.86           C
ATOM   4636  C   ARG B 120      19.292  55.296  52.337  1.00 51.23           C
ATOM   4637  O   ARG B 120      18.225  55.720  52.764  1.00 51.52           O
ATOM   4638  CB  ARG B 120      20.985  54.454  53.919  1.00 46.49           C
ATOM   4639  CG  ARG B 120      21.629  53.306  54.663  1.00 50.66           C
ATOM   4640  CD  ARG B 120      22.822  53.790  55.454  1.00 57.12           C
ATOM   4641  NE  ARG B 120      23.584  52.655  55.986  1.00 70.74           N
ATOM   4642  CZ  ARG B 120      24.679  52.721  56.725  1.00 87.60           C
ATOM   4643  NH1 ARG B 120      25.203  53.840  57.154  1.00 70.67           N
ATOM   4644  NH2 ARG B 120      25.247  51.601  57.064  1.00 80.13           N
ATOM   4645  N   LEU B 121      19.954  55.880  51.348  1.00 47.09           N
ATOM   4646  CA  LEU B 121      19.435  57.072  50.676  1.00 46.36           C
ATOM   4647  C   LEU B 121      18.078  56.764  50.042  1.00 49.91           C
ATOM   4648  O   LEU B 121      17.127  57.530  50.187  1.00 49.37           O
ATOM   4649  CB  LEU B 121      20.448  57.557  49.628  1.00 46.05           C
ATOM   4650  CG  LEU B 121      20.134  58.813  48.801  1.00 50.42           C
ATOM   4651  CD1 LEU B 121      19.891  60.052  49.649  1.00 50.78           C
ATOM   4652  CD2 LEU B 121      21.259  59.076  47.802  1.00 52.16           C
ATOM   4653  N   ASN B 122      17.962  55.615  49.394  1.00 45.71           N
ATOM   4654  CA  ASN B 122      16.693  55.199  48.805  1.00 44.96           C
ATOM   4655  C   ASN B 122      15.606  54.980  49.852  1.00 47.80           C
ATOM   4656  O   ASN B 122      14.473  55.422  49.669  1.00 47.25           O
ATOM   4657  CB  ASN B 122      16.869  53.905  48.014  1.00 45.04           C
ATOM   4658  CG  ASN B 122      15.606  53.504  47.307  1.00 63.53           C
ATOM   4659  OD1 ASN B 122      15.013  54.286  46.575  1.00 63.58           O
ATOM   4660  ND2 ASN B 122      15.166  52.301  47.539  1.00 52.76           N
ATOM   4661  N   SER B 123      15.940  54.333  50.960  1.00 43.60           N
ATOM   4662  CA  SER B 123      14.953  54.099  52.011  1.00 42.73           C
ATOM   4663  C   SER B 123      14.479  55.396  52.635  1.00 45.77           C
ATOM   4664  O   SER B 123      13.292  55.560  52.902  1.00 45.78           O
ATOM   4665  CB  SER B 123      15.533  53.219  53.115  1.00 45.37           C
ATOM   4666  OG  SER B 123      15.962  51.981  52.581  1.00 54.19           O
ATOM   4667  N   HIS B 124      15.393  56.335  52.832  1.00 41.14           N
ATOM   4668  CA  HIS B 124      15.021  57.627  53.389  1.00 40.65           C
ATOM   4669  C   HIS B 124      14.056  58.340  52.454  1.00 41.67           C
ATOM   4670  O   HIS B 124      13.047  58.895  52.889  1.00 40.62           O
ATOM   4671  CB  HIS B 124      16.252  58.505  53.593  1.00 42.06           C
ATOM   4672  CG  HIS B 124      15.921  59.837  54.188  1.00 46.24           C
ATOM   4673  ND1 HIS B 124      15.867  60.090  55.537  1.00 48.55           N
ATOM   4674  CD2 HIS B 124      15.502  60.984  53.596  1.00 48.20           C
ATOM   4675  CE1 HIS B 124      15.429  61.336  55.708  1.00 48.04           C
ATOM   4676  NE2 HIS B 124      15.170  61.915  54.552  1.00 48.14           N
ATOM   4677  N   MET B 125      14.350  58.310  51.163  1.00 36.65           N
ATOM   4678  CA  MET B 125      13.485  58.965  50.187  1.00 35.62           C
ATOM   4679  C   MET B 125      12.132  58.286  50.047  1.00 40.00           C
ATOM   4680  O   MET B 125      11.136  58.966  49.853  1.00 40.73           O
ATOM   4681  CB  MET B 125      14.158  59.018  48.822  1.00 37.43           C
ATOM   4682  CG  MET B 125      15.324  59.981  48.769  1.00 40.47           C
ATOM   4683  SD  MET B 125      15.934  60.165  47.093  1.00 44.41           S
ATOM   4684  CE  MET B 125      16.698  58.599  46.792  1.00 41.32           C
ATOM   4685  N   ASN B 126      12.066  56.967  50.174  1.00 35.61           N
ATOM   4686  CA  ASN B 126      10.776  56.273  50.136  1.00 35.32           C
ATOM   4687  C   ASN B 126       9.948  56.636  51.366  1.00 40.09           C
ATOM   4688  O   ASN B 126       8.722  56.701  51.311  1.00 40.80           O
ATOM   4689  CB  ASN B 126      10.961  54.750  50.105  1.00 35.47           C
ATOM   4690  CG  ASN B 126      11.473  54.242  48.782  1.00 39.83           C
ATOM   4691  OD1 ASN B 126      11.245  54.838  47.733  1.00 32.80           O
ATOM   4692  ND2 ASN B 126      12.146  53.127  48.805  1.00 23.14           N
ATOM   4693  N   ALA B 127      10.626  56.861  52.485  1.00 36.67           N
ATOM   4694  CA  ALA B 127       9.977  57.193  53.749  1.00 36.25           C
ATOM   4695  C   ALA B 127       9.454  58.633  53.851  1.00 40.55           C
ATOM   4696  O   ALA B 127       8.747  58.965  54.806  1.00 40.32           O
ATOM   4697  CB  ALA B 127      10.939  56.895  54.896  1.00 36.82           C
ATOM   4698  N   LEU B 128       9.778  59.492  52.895  1.00 36.85           N
ATOM   4699  CA  LEU B 128       9.231  60.853  52.876  1.00 36.24           C
ATOM   4700  C   LEU B 128       7.738  60.772  52.573  1.00 43.80           C
ATOM   4701  O   LEU B 128       7.262  59.747  52.088  1.00 44.24           O
ATOM   4702  CB  LEU B 128       9.948  61.712  51.829  1.00 35.31           C
ATOM   4703  CG  LEU B 128      11.427  62.010  52.121  1.00 38.51           C
ATOM   4704  CD1 LEU B 128      12.078  62.653  50.919  1.00 38.76           C
ATOM   4705  CD2 LEU B 128      11.609  62.915  53.328  1.00 37.71           C
ATOM   4706  N   HIS B 129       6.981  61.821  52.852  1.00 41.54           N
ATOM   4707  CA  HIS B 129       5.546  61.809  52.567  1.00 42.28           C
ATOM   4708  C   HIS B 129       5.301  61.715  51.058  1.00 46.08           C
ATOM   4709  O   HIS B 129       5.800  62.549  50.296  1.00 46.51           O
ATOM   4710  CB  HIS B 129       4.878  63.056  53.143  1.00 44.07           C
ATOM   4711  CG  HIS B 129       3.390  63.053  52.996  1.00 48.53           C
ATOM   4712  ND1 HIS B 129       2.704  63.689  51.991  1.00 50.96           N
ATOM   4713  CD2 HIS B 129       2.435  62.451  53.750  1.00 51.12           C
ATOM   4714  CE1 HIS B 129       1.403  63.448  52.159  1.00 50.70           C
ATOM   4715  NE2 HIS B 129       1.188  62.686  53.213  1.00 51.07           N
ATOM   4716  N   LEU B 130       4.599  60.659  50.646  1.00 41.69           N
ATOM   4717  CA  LEU B 130       4.430  60.259  49.237  1.00 41.01           C
ATOM   4718  C   LEU B 130       5.780  60.075  48.533  1.00 45.12           C
ATOM   4719  O   LEU B 130       5.887  60.181  47.313  1.00 44.62           O
ATOM   4720  CB  LEU B 130       3.545  61.253  48.463  1.00 40.64           C
ATOM   4721  CG  LEU B 130       2.100  61.452  48.937  1.00 45.15           C
ATOM   4722  CD1 LEU B 130       1.517  62.704  48.293  1.00 45.33           C
ATOM   4723  CD2 LEU B 130       1.235  60.242  48.594  1.00 47.84           C
ATOM   4724  N   GLY B 131       6.818  59.785  49.302  1.00 41.35           N
ATOM   4725  CA  GLY B 131       8.177  59.720  48.793  1.00 41.60           C
ATOM   4726  C   GLY B 131       8.426  58.578  47.837  1.00 48.41           C
ATOM   4727  O   GLY B 131       9.233  58.687  46.914  1.00 49.24           O
ATOM   4728  N   SER B 132       7.675  57.498  47.982  1.00 45.80           N
ATOM   4729  CA  SER B 132       7.750  56.394  47.028  1.00 45.95           C
ATOM   4730  C   SER B 132       7.170  56.779  45.669  1.00 50.33           C
ATOM   4731  O   SER B 132       7.604  56.266  44.644  1.00 50.24           O
ATOM   4732  CB  SER B 132       6.979  55.186  47.552  1.00 50.58           C
ATOM   4733  OG  SER B 132       7.423  54.842  48.852  1.00 61.93           O
ATOM   4734  N   GLN B 133       6.224  57.708  45.641  1.00 46.78           N
ATOM   4735  CA  GLN B 133       5.559  58.118  44.399  1.00 46.32           C
ATOM   4736  C   GLN B 133       6.211  59.356  43.787  1.00 49.24           C
ATOM   4737  O   GLN B 133       5.900  59.770  42.673  1.00 49.16           O
ATOM   4738  CB  GLN B 133       4.088  58.422  44.688  1.00 47.72           C
ATOM   4739  CG  GLN B 133       3.322  57.202  45.173  1.00 67.03           C
ATOM   4740  CD  GLN B 133       1.885  57.499  45.528  1.00 88.78           C
ATOM   4741  OE1 GLN B 133       1.344  58.560  45.227  1.00 84.39           O
ATOM   4742  NE2 GLN B 133       1.255  56.574  46.194  1.00 82.24           N
ATOM   4743  N   ALA B 134       7.103  59.954  44.558  1.00 44.27           N
ATOM   4744  CA  ALA B 134       7.761  61.203  44.206  1.00 43.15           C
ATOM   4745  C   ALA B 134       8.656  61.162  42.969  1.00 45.21           C
ATOM   4746  O   ALA B 134       9.090  60.110  42.505  1.00 45.25           O
ATOM   4747  CB  ALA B 134       8.586  61.649  45.398  1.00 43.69           C
ATOM   4748  N   ASN B 135       8.986  62.362  42.520  1.00 39.48           N
ATOM   4749  CA  ASN B 135       9.944  62.606  41.448  1.00 38.07           C
ATOM   4750  C   ASN B 135      11.273  62.897  42.140  1.00 40.90           C
ATOM   4751  O   ASN B 135      11.254  63.399  43.267  1.00 40.18           O
ATOM   4752  CB  ASN B 135       9.492  63.838  40.659  1.00 36.12           C
ATOM   4753  CG  ASN B 135       8.178  63.626  39.965  1.00 53.95           C
ATOM   4754  OD1 ASN B 135       8.121  63.115  38.859  1.00 47.13           O
ATOM   4755  ND2 ASN B 135       7.109  63.988  40.606  1.00 43.28           N
ATOM   4756  N   ARG B 136      12.404  62.599  41.511  1.00 37.42           N
ATOM   4757  CA  ARG B 136      13.722  62.765  42.144  1.00 36.83           C
ATOM   4758  C   ARG B 136      14.716  63.518  41.262  1.00 38.61           C
ATOM   4759  O   ARG B 136      14.980  63.125  40.125  1.00 36.92           O
ATOM   4760  CB  ARG B 136      14.281  61.391  42.537  1.00 37.14           C
ATOM   4761  CG  ARG B 136      13.452  60.701  43.619  1.00 41.12           C
ATOM   4762  CD  ARG B 136      13.981  59.336  44.024  1.00 46.29           C
ATOM   4763  NE  ARG B 136      13.039  58.715  44.971  1.00 45.89           N
ATOM   4764  CZ  ARG B 136      13.146  57.526  45.544  1.00 48.90           C
ATOM   4765  NH1 ARG B 136      14.070  56.658  45.244  1.00 24.25           N
ATOM   4766  NH2 ARG B 136      12.274  57.197  46.452  1.00 39.18           N
ATOM   4767  N   LEU B 137      15.230  64.614  41.803  1.00 35.72           N
ATOM   4768  CA  LEU B 137      16.162  65.519  41.125  1.00 35.86           C
ATOM   4769  C   LEU B 137      17.525  65.472  41.825  1.00 36.84           C
ATOM   4770  O   LEU B 137      17.704  66.084  42.876  1.00 35.47           O
ATOM   4771  CB  LEU B 137      15.605  66.953  41.188  1.00 36.46           C
ATOM   4772  CG  LEU B 137      14.227  67.251  40.573  1.00 41.59           C
ATOM   4773  CD1 LEU B 137      13.762  68.647  40.969  1.00 41.54           C
ATOM   4774  CD2 LEU B 137      14.236  67.133  39.059  1.00 45.53           C
ATOM   4775  N   PHE B 138      18.478  64.721  41.293  1.00 31.93           N
ATOM   4776  CA  PHE B 138      19.781  64.544  41.945  1.00 31.00           C
ATOM   4777  C   PHE B 138      20.820  65.554  41.460  1.00 37.14           C
ATOM   4778  O   PHE B 138      21.370  65.415  40.374  1.00 36.99           O
ATOM   4779  CB  PHE B 138      20.337  63.143  41.677  1.00 31.74           C
ATOM   4780  CG  PHE B 138      19.483  62.024  42.210  1.00 32.01           C
ATOM   4781  CD1 PHE B 138      18.445  61.476  41.432  1.00 33.98           C
ATOM   4782  CD2 PHE B 138      19.743  61.477  43.481  1.00 33.27           C
ATOM   4783  CE1 PHE B 138      17.658  60.408  41.922  1.00 34.42           C
ATOM   4784  CE2 PHE B 138      18.962  60.409  43.988  1.00 35.34           C
ATOM   4785  CZ  PHE B 138      17.907  59.883  43.208  1.00 33.50           C
ATOM   4786  N   TYR B 139      21.118  66.556  42.266  1.00 35.46           N
ATOM   4787  CA  TYR B 139      22.115  67.568  41.927  1.00 35.86           C
ATOM   4788  C   TYR B 139      23.467  67.046  42.390  1.00 38.83           C
ATOM   4789  O   TYR B 139      23.632  66.697  43.561  1.00 37.00           O
ATOM   4790  CB  TYR B 139      21.794  68.891  42.634  1.00 37.56           C
ATOM   4791  CG  TYR B 139      20.446  69.464  42.243  1.00 40.25           C
ATOM   4792  CD1 TYR B 139      19.267  69.010  42.870  1.00 42.62           C
ATOM   4793  CD2 TYR B 139      20.332  70.439  41.229  1.00 40.89           C
ATOM   4794  CE1 TYR B 139      18.000  69.461  42.448  1.00 43.78           C
ATOM   4795  CE2 TYR B 139      19.052  70.914  40.818  1.00 41.64           C
ATOM   4796  CZ  TYR B 139      17.901  70.405  41.431  1.00 48.10           C
ATOM   4797  OH  TYR B 139      16.649  70.809  41.053  1.00 46.80           O
ATOM   4798  N   LEU B 140      24.434  66.964  41.488  1.00 37.21           N
ATOM   4799  CA  LEU B 140      25.761  66.459  41.843  1.00 37.57           C
ATOM   4800  C   LEU B 140      26.712  67.621  42.115  1.00 43.26           C
ATOM   4801  O   LEU B 140      27.425  68.065  41.221  1.00 42.67           O
ATOM   4802  CB  LEU B 140      26.331  65.542  40.748  1.00 37.29           C
ATOM   4803  CG  LEU B 140      25.531  64.314  40.279  1.00 41.77           C
ATOM   4804  CD1 LEU B 140      26.469  63.345  39.547  1.00 42.11           C
ATOM   4805  CD2 LEU B 140      24.818  63.557  41.390  1.00 43.32           C
ATOM   4806  N   ALA B 141      26.741  68.110  43.347  1.00 41.19           N
ATOM   4807  CA  ALA B 141      27.610  69.219  43.762  1.00 41.75           C
ATOM   4808  C   ALA B 141      29.028  68.702  44.058  1.00 47.84           C
ATOM   4809  O   ALA B 141      29.576  68.907  45.140  1.00 47.35           O
ATOM   4810  CB  ALA B 141      27.004  69.886  44.998  1.00 42.33           C
ATOM   4811  N   LEU B 142      29.543  67.919  43.123  1.00 46.33           N
ATOM   4812  CA  LEU B 142      30.688  67.044  43.324  1.00 46.83           C
ATOM   4813  C   LEU B 142      31.779  67.254  42.285  1.00 53.43           C
ATOM   4814  O   LEU B 142      31.503  67.740  41.182  1.00 52.64           O
ATOM   4815  CB  LEU B 142      30.197  65.595  43.190  1.00 46.50           C
ATOM   4816  CG  LEU B 142      29.386  65.027  44.357  1.00 50.39           C
ATOM   4817  CD1 LEU B 142      28.788  63.693  43.954  1.00 49.98           C
ATOM   4818  CD2 LEU B 142      30.278  64.841  45.574  1.00 52.87           C
ATOM   4819  N   PRO B 143      33.019  66.836  42.595  1.00 52.45           N
ATOM   4820  CA  PRO B 143      34.007  66.753  41.514  1.00 52.28           C
ATOM   4821  C   PRO B 143      33.619  65.752  40.418  1.00 57.00           C
ATOM   4822  O   PRO B 143      32.968  64.735  40.694  1.00 56.90           O
ATOM   4823  CB  PRO B 143      35.258  66.243  42.236  1.00 53.80           C
ATOM   4824  CG  PRO B 143      35.048  66.557  43.655  1.00 57.98           C
ATOM   4825  CD  PRO B 143      33.591  66.359  43.869  1.00 53.22           C
ATOM   4826  N   PRO B 144      34.079  65.962  39.172  1.00 54.61           N
ATOM   4827  CA  PRO B 144      33.735  64.997  38.121  1.00 54.46           C
ATOM   4828  C   PRO B 144      34.419  63.642  38.256  1.00 59.47           C
ATOM   4829  O   PRO B 144      34.050  62.678  37.593  1.00 59.19           O
ATOM   4830  CB  PRO B 144      34.214  65.699  36.852  1.00 55.84           C
ATOM   4831  CG  PRO B 144      35.380  66.471  37.306  1.00 60.09           C
ATOM   4832  CD  PRO B 144      34.901  67.049  38.611  1.00 55.32           C
ATOM   4833  N   THR B 145      35.398  63.543  39.143  1.00 56.10           N
ATOM   4834  CA  THR B 145      36.078  62.288  39.440  1.00 55.46           C
ATOM   4835  C   THR B 145      35.189  61.354  40.257  1.00 58.74           C
ATOM   4836  O   THR B 145      35.469  60.163  40.388  1.00 59.24           O
ATOM   4837  CB  THR B 145      37.330  62.596  40.275  1.00 62.22           C
ATOM   4838  OG1 THR B 145      36.942  63.369  41.413  1.00 61.88           O
ATOM   4839  CG2 THR B 145      38.312  63.446  39.501  1.00 60.09           C
ATOM   4840  N   VAL B 146      34.115  61.901  40.810  1.00 53.08           N
ATOM   4841  CA  VAL B 146      33.198  61.151  41.667  1.00 51.63           C
ATOM   4842  C   VAL B 146      31.950  60.723  40.882  1.00 54.17           C
ATOM   4843  O   VAL B 146      31.346  59.690  41.175  1.00 53.68           O
ATOM   4844  CB  VAL B 146      32.836  62.026  42.912  1.00 55.14           C
ATOM   4845  CG1 VAL B 146      32.079  61.231  43.970  1.00 54.92           C
ATOM   4846  CG2 VAL B 146      34.111  62.583  43.565  1.00 54.84           C
ATOM   4847  N   TYR B 147      31.603  61.484  39.847  1.00 50.36           N
ATOM   4848  CA  TYR B 147      30.333  61.326  39.120  1.00 50.45           C
ATOM   4849  C   TYR B 147      29.968  59.921  38.627  1.00 54.43           C
ATOM   4850  O   TYR B 147      28.814  59.523  38.751  1.00 54.79           O
ATOM   4851  CB  TYR B 147      30.309  62.195  37.854  1.00 52.00           C
ATOM   4852  CG  TYR B 147      30.240  63.712  37.962  1.00 53.96           C
ATOM   4853  CD1 TYR B 147      29.972  64.393  39.173  1.00 55.65           C
ATOM   4854  CD2 TYR B 147      30.408  64.484  36.790  1.00 54.77           C
ATOM   4855  CE1 TYR B 147      29.871  65.818  39.195  1.00 56.89           C
ATOM   4856  CE2 TYR B 147      30.322  65.902  36.819  1.00 55.76           C
ATOM   4857  CZ  TYR B 147      30.061  66.552  38.020  1.00 64.96           C
ATOM   4858  OH  TYR B 147      29.981  67.922  38.025  1.00 67.20           O
ATOM   4859  N   GLU B 148      30.900  59.176  38.045  1.00 50.75           N
ATOM   4860  CA  GLU B 148      30.561  57.883  37.438  1.00 50.67           C
ATOM   4861  C   GLU B 148      30.021  56.881  38.454  1.00 54.38           C
ATOM   4862  O   GLU B 148      29.024  56.199  38.206  1.00 54.13           O
ATOM   4863  CB  GLU B 148      31.794  57.283  36.751  1.00 52.14           C
ATOM   4864  CG  GLU B 148      31.512  56.071  35.870  1.00 62.41           C
ATOM   4865  CD  GLU B 148      32.777  55.330  35.484  1.00 83.70           C
ATOM   4866  OE1 GLU B 148      33.878  55.930  35.452  1.00 69.80           O
ATOM   4867  OE2 GLU B 148      32.688  54.102  35.254  1.00 79.81           O
ATOM   4868  N   ALA B 149      30.659  56.812  39.616  1.00 50.38           N
ATOM   4869  CA  ALA B 149      30.214  55.889  40.652  1.00 49.79           C
ATOM   4870  C   ALA B 149      28.827  56.312  41.128  1.00 51.54           C
ATOM   4871  O   ALA B 149      27.953  55.482  41.358  1.00 50.78           O
ATOM   4872  CB  ALA B 149      31.207  55.885  41.817  1.00 50.57           C
ATOM   4873  N   VAL B 150      28.628  57.616  41.242  1.00 47.28           N
ATOM   4874  CA  VAL B 150      27.371  58.156  41.750  1.00 47.05           C
ATOM   4875  C   VAL B 150      26.215  57.856  40.808  1.00 49.91           C
ATOM   4876  O   VAL B 150      25.188  57.354  41.248  1.00 49.50           O
ATOM   4877  CB  VAL B 150      27.481  59.688  41.980  1.00 51.07           C
ATOM   4878  CG1 VAL B 150      26.165  60.293  42.448  1.00 50.63           C
ATOM   4879  CG2 VAL B 150      28.552  59.999  43.011  1.00 50.97           C
ATOM   4880  N   THR B 151      26.355  58.121  39.518  1.00 45.28           N
ATOM   4881  CA  THR B 151      25.233  57.914  38.602  1.00 44.87           C
ATOM   4882  C   THR B 151      24.901  56.435  38.504  1.00 49.96           C
ATOM   4883  O   THR B 151      23.733  56.053  38.497  1.00 50.65           O
ATOM   4884  CB  THR B 151      25.537  58.467  37.199  1.00 49.22           C
ATOM   4885  OG1 THR B 151      26.804  57.979  36.750  1.00 50.17           O
ATOM   4886  CG2 THR B 151      25.620  59.974  37.222  1.00 44.36           C
ATOM   4887  N   LYS B 152      25.923  55.592  38.509  1.00 45.65           N
ATOM   4888  CA  LYS B 152      25.710  54.148  38.510  1.00 44.74           C
ATOM   4889  C   LYS B 152      24.994  53.691  39.777  1.00 48.07           C
ATOM   4890  O   LYS B 152      24.049  52.915  39.725  1.00 47.64           O
ATOM   4891  CB  LYS B 152      27.074  53.471  38.382  1.00 47.04           C
ATOM   4892  CG  LYS B 152      27.030  51.955  38.281  1.00 59.50           C
ATOM   4893  CD  LYS B 152      28.422  51.358  38.089  1.00 69.32           C
ATOM   4894  CE  LYS B 152      29.298  51.516  39.328  1.00 78.49           C
ATOM   4895  NZ  LYS B 152      30.651  50.904  39.181  1.00 80.60           N
ATOM   4896  N   ASN B 153      25.430  54.165  40.932  1.00 44.78           N
ATOM   4897  CA  ASN B 153      24.844  53.708  42.194  1.00 44.74           C
ATOM   4898  C   ASN B 153      23.420  54.239  42.385  1.00 48.92           C
ATOM   4899  O   ASN B 153      22.570  53.538  42.946  1.00 48.70           O
ATOM   4900  CB  ASN B 153      25.699  54.134  43.393  1.00 44.74           C
ATOM   4901  CG  ASN B 153      26.981  53.328  43.562  1.00 65.72           C
ATOM   4902  OD1 ASN B 153      27.617  53.382  44.608  1.00 67.02           O
ATOM   4903  ND2 ASN B 153      27.361  52.562  42.575  1.00 52.57           N
ATOM   4904  N   ILE B 154      23.139  55.435  41.880  1.00 45.73           N
ATOM   4905  CA  ILE B 154      21.772  55.962  41.868  1.00 45.07           C
ATOM   4906  C   ILE B 154      20.929  55.067  40.969  1.00 49.94           C
ATOM   4907  O   ILE B 154      19.837  54.673  41.372  1.00 49.77           O
ATOM   4908  CB  ILE B 154      21.696  57.445  41.370  1.00 47.17           C
ATOM   4909  CG1 ILE B 154      22.300  58.384  42.429  1.00 46.98           C
ATOM   4910  CG2 ILE B 154      20.233  57.883  41.075  1.00 46.89           C
ATOM   4911  CD1 ILE B 154      22.585  59.812  41.947  1.00 49.97           C
ATOM   4912  N   HIS B 155      21.430  54.702  39.795  1.00 47.27           N
ATOM   4913  CA  HIS B 155      20.657  53.866  38.880  1.00 47.63           C
ATOM   4914  C   HIS B 155      20.294  52.528  39.517  1.00 51.48           C
ATOM   4915  O   HIS B 155      19.166  52.052  39.397  1.00 49.80           O
ATOM   4916  CB  HIS B 155      21.421  53.607  37.582  1.00 48.38           C
ATOM   4917  CG  HIS B 155      20.618  52.855  36.568  1.00 51.72           C
ATOM   4918  ND1 HIS B 155      19.697  53.426  35.722  1.00 53.40           N
ATOM   4919  CD2 HIS B 155      20.560  51.523  36.306  1.00 53.34           C
ATOM   4920  CE1 HIS B 155      19.132  52.453  35.006  1.00 52.77           C
ATOM   4921  NE2 HIS B 155      19.619  51.271  35.331  1.00 53.04           N
ATOM   4922  N   GLU B 156      21.234  51.919  40.221  1.00 49.55           N
ATOM   4923  CA  GLU B 156      20.955  50.642  40.870  1.00 50.38           C
ATOM   4924  C   GLU B 156      19.965  50.738  42.034  1.00 55.88           C
ATOM   4925  O   GLU B 156      19.057  49.913  42.119  1.00 56.21           O
ATOM   4926  CB  GLU B 156      22.258  49.995  41.339  1.00 51.92           C
ATOM   4927  CG  GLU B 156      23.152  49.577  40.172  1.00 65.58           C
ATOM   4928  CD  GLU B 156      24.403  48.832  40.600  1.00 94.18           C
ATOM   4929  OE1 GLU B 156      24.507  48.393  41.769  1.00 84.93           O
ATOM   4930  OE2 GLU B 156      25.326  48.682  39.772  1.00 93.77           O
ATOM   4931  N   SER B 157      20.087  51.717  42.924  1.00 52.18           N
ATOM   4932  CA  SER B 157      19.229  51.753  44.123  1.00 51.77           C
ATOM   4933  C   SER B 157      18.155  52.834  44.205  1.00 55.36           C
ATOM   4934  O   SER B 157      17.054  52.594  44.702  1.00 55.47           O
ATOM   4935  CB  SER B 157      20.113  51.897  45.358  1.00 54.77           C
ATOM   4936  OG  SER B 157      19.368  51.721  46.550  1.00 61.67           O
ATOM   4937  N   CYS B 158      18.460  54.037  43.751  1.00 51.35           N
ATOM   4938  CA  CYS B 158      17.742  55.233  44.189  1.00 51.03           C
ATOM   4939  C   CYS B 158      16.744  55.761  43.168  1.00 52.69           C
ATOM   4940  O   CYS B 158      16.205  56.855  43.336  1.00 52.18           O
ATOM   4941  CB  CYS B 158      18.758  56.329  44.504  1.00 52.08           C
ATOM   4942  SG  CYS B 158      19.797  55.959  45.923  1.00 56.28           S
ATOM   4943  N   MET B 159      16.495  55.015  42.107  1.00 48.23           N
ATOM   4944  CA  MET B 159      15.563  55.483  41.085  1.00 47.92           C
ATOM   4945  C   MET B 159      14.138  55.448  41.624  1.00 51.31           C
ATOM   4946  O   MET B 159      13.714  54.469  42.242  1.00 50.84           O
ATOM   4947  CB  MET B 159      15.650  54.597  39.843  1.00 50.30           C
ATOM   4948  CG  MET B 159      17.030  54.570  39.221  1.00 54.06           C
ATOM   4949  SD  MET B 159      17.561  56.146  38.538  1.00 58.00           S
ATOM   4950  CE  MET B 159      16.744  56.092  36.969  1.00 54.77           C
ATOM   4951  N   SER B 160      13.393  56.509  41.374  1.00 47.02           N
ATOM   4952  CA  SER B 160      11.963  56.539  41.653  1.00 46.56           C
ATOM   4953  C   SER B 160      11.334  55.649  40.588  1.00 51.04           C
ATOM   4954  O   SER B 160      11.857  55.581  39.478  1.00 50.92           O
ATOM   4955  CB  SER B 160      11.439  57.976  41.550  1.00 49.81           C
ATOM   4956  OG  SER B 160      11.603  58.544  40.264  1.00 58.14           O
ATOM   4957  N   GLN B 161      10.265  54.929  40.891  1.00 47.79           N
ATOM   4958  CA  GLN B 161       9.650  54.044  39.895  1.00 47.28           C
ATOM   4959  C   GLN B 161       8.340  54.601  39.340  1.00 50.77           C
ATOM   4960  O   GLN B 161       7.850  54.146  38.308  1.00 50.97           O
ATOM   4961  CB  GLN B 161       9.414  52.660  40.507  1.00 48.43           C
ATOM   4962  CG  GLN B 161      10.690  51.979  41.028  1.00 64.07           C
ATOM   4963  CD  GLN B 161      11.740  51.786  39.949  1.00 88.24           C
ATOM   4964  OE1 GLN B 161      11.477  51.206  38.901  1.00 85.84           O
ATOM   4965  NE2 GLN B 161      12.923  52.283  40.178  1.00 82.62           N
ATOM   4966  N   ILE B 162       7.769  55.579  40.030  1.00 46.11           N
ATOM   4967  CA  ILE B 162       6.466  56.144  39.665  1.00 45.07           C
ATOM   4968  C   ILE B 162       6.677  57.535  39.060  1.00 48.40           C
ATOM   4969  O   ILE B 162       6.094  57.882  38.030  1.00 47.95           O
ATOM   4970  CB  ILE B 162       5.538  56.223  40.921  1.00 47.77           C
ATOM   4971  CG1 ILE B 162       5.458  54.863  41.651  1.00 47.67           C
ATOM   4972  CG2 ILE B 162       4.136  56.739  40.567  1.00 48.77           C
ATOM   4973  CD1 ILE B 162       4.936  53.649  40.843  1.00 54.63           C
ATOM   4974  N   GLY B 163       7.543  58.313  39.692  1.00 44.04           N
ATOM   4975  CA  GLY B 163       7.894  59.640  39.215  1.00 43.52           C
ATOM   4976  C   GLY B 163       9.076  59.649  38.264  1.00 47.03           C
ATOM   4977  O   GLY B 163       9.606  58.608  37.879  1.00 47.46           O
ATOM   4978  N   TRP B 164       9.482  60.846  37.873  1.00 42.01           N
ATOM   4979  CA  TRP B 164      10.586  61.070  36.943  1.00 41.18           C
ATOM   4980  C   TRP B 164      11.915  61.193  37.679  1.00 43.37           C
ATOM   4981  O   TRP B 164      11.980  61.753  38.778  1.00 42.45           O
ATOM   4982  CB  TRP B 164      10.317  62.359  36.164  1.00 40.29           C
ATOM   4983  CG  TRP B 164       9.152  62.222  35.228  1.00 41.75           C
ATOM   4984  CD1 TRP B 164       7.828  62.295  35.531  1.00 44.66           C
ATOM   4985  CD2 TRP B 164       9.203  61.950  33.819  1.00 41.67           C
ATOM   4986  NE1 TRP B 164       7.048  62.054  34.436  1.00 43.87           N
ATOM   4987  CE2 TRP B 164       7.861  61.805  33.364  1.00 45.11           C
ATOM   4988  CE3 TRP B 164      10.250  61.816  32.888  1.00 42.69           C
ATOM   4989  CZ2 TRP B 164       7.552  61.471  32.028  1.00 44.17           C
ATOM   4990  CZ3 TRP B 164       9.949  61.493  31.542  1.00 43.83           C
ATOM   4991  CH2 TRP B 164       8.598  61.307  31.134  1.00 44.33           C
ATOM   4992  N   ASN B 165      12.971  60.704  37.045  1.00 38.98           N
ATOM   4993  CA  ASN B 165      14.322  60.679  37.602  1.00 38.12           C
ATOM   4994  C   ASN B 165      15.253  61.535  36.768  1.00 41.73           C
ATOM   4995  O   ASN B 165      15.509  61.211  35.604  1.00 42.11           O
ATOM   4996  CB  ASN B 165      14.867  59.256  37.529  1.00 37.13           C
ATOM   4997  CG  ASN B 165      14.210  58.348  38.492  1.00 54.68           C
ATOM   4998  OD1 ASN B 165      14.239  58.580  39.692  1.00 51.45           O
ATOM   4999  ND2 ASN B 165      13.596  57.315  37.996  1.00 42.77           N
ATOM   5000  N   ARG B 166      15.793  62.600  37.340  1.00 37.23           N
ATOM   5001  CA  ARG B 166      16.680  63.491  36.594  1.00 36.35           C
ATOM   5002  C   ARG B 166      17.947  63.694  37.410  1.00 41.39           C
ATOM   5003  O   ARG B 166      17.873  63.851  38.625  1.00 40.79           O
ATOM   5004  CB  ARG B 166      15.962  64.814  36.295  1.00 34.99           C
ATOM   5005  CG  ARG B 166      14.597  64.639  35.599  1.00 38.64           C
ATOM   5006  CD  ARG B 166      13.888  65.965  35.338  1.00 35.36           C
ATOM   5007  NE  ARG B 166      12.461  65.805  35.014  1.00 40.68           N
ATOM   5008  CZ  ARG B 166      11.926  65.486  33.843  1.00 51.56           C
ATOM   5009  NH1 ARG B 166      12.595  65.082  32.798  1.00 41.41           N
ATOM   5010  NH2 ARG B 166      10.638  65.568  33.725  1.00 33.09           N
ATOM   5011  N   ILE B 167      19.100  63.677  36.759  1.00 39.21           N
ATOM   5012  CA  ILE B 167      20.384  63.888  37.432  1.00 39.48           C
ATOM   5013  C   ILE B 167      20.969  65.133  36.787  1.00 44.90           C
ATOM   5014  O   ILE B 167      20.972  65.287  35.558  1.00 44.01           O
ATOM   5015  CB  ILE B 167      21.352  62.668  37.352  1.00 42.53           C
ATOM   5016  CG1 ILE B 167      20.683  61.431  37.989  1.00 43.18           C
ATOM   5017  CG2 ILE B 167      22.686  62.993  38.068  1.00 42.53           C
ATOM   5018  CD1 ILE B 167      21.507  60.137  38.032  1.00 50.78           C
ATOM   5019  N   ILE B 168      21.331  66.068  37.649  1.00 44.03           N
ATOM   5020  CA  ILE B 168      21.611  67.443  37.276  1.00 45.03           C
ATOM   5021  C   ILE B 168      23.106  67.647  37.507  1.00 51.36           C
ATOM   5022  O   ILE B 168      23.610  67.450  38.621  1.00 50.26           O
ATOM   5023  CB  ILE B 168      20.784  68.446  38.135  1.00 47.86           C
ATOM   5024  CG1 ILE B 168      19.364  67.926  38.481  1.00 47.91           C
ATOM   5025  CG2 ILE B 168      20.764  69.815  37.445  1.00 48.04           C
ATOM   5026  CD1 ILE B 168      18.399  67.577  37.332  1.00 55.86           C
ATOM   5027  N   VAL B 169      23.835  67.980  36.455  1.00 50.41           N
ATOM   5028  CA  VAL B 169      25.298  68.014  36.476  1.00 51.36           C
ATOM   5029  C   VAL B 169      25.810  69.296  35.836  1.00 58.24           C
ATOM   5030  O   VAL B 169      25.110  69.939  35.064  1.00 58.87           O
ATOM   5031  CB  VAL B 169      25.885  66.780  35.733  1.00 55.34           C
ATOM   5032  CG1 VAL B 169      25.559  65.499  36.492  1.00 55.11           C
ATOM   5033  CG2 VAL B 169      25.343  66.664  34.301  1.00 55.17           C
ATOM   5034  N   GLU B 170      27.030  69.677  36.168  1.00 56.28           N
ATOM   5035  CA  GLU B 170      27.631  70.914  35.685  1.00 56.65           C
ATOM   5036  C   GLU B 170      29.053  70.603  35.235  1.00 62.34           C
ATOM   5037  O   GLU B 170      29.662  69.635  35.707  1.00 62.82           O
ATOM   5038  CB  GLU B 170      27.626  71.931  36.829  1.00 57.95           C
ATOM   5039  CG  GLU B 170      27.986  73.357  36.445  1.00 69.82           C
ATOM   5040  CD  GLU B 170      27.896  74.306  37.622  1.00 94.78           C
ATOM   5041  OE1 GLU B 170      27.824  73.852  38.784  1.00 91.23           O
ATOM   5042  OE2 GLU B 170      27.960  75.534  37.404  1.00 88.78           O
ATOM   5043  N   LYS B 171      29.566  71.434  34.336  1.00 59.37           N
ATOM   5044  CA  LYS B 171      30.921  71.315  33.802  1.00 59.73           C
ATOM   5045  C   LYS B 171      31.956  71.372  34.941  1.00 65.19           C
ATOM   5046  O   LYS B 171      31.646  71.907  36.015  1.00 65.70           O
ATOM   5047  CB  LYS B 171      31.119  72.435  32.763  1.00 62.08           C
ATOM   5048  CG  LYS B 171      31.268  73.843  33.340  1.00 76.79           C
ATOM   5049  CD  LYS B 171      32.732  74.269  33.451  1.00 81.85           C
ATOM   5050  CE  LYS B 171      32.829  75.583  34.187  1.00 80.65           C
ATOM   5051  NZ  LYS B 171      34.195  76.180  34.115  1.00 81.02           N
ATOM   5052  N   PRO B 172      33.195  70.884  34.731  1.00 61.60           N
ATOM   5053  CA  PRO B 172      33.780  70.347  33.495  1.00 61.01           C
ATOM   5054  C   PRO B 172      33.178  69.027  33.027  1.00 64.41           C
ATOM   5055  O   PRO B 172      32.889  68.135  33.826  1.00 64.12           O
ATOM   5056  CB  PRO B 172      35.262  70.209  33.847  1.00 62.42           C
ATOM   5057  CG  PRO B 172      35.254  69.963  35.300  1.00 66.44           C
ATOM   5058  CD  PRO B 172      34.191  70.887  35.819  1.00 61.77           C
ATOM   5059  N   PHE B 173      33.003  68.917  31.720  1.00 60.49           N
ATOM   5060  CA  PHE B 173      32.465  67.724  31.071  1.00 60.29           C
[truncated: 212,519 more chars]
