# Supplementary material for: Effects of Single and Double Mutants in Human Glucose-6-Phosphate Dehydrogenase Variants Present in the Mexican Population: Biochemical and Structural Analysis
Source: Int J Mol Sci. 2020 Apr 15;21(8):2732. doi: 10.3390/ijms21082732 (PMC7215812; doi:10.3390/ijms21082732)
Supplement: Supplementary file 1 [file ijms-21-02732-s001.zip › Supplementary Materials/PDBs/San_Luis_Potosi_00017464_phenix-coot-0.pdb]

CRYST1  117.552  179.527  137.938  90.00  90.00  90.00 C 2 2 21
SCALE1      0.008507  0.000000  0.000000        0.00000
SCALE2      0.000000  0.005570  0.000000        0.00000
SCALE3      0.000000  0.000000  0.007250        0.00000
ATOM      1  N   VAL A  27      29.163 134.927   0.773  1.00 79.33           N
ATOM      2  CA  VAL A  27      30.143 134.379   1.750  1.00 78.81           C
ATOM      3  C   VAL A  27      29.941 135.048   3.096  1.00 82.91           C
ATOM      4  O   VAL A  27      29.247 136.051   3.171  1.00 83.00           O
ATOM      5  CB  VAL A  27      31.611 134.535   1.256  1.00 82.23           C
ATOM      6  CG1 VAL A  27      32.434 133.276   1.609  1.00 82.01           C
ATOM      7  CG2 VAL A  27      31.703 134.738  -0.267  1.00 81.94           C
ATOM      8  N   GLN A  28      30.484 134.502   4.174  1.00 78.85           N
ATOM      9  CA  GLN A  28      30.152 134.951   5.529  1.00 78.13           C
ATOM     10  C   GLN A  28      30.555 136.392   5.846  1.00 79.76           C
ATOM     11  O   GLN A  28      29.874 137.074   6.609  1.00 79.32           O
ATOM     12  CB  GLN A  28      30.808 134.007   6.539  1.00 79.59           C
ATOM     13  CG  GLN A  28      30.331 132.557   6.426  1.00 97.37           C
ATOM     14  CD  GLN A  28      31.057 131.639   7.375  1.00120.38           C
ATOM     15  OE1 GLN A  28      31.930 130.876   6.963  1.00117.12           O
ATOM     16  NE2 GLN A  28      30.734 131.708   8.635  1.00112.83           N
ATOM     17  N   SER A  29      31.636 136.879   5.257  1.00 73.98           N
ATOM     18  CA  SER A  29      32.078 138.258   5.463  1.00 72.32           C
ATOM     19  C   SER A  29      31.346 139.282   4.599  1.00 72.20           C
ATOM     20  O   SER A  29      31.532 140.487   4.757  1.00 71.40           O
ATOM     21  CB  SER A  29      33.568 138.333   5.144  1.00 75.82           C
ATOM     22  OG  SER A  29      33.793 137.887   3.819  1.00 84.24           O
ATOM     23  N   ASP A  30      30.517 138.824   3.673  1.00 65.85           N
ATOM     24  CA  ASP A  30      29.887 139.736   2.718  1.00 64.05           C
ATOM     25  C   ASP A  30      28.780 140.569   3.355  1.00 63.59           C
ATOM     26  O   ASP A  30      28.116 140.143   4.308  1.00 63.45           O
ATOM     27  CB  ASP A  30      29.243 138.974   1.558  1.00 66.12           C
ATOM     28  CG  ASP A  30      30.239 138.320   0.627  1.00 77.36           C
ATOM     29  OD1 ASP A  30      31.477 138.491   0.714  1.00 82.81           O
ATOM     30  OD2 ASP A  30      29.744 137.574  -0.239  1.00 78.42           O
ATOM     31  N   THR A  31      28.546 141.739   2.783  1.00 56.32           N
ATOM     32  CA  THR A  31      27.379 142.551   3.111  1.00 54.45           C
ATOM     33  C   THR A  31      26.131 141.888   2.536  1.00 54.17           C
ATOM     34  O   THR A  31      26.078 141.510   1.357  1.00 53.52           O
ATOM     35  CB  THR A  31      27.551 143.991   2.580  1.00 61.60           C
ATOM     36  OG1 THR A  31      28.726 144.561   3.166  1.00 63.18           O
ATOM     37  CG2 THR A  31      26.400 144.893   2.985  1.00 57.72           C
ATOM     38  N   HIS A  32      25.126 141.738   3.386  1.00 47.57           N
ATOM     39  CA  HIS A  32      23.851 141.136   3.014  1.00 45.59           C
ATOM     40  C   HIS A  32      22.756 142.090   3.448  1.00 45.78           C
ATOM     41  O   HIS A  32      22.805 142.649   4.539  1.00 44.06           O
ATOM     42  CB  HIS A  32      23.648 139.801   3.732  1.00 46.33           C
ATOM     43  CG  HIS A  32      24.517 138.695   3.217  1.00 49.55           C
ATOM     44  ND1 HIS A  32      25.843 138.527   3.537  1.00 51.27           N
ATOM     45  CD2 HIS A  32      24.225 137.662   2.386  1.00 51.22           C
ATOM     46  CE1 HIS A  32      26.272 137.416   2.945  1.00 50.79           C
ATOM     47  NE2 HIS A  32      25.331 136.866   2.207  1.00 51.10           N
ATOM     48  N   ILE A  33      21.750 142.254   2.610  1.00 41.36           N
ATOM     49  CA  ILE A  33      20.588 143.061   2.953  1.00 40.69           C
ATOM     50  C   ILE A  33      19.434 142.077   2.965  1.00 46.06           C
ATOM     51  O   ILE A  33      19.170 141.390   1.981  1.00 45.88           O
ATOM     52  CB  ILE A  33      20.345 144.209   1.941  1.00 42.87           C
ATOM     53  CG1 ILE A  33      21.582 145.125   1.855  1.00 42.61           C
ATOM     54  CG2 ILE A  33      19.112 145.029   2.365  1.00 42.37           C
ATOM     55  CD1 ILE A  33      21.563 146.133   0.705  1.00 41.86           C
ATOM     56  N   PHE A  34      18.775 141.974   4.102  1.00 42.97           N
ATOM     57  CA  PHE A  34      17.593 141.142   4.256  1.00 42.67           C
ATOM     58  C   PHE A  34      16.505 142.171   4.019  1.00 46.58           C
ATOM     59  O   PHE A  34      16.627 143.295   4.492  1.00 45.94           O
ATOM     60  CB  PHE A  34      17.496 140.579   5.678  1.00 44.47           C
ATOM     61  CG  PHE A  34      18.442 139.430   5.975  1.00 46.27           C
ATOM     62  CD1 PHE A  34      19.819 139.476   5.656  1.00 49.30           C
ATOM     63  CD2 PHE A  34      17.947 138.294   6.644  1.00 48.59           C
ATOM     64  CE1 PHE A  34      20.688 138.418   6.012  1.00 50.06           C
ATOM     65  CE2 PHE A  34      18.810 137.240   7.021  1.00 51.33           C
ATOM     66  CZ  PHE A  34      20.185 137.307   6.703  1.00 49.35           C
ATOM     67  N   ILE A  35      15.459 141.829   3.290  1.00 43.06           N
ATOM     68  CA  ILE A  35      14.367 142.759   3.036  1.00 42.41           C
ATOM     69  C   ILE A  35      13.150 141.980   3.490  1.00 47.33           C
ATOM     70  O   ILE A  35      13.031 140.810   3.148  1.00 46.27           O
ATOM     71  CB  ILE A  35      14.236 143.183   1.542  1.00 44.86           C
ATOM     72  CG1 ILE A  35      15.531 143.822   1.012  1.00 44.67           C
ATOM     73  CG2 ILE A  35      13.096 144.213   1.369  1.00 45.14           C
ATOM     74  CD1 ILE A  35      16.532 142.857   0.357  1.00 44.94           C
ATOM     75  N   ILE A  36      12.277 142.591   4.274  1.00 45.46           N
ATOM     76  CA  ILE A  36      11.044 141.938   4.712  1.00 45.90           C
ATOM     77  C   ILE A  36       9.912 142.690   4.031  1.00 51.66           C
ATOM     78  O   ILE A  36       9.536 143.798   4.426  1.00 51.13           O
ATOM     79  CB  ILE A  36      10.873 141.919   6.257  1.00 48.84           C
ATOM     80  CG1 ILE A  36      12.094 141.247   6.919  1.00 48.83           C
ATOM     81  CG2 ILE A  36       9.566 141.168   6.643  1.00 49.23           C
ATOM     82  CD1 ILE A  36      12.166 141.405   8.436  1.00 51.07           C
ATOM     83  N   MET A  37       9.391 142.096   2.972  1.00 49.61           N
ATOM     84  CA  MET A  37       8.269 142.671   2.250  1.00 50.08           C
ATOM     85  C   MET A  37       7.061 142.235   3.074  1.00 54.21           C
ATOM     86  O   MET A  37       6.953 141.060   3.418  1.00 54.29           O
ATOM     87  CB  MET A  37       8.202 142.110   0.827  1.00 52.79           C
ATOM     88  CG  MET A  37       9.482 142.308   0.013  1.00 56.80           C
ATOM     89  SD  MET A  37       9.905 144.037  -0.271  1.00 61.45           S
ATOM     90  CE  MET A  37       8.730 144.527  -1.503  1.00 57.85           C
ATOM     91  N   GLY A  38       6.197 143.167   3.443  1.00 51.04           N
ATOM     92  CA  GLY A  38       5.106 142.860   4.358  1.00 51.43           C
ATOM     93  C   GLY A  38       5.513 143.054   5.803  1.00 57.17           C
ATOM     94  O   GLY A  38       4.953 142.463   6.710  1.00 57.15           O
ATOM     95  N   ALA A  39       6.498 143.914   6.022  1.00 54.53           N
ATOM     96  CA  ALA A  39       7.045 144.180   7.355  1.00 54.65           C
ATOM     97  C   ALA A  39       6.076 144.675   8.439  1.00 60.38           C
ATOM     98  O   ALA A  39       6.365 144.539   9.624  1.00 59.95           O
ATOM     99  CB  ALA A  39       8.173 145.176   7.207  1.00 55.26           C
ATOM    100  N   SER A  40       4.949 145.252   8.045  1.00 58.53           N
ATOM    101  CA  SER A  40       3.931 145.725   8.983  1.00 58.99           C
ATOM    102  C   SER A  40       3.054 144.574   9.464  1.00 63.37           C
ATOM    103  O   SER A  40       2.218 144.743  10.360  1.00 63.07           O
ATOM    104  CB  SER A  40       3.029 146.702   8.236  1.00 62.62           C
ATOM    105  OG  SER A  40       2.515 146.039   7.093  1.00 70.84           O
ATOM    106  N   GLY A  41       3.204 143.430   8.814  1.00 60.06           N
ATOM    107  CA  GLY A  41       2.296 142.317   8.988  1.00 60.27           C
ATOM    108  C   GLY A  41       2.471 141.474  10.222  1.00 65.64           C
ATOM    109  O   GLY A  41       3.504 141.489  10.891  1.00 65.71           O
ATOM    110  N   ASP A  42       1.427 140.728  10.536  1.00 62.62           N
ATOM    111  CA  ASP A  42       1.419 139.906  11.737  1.00 62.51           C
ATOM    112  C   ASP A  42       2.484 138.831  11.625  1.00 64.74           C
ATOM    113  O   ASP A  42       3.203 138.585  12.578  1.00 64.16           O
ATOM    114  CB  ASP A  42       0.054 139.251  11.954  1.00 64.79           C
ATOM    115  CG  ASP A  42      -1.003 140.242  12.395  1.00 77.43           C
ATOM    116  OD1 ASP A  42      -0.683 141.121  13.229  1.00 77.74           O
ATOM    117  OD2 ASP A  42      -2.174 140.156  11.952  1.00 84.62           O
ATOM    118  N   LEU A  43       2.638 138.210  10.468  1.00 60.48           N
ATOM    119  CA  LEU A  43       3.624 137.142  10.328  1.00 60.16           C
ATOM    120  C   LEU A  43       5.041 137.705  10.441  1.00 63.26           C
ATOM    121  O   LEU A  43       5.908 137.127  11.109  1.00 62.94           O
ATOM    122  CB  LEU A  43       3.376 136.399   9.006  1.00 60.26           C
ATOM    123  CG  LEU A  43       4.079 135.071   8.687  1.00 65.11           C
ATOM    124  CD1 LEU A  43       5.483 135.248   8.160  1.00 65.40           C
ATOM    125  CD2 LEU A  43       4.082 134.134   9.886  1.00 67.73           C
ATOM    126  N   ALA A  44       5.281 138.872   9.861  1.00 58.73           N
ATOM    127  CA  ALA A  44       6.580 139.519  10.000  1.00 57.77           C
ATOM    128  C   ALA A  44       6.898 139.820  11.470  1.00 59.81           C
ATOM    129  O   ALA A  44       7.980 139.485  11.961  1.00 59.58           O
ATOM    130  CB  ALA A  44       6.620 140.799   9.168  1.00 58.38           C
ATOM    131  N   LYS A  45       5.960 140.437  12.177  1.00 55.03           N
ATOM    132  CA  LYS A  45       6.175 140.821  13.576  1.00 54.38           C
ATOM    133  C   LYS A  45       6.217 139.660  14.558  1.00 56.86           C
ATOM    134  O   LYS A  45       7.008 139.674  15.491  1.00 57.00           O
ATOM    135  CB  LYS A  45       5.061 141.762  14.028  1.00 57.08           C
ATOM    136  CG  LYS A  45       5.070 143.121  13.324  1.00 69.51           C
ATOM    137  CD  LYS A  45       3.959 144.025  13.839  1.00 77.83           C
ATOM    138  CE  LYS A  45       2.544 143.536  13.512  1.00 86.84           C
ATOM    139  NZ  LYS A  45       1.534 144.505  14.047  1.00 92.52           N
ATOM    140  N   LYS A  46       5.352 138.672  14.377  1.00 51.90           N
ATOM    141  CA  LYS A  46       5.256 137.556  15.322  1.00 51.43           C
ATOM    142  C   LYS A  46       6.284 136.473  15.064  1.00 54.52           C
ATOM    143  O   LYS A  46       6.603 135.709  15.978  1.00 54.54           O
ATOM    144  CB  LYS A  46       3.861 136.922  15.280  1.00 54.37           C
ATOM    145  CG  LYS A  46       2.743 137.875  15.688  1.00 64.95           C
ATOM    146  CD  LYS A  46       1.382 137.198  15.667  1.00 74.16           C
ATOM    147  CE  LYS A  46       0.299 138.211  15.997  1.00 84.01           C
ATOM    148  NZ  LYS A  46      -1.068 137.614  16.086  1.00 88.21           N
ATOM    149  N   LYS A  47       6.778 136.374  13.836  1.00 49.31           N
ATOM    150  CA  LYS A  47       7.744 135.330  13.479  1.00 48.21           C
ATOM    151  C   LYS A  47       9.033 135.815  12.833  1.00 50.71           C
ATOM    152  O   LYS A  47      10.094 135.483  13.338  1.00 49.07           O
ATOM    153  CB  LYS A  47       7.071 134.298  12.570  1.00 50.30           C
ATOM    154  CG  LYS A  47       7.903 133.037  12.342  1.00 64.16           C
ATOM    155  CD  LYS A  47       7.279 132.116  11.302  1.00 75.61           C
ATOM    156  CE  LYS A  47       5.974 131.435  11.713  1.00 89.75           C
ATOM    157  NZ  LYS A  47       6.140 130.513  12.877  1.00100.56           N
ATOM    158  N   ILE A  48       8.999 136.564  11.740  1.00 47.56           N
ATOM    159  CA  ILE A  48      10.248 136.834  11.010  1.00 47.16           C
ATOM    160  C   ILE A  48      11.228 137.710  11.792  1.00 49.93           C
ATOM    161  O   ILE A  48      12.379 137.311  11.956  1.00 49.10           O
ATOM    162  CB  ILE A  48      10.010 137.413   9.585  1.00 50.23           C
ATOM    163  CG1 ILE A  48       9.156 136.417   8.777  1.00 50.93           C
ATOM    164  CG2 ILE A  48      11.353 137.667   8.854  1.00 50.47           C
ATOM    165  CD1 ILE A  48       8.826 136.840   7.349  1.00 57.53           C
ATOM    166  N   TYR A  49      10.814 138.853  12.323  1.00 46.21           N
ATOM    167  CA  TYR A  49      11.745 139.652  13.132  1.00 46.20           C
ATOM    168  C   TYR A  49      12.268 138.882  14.359  1.00 50.42           C
ATOM    169  O   TYR A  49      13.485 138.834  14.549  1.00 50.35           O
ATOM    170  CB  TYR A  49      11.155 140.999  13.576  1.00 47.58           C
ATOM    171  CG  TYR A  49      10.980 142.027  12.484  1.00 49.82           C
ATOM    172  CD1 TYR A  49      12.080 142.782  12.029  1.00 50.45           C
ATOM    173  CD2 TYR A  49       9.706 142.300  11.944  1.00 51.92           C
ATOM    174  CE1 TYR A  49      11.905 143.809  11.065  1.00 51.20           C
ATOM    175  CE2 TYR A  49       9.529 143.322  10.976  1.00 52.42           C
ATOM    176  CZ  TYR A  49      10.630 144.075  10.563  1.00 59.16           C
ATOM    177  OH  TYR A  49      10.459 145.106   9.681  1.00 61.23           O
ATOM    178  N   PRO A  50      11.402 138.209  15.150  1.00 46.55           N
ATOM    179  CA  PRO A  50      11.982 137.323  16.173  1.00 45.81           C
ATOM    180  C   PRO A  50      12.933 136.211  15.713  1.00 47.82           C
ATOM    181  O   PRO A  50      13.908 135.911  16.399  1.00 47.48           O
ATOM    182  CB  PRO A  50      10.742 136.674  16.787  1.00 47.24           C
ATOM    183  CG  PRO A  50       9.677 137.616  16.584  1.00 51.22           C
ATOM    184  CD  PRO A  50       9.929 138.224  15.262  1.00 46.61           C
ATOM    185  N   THR A  51      12.687 135.595  14.567  1.00 42.75           N
ATOM    186  CA  THR A  51      13.560 134.527  14.071  1.00 42.12           C
ATOM    187  C   THR A  51      14.925 135.092  13.681  1.00 45.73           C
ATOM    188  O   THR A  51      15.973 134.531  14.015  1.00 45.17           O
ATOM    189  CB  THR A  51      12.925 133.831  12.843  1.00 47.09           C
ATOM    190  OG1 THR A  51      11.637 133.320  13.193  1.00 45.97           O
ATOM    191  CG2 THR A  51      13.711 132.648  12.376  1.00 43.64           C
ATOM    192  N   ILE A  52      14.924 136.233  13.006  1.00 42.12           N
ATOM    193  CA  ILE A  52      16.173 136.886  12.609  1.00 42.51           C
ATOM    194  C   ILE A  52      16.899 137.318  13.887  1.00 48.11           C
ATOM    195  O   ILE A  52      18.110 137.173  13.982  1.00 47.17           O
ATOM    196  CB  ILE A  52      15.910 138.069  11.618  1.00 45.49           C
ATOM    197  CG1 ILE A  52      15.326 137.517  10.300  1.00 45.54           C
ATOM    198  CG2 ILE A  52      17.203 138.831  11.273  1.00 46.39           C
ATOM    199  CD1 ILE A  52      14.902 138.564   9.260  1.00 50.24           C
ATOM    200  N   TRP A  53      16.176 137.759  14.907  1.00 46.26           N
ATOM    201  CA  TRP A  53      16.777 138.074  16.206  1.00 47.23           C
ATOM    202  C   TRP A  53      17.444 136.886  16.912  1.00 51.91           C
ATOM    203  O   TRP A  53      18.490 137.053  17.542  1.00 51.88           O
ATOM    204  CB  TRP A  53      15.712 138.716  17.097  1.00 46.88           C
ATOM    205  CG  TRP A  53      16.009 138.673  18.561  1.00 48.60           C
ATOM    206  CD1 TRP A  53      15.350 137.946  19.501  1.00 51.70           C
ATOM    207  CD2 TRP A  53      17.038 139.383  19.276  1.00 48.81           C
ATOM    208  NE1 TRP A  53      15.867 138.152  20.748  1.00 51.15           N
ATOM    209  CE2 TRP A  53      16.918 139.021  20.650  1.00 52.68           C
ATOM    210  CE3 TRP A  53      18.075 140.257  18.893  1.00 50.26           C
ATOM    211  CZ2 TRP A  53      17.792 139.514  21.639  1.00 52.16           C
ATOM    212  CZ3 TRP A  53      18.961 140.750  19.882  1.00 51.59           C
ATOM    213  CH2 TRP A  53      18.799 140.377  21.251  1.00 52.22           C
ATOM    214  N   TRP A  54      16.930 135.672  16.781  1.00 48.69           N
ATOM    215  CA  TRP A  54      17.654 134.519  17.324  1.00 48.54           C
ATOM    216  C   TRP A  54      18.953 134.255  16.585  1.00 51.01           C
ATOM    217  O   TRP A  54      19.991 134.051  17.213  1.00 49.76           O
ATOM    218  CB  TRP A  54      16.776 133.271  17.374  1.00 47.64           C
ATOM    219  CG  TRP A  54      15.919 133.308  18.599  1.00 49.00           C
ATOM    220  CD1 TRP A  54      14.689 133.859  18.727  1.00 51.93           C
ATOM    221  CD2 TRP A  54      16.278 132.856  19.917  1.00 49.11           C
ATOM    222  NE1 TRP A  54      14.252 133.813  20.021  1.00 51.41           N
ATOM    223  CE2 TRP A  54      15.214 133.223  20.791  1.00 52.99           C
ATOM    224  CE3 TRP A  54      17.417 132.227  20.463  1.00 50.49           C
ATOM    225  CZ2 TRP A  54      15.268 132.997  22.184  1.00 52.37           C
ATOM    226  CZ3 TRP A  54      17.466 131.978  21.857  1.00 51.86           C
ATOM    227  CH2 TRP A  54      16.394 132.385  22.705  1.00 52.49           C
ATOM    228  N   LEU A  55      18.938 134.365  15.267  1.00 47.34           N
ATOM    229  CA  LEU A  55      20.172 134.191  14.506  1.00 46.71           C
ATOM    230  C   LEU A  55      21.148 135.339  14.768  1.00 50.85           C
ATOM    231  O   LEU A  55      22.359 135.151  14.730  1.00 49.87           O
ATOM    232  CB  LEU A  55      19.859 134.093  13.013  1.00 46.45           C
ATOM    233  CG  LEU A  55      19.001 132.921  12.520  1.00 50.44           C
ATOM    234  CD1 LEU A  55      18.724 133.117  11.041  1.00 50.49           C
ATOM    235  CD2 LEU A  55      19.676 131.575  12.734  1.00 52.58           C
ATOM    236  N   PHE A  56      20.630 136.523  15.062  1.00 48.21           N
ATOM    237  CA  PHE A  56      21.451 137.684  15.406  1.00 48.22           C
ATOM    238  C   PHE A  56      22.176 137.460  16.722  1.00 52.86           C
ATOM    239  O   PHE A  56      23.393 137.620  16.821  1.00 52.48           O
ATOM    240  CB  PHE A  56      20.551 138.917  15.534  1.00 49.90           C
ATOM    241  CG  PHE A  56      21.293 140.196  15.780  1.00 51.36           C
ATOM    242  CD1 PHE A  56      21.667 141.008  14.696  1.00 54.20           C
ATOM    243  CD2 PHE A  56      21.566 140.634  17.090  1.00 53.44           C
ATOM    244  CE1 PHE A  56      22.308 142.236  14.901  1.00 54.72           C
ATOM    245  CE2 PHE A  56      22.216 141.871  17.310  1.00 55.95           C
ATOM    246  CZ  PHE A  56      22.580 142.672  16.204  1.00 53.77           C
ATOM    247  N   ARG A  57      21.426 137.065  17.742  1.00 49.91           N
ATOM    248  CA  ARG A  57      21.991 136.835  19.069  1.00 50.15           C
ATOM    249  C   ARG A  57      22.982 135.680  19.062  1.00 56.11           C
ATOM    250  O   ARG A  57      24.003 135.740  19.738  1.00 56.76           O
ATOM    251  CB  ARG A  57      20.859 136.561  20.061  1.00 49.06           C
ATOM    252  CG  ARG A  57      21.350 136.281  21.468  1.00 58.01           C
ATOM    253  CD  ARG A  57      20.223 136.157  22.460  1.00 66.63           C
ATOM    254  NE  ARG A  57      20.757 135.591  23.703  1.00 71.43           N
ATOM    255  CZ  ARG A  57      20.574 134.356  24.147  1.00 80.90           C
ATOM    256  NH1 ARG A  57      19.783 133.486  23.581  1.00 62.18           N
ATOM    257  NH2 ARG A  57      21.203 133.971  25.217  1.00 72.11           N
ATOM    258  N   ASP A  58      22.702 134.645  18.292  1.00 52.58           N
ATOM    259  CA  ASP A  58      23.585 133.479  18.221  1.00 51.70           C
ATOM    260  C   ASP A  58      24.797 133.720  17.315  1.00 54.49           C
ATOM    261  O   ASP A  58      25.685 132.868  17.195  1.00 53.99           O
ATOM    262  CB  ASP A  58      22.807 132.264  17.713  1.00 53.50           C
ATOM    263  CG  ASP A  58      21.790 131.748  18.718  1.00 67.52           C
ATOM    264  OD1 ASP A  58      21.832 132.108  19.916  1.00 68.61           O
ATOM    265  OD2 ASP A  58      20.961 130.896  18.324  1.00 75.39           O
ATOM    266  N   GLY A  59      24.841 134.873  16.660  1.00 50.79           N
ATOM    267  CA  GLY A  59      25.960 135.215  15.795  1.00 50.82           C
ATOM    268  C   GLY A  59      25.964 134.419  14.506  1.00 54.71           C
ATOM    269  O   GLY A  59      26.999 134.238  13.865  1.00 54.48           O
ATOM    270  N   LEU A  60      24.806 133.892  14.142  1.00 51.07           N
ATOM    271  CA  LEU A  60      24.657 133.049  12.961  1.00 50.40           C
ATOM    272  C   LEU A  60      24.341 133.892  11.734  1.00 54.72           C
ATOM    273  O   LEU A  60      24.696 133.511  10.620  1.00 54.58           O
ATOM    274  CB  LEU A  60      23.555 132.013  13.205  1.00 50.18           C
ATOM    275  CG  LEU A  60      23.872 130.923  14.242  1.00 54.25           C
ATOM    276  CD1 LEU A  60      22.623 130.130  14.578  1.00 54.10           C
ATOM    277  CD2 LEU A  60      24.951 129.958  13.747  1.00 55.77           C
ATOM    278  N   LEU A  61      23.747 135.064  11.925  1.00 51.49           N
ATOM    279  CA  LEU A  61      23.606 136.006  10.813  1.00 51.14           C
ATOM    280  C   LEU A  61      24.994 136.507  10.449  1.00 57.23           C
ATOM    281  O   LEU A  61      25.839 136.651  11.345  1.00 56.92           O
ATOM    282  CB  LEU A  61      22.809 137.255  11.191  1.00 50.50           C
ATOM    283  CG  LEU A  61      21.313 137.169  11.476  1.00 53.68           C
ATOM    284  CD1 LEU A  61      20.835 138.561  11.818  1.00 53.27           C
ATOM    285  CD2 LEU A  61      20.499 136.616  10.319  1.00 55.29           C
ATOM    286  N   PRO A  62      25.241 136.831   9.168  1.00 55.50           N
ATOM    287  CA  PRO A  62      26.550 137.439   8.910  1.00 55.45           C
ATOM    288  C   PRO A  62      26.693 138.808   9.576  1.00 60.04           C
ATOM    289  O   PRO A  62      25.708 139.497   9.858  1.00 59.58           O
ATOM    290  CB  PRO A  62      26.592 137.515   7.383  1.00 56.80           C
ATOM    291  CG  PRO A  62      25.190 137.623   6.972  1.00 60.82           C
ATOM    292  CD  PRO A  62      24.443 136.732   7.929  1.00 56.01           C
ATOM    293  N   GLU A  63      27.932 139.193   9.843  1.00 57.00           N
ATOM    294  CA  GLU A  63      28.254 140.439  10.538  1.00 57.50           C
ATOM    295  C   GLU A  63      27.645 141.658   9.855  1.00 60.34           C
ATOM    296  O   GLU A  63      27.044 142.518  10.496  1.00 60.09           O
ATOM    297  CB  GLU A  63      29.781 140.570  10.568  1.00 59.47           C
ATOM    298  CG  GLU A  63      30.325 141.816  11.258  1.00 76.10           C
ATOM    299  CD  GLU A  63      31.848 141.847  11.279  1.00112.93           C
ATOM    300  OE1 GLU A  63      32.495 140.891  10.793  1.00116.59           O
ATOM    301  OE2 GLU A  63      32.433 142.830  11.796  1.00112.70           O
ATOM    302  N   ASN A  64      27.726 141.696   8.535  1.00 55.48           N
ATOM    303  CA  ASN A  64      27.273 142.848   7.762  1.00 54.49           C
ATOM    304  C   ASN A  64      25.846 142.671   7.244  1.00 54.55           C
ATOM    305  O   ASN A  64      25.545 142.937   6.080  1.00 54.74           O
ATOM    306  CB  ASN A  64      28.278 143.092   6.640  1.00 57.63           C
ATOM    307  CG  ASN A  64      29.642 143.407   7.169  1.00 77.51           C
ATOM    308  OD1 ASN A  64      29.832 144.400   7.859  1.00 69.68           O
ATOM    309  ND2 ASN A  64      30.587 142.554   6.910  1.00 67.35           N
ATOM    310  N   THR A  65      24.969 142.203   8.119  1.00 47.95           N
ATOM    311  CA  THR A  65      23.538 142.131   7.821  1.00 46.82           C
ATOM    312  C   THR A  65      22.880 143.490   8.044  1.00 49.56           C
ATOM    313  O   THR A  65      22.957 144.049   9.138  1.00 49.00           O
ATOM    314  CB  THR A  65      22.800 141.127   8.744  1.00 49.52           C
ATOM    315  OG1 THR A  65      23.344 139.821   8.562  1.00 48.19           O
ATOM    316  CG2 THR A  65      21.323 141.019   8.420  1.00 43.45           C
ATOM    317  N   PHE A  66      22.169 143.985   7.045  1.00 45.22           N
ATOM    318  CA  PHE A  66      21.213 145.076   7.228  1.00 44.75           C
ATOM    319  C   PHE A  66      19.841 144.457   7.021  1.00 47.75           C
ATOM    320  O   PHE A  66      19.735 143.456   6.314  1.00 47.61           O
ATOM    321  CB  PHE A  66      21.435 146.180   6.200  1.00 46.85           C
ATOM    322  CG  PHE A  66      22.766 146.860   6.325  1.00 48.87           C
ATOM    323  CD1 PHE A  66      23.008 147.747   7.389  1.00 51.28           C
ATOM    324  CD2 PHE A  66      23.781 146.630   5.379  1.00 51.82           C
ATOM    325  CE1 PHE A  66      24.254 148.406   7.510  1.00 53.67           C
ATOM    326  CE2 PHE A  66      25.029 147.292   5.483  1.00 52.32           C
ATOM    327  CZ  PHE A  66      25.269 148.175   6.554  1.00 51.35           C
ATOM    328  N   ILE A  67      18.805 145.019   7.624  1.00 43.22           N
ATOM    329  CA  ILE A  67      17.450 144.483   7.497  1.00 42.48           C
ATOM    330  C   ILE A  67      16.568 145.660   7.093  1.00 48.19           C
ATOM    331  O   ILE A  67      16.507 146.639   7.822  1.00 47.79           O
ATOM    332  CB  ILE A  67      16.925 143.885   8.838  1.00 44.78           C
ATOM    333  CG1 ILE A  67      17.897 142.840   9.428  1.00 44.42           C
ATOM    334  CG2 ILE A  67      15.512 143.267   8.638  1.00 45.14           C
ATOM    335  CD1 ILE A  67      17.676 142.534  10.920  1.00 48.39           C
ATOM    336  N   VAL A  68      15.903 145.594   5.949  1.00 46.32           N
ATOM    337  CA  VAL A  68      15.044 146.686   5.486  1.00 46.80           C
ATOM    338  C   VAL A  68      13.597 146.210   5.496  1.00 53.06           C
ATOM    339  O   VAL A  68      13.255 145.223   4.851  1.00 52.59           O
ATOM    340  CB  VAL A  68      15.424 147.154   4.051  1.00 50.50           C
ATOM    341  CG1 VAL A  68      14.589 148.372   3.632  1.00 50.50           C
ATOM    342  CG2 VAL A  68      16.911 147.516   3.968  1.00 50.15           C
ATOM    343  N   GLY A  69      12.728 146.883   6.230  1.00 51.98           N
ATOM    344  CA  GLY A  69      11.322 146.525   6.200  1.00 53.08           C
ATOM    345  C   GLY A  69      10.617 147.314   5.115  1.00 60.69           C
ATOM    346  O   GLY A  69      10.965 148.475   4.910  1.00 61.07           O
ATOM    347  N   TYR A  70       9.637 146.725   4.442  1.00 59.28           N
ATOM    348  CA  TYR A  70       8.846 147.435   3.436  1.00 59.52           C
ATOM    349  C   TYR A  70       7.378 147.034   3.483  1.00 65.24           C
ATOM    350  O   TYR A  70       7.056 145.842   3.415  1.00 64.63           O
ATOM    351  CB  TYR A  70       9.406 147.124   2.048  1.00 60.24           C
ATOM    352  CG  TYR A  70       8.730 147.854   0.903  1.00 61.55           C
ATOM    353  CD1 TYR A  70       9.220 149.098   0.462  1.00 63.45           C
ATOM    354  CD2 TYR A  70       7.642 147.281   0.211  1.00 61.71           C
ATOM    355  CE1 TYR A  70       8.714 149.706  -0.713  1.00 63.58           C
ATOM    356  CE2 TYR A  70       7.115 147.901  -0.960  1.00 62.26           C
ATOM    357  CZ  TYR A  70       7.690 149.084  -1.425  1.00 69.47           C
ATOM    358  OH  TYR A  70       7.265 149.665  -2.586  1.00 70.35           O
ATOM    359  N   ALA A  71       6.484 148.004   3.612  1.00 63.48           N
ATOM    360  CA  ALA A  71       5.041 147.775   3.579  1.00 63.98           C
ATOM    361  C   ALA A  71       4.389 149.137   3.357  1.00 69.16           C
ATOM    362  O   ALA A  71       5.093 150.140   3.441  1.00 68.70           O
ATOM    363  CB  ALA A  71       4.562 147.165   4.894  1.00 64.76           C
ATOM    364  N   ARG A  72       3.083 149.195   3.126  1.00 66.76           N
ATOM    365  CA  ARG A  72       2.405 150.479   2.922  1.00 66.93           C
ATOM    366  C   ARG A  72       2.438 151.301   4.192  1.00 71.48           C
ATOM    367  O   ARG A  72       2.623 152.518   4.135  1.00 70.95           O
ATOM    368  CB  ARG A  72       0.943 150.236   2.555  1.00 66.47           C
ATOM    369  CG  ARG A  72       0.093 151.472   2.327  1.00 75.39           C
ATOM    370  CD  ARG A  72      -1.330 151.067   2.001  1.00 82.93           C
ATOM    371  NE  ARG A  72      -1.981 150.440   3.159  1.00 90.77           N
ATOM    372  CZ  ARG A  72      -3.184 149.889   3.178  1.00107.19           C
ATOM    373  NH1 ARG A  72      -3.964 149.831   2.134  1.00 95.22           N
ATOM    374  NH2 ARG A  72      -3.614 149.393   4.300  1.00 94.68           N
ATOM    375  N   SER A  73       2.227 150.634   5.316  1.00 67.98           N
ATOM    376  CA  SER A  73       2.145 151.320   6.601  1.00 67.73           C
ATOM    377  C   SER A  73       3.392 152.150   6.841  1.00 71.21           C
ATOM    378  O   SER A  73       4.510 151.652   6.750  1.00 71.52           O
ATOM    379  CB  SER A  73       1.989 150.314   7.738  1.00 71.11           C
ATOM    380  OG  SER A  73       0.860 149.476   7.526  1.00 79.47           O
ATOM    381  N   ARG A  74       3.212 153.428   7.125  1.00 65.66           N
ATOM    382  CA  ARG A  74       4.342 154.310   7.382  1.00 63.98           C
ATOM    383  C   ARG A  74       4.732 154.125   8.838  1.00 63.02           C
ATOM    384  O   ARG A  74       4.002 154.527   9.744  1.00 62.63           O
ATOM    385  CB  ARG A  74       3.946 155.743   7.032  1.00 64.66           C
ATOM    386  CG  ARG A  74       5.089 156.724   7.046  1.00 78.99           C
ATOM    387  CD  ARG A  74       4.621 158.052   6.493  1.00 93.64           C
ATOM    388  NE  ARG A  74       5.693 159.051   6.479  1.00109.01           N
ATOM    389  CZ  ARG A  74       5.984 159.904   7.450  1.00128.24           C
ATOM    390  NH1 ARG A  74       5.366 159.950   8.603  1.00118.98           N
ATOM    391  NH2 ARG A  74       6.937 160.763   7.235  1.00115.51           N
ATOM    392  N   LEU A  75       5.846 153.443   9.050  1.00 55.10           N
ATOM    393  CA  LEU A  75       6.306 153.039  10.376  1.00 52.82           C
ATOM    394  C   LEU A  75       7.759 153.449  10.512  1.00 55.53           C
ATOM    395  O   LEU A  75       8.442 153.655   9.512  1.00 56.55           O
ATOM    396  CB  LEU A  75       6.225 151.512  10.516  1.00 52.21           C
ATOM    397  CG  LEU A  75       4.842 150.854  10.413  1.00 56.27           C
ATOM    398  CD1 LEU A  75       4.987 149.339  10.372  1.00 55.66           C
ATOM    399  CD2 LEU A  75       3.933 151.250  11.570  1.00 59.44           C
ATOM    400  N   THR A  76       8.242 153.496  11.740  1.00 48.81           N
ATOM    401  CA  THR A  76       9.665 153.654  12.020  1.00 47.34           C
ATOM    402  C   THR A  76      10.099 152.356  12.675  1.00 48.70           C
ATOM    403  O   THR A  76       9.251 151.591  13.136  1.00 48.25           O
ATOM    404  CB  THR A  76       9.926 154.810  12.995  1.00 54.38           C
ATOM    405  OG1 THR A  76       9.233 154.554  14.220  1.00 53.71           O
ATOM    406  CG2 THR A  76       9.442 156.134  12.434  1.00 50.67           C
ATOM    407  N   VAL A  77      11.393 152.088  12.772  1.00 43.05           N
ATOM    408  CA  VAL A  77      11.829 150.856  13.432  1.00 41.62           C
ATOM    409  C   VAL A  77      11.522 150.879  14.931  1.00 48.10           C
ATOM    410  O   VAL A  77      11.427 149.826  15.557  1.00 48.65           O
ATOM    411  CB  VAL A  77      13.321 150.525  13.157  1.00 43.97           C
ATOM    412  CG1 VAL A  77      13.558 150.430  11.649  1.00 43.47           C
ATOM    413  CG2 VAL A  77      14.278 151.553  13.759  1.00 43.71           C
ATOM    414  N   ALA A  78      11.282 152.054  15.504  1.00 45.14           N
ATOM    415  CA  ALA A  78      10.815 152.153  16.881  1.00 44.84           C
ATOM    416  C   ALA A  78       9.411 151.573  17.027  1.00 49.82           C
ATOM    417  O   ALA A  78       9.127 150.873  17.995  1.00 50.22           O
ATOM    418  CB  ALA A  78      10.841 153.614  17.351  1.00 45.53           C
ATOM    419  N   ASP A  79       8.541 151.843  16.063  1.00 46.33           N
ATOM    420  CA  ASP A  79       7.171 151.324  16.101  1.00 45.94           C
ATOM    421  C   ASP A  79       7.219 149.813  15.968  1.00 50.27           C
ATOM    422  O   ASP A  79       6.536 149.071  16.667  1.00 49.76           O
ATOM    423  CB  ASP A  79       6.341 151.867  14.936  1.00 47.59           C
ATOM    424  CG  ASP A  79       6.152 153.356  15.009  1.00 62.06           C
ATOM    425  OD1 ASP A  79       5.666 153.867  16.043  1.00 71.33           O
ATOM    426  OD2 ASP A  79       6.525 154.058  14.045  1.00 62.75           O
ATOM    427  N   ILE A  80       8.082 149.362  15.072  1.00 46.95           N
ATOM    428  CA  ILE A  80       8.233 147.936  14.815  1.00 46.25           C
ATOM    429  C   ILE A  80       8.797 147.259  16.059  1.00 50.80           C
ATOM    430  O   ILE A  80       8.327 146.184  16.417  1.00 51.30           O
ATOM    431  CB  ILE A  80       9.096 147.688  13.551  1.00 48.97           C
ATOM    432  CG1 ILE A  80       8.368 148.300  12.335  1.00 49.47           C
ATOM    433  CG2 ILE A  80       9.334 146.173  13.330  1.00 49.88           C
ATOM    434  CD1 ILE A  80       9.179 148.417  11.063  1.00 59.23           C
ATOM    435  N   ARG A  81       9.722 147.879  16.783  1.00 46.53           N
ATOM    436  CA  ARG A  81      10.174 147.301  18.057  1.00 46.30           C
ATOM    437  C   ARG A  81       8.998 147.160  19.007  1.00 51.46           C
ATOM    438  O   ARG A  81       8.807 146.081  19.550  1.00 51.62           O
ATOM    439  CB  ARG A  81      11.294 148.118  18.716  1.00 45.02           C
ATOM    440  CG  ARG A  81      11.840 147.490  20.009  1.00 52.66           C
ATOM    441  CD  ARG A  81      13.008 148.276  20.599  1.00 62.82           C
ATOM    442  NE  ARG A  81      13.487 147.668  21.851  1.00 66.72           N
ATOM    443  CZ  ARG A  81      14.458 148.113  22.634  1.00 77.35           C
ATOM    444  NH1 ARG A  81      15.188 149.168  22.388  1.00 62.73           N
ATOM    445  NH2 ARG A  81      14.693 147.460  23.736  1.00 61.75           N
ATOM    446  N   LYS A  82       8.158 148.175  19.144  1.00 47.87           N
ATOM    447  CA  LYS A  82       7.020 148.081  20.068  1.00 47.72           C
ATOM    448  C   LYS A  82       6.098 146.927  19.729  1.00 51.10           C
ATOM    449  O   LYS A  82       5.597 146.259  20.625  1.00 50.61           O
ATOM    450  CB  LYS A  82       6.198 149.371  20.077  1.00 50.54           C
ATOM    451  CG  LYS A  82       6.954 150.567  20.607  1.00 66.73           C
ATOM    452  CD  LYS A  82       6.148 151.839  20.473  1.00 76.76           C
ATOM    453  CE  LYS A  82       7.027 153.016  20.841  1.00 81.82           C
ATOM    454  NZ  LYS A  82       6.264 154.293  20.866  1.00 89.15           N
ATOM    455  N   GLN A  83       5.874 146.680  18.447  1.00 47.29           N
ATOM    456  CA  GLN A  83       4.935 145.638  18.044  1.00 46.78           C
ATOM    457  C   GLN A  83       5.521 144.255  17.737  1.00 51.14           C
ATOM    458  O   GLN A  83       4.758 143.306  17.556  1.00 50.98           O
ATOM    459  CB  GLN A  83       4.118 146.139  16.851  1.00 48.06           C
ATOM    460  CG  GLN A  83       3.422 147.483  17.059  1.00 67.40           C
ATOM    461  CD  GLN A  83       2.599 147.567  18.329  1.00 88.90           C
ATOM    462  OE1 GLN A  83       1.930 146.627  18.736  1.00 86.92           O
ATOM    463  NE2 GLN A  83       2.670 148.693  18.986  1.00 76.62           N
ATOM    464  N   SER A  84       6.840 144.113  17.688  1.00 47.82           N
ATOM    465  CA  SER A  84       7.472 142.805  17.453  1.00 47.20           C
ATOM    466  C   SER A  84       8.276 142.286  18.644  1.00 51.21           C
ATOM    467  O   SER A  84       8.327 141.081  18.870  1.00 51.29           O
ATOM    468  CB  SER A  84       8.358 142.842  16.206  1.00 50.20           C
ATOM    469  OG  SER A  84       9.440 143.744  16.362  1.00 59.68           O
ATOM    470  N   GLU A  85       8.818 143.164  19.479  1.00 47.51           N
ATOM    471  CA  GLU A  85       9.533 142.749  20.692  1.00 47.35           C
ATOM    472  C   GLU A  85       8.749 141.855  21.670  1.00 51.76           C
ATOM    473  O   GLU A  85       9.359 140.951  22.255  1.00 52.18           O
ATOM    474  CB  GLU A  85      10.030 143.991  21.432  1.00 48.84           C
ATOM    475  CG  GLU A  85      10.996 143.752  22.576  1.00 62.22           C
ATOM    476  CD  GLU A  85      11.311 145.050  23.290  1.00 93.15           C
ATOM    477  OE1 GLU A  85      10.372 145.699  23.802  1.00 94.03           O
ATOM    478  OE2 GLU A  85      12.494 145.441  23.372  1.00 85.95           O
ATOM    479  N   PRO A  86       7.409 142.001  21.816  1.00 47.09           N
ATOM    480  CA  PRO A  86       6.814 140.980  22.692  1.00 46.50           C
ATOM    481  C   PRO A  86       6.830 139.535  22.173  1.00 52.35           C
ATOM    482  O   PRO A  86       6.480 138.620  22.922  1.00 53.02           O
ATOM    483  CB  PRO A  86       5.376 141.480  22.864  1.00 47.67           C
ATOM    484  CG  PRO A  86       5.087 142.171  21.617  1.00 51.82           C
ATOM    485  CD  PRO A  86       6.354 142.930  21.354  1.00 47.08           C
ATOM    486  N   PHE A  87       7.278 139.306  20.943  1.00 48.75           N
ATOM    487  CA  PHE A  87       7.458 137.964  20.390  1.00 48.08           C
ATOM    488  C   PHE A  87       8.940 137.568  20.302  1.00 57.33           C
ATOM    489  O   PHE A  87       9.274 136.459  19.884  1.00 57.50           O
ATOM    490  CB  PHE A  87       6.820 137.927  18.996  1.00 48.31           C
ATOM    491  CG  PHE A  87       5.384 138.377  18.982  1.00 48.47           C
ATOM    492  CD1 PHE A  87       4.362 137.495  19.363  1.00 49.52           C
ATOM    493  CD2 PHE A  87       5.047 139.693  18.609  1.00 50.59           C
ATOM    494  CE1 PHE A  87       3.016 137.932  19.448  1.00 51.61           C
ATOM    495  CE2 PHE A  87       3.706 140.148  18.685  1.00 50.87           C
ATOM    496  CZ  PHE A  87       2.691 139.271  19.127  1.00 49.37           C
ATOM    497  N   PHE A  88       9.849 138.459  20.679  1.00 56.92           N
ATOM    498  CA  PHE A  88      11.290 138.215  20.501  1.00 58.24           C
ATOM    499  C   PHE A  88      11.882 137.155  21.425  1.00 65.91           C
ATOM    500  O   PHE A  88      12.923 136.587  21.088  1.00 65.98           O
ATOM    501  CB  PHE A  88      12.105 139.503  20.680  1.00 60.11           C
ATOM    502  CG  PHE A  88      12.337 140.278  19.405  1.00 61.83           C
ATOM    503  CD1 PHE A  88      11.339 140.415  18.427  1.00 64.75           C
ATOM    504  CD2 PHE A  88      13.581 140.891  19.184  1.00 63.91           C
ATOM    505  CE1 PHE A  88      11.566 141.159  17.253  1.00 65.40           C
ATOM    506  CE2 PHE A  88      13.827 141.645  18.011  1.00 66.57           C
ATOM    507  CZ  PHE A  88      12.812 141.775  17.042  1.00 64.40           C
ATOM    508  N   LYS A  89      11.225 136.870  22.549  1.00 64.73           N
ATOM    509  CA  LYS A  89      11.673 135.903  23.571  1.00 65.61           C
ATOM    510  C   LYS A  89      13.009 136.345  24.167  1.00 71.00           C
ATOM    511  O   LYS A  89      13.838 135.524  24.580  1.00 70.74           O
ATOM    512  CB  LYS A  89      11.745 134.469  23.016  1.00 68.40           C
ATOM    513  CG  LYS A  89      10.452 133.971  22.385  1.00 81.66           C
ATOM    514  CD  LYS A  89      10.665 132.637  21.682  1.00 85.17           C
ATOM    515  CE  LYS A  89       9.456 132.300  20.820  1.00 81.90           C
ATOM    516  NZ  LYS A  89       9.651 131.035  20.045  1.00 79.30           N
ATOM    517  N   ALA A  90      13.216 137.654  24.175  1.00 68.31           N
ATOM    518  CA  ALA A  90      14.453 138.254  24.656  1.00 68.35           C
ATOM    519  C   ALA A  90      14.469 138.294  26.185  1.00 73.09           C
ATOM    520  O   ALA A  90      13.417 138.200  26.830  1.00 74.12           O
ATOM    521  CB  ALA A  90      14.603 139.669  24.079  1.00 69.03           C
ATOM    522  N   THR A  91      15.651 138.477  26.755  1.00 68.72           N
ATOM    523  CA  THR A  91      15.830 138.600  28.203  1.00 68.14           C
ATOM    524  C   THR A  91      16.397 139.978  28.540  1.00 71.87           C
ATOM    525  O   THR A  91      16.995 140.620  27.671  1.00 71.63           O
ATOM    526  CB  THR A  91      16.804 137.520  28.722  1.00 73.59           C
ATOM    527  OG1 THR A  91      18.016 137.572  27.964  1.00 73.72           O
ATOM    528  CG2 THR A  91      16.218 136.136  28.570  1.00 70.85           C
ATOM    529  N   PRO A  92      16.245 140.447  29.799  1.00 67.93           N
ATOM    530  CA  PRO A  92      16.803 141.767  30.133  1.00 67.03           C
ATOM    531  C   PRO A  92      18.320 141.859  29.995  1.00 68.64           C
ATOM    532  O   PRO A  92      18.887 142.926  29.763  1.00 67.64           O
ATOM    533  CB  PRO A  92      16.415 141.947  31.603  1.00 68.68           C
ATOM    534  CG  PRO A  92      15.256 141.056  31.800  1.00 73.12           C
ATOM    535  CD  PRO A  92      15.572 139.860  30.973  1.00 68.40           C
ATOM    536  N   GLU A  93      18.967 140.709  30.087  1.00 64.19           N
ATOM    537  CA  GLU A  93      20.401 140.563  29.877  1.00 63.52           C
ATOM    538  C   GLU A  93      20.828 141.040  28.489  1.00 65.25           C
ATOM    539  O   GLU A  93      21.925 141.574  28.315  1.00 65.61           O
ATOM    540  CB  GLU A  93      20.713 139.074  30.058  1.00 65.16           C
ATOM    541  CG  GLU A  93      22.171 138.662  29.963  1.00 79.37           C
ATOM    542  CD  GLU A  93      22.395 137.205  30.375  1.00111.42           C
ATOM    543  OE1 GLU A  93      21.415 136.439  30.551  1.00111.89           O
ATOM    544  OE2 GLU A  93      23.572 136.811  30.572  1.00109.27           O
ATOM    545  N   GLU A  94      19.950 140.881  27.510  1.00 59.61           N
ATOM    546  CA  GLU A  94      20.299 141.101  26.109  1.00 58.70           C
ATOM    547  C   GLU A  94      19.714 142.368  25.499  1.00 61.12           C
ATOM    548  O   GLU A  94      19.693 142.552  24.281  1.00 60.45           O
ATOM    549  CB  GLU A  94      19.951 139.854  25.296  1.00 59.98           C
ATOM    550  CG  GLU A  94      20.723 138.603  25.738  1.00 65.84           C
ATOM    551  CD  GLU A  94      22.184 138.580  25.288  1.00 70.57           C
ATOM    552  OE1 GLU A  94      22.939 139.569  25.431  1.00 49.37           O
ATOM    553  OE2 GLU A  94      22.604 137.515  24.779  1.00 59.67           O
ATOM    554  N   LYS A  95      19.303 143.295  26.353  1.00 57.10           N
ATOM    555  CA  LYS A  95      18.798 144.590  25.884  1.00 56.49           C
ATOM    556  C   LYS A  95      19.808 145.391  25.061  1.00 58.00           C
ATOM    557  O   LYS A  95      19.414 146.198  24.223  1.00 57.42           O
ATOM    558  CB  LYS A  95      18.339 145.446  27.065  1.00 59.35           C
ATOM    559  CG  LYS A  95      17.076 144.959  27.756  1.00 79.56           C
ATOM    560  CD  LYS A  95      16.774 145.874  28.940  1.00 89.81           C
ATOM    561  CE  LYS A  95      15.577 145.434  29.776  1.00 95.28           C
ATOM    562  NZ  LYS A  95      14.300 145.349  29.005  1.00 98.30           N
ATOM    563  N   LEU A  96      21.101 145.179  25.254  1.00 52.98           N
ATOM    564  CA  LEU A  96      22.097 145.888  24.446  1.00 52.44           C
ATOM    565  C   LEU A  96      22.199 145.271  23.053  1.00 56.21           C
ATOM    566  O   LEU A  96      22.295 145.989  22.056  1.00 56.70           O
ATOM    567  CB  LEU A  96      23.458 145.889  25.147  1.00 52.26           C
ATOM    568  CG  LEU A  96      23.501 146.669  26.470  1.00 55.52           C
ATOM    569  CD1 LEU A  96      24.796 146.388  27.201  1.00 54.79           C
ATOM    570  CD2 LEU A  96      23.359 148.178  26.262  1.00 55.77           C
ATOM    571  N   LYS A  97      22.086 143.952  22.950  1.00 51.36           N
ATOM    572  CA  LYS A  97      21.998 143.317  21.630  1.00 50.51           C
ATOM    573  C   LYS A  97      20.694 143.689  20.932  1.00 53.66           C
ATOM    574  O   LYS A  97      20.677 143.785  19.715  1.00 53.26           O
ATOM    575  CB  LYS A  97      22.134 141.796  21.714  1.00 52.34           C
ATOM    576  CG  LYS A  97      23.537 141.311  22.029  1.00 57.58           C
ATOM    577  CD  LYS A  97      23.571 139.794  22.088  1.00 61.50           C
ATOM    578  CE  LYS A  97      24.883 139.294  22.679  1.00 67.45           C
ATOM    579  NZ  LYS A  97      24.875 137.803  22.814  1.00 74.61           N
ATOM    580  N   LEU A  98      19.621 143.963  21.660  1.00 49.18           N
ATOM    581  CA  LEU A  98      18.405 144.481  21.021  1.00 48.82           C
ATOM    582  C   LEU A  98      18.661 145.849  20.394  1.00 50.71           C
ATOM    583  O   LEU A  98      18.232 146.107  19.277  1.00 50.16           O
ATOM    584  CB  LEU A  98      17.234 144.595  22.006  1.00 49.12           C
ATOM    585  CG  LEU A  98      16.570 143.302  22.500  1.00 53.74           C
ATOM    586  CD1 LEU A  98      15.553 143.607  23.596  1.00 53.65           C
ATOM    587  CD2 LEU A  98      15.850 142.579  21.369  1.00 56.05           C
ATOM    588  N   GLU A  99      19.399 146.719  21.067  1.00 46.23           N
ATOM    589  CA  GLU A  99      19.742 148.016  20.475  1.00 45.67           C
ATOM    590  C   GLU A  99      20.619 147.822  19.239  1.00 48.11           C
ATOM    591  O   GLU A  99      20.478 148.536  18.251  1.00 47.05           O
ATOM    592  CB  GLU A  99      20.484 148.905  21.477  1.00 46.92           C
ATOM    593  CG  GLU A  99      19.607 149.384  22.620  1.00 58.05           C
ATOM    594  CD  GLU A  99      20.342 150.261  23.624  1.00 90.90           C
ATOM    595  OE1 GLU A  99      21.541 150.577  23.455  1.00 84.52           O
ATOM    596  OE2 GLU A  99      19.711 150.643  24.636  1.00 94.25           O
ATOM    597  N   ASP A 100      21.502 146.833  19.284  1.00 44.35           N
ATOM    598  CA  ASP A 100      22.387 146.520  18.157  1.00 44.44           C
ATOM    599  C   ASP A 100      21.622 145.961  16.949  1.00 49.33           C
ATOM    600  O   ASP A 100      21.953 146.246  15.795  1.00 49.21           O
ATOM    601  CB  ASP A 100      23.440 145.510  18.628  1.00 46.15           C
ATOM    602  CG  ASP A 100      24.636 145.433  17.703  1.00 53.07           C
ATOM    603  OD1 ASP A 100      25.184 146.499  17.352  1.00 53.55           O
ATOM    604  OD2 ASP A 100      25.110 144.323  17.376  1.00 56.97           O
ATOM    605  N   PHE A 101      20.571 145.201  17.231  1.00 46.09           N
ATOM    606  CA  PHE A 101      19.674 144.643  16.216  1.00 45.72           C
ATOM    607  C   PHE A 101      18.888 145.759  15.546  1.00 49.84           C
ATOM    608  O   PHE A 101      18.928 145.923  14.327  1.00 49.48           O
ATOM    609  CB  PHE A 101      18.721 143.646  16.895  1.00 47.34           C
ATOM    610  CG  PHE A 101      17.736 142.991  15.964  1.00 48.61           C
ATOM    611  CD1 PHE A 101      18.096 141.837  15.257  1.00 50.96           C
ATOM    612  CD2 PHE A 101      16.432 143.496  15.819  1.00 50.28           C
ATOM    613  CE1 PHE A 101      17.165 141.164  14.435  1.00 51.72           C
ATOM    614  CE2 PHE A 101      15.489 142.844  14.983  1.00 52.70           C
ATOM    615  CZ  PHE A 101      15.853 141.664  14.299  1.00 50.67           C
ATOM    616  N   PHE A 102      18.232 146.590  16.343  1.00 46.79           N
ATOM    617  CA  PHE A 102      17.422 147.673  15.793  1.00 46.93           C
ATOM    618  C   PHE A 102      18.242 148.822  15.210  1.00 50.01           C
ATOM    619  O   PHE A 102      17.710 149.669  14.491  1.00 49.61           O
ATOM    620  CB  PHE A 102      16.391 148.149  16.819  1.00 49.04           C
ATOM    621  CG  PHE A 102      15.248 147.177  17.007  1.00 51.16           C
ATOM    622  CD1 PHE A 102      14.234 147.094  16.034  1.00 53.61           C
ATOM    623  CD2 PHE A 102      15.186 146.323  18.124  1.00 54.98           C
ATOM    624  CE1 PHE A 102      13.194 146.135  16.141  1.00 56.68           C
ATOM    625  CE2 PHE A 102      14.164 145.345  18.239  1.00 56.18           C
ATOM    626  CZ  PHE A 102      13.166 145.252  17.243  1.00 55.07           C
ATOM    627  N   ALA A 103      19.549 148.830  15.434  1.00 46.37           N
ATOM    628  CA  ALA A 103      20.451 149.719  14.702  1.00 45.55           C
ATOM    629  C   ALA A 103      20.668 149.261  13.254  1.00 48.55           C
ATOM    630  O   ALA A 103      21.005 150.064  12.383  1.00 48.08           O
ATOM    631  CB  ALA A 103      21.790 149.785  15.420  1.00 46.02           C
ATOM    632  N   ARG A 104      20.507 147.968  13.001  1.00 44.47           N
ATOM    633  CA  ARG A 104      20.692 147.397  11.662  1.00 44.06           C
ATOM    634  C   ARG A 104      19.366 147.206  10.942  1.00 48.72           C
ATOM    635  O   ARG A 104      19.342 146.956   9.738  1.00 47.63           O
ATOM    636  CB  ARG A 104      21.458 146.078  11.759  1.00 43.47           C
ATOM    637  CG  ARG A 104      22.923 146.294  12.105  1.00 49.36           C
ATOM    638  CD  ARG A 104      23.694 144.987  12.250  1.00 55.41           C
ATOM    639  NE  ARG A 104      25.146 145.200  12.286  1.00 60.55           N
ATOM    640  CZ  ARG A 104      25.931 145.436  11.241  1.00 82.30           C
ATOM    641  NH1 ARG A 104      25.513 145.467  10.001  1.00 77.65           N
ATOM    642  NH2 ARG A 104      27.190 145.700  11.432  1.00 68.51           N
ATOM    643  N   ASN A 105      18.270 147.372  11.664  1.00 47.15           N
ATOM    644  CA  ASN A 105      16.964 147.529  11.032  1.00 47.85           C
ATOM    645  C   ASN A 105      16.866 148.925  10.422  1.00 53.68           C
ATOM    646  O   ASN A 105      17.313 149.906  11.015  1.00 54.09           O
ATOM    647  CB  ASN A 105      15.820 147.398  12.046  1.00 48.98           C
ATOM    648  CG  ASN A 105      15.592 145.988  12.502  1.00 65.13           C
ATOM    649  OD1 ASN A 105      15.742 145.676  13.658  1.00 64.74           O
ATOM    650  ND2 ASN A 105      15.180 145.136  11.615  1.00 49.51           N
ATOM    651  N   SER A 106      16.192 149.021   9.290  1.00 50.85           N
ATOM    652  CA  SER A 106      15.779 150.285   8.691  1.00 51.31           C
ATOM    653  C   SER A 106      14.419 150.030   8.047  1.00 57.98           C
ATOM    654  O   SER A 106      13.984 148.871   7.984  1.00 58.69           O
ATOM    655  CB  SER A 106      16.800 150.726   7.652  1.00 54.97           C
ATOM    656  OG  SER A 106      16.857 149.791   6.596  1.00 65.00           O
ATOM    657  N   TYR A 107      13.720 151.065   7.600  1.00 55.47           N
ATOM    658  CA  TYR A 107      12.385 150.889   7.024  1.00 55.71           C
ATOM    659  C   TYR A 107      12.066 151.828   5.862  1.00 60.74           C
ATOM    660  O   TYR A 107      12.388 153.019   5.910  1.00 61.41           O
ATOM    661  CB  TYR A 107      11.349 151.102   8.130  1.00 57.19           C
ATOM    662  CG  TYR A 107       9.957 150.698   7.715  1.00 59.27           C
ATOM    663  CD1 TYR A 107       9.557 149.354   7.803  1.00 61.17           C
ATOM    664  CD2 TYR A 107       9.034 151.645   7.224  1.00 60.23           C
ATOM    665  CE1 TYR A 107       8.247 148.963   7.448  1.00 61.78           C
ATOM    666  CE2 TYR A 107       7.725 151.251   6.853  1.00 61.19           C
ATOM    667  CZ  TYR A 107       7.346 149.915   6.988  1.00 68.19           C
ATOM    668  OH  TYR A 107       6.079 149.510   6.696  1.00 68.51           O
ATOM    669  N   VAL A 108      11.403 151.305   4.838  1.00 57.14           N
ATOM    670  CA  VAL A 108      10.925 152.089   3.698  1.00 56.52           C
ATOM    671  C   VAL A 108       9.423 151.858   3.547  1.00 61.93           C
ATOM    672  O   VAL A 108       8.989 150.755   3.240  1.00 62.75           O
ATOM    673  CB  VAL A 108      11.639 151.685   2.377  1.00 59.16           C
ATOM    674  CG1 VAL A 108      11.142 152.531   1.190  1.00 58.88           C
ATOM    675  CG2 VAL A 108      13.152 151.844   2.509  1.00 58.68           C
ATOM    676  N   ALA A 109       8.613 152.880   3.769  1.00 57.89           N
ATOM    677  CA  ALA A 109       7.184 152.756   3.496  1.00 57.49           C
ATOM    678  C   ALA A 109       6.988 152.732   1.972  1.00 61.70           C
ATOM    679  O   ALA A 109       7.651 153.490   1.260  1.00 61.53           O
ATOM    680  CB  ALA A 109       6.430 153.927   4.128  1.00 58.09           C
ATOM    681  N   GLY A 110       6.090 151.905   1.460  1.00 58.85           N
ATOM    682  CA  GLY A 110       5.805 151.907   0.034  1.00 59.19           C
ATOM    683  C   GLY A 110       4.741 150.926  -0.415  1.00 63.60           C
ATOM    684  O   GLY A 110       4.457 149.948   0.275  1.00 63.27           O
ATOM    685  N   GLN A 111       4.124 151.185  -1.560  1.00 59.72           N
ATOM    686  CA  GLN A 111       3.032 150.337  -2.047  1.00 59.35           C
ATOM    687  C   GLN A 111       3.585 149.098  -2.743  1.00 62.24           C
ATOM    688  O   GLN A 111       4.703 149.129  -3.253  1.00 61.76           O
ATOM    689  CB  GLN A 111       2.169 151.061  -3.070  1.00 60.90           C
ATOM    690  CG  GLN A 111       1.753 152.474  -2.716  1.00 84.66           C
ATOM    691  CD  GLN A 111       0.960 152.560  -1.436  1.00115.02           C
ATOM    692  OE1 GLN A 111       0.020 151.805  -1.208  1.00112.41           O
ATOM    693  NE2 GLN A 111       1.318 153.488  -0.596  1.00110.89           N
ATOM    694  N   TYR A 112       2.819 148.022  -2.833  1.00 58.21           N
ATOM    695  CA  TYR A 112       3.338 146.804  -3.452  1.00 58.03           C
ATOM    696  C   TYR A 112       3.310 146.800  -4.976  1.00 62.99           C
ATOM    697  O   TYR A 112       3.959 145.949  -5.584  1.00 62.54           O
ATOM    698  CB  TYR A 112       2.612 145.577  -2.914  1.00 58.79           C
ATOM    699  CG  TYR A 112       2.756 145.428  -1.414  1.00 59.84           C
ATOM    700  CD1 TYR A 112       4.026 145.463  -0.790  1.00 60.57           C
ATOM    701  CD2 TYR A 112       1.616 145.283  -0.600  1.00 61.42           C
ATOM    702  CE1 TYR A 112       4.141 145.425   0.627  1.00 61.50           C
ATOM    703  CE2 TYR A 112       1.733 145.234   0.807  1.00 61.61           C
ATOM    704  CZ  TYR A 112       2.981 145.324   1.405  1.00 68.23           C
ATOM    705  OH  TYR A 112       3.041 145.285   2.769  1.00 68.24           O
ATOM    706  N   ASP A 113       2.640 147.766  -5.593  1.00 60.60           N
ATOM    707  CA  ASP A 113       2.699 147.928  -7.049  1.00 61.15           C
ATOM    708  C   ASP A 113       2.831 149.393  -7.476  1.00 66.97           C
ATOM    709  O   ASP A 113       2.217 149.855  -8.439  1.00 66.61           O
ATOM    710  CB  ASP A 113       1.495 147.270  -7.727  1.00 63.17           C
ATOM    711  CG  ASP A 113       1.732 147.012  -9.212  1.00 74.26           C
ATOM    712  OD1 ASP A 113       2.896 147.047  -9.675  1.00 76.23           O
ATOM    713  OD2 ASP A 113       0.757 146.726  -9.940  1.00 79.06           O
ATOM    714  N   ASP A 114       3.661 150.139  -6.760  1.00 64.59           N
ATOM    715  CA  ASP A 114       4.014 151.506  -7.157  1.00 64.48           C
ATOM    716  C   ASP A 114       5.503 151.537  -7.451  1.00 68.56           C
ATOM    717  O   ASP A 114       6.322 151.485  -6.536  1.00 68.75           O
ATOM    718  CB  ASP A 114       3.687 152.516  -6.057  1.00 66.22           C
ATOM    719  CG  ASP A 114       3.961 153.948  -6.467  1.00 78.89           C
ATOM    720  OD1 ASP A 114       4.405 154.207  -7.609  1.00 86.46           O
ATOM    721  OD2 ASP A 114       3.722 154.853  -5.641  1.00 79.96           O
ATOM    722  N   ALA A 115       5.858 151.639  -8.724  1.00 64.73           N
ATOM    723  CA  ALA A 115       7.252 151.635  -9.152  1.00 65.01           C
ATOM    724  C   ALA A 115       8.076 152.729  -8.462  1.00 69.66           C
ATOM    725  O   ALA A 115       9.259 152.529  -8.176  1.00 69.73           O
ATOM    726  CB  ALA A 115       7.300 151.803 -10.671  1.00 65.82           C
ATOM    727  N   ALA A 116       7.447 153.856  -8.147  1.00 65.75           N
ATOM    728  CA  ALA A 116       8.128 154.943  -7.452  1.00 65.17           C
ATOM    729  C   ALA A 116       8.555 154.515  -6.045  1.00 68.45           C
ATOM    730  O   ALA A 116       9.649 154.846  -5.590  1.00 68.40           O
ATOM    731  CB  ALA A 116       7.205 156.161  -7.379  1.00 65.90           C
ATOM    732  N   SER A 117       7.715 153.745  -5.369  1.00 63.74           N
ATOM    733  CA  SER A 117       8.027 153.267  -4.024  1.00 62.83           C
ATOM    734  C   SER A 117       9.144 152.231  -4.070  1.00 66.20           C
ATOM    735  O   SER A 117      10.005 152.192  -3.195  1.00 65.69           O
ATOM    736  CB  SER A 117       6.808 152.613  -3.380  1.00 64.58           C
ATOM    737  OG  SER A 117       5.733 153.508  -3.140  1.00 69.85           O
ATOM    738  N   TYR A 118       9.186 151.420  -5.117  1.00 62.04           N
ATOM    739  CA  TYR A 118      10.285 150.465  -5.258  1.00 61.59           C
ATOM    740  C   TYR A 118      11.593 151.154  -5.599  1.00 65.17           C
ATOM    741  O   TYR A 118      12.644 150.730  -5.148  1.00 65.10           O
ATOM    742  CB  TYR A 118       9.978 149.404  -6.302  1.00 62.84           C
ATOM    743  CG  TYR A 118       9.029 148.373  -5.756  1.00 64.53           C
ATOM    744  CD1 TYR A 118       7.640 148.548  -5.851  1.00 66.56           C
ATOM    745  CD2 TYR A 118       9.520 147.207  -5.136  1.00 65.41           C
ATOM    746  CE1 TYR A 118       6.752 147.596  -5.323  1.00 67.11           C
ATOM    747  CE2 TYR A 118       8.632 146.230  -4.631  1.00 66.40           C
ATOM    748  CZ  TYR A 118       7.257 146.438  -4.731  1.00 72.69           C
ATOM    749  OH  TYR A 118       6.393 145.481  -4.291  1.00 72.27           O
ATOM    750  N   GLN A 119      11.546 152.271  -6.306  1.00 61.05           N
ATOM    751  CA  GLN A 119      12.757 153.061  -6.518  1.00 60.40           C
ATOM    752  C   GLN A 119      13.232 153.672  -5.199  1.00 63.60           C
ATOM    753  O   GLN A 119      14.434 153.750  -4.953  1.00 63.46           O
ATOM    754  CB  GLN A 119      12.497 154.128  -7.578  1.00 61.49           C
ATOM    755  CG  GLN A 119      12.397 153.538  -8.977  1.00 72.64           C
ATOM    756  CD  GLN A 119      11.637 154.422  -9.935  1.00 94.61           C
ATOM    757  OE1 GLN A 119      11.641 155.642  -9.812  1.00 88.08           O
ATOM    758  NE2 GLN A 119      10.945 153.831 -10.865  1.00 91.20           N
ATOM    759  N   ARG A 120      12.325 154.025  -4.294  1.00 58.81           N
ATOM    760  CA  ARG A 120      12.744 154.463  -2.953  1.00 58.02           C
ATOM    761  C   ARG A 120      13.392 153.309  -2.200  1.00 61.69           C
ATOM    762  O   ARG A 120      14.407 153.504  -1.546  1.00 61.72           O
ATOM    763  CB  ARG A 120      11.576 154.993  -2.115  1.00 57.09           C
ATOM    764  CG  ARG A 120      10.881 156.215  -2.685  1.00 62.93           C
ATOM    765  CD  ARG A 120       9.646 156.517  -1.879  1.00 70.78           C
ATOM    766  NE  ARG A 120       8.794 157.530  -2.513  1.00 80.14           N
ATOM    767  CZ  ARG A 120       7.565 157.852  -2.141  1.00 96.62           C
ATOM    768  NH1 ARG A 120       6.962 157.325  -1.110  1.00 84.57           N
ATOM    769  NH2 ARG A 120       6.906 158.714  -2.854  1.00 86.10           N
ATOM    770  N   LEU A 121      12.830 152.113  -2.302  1.00 57.35           N
ATOM    771  CA  LEU A 121      13.400 150.929  -1.651  1.00 56.57           C
ATOM    772  C   LEU A 121      14.785 150.597  -2.207  1.00 60.55           C
ATOM    773  O   LEU A 121      15.725 150.346  -1.460  1.00 60.77           O
ATOM    774  CB  LEU A 121      12.442 149.741  -1.838  1.00 56.45           C
ATOM    775  CG  LEU A 121      12.822 148.367  -1.263  1.00 60.70           C
ATOM    776  CD1 LEU A 121      13.039 148.380   0.241  1.00 60.67           C
ATOM    777  CD2 LEU A 121      11.756 147.335  -1.626  1.00 62.41           C
ATOM    778  N   ASN A 122      14.926 150.630  -3.521  1.00 56.43           N
ATOM    779  CA  ASN A 122      16.196 150.331  -4.173  1.00 56.42           C
ATOM    780  C   ASN A 122      17.277 151.352  -3.832  1.00 62.28           C
ATOM    781  O   ASN A 122      18.396 150.998  -3.466  1.00 62.41           O
ATOM    782  CB  ASN A 122      15.970 150.295  -5.683  1.00 55.83           C
ATOM    783  CG  ASN A 122      17.202 149.903  -6.435  1.00 83.52           C
ATOM    784  OD1 ASN A 122      17.892 148.951  -6.087  1.00 84.45           O
ATOM    785  ND2 ASN A 122      17.496 150.634  -7.472  1.00 74.54           N
ATOM    786  N   SER A 123      16.935 152.629  -3.892  1.00 59.22           N
ATOM    787  CA  SER A 123      17.886 153.682  -3.543  1.00 58.89           C
ATOM    788  C   SER A 123      18.212 153.690  -2.053  1.00 62.82           C
ATOM    789  O   SER A 123      19.321 154.046  -1.664  1.00 62.74           O
ATOM    790  CB  SER A 123      17.341 155.045  -3.963  1.00 61.74           C
ATOM    791  OG  SER A 123      16.069 155.296  -3.395  1.00 67.58           O
ATOM    792  N   HIS A 124      17.283 153.273  -1.203  1.00 59.04           N
ATOM    793  CA  HIS A 124      17.579 153.134   0.220  1.00 58.76           C
ATOM    794  C   HIS A 124      18.614 152.041   0.427  1.00 62.17           C
ATOM    795  O   HIS A 124      19.541 152.183   1.217  1.00 61.78           O
ATOM    796  CB  HIS A 124      16.333 152.747   1.012  1.00 59.51           C
ATOM    797  CG  HIS A 124      16.602 152.543   2.467  1.00 63.15           C
ATOM    798  ND1 HIS A 124      16.614 153.549   3.400  1.00 65.09           N
ATOM    799  CD2 HIS A 124      16.922 151.416   3.157  1.00 65.32           C
ATOM    800  CE1 HIS A 124      16.928 153.016   4.580  1.00 64.65           C
ATOM    801  NE2 HIS A 124      17.134 151.719   4.480  1.00 65.11           N
ATOM    802  N   MET A 125      18.479 150.948  -0.306  1.00 58.26           N
ATOM    803  CA  MET A 125      19.450 149.871  -0.185  1.00 57.64           C
ATOM    804  C   MET A 125      20.829 150.300  -0.671  1.00 60.53           C
ATOM    805  O   MET A 125      21.816 149.848  -0.120  1.00 59.63           O
ATOM    806  CB  MET A 125      18.971 148.619  -0.912  1.00 59.75           C
ATOM    807  CG  MET A 125      17.819 147.947  -0.186  1.00 62.78           C
ATOM    808  SD  MET A 125      17.358 146.373  -0.921  1.00 66.51           S
ATOM    809  CE  MET A 125      16.473 146.881  -2.356  1.00 62.92           C
ATOM    810  N   TYR A 126      20.927 151.216  -1.625  1.00 57.44           N
ATOM    811  CA  TYR A 126      22.234 151.764  -2.004  1.00 57.43           C
ATOM    812  C   TYR A 126      22.800 152.778  -1.007  1.00 60.36           C
ATOM    813  O   TYR A 126      24.008 153.034  -0.987  1.00 59.35           O
ATOM    814  CB  TYR A 126      22.162 152.411  -3.390  1.00 30.00           C
ATOM    815  CG  TYR A 126      21.894 151.418  -4.504  1.00 30.00           C
ATOM    816  CD1 TYR A 126      22.605 150.205  -4.567  1.00 30.00           C
ATOM    817  CD2 TYR A 126      20.946 151.686  -5.512  1.00 30.00           C
ATOM    818  CE1 TYR A 126      22.346 149.259  -5.583  1.00 30.00           C
ATOM    819  CE2 TYR A 126      20.703 150.736  -6.548  1.00 30.00           C
ATOM    820  CZ  TYR A 126      21.387 149.518  -6.550  1.00 30.00           C
ATOM    821  OH  TYR A 126      21.167 148.514  -7.458  1.00 30.00           O
ATOM    822  N   ALA A 127      21.949 153.343  -0.162  1.00 56.84           N
ATOM    823  CA  ALA A 127      22.386 154.268   0.884  1.00 56.50           C
ATOM    824  C   ALA A 127      23.089 153.517   2.024  1.00 60.65           C
ATOM    825  O   ALA A 127      23.860 154.103   2.791  1.00 60.91           O
ATOM    826  CB  ALA A 127      21.177 155.051   1.414  1.00 57.05           C
ATOM    827  N   LEU A 128      22.815 152.226   2.142  1.00 56.80           N
ATOM    828  CA  LEU A 128      23.480 151.376   3.129  1.00 56.16           C
ATOM    829  C   LEU A 128      24.934 151.181   2.697  1.00 59.58           C
ATOM    830  O   LEU A 128      25.251 151.265   1.507  1.00 59.02           O
ATOM    831  CB  LEU A 128      22.773 150.020   3.223  1.00 55.91           C
ATOM    832  CG  LEU A 128      21.306 150.059   3.687  1.00 59.72           C
ATOM    833  CD1 LEU A 128      20.666 148.702   3.471  1.00 60.36           C
ATOM    834  CD2 LEU A 128      21.161 150.469   5.155  1.00 58.90           C
ATOM    835  N   HIS A 129      25.831 150.960   3.645  1.00 55.53           N
ATOM    836  CA  HIS A 129      27.248 150.818   3.315  1.00 54.78           C
ATOM    837  C   HIS A 129      27.494 149.536   2.529  1.00 58.71           C
ATOM    838  O   HIS A 129      27.025 148.471   2.930  1.00 59.11           O
ATOM    839  CB  HIS A 129      28.115 150.828   4.572  1.00 55.42           C
ATOM    840  CG  HIS A 129      29.580 150.797   4.273  1.00 58.89           C
ATOM    841  ND1 HIS A 129      30.198 151.774   3.522  1.00 60.68           N
ATOM    842  CD2 HIS A 129      30.531 149.879   4.597  1.00 60.59           C
ATOM    843  CE1 HIS A 129      31.501 151.380   3.397  1.00 60.08           C
ATOM    844  NE2 HIS A 129      31.746 150.227   4.064  1.00 60.38           N
ATOM    845  N   LEU A 130      28.174 149.671   1.394  1.00 54.47           N
ATOM    846  CA  LEU A 130      28.400 148.603   0.411  1.00 54.14           C
ATOM    847  C   LEU A 130      27.088 148.019  -0.102  1.00 58.91           C
ATOM    848  O   LEU A 130      27.045 146.893  -0.583  1.00 58.72           O
ATOM    849  CB  LEU A 130      29.307 147.483   0.944  1.00 53.78           C
ATOM    850  CG  LEU A 130      30.683 147.885   1.485  1.00 57.36           C
ATOM    851  CD1 LEU A 130      31.339 146.682   2.131  1.00 56.98           C
ATOM    852  CD2 LEU A 130      31.608 148.462   0.420  1.00 58.98           C
ATOM    853  N   GLY A 131      26.014 148.793  -0.042  1.00 55.95           N
ATOM    854  CA  GLY A 131      24.715 148.319  -0.479  1.00 56.15           C
ATOM    855  C   GLY A 131      24.646 147.976  -1.952  1.00 61.44           C
ATOM    856  O   GLY A 131      23.923 147.069  -2.358  1.00 62.14           O
ATOM    857  N   SER A 132      25.450 148.638  -2.771  1.00 57.63           N
ATOM    858  CA  SER A 132      25.575 148.264  -4.178  1.00 57.19           C
ATOM    859  C   SER A 132      26.268 146.929  -4.382  1.00 61.29           C
ATOM    860  O   SER A 132      25.937 146.198  -5.304  1.00 60.36           O
ATOM    861  CB  SER A 132      26.339 149.348  -4.925  1.00 60.65           C
ATOM    862  OG  SER A 132      27.475 149.751  -4.179  1.00 69.13           O
ATOM    863  N   GLN A 133      27.199 146.579  -3.508  1.00 59.03           N
ATOM    864  CA  GLN A 133      27.960 145.338  -3.650  1.00 59.24           C
ATOM    865  C   GLN A 133      27.239 144.177  -2.967  1.00 63.44           C
ATOM    866  O   GLN A 133      27.573 143.011  -3.160  1.00 63.35           O
ATOM    867  CB  GLN A 133      29.359 145.525  -3.054  1.00 60.76           C
ATOM    868  CG  GLN A 133      30.173 146.614  -3.764  1.00 76.87           C
ATOM    869  CD  GLN A 133      31.520 146.876  -3.121  1.00 99.07           C
ATOM    870  OE1 GLN A 133      32.137 145.992  -2.540  1.00 95.00           O
ATOM    871  NE2 GLN A 133      31.977 148.097  -3.195  1.00 93.44           N
ATOM    872  N   ALA A 134      26.255 144.523  -2.152  1.00 59.28           N
ATOM    873  CA  ALA A 134      25.547 143.575  -1.306  1.00 58.46           C
ATOM    874  C   ALA A 134      24.735 142.494  -2.019  1.00 61.08           C
ATOM    875  O   ALA A 134      24.251 142.660  -3.141  1.00 61.33           O
ATOM    876  CB  ALA A 134      24.637 144.348  -0.361  1.00 59.13           C
ATOM    877  N   ASN A 135      24.527 141.420  -1.274  1.00 55.43           N
ATOM    878  CA  ASN A 135      23.609 140.347  -1.646  1.00 54.15           C
ATOM    879  C   ASN A 135      22.237 140.746  -1.109  1.00 57.03           C
ATOM    880  O   ASN A 135      22.176 141.411  -0.074  1.00 56.42           O
ATOM    881  CB  ASN A 135      24.045 139.054  -0.958  1.00 52.35           C
ATOM    882  CG  ASN A 135      25.347 138.523  -1.489  1.00 67.31           C
ATOM    883  OD1 ASN A 135      25.572 138.500  -2.683  1.00 58.21           O
ATOM    884  ND2 ASN A 135      26.216 138.103  -0.614  1.00 57.84           N
ATOM    885  N   ARG A 136      21.146 140.342  -1.750  1.00 53.33           N
ATOM    886  CA  ARG A 136      19.794 140.721  -1.302  1.00 53.22           C
ATOM    887  C   ARG A 136      18.864 139.529  -1.105  1.00 56.20           C
ATOM    888  O   ARG A 136      18.746 138.666  -1.973  1.00 55.71           O
ATOM    889  CB  ARG A 136      19.173 141.722  -2.282  1.00 54.45           C
ATOM    890  CG  ARG A 136      19.868 143.082  -2.277  1.00 64.44           C
ATOM    891  CD  ARG A 136      19.232 144.071  -3.245  1.00 72.94           C
ATOM    892  NE  ARG A 136      20.055 145.286  -3.330  1.00 82.99           N
ATOM    893  CZ  ARG A 136      19.787 146.385  -4.023  1.00 93.40           C
ATOM    894  NH1 ARG A 136      18.822 146.481  -4.892  1.00 81.01           N
ATOM    895  NH2 ARG A 136      20.530 147.435  -3.839  1.00 77.65           N
ATOM    896  N   LEU A 137      18.235 139.483   0.063  1.00 51.37           N
ATOM    897  CA  LEU A 137      17.362 138.384   0.486  1.00 50.46           C
ATOM    898  C   LEU A 137      15.944 138.908   0.733  1.00 52.46           C
ATOM    899  O   LEU A 137      15.656 139.429   1.807  1.00 51.50           O
ATOM    900  CB  LEU A 137      17.864 137.739   1.791  1.00 50.78           C
ATOM    901  CG  LEU A 137      19.245 137.077   1.932  1.00 55.84           C
ATOM    902  CD1 LEU A 137      20.413 138.070   2.008  1.00 56.08           C
ATOM    903  CD2 LEU A 137      19.257 136.239   3.200  1.00 58.19           C
ATOM    904  N   PHE A 138      15.062 138.808  -0.248  1.00 48.50           N
ATOM    905  CA  PHE A 138      13.700 139.334  -0.119  1.00 47.76           C
ATOM    906  C   PHE A 138      12.751 138.307   0.490  1.00 52.64           C
ATOM    907  O   PHE A 138      12.230 137.434  -0.202  1.00 52.70           O
ATOM    908  CB  PHE A 138      13.149 139.757  -1.481  1.00 48.96           C
ATOM    909  CG  PHE A 138      13.914 140.879  -2.126  1.00 49.50           C
ATOM    910  CD1 PHE A 138      15.025 140.614  -2.951  1.00 51.18           C
ATOM    911  CD2 PHE A 138      13.514 142.212  -1.923  1.00 51.19           C
ATOM    912  CE1 PHE A 138      15.756 141.674  -3.540  1.00 51.97           C
ATOM    913  CE2 PHE A 138      14.236 143.283  -2.500  1.00 53.67           C
ATOM    914  CZ  PHE A 138      15.371 143.011  -3.295  1.00 51.32           C
ATOM    915  N   TYR A 139      12.512 138.414   1.785  1.00 48.86           N
ATOM    916  CA  TYR A 139      11.543 137.565   2.463  1.00 48.86           C
ATOM    917  C   TYR A 139      10.177 138.183   2.204  1.00 55.21           C
ATOM    918  O   TYR A 139      10.017 139.402   2.263  1.00 55.98           O
ATOM    919  CB  TYR A 139      11.841 137.489   3.965  1.00 49.93           C
ATOM    920  CG  TYR A 139      13.122 136.733   4.262  1.00 52.41           C
ATOM    921  CD1 TYR A 139      14.368 137.397   4.303  1.00 53.35           C
ATOM    922  CD2 TYR A 139      13.102 135.337   4.463  1.00 54.70           C
ATOM    923  CE1 TYR A 139      15.576 136.667   4.484  1.00 54.24           C
ATOM    924  CE2 TYR A 139      14.308 134.605   4.638  1.00 55.88           C
ATOM    925  CZ  TYR A 139      15.532 135.276   4.624  1.00 60.85           C
ATOM    926  OH  TYR A 139      16.697 134.560   4.737  1.00 61.05           O
ATOM    927  N   LEU A 140       9.203 137.344   1.894  1.00 51.89           N
ATOM    928  CA  LEU A 140       7.841 137.780   1.603  1.00 51.67           C
ATOM    929  C   LEU A 140       6.910 137.301   2.707  1.00 56.50           C
ATOM    930  O   LEU A 140       6.787 136.094   2.937  1.00 55.72           O
ATOM    931  CB  LEU A 140       7.368 137.186   0.271  1.00 51.59           C
ATOM    932  CG  LEU A 140       8.198 137.448  -0.994  1.00 55.96           C
ATOM    933  CD1 LEU A 140       7.566 136.665  -2.132  1.00 56.23           C
ATOM    934  CD2 LEU A 140       8.307 138.915  -1.361  1.00 57.75           C
ATOM    935  N   ALA A 141       6.261 138.247   3.368  1.00 54.52           N
ATOM    936  CA  ALA A 141       5.299 137.987   4.433  1.00 55.13           C
ATOM    937  C   ALA A 141       3.985 138.668   4.030  1.00 61.46           C
ATOM    938  O   ALA A 141       3.539 139.629   4.659  1.00 61.22           O
ATOM    939  CB  ALA A 141       5.851 138.539   5.741  1.00 55.80           C
ATOM    940  N   LEU A 142       3.443 138.229   2.901  1.00 59.57           N
ATOM    941  CA  LEU A 142       2.392 138.949   2.179  1.00 59.98           C
ATOM    942  C   LEU A 142       1.245 138.074   1.687  1.00 66.76           C
ATOM    943  O   LEU A 142       1.424 136.865   1.524  1.00 67.00           O
ATOM    944  CB  LEU A 142       3.037 139.627   0.966  1.00 59.78           C
ATOM    945  CG  LEU A 142       3.803 140.903   1.316  1.00 64.16           C
ATOM    946  CD1 LEU A 142       4.582 141.420   0.130  1.00 64.34           C
ATOM    947  CD2 LEU A 142       2.844 141.980   1.785  1.00 65.64           C
ATOM    948  N   PRO A 143       0.063 138.667   1.426  1.00 64.64           N
ATOM    949  CA  PRO A 143      -0.979 137.838   0.809  1.00 64.58           C
ATOM    950  C   PRO A 143      -0.555 137.224  -0.528  1.00 70.32           C
ATOM    951  O   PRO A 143       0.210 137.832  -1.283  1.00 69.96           O
ATOM    952  CB  PRO A 143      -2.121 138.831   0.576  1.00 66.06           C
ATOM    953  CG  PRO A 143      -1.901 139.901   1.565  1.00 69.97           C
ATOM    954  CD  PRO A 143      -0.413 140.054   1.609  1.00 65.19           C
ATOM    955  N   PRO A 144      -1.087 136.041  -0.880  1.00 68.27           N
ATOM    956  CA  PRO A 144      -0.698 135.449  -2.168  1.00 67.89           C
ATOM    957  C   PRO A 144      -1.214 136.205  -3.390  1.00 71.53           C
ATOM    958  O   PRO A 144      -0.716 136.022  -4.500  1.00 71.56           O
ATOM    959  CB  PRO A 144      -1.304 134.049  -2.087  1.00 69.49           C
ATOM    960  CG  PRO A 144      -2.503 134.238  -1.244  1.00 73.69           C
ATOM    961  CD  PRO A 144      -2.030 135.160  -0.168  1.00 68.95           C
ATOM    962  N   THR A 145      -2.170 137.103  -3.202  1.00 67.34           N
ATOM    963  CA  THR A 145      -2.644 137.985  -4.267  1.00 67.01           C
ATOM    964  C   THR A 145      -1.621 139.065  -4.609  1.00 69.98           C
ATOM    965  O   THR A 145      -1.661 139.667  -5.676  1.00 69.30           O
ATOM    966  CB  THR A 145      -3.912 138.715  -3.796  1.00 75.67           C
ATOM    967  OG1 THR A 145      -3.642 139.344  -2.541  1.00 75.87           O
ATOM    968  CG2 THR A 145      -5.058 137.758  -3.555  1.00 73.81           C
ATOM    969  N   VAL A 146      -0.692 139.299  -3.693  1.00 65.85           N
ATOM    970  CA  VAL A 146       0.297 140.373  -3.795  1.00 64.71           C
ATOM    971  C   VAL A 146       1.615 139.801  -4.344  1.00 66.08           C
ATOM    972  O   VAL A 146       2.552 140.526  -4.690  1.00 65.75           O
ATOM    973  CB  VAL A 146       0.413 141.046  -2.378  1.00 68.40           C
ATOM    974  CG1 VAL A 146       1.438 142.153  -2.312  1.00 68.23           C
ATOM    975  CG2 VAL A 146      -0.944 141.641  -1.957  1.00 68.09           C
ATOM    976  N   TYR A 147       1.704 138.482  -4.458  1.00 60.94           N
ATOM    977  CA  TYR A 147       2.951 137.853  -4.900  1.00 60.50           C
ATOM    978  C   TYR A 147       3.388 138.279  -6.303  1.00 63.76           C
ATOM    979  O   TYR A 147       4.564 138.592  -6.503  1.00 62.30           O
ATOM    980  CB  TYR A 147       2.857 136.322  -4.838  1.00 61.71           C
ATOM    981  CG  TYR A 147       2.852 135.687  -3.447  1.00 63.75           C
ATOM    982  CD1 TYR A 147       3.077 136.440  -2.267  1.00 65.80           C
ATOM    983  CD2 TYR A 147       2.654 134.294  -3.309  1.00 64.71           C
ATOM    984  CE1 TYR A 147       3.155 135.811  -1.002  1.00 66.54           C
ATOM    985  CE2 TYR A 147       2.726 133.664  -2.031  1.00 65.83           C
ATOM    986  CZ  TYR A 147       2.995 134.434  -0.897  1.00 73.56           C
ATOM    987  OH  TYR A 147       3.122 133.853   0.337  1.00 74.17           O
ATOM    988  N   GLU A 148       2.472 138.326  -7.259  1.00 60.91           N
ATOM    989  CA  GLU A 148       2.819 138.653  -8.644  1.00 60.50           C
ATOM    990  C   GLU A 148       3.447 140.041  -8.808  1.00 64.09           C
ATOM    991  O   GLU A 148       4.514 140.187  -9.426  1.00 63.99           O
ATOM    992  CB  GLU A 148       1.546 138.565  -9.495  1.00 61.82           C
ATOM    993  CG  GLU A 148       1.752 138.689 -10.995  1.00 72.10           C
ATOM    994  CD  GLU A 148       0.445 138.828 -11.751  1.00 92.86           C
ATOM    995  OE1 GLU A 148      -0.620 138.404 -11.249  1.00 85.77           O
ATOM    996  OE2 GLU A 148       0.452 139.414 -12.858  1.00 84.94           O
ATOM    997  N   ALA A 149       2.808 141.063  -8.253  1.00 60.20           N
ATOM    998  CA  ALA A 149       3.276 142.432  -8.439  1.00 59.28           C
ATOM    999  C   ALA A 149       4.600 142.654  -7.725  1.00 61.54           C
ATOM   1000  O   ALA A 149       5.477 143.343  -8.233  1.00 61.46           O
ATOM   1001  CB  ALA A 149       2.239 143.426  -7.933  1.00 59.90           C
ATOM   1002  N   VAL A 150       4.774 142.062  -6.556  1.00 56.25           N
ATOM   1003  CA  VAL A 150       6.030 142.241  -5.838  1.00 55.15           C
ATOM   1004  C   VAL A 150       7.167 141.584  -6.616  1.00 59.39           C
ATOM   1005  O   VAL A 150       8.214 142.201  -6.786  1.00 59.49           O
ATOM   1006  CB  VAL A 150       5.918 141.714  -4.394  1.00 58.01           C
ATOM   1007  CG1 VAL A 150       7.252 141.749  -3.666  1.00 57.53           C
ATOM   1008  CG2 VAL A 150       4.907 142.541  -3.609  1.00 57.57           C
ATOM   1009  N   THR A 151       6.976 140.393  -7.172  1.00 55.81           N
ATOM   1010  CA  THR A 151       8.052 139.766  -7.949  1.00 55.97           C
ATOM   1011  C   THR A 151       8.386 140.623  -9.173  1.00 60.25           C
ATOM   1012  O   THR A 151       9.557 140.858  -9.484  1.00 59.44           O
ATOM   1013  CB  THR A 151       7.669 138.341  -8.419  1.00 63.71           C
ATOM   1014  OG1 THR A 151       7.244 137.550  -7.308  1.00 65.43           O
ATOM   1015  CG2 THR A 151       8.844 137.603  -9.015  1.00 59.41           C
ATOM   1016  N   LYS A 152       7.353 141.146  -9.827  1.00 57.62           N
ATOM   1017  CA  LYS A 152       7.518 142.032 -10.985  1.00 57.93           C
ATOM   1018  C   LYS A 152       8.346 143.258 -10.616  1.00 61.67           C
ATOM   1019  O   LYS A 152       9.330 143.574 -11.276  1.00 60.77           O
ATOM   1020  CB  LYS A 152       6.124 142.452 -11.475  1.00 60.84           C
ATOM   1021  CG  LYS A 152       6.069 143.488 -12.602  1.00 76.66           C
ATOM   1022  CD  LYS A 152       4.626 143.930 -12.897  1.00 87.36           C
ATOM   1023  CE  LYS A 152       4.032 144.824 -11.794  1.00104.28           C
ATOM   1024  NZ  LYS A 152       2.607 145.234 -12.032  1.00118.03           N
ATOM   1025  N   ASN A 153       7.961 143.946  -9.555  1.00 58.53           N
ATOM   1026  CA  ASN A 153       8.637 145.178  -9.162  1.00 58.36           C
ATOM   1027  C   ASN A 153      10.031 144.981  -8.563  1.00 62.64           C
ATOM   1028  O   ASN A 153      10.901 145.833  -8.746  1.00 63.10           O
ATOM   1029  CB  ASN A 153       7.785 145.934  -8.154  1.00 57.78           C
ATOM   1030  CG  ASN A 153       6.638 146.678  -8.786  1.00 69.22           C
ATOM   1031  OD1 ASN A 153       6.821 147.721  -9.395  1.00 64.07           O
ATOM   1032  ND2 ASN A 153       5.458 146.163  -8.650  1.00 54.23           N
ATOM   1033  N   ILE A 154      10.287 143.865  -7.886  1.00 58.11           N
ATOM   1034  CA  ILE A 154      11.645 143.579  -7.414  1.00 57.52           C
ATOM   1035  C   ILE A 154      12.513 143.407  -8.653  1.00 62.16           C
ATOM   1036  O   ILE A 154      13.607 143.963  -8.717  1.00 61.85           O
ATOM   1037  CB  ILE A 154      11.748 142.306  -6.508  1.00 60.19           C
ATOM   1038  CG1 ILE A 154      11.061 142.564  -5.152  1.00 60.00           C
ATOM   1039  CG2 ILE A 154      13.233 141.906  -6.248  1.00 60.95           C
ATOM   1040  CD1 ILE A 154      10.814 141.307  -4.301  1.00 60.73           C
ATOM   1041  N   HIS A 155      12.020 142.695  -9.657  1.00 59.54           N
ATOM   1042  CA  HIS A 155      12.803 142.512 -10.871  1.00 59.95           C
ATOM   1043  C   HIS A 155      13.050 143.833 -11.594  1.00 67.20           C
ATOM   1044  O   HIS A 155      14.152 144.093 -12.078  1.00 67.34           O
ATOM   1045  CB  HIS A 155      12.116 141.528 -11.812  1.00 60.33           C
ATOM   1046  CG  HIS A 155      12.989 141.098 -12.946  1.00 63.63           C
ATOM   1047  ND1 HIS A 155      13.940 140.110 -12.863  1.00 65.55           N
ATOM   1048  CD2 HIS A 155      13.087 141.577 -14.214  1.00 65.33           C
ATOM   1049  CE1 HIS A 155      14.556 140.029 -14.042  1.00 64.90           C
ATOM   1050  NE2 HIS A 155      14.076 140.911 -14.897  1.00 65.12           N
ATOM   1051  N   GLU A 156      12.041 144.689 -11.659  1.00 65.08           N
ATOM   1052  CA  GLU A 156      12.206 145.985 -12.309  1.00 65.39           C
ATOM   1053  C   GLU A 156      13.181 146.915 -11.599  1.00 69.69           C
ATOM   1054  O   GLU A 156      14.018 147.530 -12.253  1.00 70.07           O
ATOM   1055  CB  GLU A 156      10.875 146.728 -12.401  1.00 66.93           C
ATOM   1056  CG  GLU A 156       9.944 146.197 -13.468  1.00 79.42           C
ATOM   1057  CD  GLU A 156       8.703 147.052 -13.635  1.00105.71           C
ATOM   1058  OE1 GLU A 156       8.410 147.907 -12.769  1.00103.51           O
ATOM   1059  OE2 GLU A 156       7.997 146.892 -14.656  1.00101.83           O
ATOM   1060  N   SER A 157      13.080 147.051 -10.284  1.00 65.11           N
ATOM   1061  CA  SER A 157      13.877 148.057  -9.574  1.00 64.06           C
ATOM   1062  C   SER A 157      14.975 147.534  -8.657  1.00 66.80           C
ATOM   1063  O   SER A 157      16.082 148.071  -8.628  1.00 67.08           O
ATOM   1064  CB  SER A 157      12.939 148.943  -8.757  1.00 66.74           C
ATOM   1065  OG  SER A 157      13.554 150.180  -8.440  1.00 72.36           O
ATOM   1066  N   CYS A 158      14.688 146.490  -7.898  1.00 61.53           N
ATOM   1067  CA  CYS A 158      15.430 146.212  -6.671  1.00 60.54           C
ATOM   1068  C   CYS A 158      16.452 145.091  -6.807  1.00 63.66           C
ATOM   1069  O   CYS A 158      16.904 144.538  -5.804  1.00 63.54           O
ATOM   1070  CB  CYS A 158      14.444 145.878  -5.551  1.00 60.68           C
ATOM   1071  SG  CYS A 158      13.321 147.236  -5.174  1.00 64.54           S
ATOM   1072  N   MET A 159      16.837 144.753  -8.025  1.00 59.51           N
ATOM   1073  CA  MET A 159      17.837 143.706  -8.220  1.00 59.30           C
ATOM   1074  C   MET A 159      19.190 144.157  -7.679  1.00 65.24           C
ATOM   1075  O   MET A 159      19.642 145.271  -7.959  1.00 65.00           O
ATOM   1076  CB  MET A 159      17.991 143.395  -9.711  1.00 61.43           C
ATOM   1077  CG  MET A 159      16.717 142.882 -10.361  1.00 65.27           C
ATOM   1078  SD  MET A 159      16.253 141.244  -9.808  1.00 69.98           S
ATOM   1079  CE  MET A 159      17.301 140.226 -10.832  1.00 66.76           C
ATOM   1080  N   SER A 160      19.851 143.276  -6.943  1.00 62.92           N
ATOM   1081  CA  SER A 160      21.288 143.393  -6.709  1.00 63.20           C
ATOM   1082  C   SER A 160      21.940 142.993  -8.024  1.00 67.29           C
ATOM   1083  O   SER A 160      21.330 142.275  -8.827  1.00 68.09           O
ATOM   1084  CB  SER A 160      21.766 142.462  -5.593  1.00 67.68           C
ATOM   1085  OG  SER A 160      21.413 141.123  -5.855  1.00 78.36           O
ATOM   1086  N   GLN A 161      23.142 143.486  -8.275  1.00 62.03           N
ATOM   1087  CA  GLN A 161      23.826 143.247  -9.549  1.00 60.71           C
ATOM   1088  C   GLN A 161      25.259 142.747  -9.396  1.00 62.75           C
ATOM   1089  O   GLN A 161      25.820 142.133 -10.303  1.00 63.09           O
ATOM   1090  CB  GLN A 161      23.845 144.552 -10.346  1.00 61.96           C
ATOM   1091  CG  GLN A 161      22.462 145.137 -10.638  1.00 80.58           C
ATOM   1092  CD  GLN A 161      22.543 146.374 -11.498  1.00 99.14           C
ATOM   1093  OE1 GLN A 161      23.619 146.933 -11.714  1.00 95.74           O
ATOM   1094  NE2 GLN A 161      21.430 146.809 -12.017  1.00 87.03           N
ATOM   1095  N   ILE A 162      25.860 143.026  -8.251  1.00 57.32           N
ATOM   1096  CA  ILE A 162      27.237 142.633  -7.964  1.00 56.36           C
ATOM   1097  C   ILE A 162      27.133 141.366  -7.118  1.00 59.04           C
ATOM   1098  O   ILE A 162      27.817 140.368  -7.378  1.00 58.88           O
ATOM   1099  CB  ILE A 162      27.981 143.795  -7.245  1.00 59.53           C
ATOM   1100  CG1 ILE A 162      28.055 145.009  -8.199  1.00 59.74           C
ATOM   1101  CG2 ILE A 162      29.384 143.359  -6.764  1.00 60.84           C
ATOM   1102  CD1 ILE A 162      28.599 146.308  -7.603  1.00 65.58           C
ATOM   1103  N   GLY A 163      26.221 141.395  -6.157  1.00 54.02           N
ATOM   1104  CA  GLY A 163      25.880 140.236  -5.350  1.00 53.21           C
ATOM   1105  C   GLY A 163      24.702 139.485  -5.936  1.00 55.54           C
ATOM   1106  O   GLY A 163      24.219 139.829  -7.019  1.00 56.54           O
ATOM   1107  N   TRP A 164      24.236 138.456  -5.243  1.00 48.46           N
ATOM   1108  CA  TRP A 164      23.104 137.657  -5.708  1.00 46.30           C
ATOM   1109  C   TRP A 164      21.766 138.126  -5.144  1.00 49.10           C
ATOM   1110  O   TRP A 164      21.696 138.792  -4.109  1.00 48.38           O
ATOM   1111  CB  TRP A 164      23.318 136.168  -5.391  1.00 44.13           C
ATOM   1112  CG  TRP A 164      23.815 135.850  -4.000  1.00 44.30           C
ATOM   1113  CD1 TRP A 164      25.055 135.403  -3.679  1.00 47.09           C
ATOM   1114  CD2 TRP A 164      23.099 135.906  -2.749  1.00 43.63           C
ATOM   1115  NE1 TRP A 164      25.178 135.161  -2.342  1.00 46.14           N
ATOM   1116  CE2 TRP A 164      23.988 135.446  -1.734  1.00 47.11           C
ATOM   1117  CE3 TRP A 164      21.795 136.289  -2.377  1.00 44.45           C
ATOM   1118  CZ2 TRP A 164      23.608 135.362  -0.380  1.00 45.90           C
ATOM   1119  CZ3 TRP A 164      21.413 136.219  -1.021  1.00 45.48           C
ATOM   1120  CH2 TRP A 164      22.323 135.738  -0.035  1.00 45.84           C
ATOM   1121  N   ASN A 165      20.696 137.715  -5.813  1.00 44.92           N
ATOM   1122  CA  ASN A 165      19.329 137.934  -5.344  1.00 43.98           C
ATOM   1123  C   ASN A 165      18.754 136.588  -4.938  1.00 45.44           C
ATOM   1124  O   ASN A 165      18.940 135.599  -5.656  1.00 45.36           O
ATOM   1125  CB  ASN A 165      18.443 138.508  -6.456  1.00 43.94           C
ATOM   1126  CG  ASN A 165      18.827 139.903  -6.828  1.00 57.40           C
ATOM   1127  OD1 ASN A 165      18.656 140.831  -6.049  1.00 55.80           O
ATOM   1128  ND2 ASN A 165      19.408 140.066  -7.982  1.00 46.04           N
ATOM   1129  N   ARG A 166      18.030 136.550  -3.829  1.00 39.95           N
ATOM   1130  CA  ARG A 166      17.220 135.390  -3.445  1.00 38.80           C
ATOM   1131  C   ARG A 166      15.901 135.972  -2.952  1.00 42.70           C
ATOM   1132  O   ARG A 166      15.904 137.005  -2.291  1.00 40.73           O
ATOM   1133  CB  ARG A 166      17.927 134.534  -2.378  1.00 36.44           C
ATOM   1134  CG  ARG A 166      19.228 133.896  -2.896  1.00 37.26           C
ATOM   1135  CD  ARG A 166      20.059 133.142  -1.861  1.00 36.72           C
ATOM   1136  NE  ARG A 166      21.452 133.000  -2.314  1.00 42.95           N
ATOM   1137  CZ  ARG A 166      21.946 132.110  -3.164  1.00 57.19           C
ATOM   1138  NH1 ARG A 166      21.260 131.129  -3.691  1.00 55.76           N
ATOM   1139  NH2 ARG A 166      23.189 132.243  -3.526  1.00 33.68           N
ATOM   1140  N   ILE A 167      14.789 135.348  -3.305  1.00 41.93           N
ATOM   1141  CA  ILE A 167      13.448 135.767  -2.902  1.00 42.18           C
ATOM   1142  C   ILE A 167      12.868 134.523  -2.248  1.00 42.70           C
ATOM   1143  O   ILE A 167      13.063 133.405  -2.739  1.00 40.39           O
ATOM   1144  CB  ILE A 167      12.557 136.230  -4.095  1.00 45.79           C
ATOM   1145  CG1 ILE A 167      13.231 137.402  -4.836  1.00 46.65           C
ATOM   1146  CG2 ILE A 167      11.138 136.629  -3.599  1.00 46.81           C
ATOM   1147  CD1 ILE A 167      12.494 137.916  -6.065  1.00 57.83           C
ATOM   1148  N   ILE A 168      12.232 134.713  -1.106  1.00 39.15           N
ATOM   1149  CA  ILE A 168      11.813 133.619  -0.247  1.00 39.70           C
ATOM   1150  C   ILE A 168      10.295 133.709  -0.135  1.00 44.90           C
ATOM   1151  O   ILE A 168       9.757 134.717   0.318  1.00 43.81           O
ATOM   1152  CB  ILE A 168      12.517 133.706   1.136  1.00 42.63           C
ATOM   1153  CG1 ILE A 168      14.052 133.805   0.989  1.00 42.69           C
ATOM   1154  CG2 ILE A 168      12.177 132.472   1.976  1.00 42.61           C
ATOM   1155  CD1 ILE A 168      14.656 135.234   0.933  1.00 45.67           C
ATOM   1156  N   VAL A 169       9.603 132.687  -0.610  1.00 42.88           N
ATOM   1157  CA  VAL A 169       8.151 132.700  -0.786  1.00 43.14           C
ATOM   1158  C   VAL A 169       7.552 131.690   0.194  1.00 48.93           C
ATOM   1159  O   VAL A 169       8.180 130.674   0.500  1.00 49.63           O
ATOM   1160  CB  VAL A 169       7.776 132.331  -2.262  1.00 46.99           C
ATOM   1161  CG1 VAL A 169       6.371 132.848  -2.641  1.00 46.70           C
ATOM   1162  CG2 VAL A 169       8.805 132.897  -3.270  1.00 46.85           C
ATOM   1163  N   GLU A 170       6.345 131.953   0.675  1.00 45.97           N
ATOM   1164  CA  GLU A 170       5.668 131.081   1.635  1.00 46.21           C
ATOM   1165  C   GLU A 170       4.319 130.635   1.097  1.00 53.10           C
ATOM   1166  O   GLU A 170       3.773 131.261   0.194  1.00 53.66           O
ATOM   1167  CB  GLU A 170       5.425 131.797   2.963  1.00 47.28           C
ATOM   1168  CG  GLU A 170       6.699 132.222   3.665  1.00 57.08           C
ATOM   1169  CD  GLU A 170       6.467 132.648   5.105  1.00 79.35           C
ATOM   1170  OE1 GLU A 170       5.422 132.272   5.680  1.00 83.24           O
ATOM   1171  OE2 GLU A 170       7.360 133.270   5.716  1.00 72.57           O
ATOM   1172  N   LYS A 171       3.779 129.572   1.675  1.00 50.33           N
ATOM   1173  CA  LYS A 171       2.470 129.052   1.292  1.00 50.70           C
ATOM   1174  C   LYS A 171       1.362 130.078   1.593  1.00 57.17           C
ATOM   1175  O   LYS A 171       1.525 130.916   2.494  1.00 57.32           O
ATOM   1176  CB  LYS A 171       2.229 127.744   2.051  1.00 52.70           C
ATOM   1177  CG  LYS A 171       3.117 126.611   1.550  1.00 65.50           C
ATOM   1178  CD  LYS A 171       2.861 125.281   2.230  1.00 72.54           C
ATOM   1179  CE  LYS A 171       3.348 125.266   3.666  1.00 76.72           C
ATOM   1180  NZ  LYS A 171       3.180 123.923   4.294  1.00 82.76           N
ATOM   1181  N   PRO A 172       0.213 130.018   0.891  1.00 54.92           N
ATOM   1182  CA  PRO A 172      -0.146 129.059  -0.162  1.00 54.29           C
ATOM   1183  C   PRO A 172       0.614 129.317  -1.456  1.00 56.97           C
ATOM   1184  O   PRO A 172       0.986 130.447  -1.760  1.00 56.62           O
ATOM   1185  CB  PRO A 172      -1.650 129.282  -0.329  1.00 55.89           C
ATOM   1186  CG  PRO A 172      -1.822 130.705  -0.029  1.00 60.16           C
ATOM   1187  CD  PRO A 172      -0.878 130.985   1.113  1.00 55.52           C
ATOM   1188  N   PHE A 173       0.851 128.262  -2.219  1.00 51.97           N
ATOM   1189  CA  PHE A 173       1.473 128.401  -3.530  1.00 50.48           C
ATOM   1190  C   PHE A 173       0.416 127.997  -4.543  1.00 51.62           C
ATOM   1191  O   PHE A 173       0.420 126.879  -5.045  1.00 51.23           O
ATOM   1192  CB  PHE A 173       2.716 127.526  -3.686  1.00 52.04           C
ATOM   1193  CG  PHE A 173       3.815 127.816  -2.701  1.00 53.49           C
ATOM   1194  CD1 PHE A 173       4.373 129.101  -2.600  1.00 56.45           C
ATOM   1195  CD2 PHE A 173       4.332 126.786  -1.894  1.00 55.42           C
ATOM   1196  CE1 PHE A 173       5.429 129.353  -1.696  1.00 57.07           C
ATOM   1197  CE2 PHE A 173       5.391 127.038  -0.985  1.00 58.16           C
ATOM   1198  CZ  PHE A 173       5.930 128.326  -0.881  1.00 56.10           C
ATOM   1199  N   GLY A 174      -0.542 128.883  -4.769  1.00 45.66           N
ATOM   1200  CA  GLY A 174      -1.718 128.541  -5.547  1.00 44.08           C
ATOM   1201  C   GLY A 174      -2.700 127.730  -4.720  1.00 46.21           C
ATOM   1202  O   GLY A 174      -2.461 127.426  -3.550  1.00 46.29           O
ATOM   1203  N   ARG A 175      -3.829 127.392  -5.332  1.00 40.65           N
ATOM   1204  CA  ARG A 175      -4.885 126.600  -4.687  1.00 39.84           C
ATOM   1205  C   ARG A 175      -5.166 125.283  -5.393  1.00 44.95           C
ATOM   1206  O   ARG A 175      -5.875 124.431  -4.878  1.00 42.85           O
ATOM   1207  CB  ARG A 175      -6.176 127.420  -4.654  1.00 38.76           C
ATOM   1208  CG  ARG A 175      -6.128 128.619  -3.711  1.00 39.32           C
ATOM   1209  CD  ARG A 175      -7.311 129.542  -3.957  1.00 39.37           C
ATOM   1210  NE  ARG A 175      -8.613 128.874  -3.807  1.00 42.99           N
ATOM   1211  CZ  ARG A 175      -9.791 129.364  -4.169  1.00 62.10           C
ATOM   1212  NH1 ARG A 175      -9.960 130.585  -4.604  1.00 42.58           N
ATOM   1213  NH2 ARG A 175     -10.832 128.583  -4.139  1.00 55.22           N
ATOM   1214  N   ASP A 176      -4.633 125.133  -6.590  1.00 43.89           N
ATOM   1215  CA  ASP A 176      -4.866 123.964  -7.428  1.00 43.37           C
ATOM   1216  C   ASP A 176      -3.714 124.013  -8.420  1.00 49.14           C
ATOM   1217  O   ASP A 176      -2.954 124.995  -8.415  1.00 51.89           O
ATOM   1218  CB  ASP A 176      -6.243 124.023  -8.107  1.00 44.72           C
ATOM   1219  CG  ASP A 176      -6.492 125.320  -8.851  1.00 59.36           C
ATOM   1220  OD1 ASP A 176      -5.750 125.671  -9.788  1.00 64.15           O
ATOM   1221  OD2 ASP A 176      -7.466 126.027  -8.514  1.00 62.53           O
ATOM   1222  N   LEU A 177      -3.562 122.984  -9.243  1.00 41.88           N
ATOM   1223  CA  LEU A 177      -2.433 122.885 -10.166  1.00 40.60           C
ATOM   1224  C   LEU A 177      -2.356 124.045 -11.156  1.00 43.48           C
ATOM   1225  O   LEU A 177      -1.277 124.564 -11.416  1.00 42.58           O
ATOM   1226  CB  LEU A 177      -2.523 121.561 -10.935  1.00 40.54           C
ATOM   1227  CG  LEU A 177      -1.389 121.211 -11.913  1.00 44.93           C
ATOM   1228  CD1 LEU A 177      -0.047 121.049 -11.223  1.00 45.27           C
ATOM   1229  CD2 LEU A 177      -1.729 119.918 -12.635  1.00 45.23           C
ATOM   1230  N   GLN A 178      -3.481 124.485 -11.693  1.00 39.69           N
ATOM   1231  CA  GLN A 178      -3.472 125.562 -12.683  1.00 39.71           C
ATOM   1232  C   GLN A 178      -3.145 126.912 -12.043  1.00 44.41           C
ATOM   1233  O   GLN A 178      -2.418 127.724 -12.614  1.00 44.79           O
ATOM   1234  CB  GLN A 178      -4.831 125.604 -13.382  1.00 40.85           C
ATOM   1235  CG  GLN A 178      -5.063 124.382 -14.275  1.00 48.03           C
ATOM   1236  CD  GLN A 178      -6.510 124.175 -14.658  1.00 68.60           C
ATOM   1237  OE1 GLN A 178      -7.351 125.067 -14.553  1.00 68.46           O
ATOM   1238  NE2 GLN A 178      -6.831 122.980 -15.071  1.00 57.20           N
ATOM   1239  N   SER A 179      -3.614 127.140 -10.826  1.00 40.19           N
ATOM   1240  CA  SER A 179      -3.313 128.383 -10.116  1.00 39.48           C
ATOM   1241  C   SER A 179      -1.850 128.424  -9.705  1.00 42.71           C
ATOM   1242  O   SER A 179      -1.210 129.474  -9.675  1.00 41.57           O
ATOM   1243  CB  SER A 179      -4.154 128.496  -8.846  1.00 44.47           C
ATOM   1244  OG  SER A 179      -5.530 128.371  -9.132  1.00 61.50           O
ATOM   1245  N   SER A 180      -1.307 127.266  -9.372  1.00 40.40           N
ATOM   1246  CA  SER A 180       0.088 127.191  -8.965  1.00 40.93           C
ATOM   1247  C   SER A 180       1.000 127.207 -10.192  1.00 47.35           C
ATOM   1248  O   SER A 180       2.127 127.699 -10.118  1.00 47.68           O
ATOM   1249  CB  SER A 180       0.292 125.957  -8.096  1.00 43.93           C
ATOM   1250  OG  SER A 180      -0.095 124.779  -8.770  1.00 50.41           O
ATOM   1251  N   ASP A 181       0.501 126.773 -11.342  1.00 44.79           N
ATOM   1252  CA  ASP A 181       1.226 126.934 -12.605  1.00 45.08           C
ATOM   1253  C   ASP A 181       1.294 128.414 -12.936  1.00 49.91           C
ATOM   1254  O   ASP A 181       2.343 128.907 -13.333  1.00 48.94           O
ATOM   1255  CB  ASP A 181       0.540 126.228 -13.782  1.00 47.35           C
ATOM   1256  CG  ASP A 181       0.838 124.744 -13.851  1.00 57.42           C
ATOM   1257  OD1 ASP A 181       1.906 124.305 -13.368  1.00 58.04           O
ATOM   1258  OD2 ASP A 181       0.056 124.002 -14.483  1.00 61.39           O
ATOM   1259  N   ARG A 182       0.202 129.138 -12.726  1.00 48.05           N
ATOM   1260  CA  ARG A 182       0.169 130.574 -13.018  1.00 48.18           C
ATOM   1261  C   ARG A 182       1.217 131.287 -12.181  1.00 53.01           C
ATOM   1262  O   ARG A 182       2.004 132.092 -12.695  1.00 53.93           O
ATOM   1263  CB  ARG A 182      -1.218 131.148 -12.705  1.00 47.86           C
ATOM   1264  CG  ARG A 182      -1.426 132.593 -13.152  1.00 56.91           C
ATOM   1265  CD  ARG A 182      -2.607 133.226 -12.431  1.00 63.14           C
ATOM   1266  NE  ARG A 182      -2.273 133.510 -11.024  1.00 71.84           N
ATOM   1267  CZ  ARG A 182      -1.721 134.619 -10.550  1.00 81.93           C
ATOM   1268  NH1 ARG A 182      -1.569 135.703 -11.261  1.00 69.52           N
ATOM   1269  NH2 ARG A 182      -1.320 134.632  -9.311  1.00 62.95           N
ATOM   1270  N   LEU A 183       1.244 130.962 -10.896  1.00 48.88           N
ATOM   1271  CA  LEU A 183       2.195 131.573  -9.974  1.00 48.44           C
ATOM   1272  C   LEU A 183       3.634 131.238 -10.354  1.00 50.77           C
ATOM   1273  O   LEU A 183       4.491 132.117 -10.448  1.00 49.61           O
ATOM   1274  CB  LEU A 183       1.914 131.095  -8.543  1.00 48.89           C
ATOM   1275  CG  LEU A 183       2.769 131.734  -7.438  1.00 54.57           C
ATOM   1276  CD1 LEU A 183       2.442 133.213  -7.239  1.00 55.67           C
ATOM   1277  CD2 LEU A 183       2.585 130.982  -6.126  1.00 56.16           C
ATOM   1278  N   SER A 184       3.918 129.963 -10.567  1.00 47.57           N
ATOM   1279  CA  SER A 184       5.298 129.552 -10.802  1.00 47.60           C
ATOM   1280  C   SER A 184       5.801 130.052 -12.143  1.00 52.57           C
ATOM   1281  O   SER A 184       6.951 130.458 -12.246  1.00 52.25           O
ATOM   1282  CB  SER A 184       5.452 128.033 -10.726  1.00 49.76           C
ATOM   1283  OG  SER A 184       4.609 127.378 -11.660  1.00 59.57           O
ATOM   1284  N   ASN A 185       4.959 130.065 -13.168  1.00 49.77           N
ATOM   1285  CA  ASN A 185       5.390 130.511 -14.490  1.00 49.78           C
ATOM   1286  C   ASN A 185       5.703 132.001 -14.492  1.00 53.65           C
ATOM   1287  O   ASN A 185       6.630 132.435 -15.175  1.00 53.61           O
ATOM   1288  CB  ASN A 185       4.330 130.205 -15.553  1.00 50.29           C
ATOM   1289  CG  ASN A 185       4.194 128.726 -15.842  1.00 77.97           C
ATOM   1290  OD1 ASN A 185       5.062 127.918 -15.508  1.00 72.33           O
ATOM   1291  ND2 ASN A 185       3.121 128.359 -16.484  1.00 72.50           N
ATOM   1292  N   HIS A 186       4.981 132.789 -13.708  1.00 49.82           N
ATOM   1293  CA  HIS A 186       5.305 134.212 -13.599  1.00 49.70           C
ATOM   1294  C   HIS A 186       6.629 134.416 -12.881  1.00 54.14           C
ATOM   1295  O   HIS A 186       7.515 135.107 -13.379  1.00 53.52           O
ATOM   1296  CB  HIS A 186       4.234 134.968 -12.821  1.00 50.49           C
ATOM   1297  CG  HIS A 186       4.582 136.404 -12.576  1.00 54.12           C
ATOM   1298  ND1 HIS A 186       4.609 137.348 -13.583  1.00 55.95           N
ATOM   1299  CD2 HIS A 186       4.953 137.033 -11.426  1.00 55.98           C
ATOM   1300  CE1 HIS A 186       4.952 138.526 -12.977  1.00 55.39           C
ATOM   1301  NE2 HIS A 186       5.159 138.370 -11.648  1.00 55.77           N
ATOM   1302  N   ILE A 187       6.789 133.796 -11.721  1.00 51.26           N
ATOM   1303  CA  ILE A 187       7.993 134.015 -10.924  1.00 50.75           C
ATOM   1304  C   ILE A 187       9.222 133.505 -11.679  1.00 53.42           C
ATOM   1305  O   ILE A 187      10.248 134.185 -11.759  1.00 52.64           O
ATOM   1306  CB  ILE A 187       7.854 133.357  -9.515  1.00 53.71           C
ATOM   1307  CG1 ILE A 187       6.702 134.027  -8.733  1.00 53.93           C
ATOM   1308  CG2 ILE A 187       9.162 133.484  -8.717  1.00 54.49           C
ATOM   1309  CD1 ILE A 187       6.339 133.376  -7.390  1.00 59.12           C
ATOM   1310  N   SER A 188       9.110 132.351 -12.317  1.00 49.76           N
ATOM   1311  CA  SER A 188      10.237 131.775 -13.050  1.00 49.40           C
ATOM   1312  C   SER A 188      10.532 132.478 -14.368  1.00 53.37           C
ATOM   1313  O   SER A 188      11.593 132.270 -14.960  1.00 53.59           O
ATOM   1314  CB  SER A 188       9.990 130.298 -13.326  1.00 52.62           C
ATOM   1315  OG  SER A 188       8.849 130.141 -14.151  1.00 62.16           O
ATOM   1316  N   SER A 189       9.637 133.336 -14.840  1.00 49.11           N
ATOM   1317  CA  SER A 189       9.934 134.124 -16.036  1.00 48.86           C
ATOM   1318  C   SER A 189      10.919 135.239 -15.706  1.00 53.65           C
ATOM   1319  O   SER A 189      11.594 135.764 -16.590  1.00 54.56           O
ATOM   1320  CB  SER A 189       8.673 134.748 -16.634  1.00 52.56           C
ATOM   1321  OG  SER A 189       8.177 135.821 -15.849  1.00 61.26           O
ATOM   1322  N   LEU A 190      10.968 135.621 -14.437  1.00 49.37           N
ATOM   1323  CA  LEU A 190      11.782 136.747 -13.981  1.00 48.50           C
ATOM   1324  C   LEU A 190      13.022 136.290 -13.217  1.00 53.13           C
ATOM   1325  O   LEU A 190      14.080 136.918 -13.296  1.00 54.03           O
ATOM   1326  CB  LEU A 190      10.913 137.631 -13.078  1.00 47.93           C
ATOM   1327  CG  LEU A 190       9.687 138.301 -13.722  1.00 51.40           C
ATOM   1328  CD1 LEU A 190       8.754 138.836 -12.652  1.00 51.20           C
ATOM   1329  CD2 LEU A 190      10.064 139.431 -14.671  1.00 51.99           C
ATOM   1330  N   PHE A 191      12.899 135.206 -12.466  1.00 48.41           N
ATOM   1331  CA  PHE A 191      13.981 134.718 -11.614  1.00 47.44           C
ATOM   1332  C   PHE A 191      14.312 133.255 -11.850  1.00 51.41           C
ATOM   1333  O   PHE A 191      13.455 132.453 -12.209  1.00 51.70           O
ATOM   1334  CB  PHE A 191      13.597 134.921 -10.152  1.00 48.97           C
ATOM   1335  CG  PHE A 191      13.530 136.364  -9.751  1.00 50.31           C
ATOM   1336  CD1 PHE A 191      12.337 137.094  -9.883  1.00 53.43           C
ATOM   1337  CD2 PHE A 191      14.678 137.012  -9.267  1.00 52.33           C
ATOM   1338  CE1 PHE A 191      12.305 138.483  -9.607  1.00 54.08           C
ATOM   1339  CE2 PHE A 191      14.656 138.387  -8.964  1.00 55.01           C
ATOM   1340  CZ  PHE A 191      13.474 139.134  -9.163  1.00 52.91           C
ATOM   1341  N   ARG A 192      15.576 132.919 -11.660  1.00 47.56           N
ATOM   1342  CA  ARG A 192      16.096 131.569 -11.880  1.00 47.05           C
ATOM   1343  C   ARG A 192      15.823 130.731 -10.641  1.00 51.13           C
ATOM   1344  O   ARG A 192      15.604 131.285  -9.574  1.00 51.58           O
ATOM   1345  CB  ARG A 192      17.599 131.655 -12.135  1.00 45.86           C
ATOM   1346  CG  ARG A 192      17.977 132.507 -13.348  1.00 51.17           C
ATOM   1347  CD  ARG A 192      19.481 132.514 -13.597  1.00 60.62           C
ATOM   1348  NE  ARG A 192      20.243 133.178 -12.528  1.00 77.88           N
ATOM   1349  CZ  ARG A 192      20.900 132.595 -11.536  1.00 99.02           C
ATOM   1350  NH1 ARG A 192      21.014 131.303 -11.388  1.00 92.08           N
ATOM   1351  NH2 ARG A 192      21.425 133.359 -10.627  1.00 85.41           N
ATOM   1352  N   GLU A 193      15.846 129.414 -10.752  1.00 46.43           N
ATOM   1353  CA  GLU A 193      15.494 128.558  -9.616  1.00 45.47           C
ATOM   1354  C   GLU A 193      16.367 128.722  -8.366  1.00 49.94           C
ATOM   1355  O   GLU A 193      15.840 128.675  -7.263  1.00 49.44           O
ATOM   1356  CB  GLU A 193      15.385 127.078 -10.021  1.00 46.36           C
ATOM   1357  CG  GLU A 193      16.582 126.433 -10.734  1.00 54.15           C
ATOM   1358  CD  GLU A 193      16.751 126.883 -12.182  1.00 69.80           C
ATOM   1359  OE1 GLU A 193      15.746 127.022 -12.916  1.00 61.41           O
ATOM   1360  OE2 GLU A 193      17.895 127.159 -12.597  1.00 62.37           O
ATOM   1361  N   ASP A 194      17.657 129.014  -8.498  1.00 46.80           N
ATOM   1362  CA  ASP A 194      18.523 129.273  -7.332  1.00 46.80           C
ATOM   1363  C   ASP A 194      18.212 130.605  -6.640  1.00 51.33           C
ATOM   1364  O   ASP A 194      18.696 130.914  -5.548  1.00 51.85           O
ATOM   1365  CB  ASP A 194      19.990 129.280  -7.771  1.00 48.44           C
ATOM   1366  CG  ASP A 194      20.964 129.243  -6.602  1.00 58.55           C
ATOM   1367  OD1 ASP A 194      20.681 128.620  -5.561  1.00 66.03           O
ATOM   1368  OD2 ASP A 194      22.087 129.785  -6.741  1.00 58.94           O
ATOM   1369  N   GLN A 195      17.395 131.423  -7.283  1.00 46.43           N
ATOM   1370  CA  GLN A 195      16.993 132.702  -6.716  1.00 45.14           C
ATOM   1371  C   GLN A 195      15.671 132.549  -5.971  1.00 47.95           C
ATOM   1372  O   GLN A 195      15.269 133.469  -5.281  1.00 47.48           O
ATOM   1373  CB  GLN A 195      16.857 133.764  -7.816  1.00 46.21           C
ATOM   1374  CG  GLN A 195      18.127 133.959  -8.643  1.00 56.09           C
ATOM   1375  CD  GLN A 195      18.001 135.059  -9.673  1.00 67.37           C
ATOM   1376  OE1 GLN A 195      17.166 135.016 -10.569  1.00 62.71           O
ATOM   1377  NE2 GLN A 195      18.841 136.042  -9.570  1.00 57.82           N
ATOM   1378  N   ILE A 196      14.984 131.421  -6.101  1.00 43.15           N
ATOM   1379  CA  ILE A 196      13.640 131.262  -5.526  1.00 41.70           C
ATOM   1380  C   ILE A 196      13.588 130.134  -4.506  1.00 42.61           C
ATOM   1381  O   ILE A 196      13.779 128.964  -4.826  1.00 42.71           O
ATOM   1382  CB  ILE A 196      12.575 131.027  -6.639  1.00 44.75           C
ATOM   1383  CG1 ILE A 196      12.553 132.211  -7.627  1.00 44.90           C
ATOM   1384  CG2 ILE A 196      11.158 130.797  -6.036  1.00 45.27           C
ATOM   1385  CD1 ILE A 196      12.226 133.608  -7.023  1.00 48.89           C
ATOM   1386  N   TYR A 197      13.310 130.506  -3.267  1.00 36.65           N
ATOM   1387  CA  TYR A 197      13.226 129.573  -2.145  1.00 35.50           C
ATOM   1388  C   TYR A 197      11.764 129.460  -1.731  1.00 39.94           C
ATOM   1389  O   TYR A 197      11.154 130.459  -1.372  1.00 38.67           O
ATOM   1390  CB  TYR A 197      14.029 130.128  -0.965  1.00 35.68           C
ATOM   1391  CG  TYR A 197      15.533 129.987  -1.088  1.00 35.65           C
ATOM   1392  CD1 TYR A 197      16.265 130.683  -2.074  1.00 37.03           C
ATOM   1393  CD2 TYR A 197      16.239 129.167  -0.188  1.00 35.96           C
ATOM   1394  CE1 TYR A 197      17.670 130.538  -2.166  1.00 36.94           C
ATOM   1395  CE2 TYR A 197      17.651 129.070  -0.235  1.00 36.33           C
ATOM   1396  CZ  TYR A 197      18.353 129.761  -1.224  1.00 40.34           C
ATOM   1397  OH  TYR A 197      19.718 129.661  -1.270  1.00 36.61           O
ATOM   1398  N   ARG A 198      11.188 128.266  -1.771  1.00 37.32           N
ATOM   1399  CA  ARG A 198       9.796 128.059  -1.342  1.00 36.53           C
ATOM   1400  C   ARG A 198       9.750 127.312  -0.020  1.00 41.27           C
ATOM   1401  O   ARG A 198      10.118 126.137   0.043  1.00 41.11           O
ATOM   1402  CB  ARG A 198       9.023 127.271  -2.397  1.00 34.23           C
ATOM   1403  CG  ARG A 198       8.871 127.996  -3.722  1.00 38.46           C
ATOM   1404  CD  ARG A 198       8.105 127.131  -4.711  1.00 45.31           C
ATOM   1405  NE  ARG A 198       7.958 127.794  -6.014  1.00 49.99           N
ATOM   1406  CZ  ARG A 198       8.846 127.816  -6.998  1.00 63.74           C
ATOM   1407  NH1 ARG A 198      10.025 127.254  -6.948  1.00 51.03           N
ATOM   1408  NH2 ARG A 198       8.555 128.499  -8.064  1.00 51.74           N
ATOM   1409  N   ILE A 199       9.331 128.001   1.030  1.00 38.79           N
ATOM   1410  CA  ILE A 199       9.268 127.414   2.367  1.00 39.77           C
ATOM   1411  C   ILE A 199       8.131 126.395   2.461  1.00 48.04           C
ATOM   1412  O   ILE A 199       6.970 126.708   2.207  1.00 48.50           O
ATOM   1413  CB  ILE A 199       9.085 128.519   3.471  1.00 42.88           C
ATOM   1414  CG1 ILE A 199      10.348 129.399   3.525  1.00 43.70           C
ATOM   1415  CG2 ILE A 199       8.825 127.900   4.877  1.00 42.62           C
ATOM   1416  CD1 ILE A 199      10.293 130.625   4.456  1.00 50.89           C
ATOM   1417  N   ASP A 200       8.465 125.213   2.957  1.00 46.45           N
ATOM   1418  CA  ASP A 200       7.548 124.392   3.750  1.00 46.39           C
ATOM   1419  C   ASP A 200       8.270 124.151   5.068  1.00 48.81           C
ATOM   1420  O   ASP A 200       9.329 123.516   5.104  1.00 48.52           O
ATOM   1421  CB  ASP A 200       7.200 123.053   3.108  1.00 48.69           C
ATOM   1422  CG  ASP A 200       6.178 122.285   3.931  1.00 62.85           C
ATOM   1423  OD1 ASP A 200       6.363 122.084   5.154  1.00 64.19           O
ATOM   1424  OD2 ASP A 200       5.120 121.961   3.361  1.00 69.46           O
ATOM   1425  N   HIS A 201       7.758 124.701   6.158  1.00 43.72           N
ATOM   1426  CA  HIS A 201       8.533 124.697   7.390  1.00 42.74           C
ATOM   1427  C   HIS A 201       8.733 123.339   8.043  1.00 43.85           C
ATOM   1428  O   HIS A 201       9.620 123.205   8.877  1.00 43.78           O
ATOM   1429  CB  HIS A 201       8.007 125.721   8.396  1.00 43.90           C
ATOM   1430  CG  HIS A 201       6.795 125.290   9.165  1.00 47.36           C
ATOM   1431  ND1 HIS A 201       5.512 125.773   8.918  1.00 49.00           N
ATOM   1432  CD2 HIS A 201       6.683 124.604  10.330  1.00 49.31           C
ATOM   1433  CE1 HIS A 201       4.697 125.362   9.880  1.00 48.63           C
ATOM   1434  NE2 HIS A 201       5.387 124.667  10.753  1.00 49.09           N
ATOM   1435  N   TYR A 202       7.997 122.306   7.655  1.00 38.61           N
ATOM   1436  CA  TYR A 202       8.253 120.996   8.249  1.00 37.83           C
ATOM   1437  C   TYR A 202       9.581 120.440   7.767  1.00 41.05           C
ATOM   1438  O   TYR A 202      10.249 119.717   8.492  1.00 40.83           O
ATOM   1439  CB  TYR A 202       7.118 120.010   7.980  1.00 38.86           C
ATOM   1440  CG  TYR A 202       6.328 119.782   9.247  1.00 40.75           C
ATOM   1441  CD1 TYR A 202       5.676 120.856   9.885  1.00 42.48           C
ATOM   1442  CD2 TYR A 202       6.291 118.514   9.861  1.00 41.24           C
ATOM   1443  CE1 TYR A 202       5.025 120.674  11.120  1.00 42.50           C
ATOM   1444  CE2 TYR A 202       5.626 118.331  11.107  1.00 42.05           C
ATOM   1445  CZ  TYR A 202       5.006 119.424  11.726  1.00 48.18           C
ATOM   1446  OH  TYR A 202       4.389 119.318  12.944  1.00 46.69           O
ATOM   1447  N   LEU A 203      10.026 120.859   6.589  1.00 37.43           N
ATOM   1448  CA  LEU A 203      11.324 120.426   6.077  1.00 37.11           C
ATOM   1449  C   LEU A 203      12.487 120.967   6.894  1.00 39.70           C
ATOM   1450  O   LEU A 203      13.575 120.400   6.862  1.00 38.99           O
ATOM   1451  CB  LEU A 203      11.505 120.870   4.625  1.00 37.32           C
ATOM   1452  CG  LEU A 203      10.622 120.199   3.567  1.00 41.97           C
ATOM   1453  CD1 LEU A 203      10.817 120.890   2.222  1.00 42.22           C
ATOM   1454  CD2 LEU A 203      10.988 118.717   3.465  1.00 44.17           C
ATOM   1455  N   GLY A 204      12.258 122.028   7.654  1.00 36.36           N
ATOM   1456  CA  GLY A 204      13.310 122.598   8.478  1.00 36.15           C
ATOM   1457  C   GLY A 204      13.422 121.980   9.858  1.00 39.80           C
ATOM   1458  O   GLY A 204      14.297 122.371  10.616  1.00 40.27           O
ATOM   1459  N   LYS A 205      12.541 121.055  10.221  1.00 34.52           N
ATOM   1460  CA  LYS A 205      12.545 120.482  11.575  1.00 33.29           C
ATOM   1461  C   LYS A 205      13.623 119.419  11.757  1.00 36.88           C
ATOM   1462  O   LYS A 205      13.889 118.650  10.835  1.00 36.60           O
ATOM   1463  CB  LYS A 205      11.173 119.881  11.885  1.00 34.98           C
ATOM   1464  CG  LYS A 205      10.094 120.938  12.057  1.00 43.72           C
ATOM   1465  CD  LYS A 205       8.765 120.322  12.452  1.00 49.68           C
ATOM   1466  CE  LYS A 205       7.806 121.341  13.056  1.00 50.47           C
ATOM   1467  NZ  LYS A 205       8.302 121.850  14.377  1.00 53.86           N
ATOM   1468  N   GLU A 206      14.201 119.348  12.951  1.00 32.90           N
ATOM   1469  CA  GLU A 206      15.320 118.445  13.263  1.00 32.83           C
ATOM   1470  C   GLU A 206      15.122 117.008  12.788  1.00 37.23           C
ATOM   1471  O   GLU A 206      15.955 116.490  12.044  1.00 36.12           O
ATOM   1472  CB  GLU A 206      15.560 118.451  14.785  1.00 34.18           C
ATOM   1473  CG  GLU A 206      16.571 117.436  15.354  1.00 43.01           C
ATOM   1474  CD  GLU A 206      18.022 117.739  15.029  1.00 58.52           C
ATOM   1475  OE1 GLU A 206      18.498 118.882  15.216  1.00 49.26           O
ATOM   1476  OE2 GLU A 206      18.726 116.814  14.580  1.00 46.27           O
ATOM   1477  N   MET A 207      14.033 116.355  13.168  1.00 34.15           N
ATOM   1478  CA  MET A 207      13.882 114.933  12.854  1.00 33.75           C
ATOM   1479  C   MET A 207      13.543 114.689  11.391  1.00 35.87           C
ATOM   1480  O   MET A 207      13.770 113.600  10.863  1.00 35.51           O
ATOM   1481  CB  MET A 207      12.822 114.282  13.742  1.00 36.19           C
ATOM   1482  CG  MET A 207      13.154 114.355  15.228  1.00 39.72           C
ATOM   1483  SD  MET A 207      14.760 113.633  15.653  1.00 43.13           S
ATOM   1484  CE  MET A 207      14.482 111.878  15.485  1.00 39.58           C
ATOM   1485  N   VAL A 208      13.030 115.707  10.720  1.00 30.88           N
ATOM   1486  CA  VAL A 208      12.679 115.593   9.307  1.00 30.75           C
ATOM   1487  C   VAL A 208      13.971 115.731   8.503  1.00 38.03           C
ATOM   1488  O   VAL A 208      14.214 114.999   7.547  1.00 39.63           O
ATOM   1489  CB  VAL A 208      11.624 116.663   8.919  1.00 32.46           C
ATOM   1490  CG1 VAL A 208      11.183 116.518   7.465  1.00 31.46           C
ATOM   1491  CG2 VAL A 208      10.395 116.537   9.827  1.00 31.76           C
ATOM   1492  N   GLN A 209      14.851 116.627   8.927  1.00 33.38           N
ATOM   1493  CA  GLN A 209      16.169 116.763   8.303  1.00 32.08           C
ATOM   1494  C   GLN A 209      17.018 115.517   8.579  1.00 36.02           C
ATOM   1495  O   GLN A 209      17.763 115.052   7.716  1.00 36.02           O
ATOM   1496  CB  GLN A 209      16.867 118.017   8.839  1.00 32.72           C
ATOM   1497  CG  GLN A 209      16.165 119.315   8.444  1.00 37.44           C
ATOM   1498  CD  GLN A 209      16.771 120.545   9.078  1.00 50.82           C
ATOM   1499  OE1 GLN A 209      17.122 120.549  10.251  1.00 41.88           O
ATOM   1500  NE2 GLN A 209      16.920 121.590   8.313  1.00 41.92           N
ATOM   1501  N   ASN A 210      16.869 114.948   9.766  1.00 32.63           N
ATOM   1502  CA  ASN A 210      17.567 113.723  10.175  1.00 32.38           C
ATOM   1503  C   ASN A 210      17.259 112.478   9.323  1.00 37.13           C
ATOM   1504  O   ASN A 210      18.084 111.571   9.244  1.00 36.05           O
ATOM   1505  CB  ASN A 210      17.202 113.465  11.642  1.00 29.69           C
ATOM   1506  CG  ASN A 210      18.037 112.399  12.296  1.00 44.10           C
ATOM   1507  OD1 ASN A 210      19.139 112.074  11.887  1.00 35.27           O
ATOM   1508  ND2 ASN A 210      17.510 111.857  13.351  1.00 36.37           N
ATOM   1509  N   LEU A 211      16.118 112.438   8.638  1.00 34.39           N
ATOM   1510  CA  LEU A 211      15.733 111.267   7.829  1.00 34.26           C
ATOM   1511  C   LEU A 211      16.788 110.856   6.801  1.00 39.86           C
ATOM   1512  O   LEU A 211      17.019 109.664   6.594  1.00 39.40           O
ATOM   1513  CB  LEU A 211      14.412 111.531   7.090  1.00 33.94           C
ATOM   1514  CG  LEU A 211      13.110 111.517   7.907  1.00 37.93           C
ATOM   1515  CD1 LEU A 211      11.945 112.095   7.112  1.00 37.80           C
ATOM   1516  CD2 LEU A 211      12.752 110.100   8.346  1.00 38.89           C
ATOM   1517  N   MET A 212      17.473 111.831   6.222  1.00 38.04           N
ATOM   1518  CA  MET A 212      18.551 111.576   5.267  1.00 38.39           C
ATOM   1519  C   MET A 212      19.630 110.658   5.838  1.00 40.43           C
ATOM   1520  O   MET A 212      20.042 109.680   5.219  1.00 39.40           O
ATOM   1521  CB  MET A 212      19.193 112.918   4.887  1.00 41.23           C
ATOM   1522  CG  MET A 212      20.039 112.922   3.616  1.00 45.66           C
ATOM   1523  SD  MET A 212      19.126 112.464   2.123  1.00 50.46           S
ATOM   1524  CE  MET A 212      17.749 113.619   2.105  1.00 46.89           C
ATOM   1525  N   VAL A 213      20.083 110.956   7.045  1.00 36.99           N
ATOM   1526  CA  VAL A 213      21.176 110.193   7.637  1.00 36.79           C
ATOM   1527  C   VAL A 213      20.615 108.893   8.195  1.00 39.65           C
ATOM   1528  O   VAL A 213      21.200 107.823   8.015  1.00 39.73           O
ATOM   1529  CB  VAL A 213      21.891 111.004   8.748  1.00 40.99           C
ATOM   1530  CG1 VAL A 213      23.091 110.234   9.286  1.00 40.85           C
ATOM   1531  CG2 VAL A 213      22.366 112.361   8.203  1.00 40.71           C
ATOM   1532  N   LEU A 214      19.439 108.972   8.807  1.00 34.66           N
ATOM   1533  CA  LEU A 214      18.820 107.801   9.425  1.00 34.30           C
ATOM   1534  C   LEU A 214      18.613 106.667   8.436  1.00 38.50           C
ATOM   1535  O   LEU A 214      18.786 105.501   8.798  1.00 38.31           O
ATOM   1536  CB  LEU A 214      17.453 108.146  10.024  1.00 34.36           C
ATOM   1537  CG  LEU A 214      17.369 108.876  11.366  1.00 38.56           C
ATOM   1538  CD1 LEU A 214      15.911 109.232  11.666  1.00 38.00           C
ATOM   1539  CD2 LEU A 214      17.920 108.021  12.502  1.00 41.44           C
ATOM   1540  N   ARG A 215      18.258 106.979   7.198  1.00 34.63           N
ATOM   1541  CA  ARG A 215      18.121 105.930   6.192  1.00 33.93           C
ATOM   1542  C   ARG A 215      19.413 105.626   5.449  1.00 38.29           C
ATOM   1543  O   ARG A 215      19.778 104.462   5.305  1.00 39.82           O
ATOM   1544  CB  ARG A 215      17.005 106.282   5.208  1.00 32.35           C
ATOM   1545  CG  ARG A 215      15.660 106.451   5.901  1.00 34.31           C
ATOM   1546  CD  ARG A 215      14.478 106.293   4.959  1.00 32.93           C
ATOM   1547  NE  ARG A 215      14.409 107.329   3.921  1.00 35.87           N
ATOM   1548  CZ  ARG A 215      14.652 107.167   2.629  1.00 44.06           C
ATOM   1549  NH1 ARG A 215      15.121 106.089   2.071  1.00 24.98           N
ATOM   1550  NH2 ARG A 215      14.375 108.147   1.835  1.00 28.00           N
ATOM   1551  N   PHE A 216      20.126 106.637   4.976  1.00 33.93           N
ATOM   1552  CA  PHE A 216      21.203 106.385   4.016  1.00 34.27           C
ATOM   1553  C   PHE A 216      22.605 106.195   4.584  1.00 40.33           C
ATOM   1554  O   PHE A 216      23.521 105.862   3.836  1.00 39.58           O
ATOM   1555  CB  PHE A 216      21.232 107.507   2.977  1.00 35.53           C
ATOM   1556  CG  PHE A 216      19.927 107.694   2.255  1.00 36.32           C
ATOM   1557  CD1 PHE A 216      19.288 106.607   1.633  1.00 37.78           C
ATOM   1558  CD2 PHE A 216      19.340 108.965   2.170  1.00 38.17           C
ATOM   1559  CE1 PHE A 216      18.087 106.791   0.913  1.00 40.50           C
ATOM   1560  CE2 PHE A 216      18.138 109.164   1.451  1.00 39.17           C
ATOM   1561  CZ  PHE A 216      17.527 108.080   0.803  1.00 38.56           C
ATOM   1562  N   ALA A 217      22.798 106.398   5.880  1.00 38.65           N
ATOM   1563  CA  ALA A 217      24.110 106.201   6.505  1.00 38.95           C
ATOM   1564  C   ALA A 217      24.166 104.904   7.319  1.00 44.94           C
ATOM   1565  O   ALA A 217      25.119 104.661   8.064  1.00 45.01           O
ATOM   1566  CB  ALA A 217      24.425 107.389   7.393  1.00 39.33           C
ATOM   1567  N   ASN A 218      23.121 104.097   7.213  1.00 42.03           N
ATOM   1568  CA  ASN A 218      22.970 102.915   8.061  1.00 41.49           C
ATOM   1569  C   ASN A 218      22.671 101.623   7.302  1.00 45.05           C
ATOM   1570  O   ASN A 218      21.562 101.422   6.804  1.00 46.22           O
ATOM   1571  CB  ASN A 218      21.847 103.191   9.057  1.00 41.75           C
ATOM   1572  CG  ASN A 218      22.210 104.262  10.050  1.00 50.50           C
ATOM   1573  OD1 ASN A 218      23.241 104.185  10.697  1.00 43.12           O
ATOM   1574  ND2 ASN A 218      21.381 105.255  10.193  1.00 36.28           N
ATOM   1575  N   ARG A 219      23.645 100.719   7.257  1.00 39.85           N
ATOM   1576  CA  ARG A 219      23.501  99.411   6.599  1.00 39.11           C
ATOM   1577  C   ARG A 219      22.404  98.586   7.256  1.00 43.10           C
ATOM   1578  O   ARG A 219      21.691  97.852   6.584  1.00 42.93           O
ATOM   1579  CB  ARG A 219      24.826  98.637   6.686  1.00 38.48           C
ATOM   1580  CG  ARG A 219      24.881  97.284   5.960  1.00 44.33           C
ATOM   1581  CD  ARG A 219      24.937  97.438   4.448  1.00 45.42           C
ATOM   1582  NE  ARG A 219      24.934  96.132   3.773  1.00 53.48           N
ATOM   1583  CZ  ARG A 219      24.989  95.927   2.464  1.00 64.04           C
ATOM   1584  NH1 ARG A 219      24.926  96.878   1.573  1.00 44.54           N
ATOM   1585  NH2 ARG A 219      25.068  94.707   2.026  1.00 59.33           N
ATOM   1586  N   ILE A 220      22.236  98.727   8.563  1.00 40.64           N
ATOM   1587  CA  ILE A 220      21.248  97.933   9.293  1.00 40.98           C
ATOM   1588  C   ILE A 220      19.813  98.236   8.831  1.00 45.63           C
ATOM   1589  O   ILE A 220      18.948  97.361   8.845  1.00 44.92           O
ATOM   1590  CB  ILE A 220      21.443  98.106  10.834  1.00 43.77           C
ATOM   1591  CG1 ILE A 220      20.842  96.897  11.561  1.00 43.71           C
ATOM   1592  CG2 ILE A 220      20.882  99.458  11.353  1.00 44.68           C
ATOM   1593  CD1 ILE A 220      21.097  96.823  13.065  1.00 49.39           C
ATOM   1594  N   PHE A 221      19.577  99.440   8.325  1.00 42.81           N
ATOM   1595  CA  PHE A 221      18.257  99.821   7.822  1.00 42.99           C
ATOM   1596  C   PHE A 221      18.170  99.670   6.304  1.00 47.62           C
ATOM   1597  O   PHE A 221      17.180 100.053   5.690  1.00 49.24           O
ATOM   1598  CB  PHE A 221      17.917 101.264   8.211  1.00 44.69           C
ATOM   1599  CG  PHE A 221      17.853 101.508   9.700  1.00 46.23           C
ATOM   1600  CD1 PHE A 221      17.013 100.743  10.532  1.00 49.45           C
ATOM   1601  CD2 PHE A 221      18.587 102.558  10.268  1.00 48.76           C
ATOM   1602  CE1 PHE A 221      16.885 101.047  11.911  1.00 50.85           C
ATOM   1603  CE2 PHE A 221      18.488 102.865  11.644  1.00 51.78           C
ATOM   1604  CZ  PHE A 221      17.621 102.118  12.467  1.00 50.06           C
ATOM   1605  N   GLY A 222      19.202  99.113   5.689  1.00 41.71           N
ATOM   1606  CA  GLY A 222      19.227  98.977   4.241  1.00 40.85           C
ATOM   1607  C   GLY A 222      18.357  97.882   3.647  1.00 44.42           C
ATOM   1608  O   GLY A 222      17.431  98.204   2.908  1.00 44.55           O
ATOM   1609  N   PRO A 223      18.568  96.586   3.950  1.00 39.90           N
ATOM   1610  CA  PRO A 223      17.769  95.604   3.200  1.00 38.53           C
ATOM   1611  C   PRO A 223      16.316  95.477   3.651  1.00 41.86           C
ATOM   1612  O   PRO A 223      15.512  94.816   2.996  1.00 42.39           O
ATOM   1613  CB  PRO A 223      18.526  94.299   3.452  1.00 39.96           C
ATOM   1614  CG  PRO A 223      19.047  94.468   4.810  1.00 44.87           C
ATOM   1615  CD  PRO A 223      19.513  95.904   4.856  1.00 40.43           C
ATOM   1616  N   ILE A 224      15.968  96.114   4.762  1.00 36.67           N
ATOM   1617  CA  ILE A 224      14.583  96.150   5.222  1.00 35.38           C
ATOM   1618  C   ILE A 224      13.792  97.209   4.445  1.00 37.52           C
ATOM   1619  O   ILE A 224      12.568  97.238   4.524  1.00 37.13           O
ATOM   1620  CB  ILE A 224      14.486  96.421   6.755  1.00 38.03           C
ATOM   1621  CG1 ILE A 224      15.069  97.800   7.110  1.00 38.15           C
ATOM   1622  CG2 ILE A 224      15.215  95.307   7.551  1.00 37.79           C
ATOM   1623  CD1 ILE A 224      14.775  98.285   8.523  1.00 39.99           C
ATOM   1624  N   TRP A 225      14.480  98.063   3.693  1.00 32.59           N
ATOM   1625  CA  TRP A 225      13.843  99.164   2.969  1.00 32.00           C
ATOM   1626  C   TRP A 225      13.240  98.698   1.644  1.00 33.01           C
ATOM   1627  O   TRP A 225      13.768  98.956   0.557  1.00 31.50           O
ATOM   1628  CB  TRP A 225      14.842 100.305   2.754  1.00 31.18           C
ATOM   1629  CG  TRP A 225      14.197 101.609   2.365  1.00 32.75           C
ATOM   1630  CD1 TRP A 225      13.534 102.469   3.186  1.00 35.84           C
ATOM   1631  CD2 TRP A 225      14.189 102.238   1.067  1.00 32.59           C
ATOM   1632  NE1 TRP A 225      13.088 103.569   2.505  1.00 35.05           N
ATOM   1633  CE2 TRP A 225      13.467 103.457   1.196  1.00 36.28           C
ATOM   1634  CE3 TRP A 225      14.745 101.913  -0.187  1.00 33.76           C
ATOM   1635  CZ2 TRP A 225      13.277 104.339   0.113  1.00 35.43           C
ATOM   1636  CZ3 TRP A 225      14.577 102.811  -1.274  1.00 35.09           C
ATOM   1637  CH2 TRP A 225      13.827 104.007  -1.112  1.00 35.59           C
ATOM   1638  N   ASN A 226      12.177  97.917   1.759  1.00 28.25           N
ATOM   1639  CA  ASN A 226      11.359  97.488   0.629  1.00 27.79           C
ATOM   1640  C   ASN A 226       9.984  97.020   1.115  1.00 33.03           C
ATOM   1641  O   ASN A 226       9.765  96.730   2.294  1.00 33.82           O
ATOM   1642  CB  ASN A 226      12.046  96.383  -0.204  1.00 24.79           C
ATOM   1643  CG  ASN A 226      12.357  95.121   0.573  1.00 32.54           C
ATOM   1644  OD1 ASN A 226      11.817  94.845   1.632  1.00 27.65           O
ATOM   1645  ND2 ASN A 226      13.211  94.314   0.015  1.00 17.20           N
ATOM   1646  N   ARG A 227       9.083  96.875   0.158  1.00 28.94           N
ATOM   1647  CA  ARG A 227       7.752  96.288   0.314  1.00 28.48           C
ATOM   1648  C   ARG A 227       7.684  94.868   0.865  1.00 33.23           C
ATOM   1649  O   ARG A 227       6.642  94.436   1.358  1.00 34.58           O
ATOM   1650  CB  ARG A 227       7.092  96.332  -1.073  1.00 27.84           C
ATOM   1651  CG  ARG A 227       7.857  95.570  -2.159  1.00 30.99           C
ATOM   1652  CD  ARG A 227       7.234  95.738  -3.529  1.00 37.03           C
ATOM   1653  NE  ARG A 227       7.996  94.977  -4.527  1.00 32.58           N
ATOM   1654  CZ  ARG A 227       7.847  93.690  -4.813  1.00 37.14           C
ATOM   1655  NH1 ARG A 227       6.966  92.911  -4.245  1.00 28.45           N
ATOM   1656  NH2 ARG A 227       8.634  93.148  -5.694  1.00 15.24           N
ATOM   1657  N   ASP A 228       8.785  94.133   0.804  1.00 29.29           N
ATOM   1658  CA  ASP A 228       8.794  92.752   1.286  1.00 29.58           C
ATOM   1659  C   ASP A 228       8.760  92.779   2.806  1.00 33.38           C
ATOM   1660  O   ASP A 228       8.232  91.872   3.448  1.00 33.23           O
ATOM   1661  CB  ASP A 228      10.052  91.985   0.857  1.00 31.84           C
ATOM   1662  CG  ASP A 228      10.175  91.817  -0.649  1.00 42.25           C
ATOM   1663  OD1 ASP A 228       9.273  92.227  -1.414  1.00 41.84           O
ATOM   1664  OD2 ASP A 228      11.219  91.300  -1.101  1.00 49.57           O
ATOM   1665  N   ASN A 229       9.339  93.826   3.378  1.00 28.74           N
ATOM   1666  CA  ASN A 229       9.486  93.939   4.826  1.00 27.92           C
ATOM   1667  C   ASN A 229       8.621  95.014   5.459  1.00 30.70           C
ATOM   1668  O   ASN A 229       8.054  94.772   6.520  1.00 29.79           O
ATOM   1669  CB  ASN A 229      10.955  94.179   5.146  1.00 27.07           C
ATOM   1670  CG  ASN A 229      11.794  92.981   4.829  1.00 43.64           C
ATOM   1671  OD1 ASN A 229      11.606  91.922   5.415  1.00 39.83           O
ATOM   1672  ND2 ASN A 229      12.671  93.103   3.879  1.00 31.80           N
ATOM   1673  N   ILE A 230       8.467  96.160   4.817  1.00 26.55           N
ATOM   1674  CA  ILE A 230       7.606  97.228   5.331  1.00 25.94           C
ATOM   1675  C   ILE A 230       6.172  96.853   4.962  1.00 28.06           C
ATOM   1676  O   ILE A 230       5.879  96.557   3.801  1.00 26.71           O
ATOM   1677  CB  ILE A 230       7.995  98.614   4.729  1.00 28.80           C
ATOM   1678  CG1 ILE A 230       9.457  98.947   5.093  1.00 29.49           C
ATOM   1679  CG2 ILE A 230       7.047  99.728   5.243  1.00 28.70           C
ATOM   1680  CD1 ILE A 230      10.079 100.118   4.330  1.00 38.95           C
ATOM   1681  N   ALA A 231       5.284  96.838   5.946  1.00 24.89           N
ATOM   1682  CA  ALA A 231       3.878  96.519   5.726  1.00 25.12           C
ATOM   1683  C   ALA A 231       3.158  97.774   5.235  1.00 31.43           C
ATOM   1684  O   ALA A 231       2.464  97.742   4.224  1.00 31.20           O
ATOM   1685  CB  ALA A 231       3.231  96.004   7.024  1.00 25.52           C
ATOM   1686  N   CYS A 232       3.346  98.875   5.949  1.00 29.42           N
ATOM   1687  CA  CYS A 232       2.691 100.139   5.636  1.00 29.99           C
ATOM   1688  C   CYS A 232       3.511 101.273   6.236  1.00 31.37           C
ATOM   1689  O   CYS A 232       4.380 101.037   7.084  1.00 30.76           O
ATOM   1690  CB  CYS A 232       1.263 100.137   6.194  1.00 31.56           C
ATOM   1691  SG  CYS A 232       1.135  99.805   7.954  1.00 36.33           S
ATOM   1692  N   VAL A 233       3.235 102.488   5.788  1.00 27.62           N
ATOM   1693  CA  VAL A 233       3.902 103.697   6.267  1.00 27.15           C
ATOM   1694  C   VAL A 233       2.774 104.597   6.732  1.00 30.54           C
ATOM   1695  O   VAL A 233       1.731 104.638   6.084  1.00 29.56           O
ATOM   1696  CB  VAL A 233       4.700 104.376   5.126  1.00 30.60           C
ATOM   1697  CG1 VAL A 233       5.380 105.682   5.584  1.00 29.93           C
ATOM   1698  CG2 VAL A 233       5.743 103.407   4.560  1.00 30.51           C
ATOM   1699  N   ILE A 234       2.958 105.284   7.848  1.00 27.31           N
ATOM   1700  CA  ILE A 234       1.931 106.141   8.429  1.00 27.14           C
ATOM   1701  C   ILE A 234       2.611 107.483   8.683  1.00 31.10           C
ATOM   1702  O   ILE A 234       3.701 107.535   9.253  1.00 29.89           O
ATOM   1703  CB  ILE A 234       1.351 105.552   9.754  1.00 29.89           C
ATOM   1704  CG1 ILE A 234       0.872 104.096   9.575  1.00 30.64           C
ATOM   1705  CG2 ILE A 234       0.181 106.411  10.260  1.00 29.13           C
ATOM   1706  CD1 ILE A 234       1.902 103.007   9.960  1.00 41.66           C
ATOM   1707  N   LEU A 235       2.004 108.563   8.221  1.00 28.58           N
ATOM   1708  CA  LEU A 235       2.540 109.913   8.370  1.00 28.42           C
ATOM   1709  C   LEU A 235       1.440 110.754   8.992  1.00 32.69           C
ATOM   1710  O   LEU A 235       0.308 110.769   8.509  1.00 31.97           O
ATOM   1711  CB  LEU A 235       2.929 110.450   6.996  1.00 28.24           C
ATOM   1712  CG  LEU A 235       4.210 109.819   6.430  1.00 32.24           C
ATOM   1713  CD1 LEU A 235       4.162 109.720   4.930  1.00 32.22           C
ATOM   1714  CD2 LEU A 235       5.408 110.650   6.846  1.00 35.04           C
ATOM   1715  N   THR A 236       1.759 111.395  10.103  1.00 29.69           N
ATOM   1716  CA  THR A 236       0.743 111.917  11.008  1.00 29.66           C
ATOM   1717  C   THR A 236       0.968 113.376  11.381  1.00 34.39           C
ATOM   1718  O   THR A 236       2.086 113.757  11.720  1.00 33.65           O
ATOM   1719  CB  THR A 236       0.818 111.081  12.296  1.00 35.87           C
ATOM   1720  OG1 THR A 236       0.781 109.691  11.959  1.00 37.12           O
ATOM   1721  CG2 THR A 236      -0.303 111.372  13.265  1.00 32.47           C
ATOM   1722  N   PHE A 237      -0.096 114.170  11.370  1.00 32.28           N
ATOM   1723  CA  PHE A 237      -0.088 115.534  11.904  1.00 32.72           C
ATOM   1724  C   PHE A 237      -1.354 115.759  12.730  1.00 36.84           C
ATOM   1725  O   PHE A 237      -2.460 115.556  12.234  1.00 36.27           O
ATOM   1726  CB  PHE A 237      -0.044 116.536  10.750  1.00 34.99           C
ATOM   1727  CG  PHE A 237      -0.071 117.973  11.190  1.00 37.59           C
ATOM   1728  CD1 PHE A 237      -1.293 118.627  11.446  1.00 40.59           C
ATOM   1729  CD2 PHE A 237       1.131 118.688  11.331  1.00 41.52           C
ATOM   1730  CE1 PHE A 237      -1.321 119.985  11.828  1.00 43.62           C
ATOM   1731  CE2 PHE A 237       1.117 120.046  11.716  1.00 42.41           C
ATOM   1732  CZ  PHE A 237      -0.114 120.694  11.973  1.00 41.66           C
ATOM   1733  N   LYS A 238      -1.220 116.159  13.986  1.00 33.58           N
ATOM   1734  CA  LYS A 238      -2.365 116.359  14.874  1.00 33.66           C
ATOM   1735  C   LYS A 238      -2.199 117.657  15.647  1.00 39.91           C
ATOM   1736  O   LYS A 238      -1.120 117.917  16.183  1.00 39.87           O
ATOM   1737  CB  LYS A 238      -2.435 115.203  15.881  1.00 35.15           C
ATOM   1738  CG  LYS A 238      -2.591 113.810  15.264  1.00 38.81           C
ATOM   1739  CD  LYS A 238      -2.446 112.683  16.284  1.00 44.32           C
ATOM   1740  CE  LYS A 238      -3.602 112.585  17.263  1.00 53.11           C
ATOM   1741  NZ  LYS A 238      -3.416 111.433  18.207  1.00 59.67           N
ATOM   1742  N   GLU A 239      -3.259 118.441  15.748  1.00 37.31           N
ATOM   1743  CA  GLU A 239      -3.289 119.617  16.618  1.00 37.73           C
ATOM   1744  C   GLU A 239      -4.525 119.488  17.509  1.00 43.08           C
ATOM   1745  O   GLU A 239      -5.586 119.080  17.039  1.00 41.71           O
ATOM   1746  CB  GLU A 239      -3.353 120.915  15.813  1.00 38.91           C
ATOM   1747  CG  GLU A 239      -2.027 121.274  15.159  1.00 47.21           C
ATOM   1748  CD  GLU A 239      -2.091 122.587  14.393  1.00 62.04           C
ATOM   1749  OE1 GLU A 239      -3.032 122.776  13.595  1.00 51.40           O
ATOM   1750  OE2 GLU A 239      -1.219 123.468  14.588  1.00 57.02           O
ATOM   1751  N   PRO A 240      -4.402 119.784  18.813  1.00 41.33           N
ATOM   1752  CA  PRO A 240      -5.537 119.561  19.708  1.00 41.23           C
ATOM   1753  C   PRO A 240      -6.509 120.722  19.769  1.00 46.12           C
ATOM   1754  O   PRO A 240      -7.592 120.623  20.338  1.00 45.31           O
ATOM   1755  CB  PRO A 240      -4.850 119.373  21.059  1.00 42.60           C
ATOM   1756  CG  PRO A 240      -3.731 120.315  21.005  1.00 46.70           C
ATOM   1757  CD  PRO A 240      -3.239 120.254  19.579  1.00 41.89           C
ATOM   1758  N   PHE A 241      -6.097 121.844  19.206  1.00 43.99           N
ATOM   1759  CA  PHE A 241      -6.879 123.062  19.221  1.00 44.13           C
ATOM   1760  C   PHE A 241      -7.524 123.139  17.852  1.00 52.00           C
ATOM   1761  O   PHE A 241      -7.039 122.527  16.898  1.00 52.21           O
ATOM   1762  CB  PHE A 241      -6.004 124.275  19.551  1.00 45.13           C
ATOM   1763  CG  PHE A 241      -4.602 124.191  19.019  1.00 45.82           C
ATOM   1764  CD1 PHE A 241      -4.327 124.517  17.683  1.00 47.99           C
ATOM   1765  CD2 PHE A 241      -3.539 123.826  19.867  1.00 46.85           C
ATOM   1766  CE1 PHE A 241      -3.004 124.477  17.187  1.00 48.26           C
ATOM   1767  CE2 PHE A 241      -2.208 123.768  19.382  1.00 48.85           C
ATOM   1768  CZ  PHE A 241      -1.942 124.088  18.033  1.00 46.84           C
ATOM   1769  N   GLY A 242      -8.647 123.834  17.784  1.00 50.85           N
ATOM   1770  CA  GLY A 242      -9.403 123.945  16.552  1.00 51.80           C
ATOM   1771  C   GLY A 242      -8.939 125.173  15.802  1.00 58.84           C
ATOM   1772  O   GLY A 242      -7.855 125.700  16.052  1.00 58.32           O
ATOM   1773  N   THR A 243      -9.774 125.650  14.897  1.00 57.92           N
ATOM   1774  CA  THR A 243      -9.518 126.898  14.192  1.00 59.17           C
ATOM   1775  C   THR A 243      -9.824 128.044  15.164  1.00 67.19           C
ATOM   1776  O   THR A 243     -10.978 128.369  15.454  1.00 67.72           O
ATOM   1777  CB  THR A 243     -10.364 126.946  12.904  1.00 67.48           C
ATOM   1778  OG1 THR A 243     -11.702 126.534  13.197  1.00 72.00           O
ATOM   1779  CG2 THR A 243      -9.849 125.953  11.871  1.00 61.96           C
ATOM   1780  N   GLU A 244      -8.781 128.604  15.758  1.00 65.63           N
ATOM   1781  CA  GLU A 244      -8.943 129.611  16.804  1.00 65.81           C
ATOM   1782  C   GLU A 244      -9.292 130.983  16.216  1.00 71.20           C
ATOM   1783  O   GLU A 244      -8.435 131.729  15.728  1.00 71.32           O
ATOM   1784  CB  GLU A 244      -7.683 129.651  17.678  1.00 67.08           C
ATOM   1785  CG  GLU A 244      -7.778 130.530  18.917  1.00 77.15           C
ATOM   1786  CD  GLU A 244      -6.511 130.503  19.760  1.00 95.45           C
ATOM   1787  OE1 GLU A 244      -5.768 129.497  19.735  1.00 83.64           O
ATOM   1788  OE2 GLU A 244      -6.235 131.494  20.481  1.00 90.33           O
ATOM   1789  N   GLY A 245     -10.587 131.269  16.208  1.00 67.99           N
ATOM   1790  CA  GLY A 245     -11.132 132.583  15.898  1.00 68.15           C
ATOM   1791  C   GLY A 245     -11.198 133.029  14.447  1.00 72.65           C
ATOM   1792  O   GLY A 245     -12.012 133.887  14.116  1.00 72.59           O
ATOM   1793  N   ARG A 246     -10.350 132.486  13.582  1.00 68.95           N
ATOM   1794  CA  ARG A 246     -10.266 132.893  12.170  1.00 68.70           C
ATOM   1795  C   ARG A 246     -10.522 131.689  11.269  1.00 72.51           C
ATOM   1796  O   ARG A 246      -9.762 131.379  10.347  1.00 72.71           O
ATOM   1797  CB  ARG A 246      -8.902 133.546  11.888  1.00 68.94           C
ATOM   1798  CG  ARG A 246      -8.841 134.378  10.600  1.00 81.90           C
ATOM   1799  CD  ARG A 246      -7.412 134.772  10.257  1.00 95.43           C
ATOM   1800  NE  ARG A 246      -7.340 135.521   8.992  1.00107.08           N
ATOM   1801  CZ  ARG A 246      -6.232 135.917   8.381  1.00123.76           C
ATOM   1802  NH1 ARG A 246      -5.028 135.645   8.808  1.00113.36           N
ATOM   1803  NH2 ARG A 246      -6.307 136.612   7.285  1.00110.48           N
ATOM   1804  N   GLY A 247     -11.595 130.973  11.558  1.00 68.04           N
ATOM   1805  CA  GLY A 247     -11.914 129.783  10.790  1.00 67.48           C
ATOM   1806  C   GLY A 247     -12.251 130.076   9.344  1.00 70.65           C
ATOM   1807  O   GLY A 247     -12.012 129.241   8.489  1.00 70.39           O
ATOM   1808  N   GLY A 248     -12.724 131.278   9.046  1.00 66.20           N
ATOM   1809  CA  GLY A 248     -12.994 131.651   7.665  1.00 65.63           C
ATOM   1810  C   GLY A 248     -11.780 131.599   6.755  1.00 69.05           C
ATOM   1811  O   GLY A 248     -11.892 131.225   5.591  1.00 69.35           O
ATOM   1812  N   TYR A 249     -10.604 131.919   7.274  1.00 63.90           N
ATOM   1813  CA  TYR A 249      -9.382 131.848   6.472  1.00 62.80           C
ATOM   1814  C   TYR A 249      -9.088 130.405   6.083  1.00 61.84           C
ATOM   1815  O   TYR A 249      -8.816 130.079   4.925  1.00 61.62           O
ATOM   1816  CB  TYR A 249      -8.213 132.404   7.281  1.00 65.01           C
ATOM   1817  CG  TYR A 249      -6.887 132.345   6.564  1.00 68.92           C
ATOM   1818  CD1 TYR A 249      -6.500 133.367   5.677  1.00 70.17           C
ATOM   1819  CD2 TYR A 249      -6.001 131.266   6.778  1.00 71.51           C
ATOM   1820  CE1 TYR A 249      -5.242 133.326   5.027  1.00 71.27           C
ATOM   1821  CE2 TYR A 249      -4.750 131.214   6.118  1.00 72.69           C
ATOM   1822  CZ  TYR A 249      -4.379 132.251   5.258  1.00 79.95           C
ATOM   1823  OH  TYR A 249      -3.161 132.203   4.632  1.00 82.22           O
ATOM   1824  N   PHE A 250      -9.208 129.529   7.068  1.00 54.64           N
ATOM   1825  CA  PHE A 250      -8.980 128.105   6.876  1.00 53.11           C
ATOM   1826  C   PHE A 250     -10.034 127.517   5.944  1.00 55.36           C
ATOM   1827  O   PHE A 250      -9.742 126.606   5.177  1.00 55.21           O
ATOM   1828  CB  PHE A 250      -9.033 127.405   8.235  1.00 54.48           C
ATOM   1829  CG  PHE A 250      -8.946 125.909   8.148  1.00 55.26           C
ATOM   1830  CD1 PHE A 250      -7.703 125.259   8.072  1.00 57.56           C
ATOM   1831  CD2 PHE A 250     -10.124 125.143   8.122  1.00 56.49           C
ATOM   1832  CE1 PHE A 250      -7.635 123.849   7.979  1.00 57.90           C
ATOM   1833  CE2 PHE A 250     -10.072 123.740   8.022  1.00 58.52           C
ATOM   1834  CZ  PHE A 250      -8.824 123.093   7.973  1.00 56.23           C
ATOM   1835  N   ASP A 251     -11.243 128.058   5.979  1.00 49.69           N
ATOM   1836  CA  ASP A 251     -12.361 127.523   5.208  1.00 48.29           C
ATOM   1837  C   ASP A 251     -12.139 127.536   3.702  1.00 51.30           C
ATOM   1838  O   ASP A 251     -12.610 126.655   2.982  1.00 51.51           O
ATOM   1839  CB  ASP A 251     -13.655 128.279   5.513  1.00 49.65           C
ATOM   1840  CG  ASP A 251     -14.878 127.478   5.130  1.00 60.03           C
ATOM   1841  OD1 ASP A 251     -15.207 126.548   5.890  1.00 61.60           O
ATOM   1842  OD2 ASP A 251     -15.514 127.710   4.082  1.00 65.09           O
ATOM   1843  N   GLU A 252     -11.397 128.515   3.209  1.00 47.30           N
ATOM   1844  CA  GLU A 252     -11.086 128.568   1.782  1.00 47.65           C
ATOM   1845  C   GLU A 252     -10.151 127.422   1.394  1.00 51.10           C
ATOM   1846  O   GLU A 252     -10.281 126.818   0.328  1.00 51.73           O
ATOM   1847  CB  GLU A 252     -10.445 129.913   1.429  1.00 49.83           C
ATOM   1848  CG  GLU A 252     -10.264 130.131  -0.072  1.00 67.34           C
ATOM   1849  CD  GLU A 252      -9.738 131.515  -0.426  1.00 82.08           C
ATOM   1850  OE1 GLU A 252      -9.354 132.307   0.470  1.00 77.22           O
ATOM   1851  OE2 GLU A 252      -9.716 131.838  -1.633  1.00 61.97           O
ATOM   1852  N   PHE A 253      -9.203 127.102   2.263  1.00 45.61           N
ATOM   1853  CA  PHE A 253      -8.174 126.118   1.932  1.00 44.70           C
ATOM   1854  C   PHE A 253      -8.526 124.682   2.293  1.00 46.31           C
ATOM   1855  O   PHE A 253      -8.336 123.789   1.470  1.00 46.50           O
ATOM   1856  CB  PHE A 253      -6.858 126.518   2.599  1.00 47.13           C
ATOM   1857  CG  PHE A 253      -6.373 127.878   2.177  1.00 49.97           C
ATOM   1858  CD1 PHE A 253      -5.882 128.082   0.873  1.00 53.15           C
ATOM   1859  CD2 PHE A 253      -6.431 128.966   3.064  1.00 53.49           C
ATOM   1860  CE1 PHE A 253      -5.468 129.369   0.448  1.00 55.91           C
ATOM   1861  CE2 PHE A 253      -6.032 130.261   2.651  1.00 54.78           C
ATOM   1862  CZ  PHE A 253      -5.550 130.463   1.340  1.00 53.94           C
ATOM   1863  N   GLY A 254      -9.028 124.452   3.497  1.00 39.79           N
ATOM   1864  CA  GLY A 254      -9.296 123.107   3.986  1.00 37.85           C
ATOM   1865  C   GLY A 254      -8.042 122.379   4.430  1.00 38.80           C
ATOM   1866  O   GLY A 254      -6.934 122.762   4.067  1.00 37.51           O
ATOM   1867  N   ILE A 255      -8.196 121.333   5.228  1.00 35.03           N
ATOM   1868  CA  ILE A 255      -7.058 120.640   5.842  1.00 34.68           C
ATOM   1869  C   ILE A 255      -6.078 120.024   4.836  1.00 38.84           C
ATOM   1870  O   ILE A 255      -4.871 119.942   5.094  1.00 37.05           O
ATOM   1871  CB  ILE A 255      -7.603 119.571   6.849  1.00 37.42           C
ATOM   1872  CG1 ILE A 255      -6.536 119.108   7.853  1.00 37.32           C
ATOM   1873  CG2 ILE A 255      -8.229 118.376   6.127  1.00 37.73           C
ATOM   1874  CD1 ILE A 255      -6.140 120.154   8.898  1.00 36.20           C
ATOM   1875  N   ILE A 256      -6.556 119.610   3.671  1.00 37.09           N
ATOM   1876  CA  ILE A 256      -5.663 119.008   2.687  1.00 36.56           C
ATOM   1877  C   ILE A 256      -4.712 120.076   2.149  1.00 37.67           C
ATOM   1878  O   ILE A 256      -3.512 119.834   2.074  1.00 36.01           O
ATOM   1879  CB  ILE A 256      -6.431 118.252   1.563  1.00 39.86           C
ATOM   1880  CG1 ILE A 256      -7.225 117.085   2.189  1.00 40.17           C
ATOM   1881  CG2 ILE A 256      -5.456 117.727   0.482  1.00 41.33           C
ATOM   1882  CD1 ILE A 256      -8.164 116.334   1.241  1.00 47.62           C
ATOM   1883  N   ARG A 257      -5.190 121.271   1.833  1.00 34.86           N
ATOM   1884  CA  ARG A 257      -4.285 122.322   1.348  1.00 35.06           C
ATOM   1885  C   ARG A 257      -3.534 123.019   2.465  1.00 41.45           C
ATOM   1886  O   ARG A 257      -2.398 123.429   2.273  1.00 41.75           O
ATOM   1887  CB  ARG A 257      -5.039 123.364   0.525  1.00 32.72           C
ATOM   1888  CG  ARG A 257      -5.514 122.815  -0.801  1.00 36.75           C
ATOM   1889  CD  ARG A 257      -6.206 123.858  -1.649  1.00 34.49           C
ATOM   1890  NE  ARG A 257      -7.653 123.934  -1.402  1.00 34.52           N
ATOM   1891  CZ  ARG A 257      -8.602 123.975  -2.330  1.00 48.13           C
ATOM   1892  NH1 ARG A 257      -8.381 123.907  -3.614  1.00 38.28           N
ATOM   1893  NH2 ARG A 257      -9.842 124.071  -1.963  1.00 36.64           N
ATOM   1894  N   ASP A 258      -4.152 123.137   3.629  1.00 38.33           N
ATOM   1895  CA  ASP A 258      -3.500 123.757   4.781  1.00 37.92           C
ATOM   1896  C   ASP A 258      -2.311 122.933   5.257  1.00 42.33           C
ATOM   1897  O   ASP A 258      -1.287 123.491   5.657  1.00 41.12           O
ATOM   1898  CB  ASP A 258      -4.490 123.884   5.942  1.00 39.23           C
ATOM   1899  CG  ASP A 258      -3.914 124.654   7.112  1.00 46.44           C
ATOM   1900  OD1 ASP A 258      -3.423 125.786   6.906  1.00 45.77           O
ATOM   1901  OD2 ASP A 258      -3.971 124.172   8.262  1.00 52.92           O
ATOM   1902  N   VAL A 259      -2.450 121.612   5.226  1.00 40.56           N
ATOM   1903  CA  VAL A 259      -1.393 120.720   5.709  1.00 41.20           C
ATOM   1904  C   VAL A 259      -1.036 119.542   4.803  1.00 45.93           C
ATOM   1905  O   VAL A 259       0.121 119.356   4.449  1.00 46.67           O
ATOM   1906  CB  VAL A 259      -1.744 120.126   7.106  1.00 45.76           C
ATOM   1907  CG1 VAL A 259      -0.515 119.447   7.743  1.00 45.90           C
ATOM   1908  CG2 VAL A 259      -2.300 121.187   8.067  1.00 45.66           C
ATOM   1909  N   MET A 260      -1.987 118.681   4.471  1.00 41.59           N
ATOM   1910  CA  MET A 260      -1.632 117.342   3.981  1.00 40.85           C
ATOM   1911  C   MET A 260      -0.907 117.280   2.632  1.00 41.26           C
ATOM   1912  O   MET A 260       0.088 116.564   2.493  1.00 40.86           O
ATOM   1913  CB  MET A 260      -2.892 116.484   3.924  1.00 43.93           C
ATOM   1914  CG  MET A 260      -2.643 115.053   3.515  1.00 49.19           C
ATOM   1915  SD  MET A 260      -4.157 114.122   3.544  1.00 55.07           S
ATOM   1916  CE  MET A 260      -4.363 113.739   5.266  1.00 51.41           C
ATOM   1917  N   GLN A 261      -1.372 118.057   1.663  1.00 36.12           N
ATOM   1918  CA  GLN A 261      -0.767 118.115   0.329  1.00 35.61           C
ATOM   1919  C   GLN A 261       0.633 118.703   0.442  1.00 39.57           C
ATOM   1920  O   GLN A 261       1.512 118.387  -0.346  1.00 38.90           O
ATOM   1921  CB  GLN A 261      -1.651 118.975  -0.592  1.00 36.76           C
ATOM   1922  CG  GLN A 261      -1.129 119.233  -2.024  1.00 44.27           C
ATOM   1923  CD  GLN A 261      -0.262 120.480  -2.149  1.00 62.65           C
ATOM   1924  OE1 GLN A 261       0.895 120.428  -2.539  1.00 58.60           O
ATOM   1925  NE2 GLN A 261      -0.817 121.611  -1.812  1.00 54.57           N
ATOM   1926  N   ASN A 262       0.858 119.541   1.441  1.00 36.56           N
ATOM   1927  CA  ASN A 262       2.156 120.177   1.595  1.00 36.24           C
ATOM   1928  C   ASN A 262       3.093 119.478   2.583  1.00 40.92           C
ATOM   1929  O   ASN A 262       4.046 118.837   2.148  1.00 40.94           O
ATOM   1930  CB  ASN A 262       1.970 121.663   1.903  1.00 36.20           C
ATOM   1931  CG  ASN A 262       1.583 122.469   0.679  1.00 57.72           C
ATOM   1932  OD1 ASN A 262       0.574 123.152   0.662  1.00 55.41           O
ATOM   1933  ND2 ASN A 262       2.405 122.442  -0.329  1.00 48.72           N
ATOM   1934  N   HIS A 263       2.855 119.568   3.884  1.00 37.25           N
ATOM   1935  CA  HIS A 263       3.825 119.095   4.873  1.00 37.26           C
ATOM   1936  C   HIS A 263       3.969 117.579   4.875  1.00 40.68           C
ATOM   1937  O   HIS A 263       5.076 117.043   4.903  1.00 40.08           O
ATOM   1938  CB  HIS A 263       3.398 119.465   6.297  1.00 38.50           C
ATOM   1939  CG  HIS A 263       3.121 120.919   6.518  1.00 42.29           C
ATOM   1940  ND1 HIS A 263       1.945 121.508   6.113  1.00 44.04           N
ATOM   1941  CD2 HIS A 263       3.772 121.830   7.291  1.00 44.13           C
ATOM   1942  CE1 HIS A 263       1.849 122.666   6.826  1.00 43.43           C
ATOM   1943  NE2 HIS A 263       2.983 122.930   7.513  1.00 43.88           N
ATOM   1944  N   LEU A 264       2.845 116.873   4.892  1.00 36.56           N
ATOM   1945  CA  LEU A 264       2.887 115.417   5.049  1.00 35.95           C
ATOM   1946  C   LEU A 264       3.434 114.767   3.793  1.00 38.49           C
ATOM   1947  O   LEU A 264       4.225 113.830   3.865  1.00 38.57           O
ATOM   1948  CB  LEU A 264       1.510 114.822   5.373  1.00 35.88           C
ATOM   1949  CG  LEU A 264       0.914 115.084   6.766  1.00 39.37           C
ATOM   1950  CD1 LEU A 264      -0.455 114.432   6.887  1.00 39.45           C
ATOM   1951  CD2 LEU A 264       1.809 114.540   7.873  1.00 40.07           C
ATOM   1952  N   LEU A 265       3.059 115.297   2.640  1.00 33.44           N
ATOM   1953  CA  LEU A 265       3.592 114.802   1.377  1.00 32.34           C
ATOM   1954  C   LEU A 265       5.089 115.092   1.247  1.00 35.04           C
ATOM   1955  O   LEU A 265       5.852 114.268   0.752  1.00 34.67           O
ATOM   1956  CB  LEU A 265       2.828 115.454   0.230  1.00 32.05           C
ATOM   1957  CG  LEU A 265       3.071 114.899  -1.179  1.00 35.63           C
ATOM   1958  CD1 LEU A 265       2.644 113.443  -1.323  1.00 35.60           C
ATOM   1959  CD2 LEU A 265       2.316 115.745  -2.177  1.00 35.51           C
ATOM   1960  N   GLN A 266       5.547 116.225   1.756  1.00 31.61           N
ATOM   1961  CA  GLN A 266       6.983 116.492   1.784  1.00 31.44           C
ATOM   1962  C   GLN A 266       7.741 115.536   2.704  1.00 35.58           C
ATOM   1963  O   GLN A 266       8.836 115.080   2.364  1.00 34.96           O
ATOM   1964  CB  GLN A 266       7.244 117.941   2.198  1.00 32.45           C
ATOM   1965  CG  GLN A 266       7.236 118.905   1.016  1.00 42.46           C
ATOM   1966  CD  GLN A 266       8.346 118.594   0.040  1.00 52.85           C
ATOM   1967  OE1 GLN A 266       9.441 118.259   0.446  1.00 42.78           O
ATOM   1968  NE2 GLN A 266       8.087 118.670  -1.228  1.00 48.76           N
ATOM   1969  N   MET A 267       7.158 115.155   3.833  1.00 32.74           N
ATOM   1970  CA  MET A 267       7.791 114.125   4.655  1.00 32.97           C
ATOM   1971  C   MET A 267       7.749 112.767   3.955  1.00 36.49           C
ATOM   1972  O   MET A 267       8.714 112.015   4.042  1.00 36.94           O
ATOM   1973  CB  MET A 267       7.172 114.021   6.051  1.00 35.60           C
ATOM   1974  CG  MET A 267       7.373 115.266   6.904  1.00 39.36           C
ATOM   1975  SD  MET A 267       7.172 114.932   8.672  1.00 43.62           S
ATOM   1976  CE  MET A 267       5.421 114.632   8.864  1.00 40.20           C
ATOM   1977  N   LEU A 268       6.697 112.467   3.201  1.00 31.05           N
ATOM   1978  CA  LEU A 268       6.642 111.225   2.421  1.00 29.91           C
ATOM   1979  C   LEU A 268       7.779 111.164   1.413  1.00 35.53           C
ATOM   1980  O   LEU A 268       8.407 110.120   1.253  1.00 36.10           O
ATOM   1981  CB  LEU A 268       5.309 111.075   1.666  1.00 29.22           C
ATOM   1982  CG  LEU A 268       5.153 109.836   0.764  1.00 32.51           C
ATOM   1983  CD1 LEU A 268       5.462 108.524   1.455  1.00 31.29           C
ATOM   1984  CD2 LEU A 268       3.741 109.761   0.205  1.00 34.96           C
ATOM   1985  N   CYS A 269       8.100 112.285   0.785  1.00 32.05           N
ATOM   1986  CA  CYS A 269       9.206 112.313  -0.163  1.00 31.96           C
ATOM   1987  C   CYS A 269      10.493 111.860   0.517  1.00 33.35           C
ATOM   1988  O   CYS A 269      11.229 111.051  -0.020  1.00 32.27           O
ATOM   1989  CB  CYS A 269       9.398 113.720  -0.726  1.00 33.16           C
ATOM   1990  SG  CYS A 269       7.990 114.355  -1.645  1.00 37.71           S
ATOM   1991  N   LEU A 270      10.740 112.329   1.731  1.00 29.91           N
ATOM   1992  CA  LEU A 270      11.960 111.974   2.456  1.00 29.61           C
ATOM   1993  C   LEU A 270      11.972 110.568   3.060  1.00 33.69           C
ATOM   1994  O   LEU A 270      13.035 110.064   3.418  1.00 33.02           O
ATOM   1995  CB  LEU A 270      12.206 113.002   3.556  1.00 29.61           C
ATOM   1996  CG  LEU A 270      12.525 114.427   3.084  1.00 33.47           C
ATOM   1997  CD1 LEU A 270      12.484 115.351   4.274  1.00 33.20           C
ATOM   1998  CD2 LEU A 270      13.893 114.528   2.409  1.00 34.18           C
ATOM   1999  N   VAL A 271      10.826 109.905   3.140  1.00 30.31           N
ATOM   2000  CA  VAL A 271      10.775 108.492   3.542  1.00 29.84           C
ATOM   2001  C   VAL A 271      10.961 107.591   2.323  1.00 35.33           C
ATOM   2002  O   VAL A 271      11.657 106.575   2.378  1.00 36.31           O
ATOM   2003  CB  VAL A 271       9.410 108.144   4.212  1.00 32.86           C
ATOM   2004  CG1 VAL A 271       9.293 106.647   4.565  1.00 32.15           C
ATOM   2005  CG2 VAL A 271       9.230 108.955   5.488  1.00 32.96           C
ATOM   2006  N   ALA A 272      10.317 107.957   1.224  1.00 30.71           N
ATOM   2007  CA  ALA A 272      10.264 107.099   0.050  1.00 30.04           C
ATOM   2008  C   ALA A 272      11.378 107.310  -0.983  1.00 35.24           C
ATOM   2009  O   ALA A 272      11.573 106.450  -1.838  1.00 35.45           O
ATOM   2010  CB  ALA A 272       8.887 107.234  -0.600  1.00 30.27           C
ATOM   2011  N   MET A 273      12.093 108.426  -0.940  1.00 31.93           N
ATOM   2012  CA  MET A 273      13.141 108.678  -1.934  1.00 31.85           C
ATOM   2013  C   MET A 273      14.270 107.652  -1.905  1.00 34.42           C
ATOM   2014  O   MET A 273      14.687 107.171  -0.848  1.00 33.30           O
ATOM   2015  CB  MET A 273      13.715 110.100  -1.825  1.00 34.53           C
ATOM   2016  CG  MET A 273      14.400 110.442  -0.505  1.00 38.61           C
ATOM   2017  SD  MET A 273      15.084 112.107  -0.457  1.00 43.13           S
ATOM   2018  CE  MET A 273      16.660 111.859  -1.266  1.00 39.91           C
ATOM   2019  N   GLU A 274      14.763 107.330  -3.089  1.00 30.11           N
ATOM   2020  CA  GLU A 274      15.921 106.459  -3.238  1.00 29.33           C
ATOM   2021  C   GLU A 274      17.147 107.249  -2.805  1.00 33.71           C
ATOM   2022  O   GLU A 274      17.110 108.478  -2.705  1.00 32.81           O
ATOM   2023  CB  GLU A 274      16.106 106.016  -4.690  1.00 29.94           C
ATOM   2024  CG  GLU A 274      14.954 105.188  -5.236  1.00 31.35           C
ATOM   2025  CD  GLU A 274      15.226 104.643  -6.630  1.00 47.15           C
ATOM   2026  OE1 GLU A 274      16.403 104.523  -7.048  1.00 51.16           O
ATOM   2027  OE2 GLU A 274      14.260 104.242  -7.312  1.00 41.16           O
ATOM   2028  N   LYS A 275      18.245 106.552  -2.557  1.00 31.18           N
ATOM   2029  CA  LYS A 275      19.468 107.218  -2.129  1.00 31.32           C
ATOM   2030  C   LYS A 275      19.968 108.164  -3.217  1.00 38.14           C
ATOM   2031  O   LYS A 275      20.115 107.740  -4.373  1.00 39.09           O
ATOM   2032  CB  LYS A 275      20.497 106.159  -1.753  1.00 32.15           C
ATOM   2033  CG  LYS A 275      21.741 106.693  -1.081  1.00 31.42           C
ATOM   2034  CD  LYS A 275      22.475 105.527  -0.464  1.00 39.94           C
ATOM   2035  CE  LYS A 275      23.765 105.956   0.196  1.00 49.94           C
ATOM   2036  NZ  LYS A 275      24.464 104.774   0.781  1.00 57.09           N
ATOM   2037  N   PRO A 276      20.213 109.445  -2.883  1.00 35.23           N
ATOM   2038  CA  PRO A 276      20.640 110.357  -3.948  1.00 34.81           C
ATOM   2039  C   PRO A 276      22.086 110.105  -4.363  1.00 40.96           C
ATOM   2040  O   PRO A 276      22.822 109.402  -3.668  1.00 40.33           O
ATOM   2041  CB  PRO A 276      20.434 111.729  -3.306  1.00 35.86           C
ATOM   2042  CG  PRO A 276      20.733 111.494  -1.883  1.00 40.14           C
ATOM   2043  CD  PRO A 276      20.109 110.158  -1.595  1.00 35.83           C
ATOM   2044  N   ALA A 277      22.487 110.649  -5.503  1.00 39.63           N
ATOM   2045  CA  ALA A 277      23.825 110.421  -6.050  1.00 40.05           C
ATOM   2046  C   ALA A 277      24.935 110.949  -5.129  1.00 45.33           C
ATOM   2047  O   ALA A 277      26.020 110.365  -5.048  1.00 45.74           O
ATOM   2048  CB  ALA A 277      23.921 111.068  -7.436  1.00 40.92           C
ATOM   2049  N   SER A 278      24.640 112.026  -4.420  1.00 41.75           N
ATOM   2050  CA  SER A 278      25.520 112.610  -3.415  1.00 41.34           C
ATOM   2051  C   SER A 278      24.527 113.340  -2.526  1.00 46.98           C
ATOM   2052  O   SER A 278      23.347 113.368  -2.865  1.00 45.79           O
ATOM   2053  CB  SER A 278      26.499 113.603  -4.038  1.00 42.72           C
ATOM   2054  OG  SER A 278      25.809 114.770  -4.440  1.00 45.41           O
ATOM   2055  N   THR A 279      24.950 113.991  -1.454  1.00 46.03           N
ATOM   2056  CA  THR A 279      24.025 114.779  -0.636  1.00 46.94           C
ATOM   2057  C   THR A 279      23.805 116.179  -1.209  1.00 51.85           C
ATOM   2058  O   THR A 279      23.298 117.049  -0.507  1.00 50.54           O
ATOM   2059  CB  THR A 279      24.540 114.934   0.816  1.00 57.52           C
ATOM   2060  OG1 THR A 279      25.859 115.487   0.798  1.00 60.11           O
ATOM   2061  CG2 THR A 279      24.609 113.599   1.533  1.00 56.11           C
ATOM   2062  N   ASN A 280      24.212 116.433  -2.447  1.00 49.60           N
ATOM   2063  CA  ASN A 280      24.051 117.760  -3.052  1.00 49.80           C
ATOM   2064  C   ASN A 280      22.597 118.196  -3.068  1.00 54.98           C
ATOM   2065  O   ASN A 280      21.688 117.375  -3.199  1.00 55.66           O
ATOM   2066  CB  ASN A 280      24.530 117.789  -4.504  1.00 49.75           C
ATOM   2067  CG  ASN A 280      26.021 117.785  -4.631  1.00 76.04           C
ATOM   2068  OD1 ASN A 280      26.759 117.986  -3.668  1.00 70.80           O
ATOM   2069  ND2 ASN A 280      26.485 117.572  -5.826  1.00 69.59           N
ATOM   2070  N   SER A 281      22.386 119.501  -3.011  1.00 50.91           N
ATOM   2071  CA  SER A 281      21.048 120.079  -2.946  1.00 50.88           C
ATOM   2072  C   SER A 281      20.156 119.598  -4.089  1.00 55.05           C
ATOM   2073  O   SER A 281      19.026 119.187  -3.862  1.00 55.42           O
ATOM   2074  CB  SER A 281      21.188 121.602  -2.971  1.00 55.64           C
ATOM   2075  OG  SER A 281      19.945 122.275  -2.890  1.00 69.80           O
ATOM   2076  N   ASP A 282      20.649 119.574  -5.318  1.00 50.68           N
ATOM   2077  CA  ASP A 282      19.852 119.117  -6.467  1.00 50.01           C
ATOM   2078  C   ASP A 282      20.117 117.657  -6.854  1.00 52.75           C
ATOM   2079  O   ASP A 282      19.746 117.204  -7.936  1.00 53.09           O
ATOM   2080  CB  ASP A 282      20.024 120.045  -7.672  1.00 51.83           C
ATOM   2081  CG  ASP A 282      21.383 119.934  -8.325  1.00 58.83           C
ATOM   2082  OD1 ASP A 282      22.360 119.451  -7.710  1.00 57.70           O
ATOM   2083  OD2 ASP A 282      21.490 120.361  -9.494  1.00 65.07           O
ATOM   2084  N   ASP A 283      20.704 116.898  -5.942  1.00 47.26           N
ATOM   2085  CA  ASP A 283      20.683 115.434  -6.040  1.00 45.83           C
ATOM   2086  C   ASP A 283      19.618 114.933  -5.072  1.00 46.98           C
ATOM   2087  O   ASP A 283      18.813 114.066  -5.408  1.00 46.83           O
ATOM   2088  CB  ASP A 283      22.035 114.807  -5.686  1.00 47.65           C
ATOM   2089  CG  ASP A 283      23.053 114.931  -6.803  1.00 58.45           C
ATOM   2090  OD1 ASP A 283      22.722 115.364  -7.933  1.00 65.62           O
ATOM   2091  OD2 ASP A 283      24.229 114.594  -6.556  1.00 59.65           O
ATOM   2092  N   VAL A 284      19.568 115.538  -3.891  1.00 41.51           N
ATOM   2093  CA  VAL A 284      18.540 115.235  -2.897  1.00 40.29           C
ATOM   2094  C   VAL A 284      17.172 115.632  -3.437  1.00 42.28           C
ATOM   2095  O   VAL A 284      16.243 114.826  -3.459  1.00 42.22           O
ATOM   2096  CB  VAL A 284      18.820 116.007  -1.569  1.00 43.87           C
ATOM   2097  CG1 VAL A 284      17.624 115.963  -0.609  1.00 43.54           C
ATOM   2098  CG2 VAL A 284      20.070 115.443  -0.876  1.00 43.63           C
ATOM   2099  N   ARG A 285      17.040 116.869  -3.896  1.00 37.14           N
ATOM   2100  CA  ARG A 285      15.741 117.362  -4.355  1.00 36.43           C
ATOM   2101  C   ARG A 285      15.243 116.623  -5.586  1.00 39.52           C
ATOM   2102  O   ARG A 285      14.040 116.472  -5.764  1.00 39.07           O
ATOM   2103  CB  ARG A 285      15.810 118.867  -4.612  1.00 35.68           C
ATOM   2104  CG  ARG A 285      15.922 119.695  -3.330  1.00 39.37           C
ATOM   2105  CD  ARG A 285      16.011 121.178  -3.643  1.00 39.96           C
ATOM   2106  NE  ARG A 285      17.244 121.530  -4.365  1.00 40.35           N
ATOM   2107  CZ  ARG A 285      17.460 122.634  -5.068  1.00 54.52           C
ATOM   2108  NH1 ARG A 285      16.591 123.596  -5.205  1.00 39.39           N
ATOM   2109  NH2 ARG A 285      18.592 122.787  -5.689  1.00 47.34           N
ATOM   2110  N   ASP A 286      16.151 116.123  -6.408  1.00 35.99           N
ATOM   2111  CA  ASP A 286      15.771 115.354  -7.594  1.00 35.39           C
ATOM   2112  C   ASP A 286      15.047 114.059  -7.238  1.00 38.62           C
ATOM   2113  O   ASP A 286      14.013 113.715  -7.811  1.00 39.31           O
ATOM   2114  CB  ASP A 286      17.026 114.991  -8.382  1.00 37.45           C
ATOM   2115  CG  ASP A 286      16.715 114.181  -9.616  1.00 51.45           C
ATOM   2116  OD1 ASP A 286      15.842 114.594 -10.411  1.00 52.60           O
ATOM   2117  OD2 ASP A 286      17.371 113.137  -9.829  1.00 56.25           O
ATOM   2118  N   GLU A 287      15.568 113.347  -6.253  1.00 33.67           N
ATOM   2119  CA  GLU A 287      14.982 112.066  -5.867  1.00 32.51           C
ATOM   2120  C   GLU A 287      13.616 112.235  -5.216  1.00 33.44           C
ATOM   2121  O   GLU A 287      12.759 111.356  -5.301  1.00 31.82           O
ATOM   2122  CB  GLU A 287      15.914 111.335  -4.905  1.00 33.62           C
ATOM   2123  CG  GLU A 287      17.180 110.782  -5.531  1.00 41.45           C
ATOM   2124  CD  GLU A 287      16.909 109.703  -6.566  1.00 67.12           C
ATOM   2125  OE1 GLU A 287      15.839 109.059  -6.542  1.00 54.65           O
ATOM   2126  OE2 GLU A 287      17.769 109.487  -7.448  1.00 63.27           O
ATOM   2127  N   LYS A 288      13.377 113.391  -4.616  1.00 29.45           N
ATOM   2128  CA  LYS A 288      12.063 113.681  -4.042  1.00 29.46           C
ATOM   2129  C   LYS A 288      10.995 113.803  -5.127  1.00 34.80           C
ATOM   2130  O   LYS A 288       9.890 113.294  -4.964  1.00 34.87           O
ATOM   2131  CB  LYS A 288      12.135 114.959  -3.205  1.00 30.98           C
ATOM   2132  CG  LYS A 288      13.064 114.818  -1.991  1.00 34.17           C
ATOM   2133  CD  LYS A 288      13.250 116.119  -1.229  1.00 30.84           C
ATOM   2134  CE  LYS A 288      12.024 116.488  -0.417  1.00 37.10           C
ATOM   2135  NZ  LYS A 288      12.204 117.836   0.181  1.00 39.69           N
ATOM   2136  N   VAL A 289      11.322 114.406  -6.264  1.00 31.50           N
ATOM   2137  CA  VAL A 289      10.337 114.538  -7.346  1.00 30.98           C
ATOM   2138  C   VAL A 289      10.052 113.162  -7.941  1.00 34.15           C
ATOM   2139  O   VAL A 289       8.923 112.849  -8.308  1.00 34.32           O
ATOM   2140  CB  VAL A 289      10.808 115.470  -8.501  1.00 34.21           C
ATOM   2141  CG1 VAL A 289       9.657 115.787  -9.467  1.00 34.00           C
ATOM   2142  CG2 VAL A 289      11.358 116.780  -7.968  1.00 33.83           C
ATOM   2143  N   LYS A 290      11.068 112.310  -7.989  1.00 28.41           N
ATOM   2144  CA  LYS A 290      10.912 110.947  -8.508  1.00 27.00           C
ATOM   2145  C   LYS A 290       9.830 110.164  -7.763  1.00 32.98           C
ATOM   2146  O   LYS A 290       9.069 109.421  -8.387  1.00 33.72           O
ATOM   2147  CB  LYS A 290      12.260 110.224  -8.428  1.00 27.77           C
ATOM   2148  CG  LYS A 290      12.288 108.861  -9.105  1.00 40.07           C
ATOM   2149  CD  LYS A 290      13.586 108.106  -8.882  1.00 45.54           C
ATOM   2150  CE  LYS A 290      14.777 108.742  -9.582  1.00 52.60           C
ATOM   2151  NZ  LYS A 290      16.001 107.934  -9.309  1.00 63.36           N
ATOM   2152  N   VAL A 291       9.712 110.372  -6.458  1.00 29.69           N
ATOM   2153  CA  VAL A 291       8.648 109.730  -5.679  1.00 29.23           C
ATOM   2154  C   VAL A 291       7.297 110.239  -6.158  1.00 33.85           C
ATOM   2155  O   VAL A 291       6.394 109.468  -6.462  1.00 33.86           O
ATOM   2156  CB  VAL A 291       8.761 110.050  -4.159  1.00 32.59           C
ATOM   2157  CG1 VAL A 291       7.621 109.410  -3.358  1.00 32.48           C
ATOM   2158  CG2 VAL A 291      10.096 109.581  -3.607  1.00 32.39           C
ATOM   2159  N   LEU A 292       7.167 111.553  -6.250  1.00 30.36           N
ATOM   2160  CA  LEU A 292       5.886 112.177  -6.570  1.00 30.43           C
ATOM   2161  C   LEU A 292       5.391 111.777  -7.950  1.00 35.55           C
ATOM   2162  O   LEU A 292       4.202 111.562  -8.152  1.00 34.96           O
ATOM   2163  CB  LEU A 292       6.024 113.697  -6.494  1.00 30.31           C
ATOM   2164  CG  LEU A 292       6.420 114.304  -5.142  1.00 33.73           C
ATOM   2165  CD1 LEU A 292       6.735 115.773  -5.319  1.00 32.64           C
ATOM   2166  CD2 LEU A 292       5.318 114.148  -4.110  1.00 35.43           C
ATOM   2167  N   LYS A 293       6.312 111.610  -8.888  1.00 32.43           N
ATOM   2168  CA  LYS A 293       5.969 111.171 -10.242  1.00 32.22           C
ATOM   2169  C   LYS A 293       5.400 109.758 -10.333  1.00 38.22           C
ATOM   2170  O   LYS A 293       4.782 109.435 -11.341  1.00 38.35           O
ATOM   2171  CB  LYS A 293       7.198 111.250 -11.149  1.00 32.94           C
ATOM   2172  CG  LYS A 293       7.608 112.664 -11.520  1.00 37.51           C
ATOM   2173  CD  LYS A 293       8.826 112.631 -12.426  1.00 46.10           C
ATOM   2174  CE  LYS A 293       9.233 114.027 -12.873  1.00 55.12           C
ATOM   2175  NZ  LYS A 293      10.373 113.930 -13.834  1.00 68.34           N
ATOM   2176  N   CYS A 294       5.583 108.923  -9.319  1.00 35.28           N
ATOM   2177  CA  CYS A 294       5.047 107.556  -9.339  1.00 35.53           C
ATOM   2178  C   CYS A 294       3.989 107.330  -8.258  1.00 37.47           C
ATOM   2179  O   CYS A 294       3.514 106.213  -8.061  1.00 37.77           O
ATOM   2180  CB  CYS A 294       6.184 106.527  -9.288  1.00 36.74           C
ATOM   2181  SG  CYS A 294       7.308 106.651  -7.881  1.00 41.38           S
ATOM   2182  N   ILE A 295       3.545 108.406  -7.624  1.00 31.82           N
ATOM   2183  CA  ILE A 295       2.307 108.384  -6.843  1.00 30.10           C
ATOM   2184  C   ILE A 295       1.240 108.718  -7.883  1.00 33.87           C
ATOM   2185  O   ILE A 295       1.426 109.657  -8.665  1.00 32.67           O
ATOM   2186  CB  ILE A 295       2.306 109.451  -5.705  1.00 32.14           C
ATOM   2187  CG1 ILE A 295       3.378 109.112  -4.659  1.00 31.97           C
ATOM   2188  CG2 ILE A 295       0.929 109.528  -5.011  1.00 31.43           C
ATOM   2189  CD1 ILE A 295       3.683 110.211  -3.630  1.00 34.05           C
ATOM   2190  N   SER A 296       0.142 107.977  -7.939  1.00 32.14           N
ATOM   2191  CA  SER A 296      -0.943 108.342  -8.852  1.00 31.83           C
ATOM   2192  C   SER A 296      -1.883 109.278  -8.099  1.00 35.98           C
ATOM   2193  O   SER A 296      -1.880 109.301  -6.866  1.00 37.01           O
ATOM   2194  CB  SER A 296      -1.690 107.119  -9.385  1.00 34.31           C
ATOM   2195  OG  SER A 296      -2.528 106.515  -8.416  1.00 46.23           O
ATOM   2196  N   GLU A 297      -2.676 110.053  -8.822  1.00 30.78           N
ATOM   2197  CA  GLU A 297      -3.565 111.032  -8.204  1.00 30.72           C
ATOM   2198  C   GLU A 297      -4.550 110.380  -7.244  1.00 35.06           C
ATOM   2199  O   GLU A 297      -5.059 109.285  -7.515  1.00 34.92           O
ATOM   2200  CB  GLU A 297      -4.349 111.807  -9.265  1.00 32.11           C
ATOM   2201  CG  GLU A 297      -3.482 112.612 -10.226  1.00 40.55           C
ATOM   2202  CD  GLU A 297      -3.134 111.890 -11.516  1.00 63.80           C
ATOM   2203  OE1 GLU A 297      -3.151 110.635 -11.566  1.00 57.63           O
ATOM   2204  OE2 GLU A 297      -2.866 112.579 -12.527  1.00 58.35           O
ATOM   2205  N   VAL A 298      -4.797 111.050  -6.126  1.00 31.73           N
ATOM   2206  CA  VAL A 298      -5.607 110.484  -5.049  1.00 31.46           C
ATOM   2207  C   VAL A 298      -7.023 110.179  -5.506  1.00 35.48           C
ATOM   2208  O   VAL A 298      -7.682 111.023  -6.121  1.00 34.52           O
ATOM   2209  CB  VAL A 298      -5.737 111.423  -3.818  1.00 35.22           C
ATOM   2210  CG1 VAL A 298      -6.138 110.623  -2.580  1.00 35.71           C
ATOM   2211  CG2 VAL A 298      -4.447 112.178  -3.543  1.00 34.62           C
ATOM   2212  N   GLN A 299      -7.488 108.982  -5.184  1.00 32.73           N
ATOM   2213  CA  GLN A 299      -8.851 108.574  -5.495  1.00 32.08           C
ATOM   2214  C   GLN A 299      -9.696 108.682  -4.236  1.00 36.96           C
ATOM   2215  O   GLN A 299      -9.250 108.292  -3.167  1.00 36.00           O
ATOM   2216  CB  GLN A 299      -8.848 107.141  -6.027  1.00 32.71           C
ATOM   2217  CG  GLN A 299      -8.044 107.005  -7.315  1.00 28.96           C
ATOM   2218  CD  GLN A 299      -8.560 107.923  -8.402  1.00 39.37           C
ATOM   2219  OE1 GLN A 299      -9.727 107.870  -8.786  1.00 35.71           O
ATOM   2220  NE2 GLN A 299      -7.725 108.805  -8.868  1.00 25.78           N
ATOM   2221  N   ALA A 300     -10.910 109.196  -4.359  1.00 35.19           N
ATOM   2222  CA  ALA A 300     -11.804 109.417  -3.221  1.00 35.17           C
ATOM   2223  C   ALA A 300     -12.102 108.175  -2.369  1.00 39.01           C
ATOM   2224  O   ALA A 300     -12.263 108.271  -1.157  1.00 40.08           O
ATOM   2225  CB  ALA A 300     -13.098 110.019  -3.741  1.00 35.83           C
ATOM   2226  N   ASN A 301     -12.115 106.997  -2.977  1.00 33.29           N
ATOM   2227  CA  ASN A 301     -12.278 105.748  -2.229  1.00 32.39           C
ATOM   2228  C   ASN A 301     -11.111 105.433  -1.283  1.00 34.51           C
ATOM   2229  O   ASN A 301     -11.233 104.577  -0.408  1.00 35.03           O
ATOM   2230  CB  ASN A 301     -12.504 104.577  -3.192  1.00 35.28           C
ATOM   2231  CG  ASN A 301     -13.939 104.477  -3.644  1.00 64.07           C
ATOM   2232  OD1 ASN A 301     -14.853 104.519  -2.829  1.00 64.67           O
ATOM   2233  ND2 ASN A 301     -14.162 104.358  -4.918  1.00 52.00           N
ATOM   2234  N   ASN A 302     -10.006 106.153  -1.408  1.00 29.26           N
ATOM   2235  CA  ASN A 302      -8.867 106.045  -0.496  1.00 29.23           C
ATOM   2236  C   ASN A 302      -8.828 107.242   0.466  1.00 35.20           C
ATOM   2237  O   ASN A 302      -7.779 107.525   1.037  1.00 34.49           O
ATOM   2238  CB  ASN A 302      -7.558 105.984  -1.306  1.00 26.37           C
ATOM   2239  CG  ASN A 302      -7.383 104.683  -2.045  1.00 37.97           C
ATOM   2240  OD1 ASN A 302      -7.380 104.636  -3.269  1.00 32.65           O
ATOM   2241  ND2 ASN A 302      -7.218 103.612  -1.316  1.00 30.37           N
ATOM   2242  N   VAL A 303      -9.933 107.962   0.628  1.00 33.38           N
ATOM   2243  CA  VAL A 303      -9.981 109.171   1.466  1.00 33.96           C
ATOM   2244  C   VAL A 303     -11.146 109.134   2.451  1.00 39.89           C
ATOM   2245  O   VAL A 303     -12.251 108.727   2.092  1.00 39.49           O
ATOM   2246  CB  VAL A 303     -10.139 110.447   0.574  1.00 37.77           C
ATOM   2247  CG1 VAL A 303     -10.070 111.756   1.387  1.00 37.13           C
ATOM   2248  CG2 VAL A 303      -9.061 110.467  -0.497  1.00 37.74           C
ATOM   2249  N   VAL A 304     -10.917 109.610   3.667  1.00 36.99           N
ATOM   2250  CA  VAL A 304     -11.963 109.882   4.658  1.00 36.74           C
ATOM   2251  C   VAL A 304     -11.752 111.338   5.071  1.00 40.51           C
ATOM   2252  O   VAL A 304     -10.615 111.742   5.289  1.00 39.52           O
ATOM   2253  CB  VAL A 304     -11.823 108.947   5.899  1.00 40.75           C
ATOM   2254  CG1 VAL A 304     -12.818 109.312   7.007  1.00 40.77           C
ATOM   2255  CG2 VAL A 304     -12.040 107.486   5.493  1.00 40.43           C
ATOM   2256  N   LEU A 305     -12.810 112.128   5.187  1.00 37.42           N
ATOM   2257  CA  LEU A 305     -12.716 113.511   5.655  1.00 37.28           C
ATOM   2258  C   LEU A 305     -13.471 113.622   6.969  1.00 42.63           C
ATOM   2259  O   LEU A 305     -14.427 112.886   7.197  1.00 42.47           O
ATOM   2260  CB  LEU A 305     -13.373 114.462   4.650  1.00 37.18           C
ATOM   2261  CG  LEU A 305     -12.825 114.537   3.221  1.00 41.11           C
ATOM   2262  CD1 LEU A 305     -13.726 115.457   2.392  1.00 41.39           C
ATOM   2263  CD2 LEU A 305     -11.382 115.017   3.150  1.00 41.03           C
ATOM   2264  N   GLY A 306     -13.092 114.575   7.804  1.00 40.40           N
ATOM   2265  CA  GLY A 306     -13.829 114.839   9.027  1.00 40.84           C
ATOM   2266  C   GLY A 306     -13.941 116.319   9.320  1.00 46.23           C
ATOM   2267  O   GLY A 306     -13.144 117.102   8.809  1.00 46.78           O
ATOM   2268  N   GLN A 307     -14.909 116.716  10.132  1.00 42.34           N
ATOM   2269  CA  GLN A 307     -15.092 118.113  10.524  1.00 42.38           C
ATOM   2270  C   GLN A 307     -15.428 118.114  12.012  1.00 46.96           C
ATOM   2271  O   GLN A 307     -16.250 117.308  12.438  1.00 47.03           O
ATOM   2272  CB  GLN A 307     -16.228 118.734   9.715  1.00 43.82           C
ATOM   2273  CG  GLN A 307     -16.415 120.222   9.894  1.00 57.62           C
ATOM   2274  CD  GLN A 307     -17.633 120.695   9.144  1.00 76.53           C
ATOM   2275  OE1 GLN A 307     -18.751 120.440   9.571  1.00 77.63           O
ATOM   2276  NE2 GLN A 307     -17.448 121.340   8.029  1.00 63.13           N
ATOM   2277  N   TYR A 308     -14.794 118.952  12.820  1.00 44.01           N
ATOM   2278  CA  TYR A 308     -15.079 118.895  14.251  1.00 44.36           C
ATOM   2279  C   TYR A 308     -16.420 119.541  14.598  1.00 50.56           C
ATOM   2280  O   TYR A 308     -16.841 120.529  13.985  1.00 50.79           O
ATOM   2281  CB  TYR A 308     -13.942 119.452  15.119  1.00 45.47           C
ATOM   2282  CG  TYR A 308     -13.702 120.947  15.097  1.00 47.09           C
ATOM   2283  CD1 TYR A 308     -12.910 121.542  14.096  1.00 48.20           C
ATOM   2284  CD2 TYR A 308     -14.191 121.763  16.137  1.00 48.47           C
ATOM   2285  CE1 TYR A 308     -12.636 122.940  14.111  1.00 48.96           C
ATOM   2286  CE2 TYR A 308     -13.891 123.152  16.173  1.00 48.68           C
ATOM   2287  CZ  TYR A 308     -13.134 123.726  15.153  1.00 54.04           C
ATOM   2288  OH  TYR A 308     -12.905 125.077  15.193  1.00 51.06           O
ATOM   2289  N   VAL A 309     -17.074 118.986  15.605  1.00 47.54           N
ATOM   2290  CA  VAL A 309     -18.296 119.539  16.183  1.00 47.16           C
ATOM   2291  C   VAL A 309     -17.954 119.832  17.633  1.00 53.37           C
ATOM   2292  O   VAL A 309     -16.926 119.360  18.139  1.00 53.38           O
ATOM   2293  CB  VAL A 309     -19.520 118.581  16.100  1.00 50.33           C
ATOM   2294  CG1 VAL A 309     -19.929 118.347  14.647  1.00 49.99           C
ATOM   2295  CG2 VAL A 309     -19.267 117.239  16.793  1.00 50.16           C
ATOM   2296  N   GLY A 310     -18.778 120.628  18.293  1.00 51.41           N
ATOM   2297  CA  GLY A 310     -18.476 121.007  19.658  1.00 52.01           C
ATOM   2298  C   GLY A 310     -18.582 119.842  20.618  1.00 59.18           C
ATOM   2299  O   GLY A 310     -19.299 118.865  20.396  1.00 58.87           O
ATOM   2300  N   ASN A 311     -17.838 119.956  21.702  1.00 58.79           N
ATOM   2301  CA  ASN A 311     -17.841 118.987  22.786  1.00 60.08           C
ATOM   2302  C   ASN A 311     -18.742 119.528  23.897  1.00 67.45           C
ATOM   2303  O   ASN A 311     -18.360 120.492  24.567  1.00 67.74           O
ATOM   2304  CB  ASN A 311     -16.409 118.823  23.300  1.00 59.10           C
ATOM   2305  CG  ASN A 311     -16.286 117.754  24.348  1.00 72.11           C
ATOM   2306  OD1 ASN A 311     -17.266 117.200  24.830  1.00 64.11           O
ATOM   2307  ND2 ASN A 311     -15.078 117.442  24.704  1.00 60.07           N
ATOM   2308  N   PRO A 312     -19.930 118.935  24.119  1.00 65.58           N
ATOM   2309  CA  PRO A 312     -20.766 119.488  25.196  1.00 65.84           C
ATOM   2310  C   PRO A 312     -20.148 119.396  26.589  1.00 71.53           C
ATOM   2311  O   PRO A 312     -20.478 120.171  27.482  1.00 71.75           O
ATOM   2312  CB  PRO A 312     -22.023 118.612  25.142  1.00 67.35           C
ATOM   2313  CG  PRO A 312     -22.047 118.083  23.767  1.00 71.43           C
ATOM   2314  CD  PRO A 312     -20.610 117.800  23.468  1.00 66.45           C
ATOM   2315  N   ASP A 313     -19.229 118.461  26.777  1.00 68.64           N
ATOM   2316  CA  ASP A 313     -18.574 118.227  28.063  1.00 68.83           C
ATOM   2317  C   ASP A 313     -17.131 118.724  27.950  1.00 72.85           C
ATOM   2318  O   ASP A 313     -16.197 118.187  28.557  1.00 72.40           O
ATOM   2319  CB  ASP A 313     -18.665 116.737  28.405  1.00 70.83           C
ATOM   2320  CG  ASP A 313     -20.101 116.292  28.633  1.00 85.25           C
ATOM   2321  OD1 ASP A 313     -20.792 116.881  29.496  1.00 86.73           O
ATOM   2322  OD2 ASP A 313     -20.591 115.389  27.921  1.00 92.40           O
ATOM   2323  N   GLY A 314     -16.953 119.738  27.113  1.00 69.33           N
ATOM   2324  CA  GLY A 314     -15.643 120.312  26.854  1.00 69.28           C
ATOM   2325  C   GLY A 314     -15.129 121.248  27.931  1.00 74.24           C
ATOM   2326  O   GLY A 314     -15.885 121.691  28.797  1.00 74.43           O
ATOM   2327  N   GLU A 315     -13.839 121.550  27.911  1.00 70.92           N
ATOM   2328  CA  GLU A 315     -13.248 122.413  28.940  1.00 70.43           C
ATOM   2329  C   GLU A 315     -13.573 123.894  28.753  1.00 73.08           C
ATOM   2330  O   GLU A 315     -13.781 124.626  29.721  1.00 73.63           O
ATOM   2331  CB  GLU A 315     -11.723 122.262  28.966  1.00 71.84           C
ATOM   2332  CG  GLU A 315     -11.240 120.844  29.220  1.00 82.65           C
ATOM   2333  CD  GLU A 315     -11.801 120.273  30.504  1.00107.69           C
ATOM   2334  OE1 GLU A 315     -11.697 120.934  31.561  1.00107.36           O
ATOM   2335  OE2 GLU A 315     -12.346 119.148  30.487  1.00101.15           O
ATOM   2336  N   GLY A 316     -13.623 124.345  27.511  1.00 67.10           N
ATOM   2337  CA  GLY A 316     -13.964 125.729  27.223  1.00 65.72           C
ATOM   2338  C   GLY A 316     -14.072 125.992  25.736  1.00 67.43           C
ATOM   2339  O   GLY A 316     -15.166 125.945  25.185  1.00 66.27           O
ATOM   2340  N   GLU A 317     -12.958 126.188  25.046  1.00 62.98           N
ATOM   2341  CA  GLU A 317     -12.992 126.431  23.598  1.00 61.86           C
ATOM   2342  C   GLU A 317     -13.539 125.221  22.841  1.00 63.50           C
ATOM   2343  O   GLU A 317     -14.121 125.352  21.769  1.00 62.62           O
ATOM   2344  CB  GLU A 317     -11.617 126.842  23.049  1.00 63.19           C
ATOM   2345  CG  GLU A 317     -10.466 125.863  23.231  1.00 75.98           C
ATOM   2346  CD  GLU A 317      -9.682 126.124  24.501  1.00103.43           C
ATOM   2347  OE1 GLU A 317      -8.663 126.845  24.450  1.00102.32           O
ATOM   2348  OE2 GLU A 317     -10.075 125.631  25.581  1.00 98.31           O
ATOM   2349  N   ALA A 318     -13.427 124.045  23.445  1.00 58.85           N
ATOM   2350  CA  ALA A 318     -13.966 122.816  22.882  1.00 58.27           C
ATOM   2351  C   ALA A 318     -15.479 122.816  22.682  1.00 63.14           C
ATOM   2352  O   ALA A 318     -15.982 122.046  21.873  1.00 63.38           O
ATOM   2353  CB  ALA A 318     -13.575 121.652  23.780  1.00 58.81           C
ATOM   2354  N   THR A 319     -16.223 123.645  23.402  1.00 59.90           N
ATOM   2355  CA  THR A 319     -17.680 123.634  23.267  1.00 59.42           C
ATOM   2356  C   THR A 319     -18.103 124.219  21.923  1.00 61.58           C
ATOM   2357  O   THR A 319     -19.218 123.973  21.455  1.00 59.97           O
ATOM   2358  CB  THR A 319     -18.374 124.421  24.402  1.00 67.80           C
ATOM   2359  OG1 THR A 319     -17.907 125.772  24.401  1.00 73.50           O
ATOM   2360  CG2 THR A 319     -18.048 123.838  25.772  1.00 61.87           C
ATOM   2361  N   LYS A 320     -17.211 124.965  21.281  1.00 58.56           N
ATOM   2362  CA  LYS A 320     -17.464 125.538  19.960  1.00 58.43           C
ATOM   2363  C   LYS A 320     -17.042 124.524  18.893  1.00 61.63           C
ATOM   2364  O   LYS A 320     -15.900 124.071  18.889  1.00 62.20           O
ATOM   2365  CB  LYS A 320     -16.635 126.823  19.816  1.00 60.86           C
ATOM   2366  CG  LYS A 320     -16.956 127.655  18.578  1.00 80.58           C
ATOM   2367  CD  LYS A 320     -15.905 128.704  18.255  1.00 90.05           C
ATOM   2368  CE  LYS A 320     -14.704 128.067  17.554  1.00 95.19           C
ATOM   2369  NZ  LYS A 320     -13.639 129.055  17.197  1.00100.30           N
ATOM   2370  N   GLY A 321     -17.931 124.175  17.979  1.00 55.63           N
ATOM   2371  CA  GLY A 321     -17.567 123.334  16.850  1.00 54.54           C
ATOM   2372  C   GLY A 321     -17.051 124.145  15.682  1.00 55.99           C
ATOM   2373  O   GLY A 321     -16.883 125.364  15.786  1.00 55.42           O
ATOM   2374  N   TYR A 322     -16.816 123.497  14.551  1.00 50.56           N
ATOM   2375  CA  TYR A 322     -16.326 124.208  13.376  1.00 49.49           C
ATOM   2376  C   TYR A 322     -17.324 125.264  12.907  1.00 55.09           C
ATOM   2377  O   TYR A 322     -16.947 126.375  12.556  1.00 54.83           O
ATOM   2378  CB  TYR A 322     -16.029 123.234  12.240  1.00 49.52           C
ATOM   2379  CG  TYR A 322     -15.356 123.912  11.068  1.00 48.78           C
ATOM   2380  CD1 TYR A 322     -14.125 124.584  11.231  1.00 50.32           C
ATOM   2381  CD2 TYR A 322     -15.960 123.914   9.794  1.00 48.41           C
ATOM   2382  CE1 TYR A 322     -13.501 125.229  10.137  1.00 50.27           C
ATOM   2383  CE2 TYR A 322     -15.332 124.556   8.697  1.00 48.60           C
ATOM   2384  CZ  TYR A 322     -14.114 125.212   8.887  1.00 54.46           C
ATOM   2385  OH  TYR A 322     -13.512 125.870   7.855  1.00 54.48           O
ATOM   2386  N   LEU A 323     -18.606 124.948  12.972  1.00 53.35           N
ATOM   2387  CA  LEU A 323     -19.652 125.822  12.445  1.00 54.02           C
ATOM   2388  C   LEU A 323     -20.257 126.751  13.490  1.00 61.27           C
ATOM   2389  O   LEU A 323     -21.248 127.432  13.242  1.00 61.93           O
ATOM   2390  CB  LEU A 323     -20.749 124.948  11.839  1.00 53.81           C
ATOM   2391  CG  LEU A 323     -20.321 123.997  10.708  1.00 57.72           C
ATOM   2392  CD1 LEU A 323     -21.521 123.211  10.239  1.00 57.82           C
ATOM   2393  CD2 LEU A 323     -19.706 124.712   9.514  1.00 58.51           C
ATOM   2394  N   ASP A 324     -19.668 126.778  14.677  1.00 58.43           N
ATOM   2395  CA  ASP A 324     -20.172 127.612  15.774  1.00 58.34           C
ATOM   2396  C   ASP A 324     -19.326 128.880  15.894  1.00 63.21           C
ATOM   2397  O   ASP A 324     -19.369 129.589  16.901  1.00 62.75           O
ATOM   2398  CB  ASP A 324     -20.161 126.833  17.089  1.00 60.30           C
ATOM   2399  CG  ASP A 324     -21.128 125.669  17.098  1.00 72.69           C
ATOM   2400  OD1 ASP A 324     -22.276 125.789  16.616  1.00 73.64           O
ATOM   2401  OD2 ASP A 324     -20.761 124.615  17.661  1.00 79.32           O
ATOM   2402  N   ASP A 325     -18.561 129.164  14.852  1.00 60.93           N
ATOM   2403  CA  ASP A 325     -17.722 130.363  14.760  1.00 61.13           C
ATOM   2404  C   ASP A 325     -18.314 131.217  13.641  1.00 65.81           C
ATOM   2405  O   ASP A 325     -18.504 130.712  12.532  1.00 66.02           O
ATOM   2406  CB  ASP A 325     -16.298 129.941  14.396  1.00 63.01           C
ATOM   2407  CG  ASP A 325     -15.296 131.087  14.414  1.00 76.62           C
ATOM   2408  OD1 ASP A 325     -15.560 132.196  13.896  1.00 84.35           O
ATOM   2409  OD2 ASP A 325     -14.177 130.858  14.924  1.00 77.35           O
ATOM   2410  N   PRO A 326     -18.607 132.508  13.888  1.00 62.17           N
ATOM   2411  CA  PRO A 326     -19.245 133.254  12.796  1.00 61.40           C
ATOM   2412  C   PRO A 326     -18.356 133.561  11.592  1.00 64.39           C
ATOM   2413  O   PRO A 326     -18.862 133.967  10.546  1.00 64.61           O
ATOM   2414  CB  PRO A 326     -19.688 134.544  13.491  1.00 63.00           C
ATOM   2415  CG  PRO A 326     -18.669 134.750  14.539  1.00 67.54           C
ATOM   2416  CD  PRO A 326     -18.445 133.361  15.083  1.00 62.68           C
ATOM   2417  N   THR A 327     -17.046 133.369  11.689  1.00 58.76           N
ATOM   2418  CA  THR A 327     -16.180 133.583  10.528  1.00 57.21           C
ATOM   2419  C   THR A 327     -16.309 132.427   9.543  1.00 57.83           C
ATOM   2420  O   THR A 327     -15.963 132.562   8.372  1.00 57.21           O
ATOM   2421  CB  THR A 327     -14.687 133.724  10.905  1.00 68.41           C
ATOM   2422  OG1 THR A 327     -14.215 132.530  11.538  1.00 70.97           O
ATOM   2423  CG2 THR A 327     -14.458 134.874  11.864  1.00 67.17           C
ATOM   2424  N   VAL A 328     -16.809 131.287   9.995  1.00 52.57           N
ATOM   2425  CA  VAL A 328     -16.937 130.116   9.133  1.00 51.63           C
ATOM   2426  C   VAL A 328     -18.284 130.220   8.410  1.00 55.59           C
ATOM   2427  O   VAL A 328     -19.311 130.451   9.058  1.00 54.00           O
ATOM   2428  CB  VAL A 328     -16.836 128.808   9.964  1.00 54.45           C
ATOM   2429  CG1 VAL A 328     -17.063 127.562   9.107  1.00 53.87           C
ATOM   2430  CG2 VAL A 328     -15.445 128.716  10.604  1.00 54.13           C
ATOM   2431  N   PRO A 329     -18.309 130.051   7.072  1.00 53.31           N
ATOM   2432  CA  PRO A 329     -19.589 130.095   6.356  1.00 53.66           C
ATOM   2433  C   PRO A 329     -20.613 129.072   6.834  1.00 62.08           C
ATOM   2434  O   PRO A 329     -20.273 127.992   7.334  1.00 62.89           O
ATOM   2435  CB  PRO A 329     -19.188 129.765   4.918  1.00 54.58           C
ATOM   2436  CG  PRO A 329     -17.801 130.192   4.817  1.00 58.49           C
ATOM   2437  CD  PRO A 329     -17.209 129.790   6.126  1.00 53.61           C
ATOM   2438  N   ARG A 330     -21.886 129.403   6.686  1.00 60.65           N
ATOM   2439  CA  ARG A 330     -22.943 128.526   7.178  1.00 61.33           C
ATOM   2440  C   ARG A 330     -23.084 127.317   6.275  1.00 65.14           C
ATOM   2441  O   ARG A 330     -22.951 127.428   5.055  1.00 65.10           O
ATOM   2442  CB  ARG A 330     -24.269 129.278   7.346  1.00 64.23           C
ATOM   2443  CG  ARG A 330     -24.190 130.467   8.318  1.00 82.56           C
ATOM   2444  CD  ARG A 330     -23.725 130.060   9.722  1.00 98.99           C
ATOM   2445  NE  ARG A 330     -23.499 131.218  10.594  1.00112.96           N
ATOM   2446  CZ  ARG A 330     -22.906 131.196  11.778  1.00131.02           C
ATOM   2447  NH1 ARG A 330     -22.280 130.162  12.278  1.00121.21           N
ATOM   2448  NH2 ARG A 330     -22.892 132.280  12.489  1.00118.63           N
ATOM   2449  N   GLY A 331     -23.278 126.159   6.888  1.00 60.93           N
ATOM   2450  CA  GLY A 331     -23.379 124.912   6.151  1.00 60.45           C
ATOM   2451  C   GLY A 331     -22.089 124.507   5.468  1.00 62.49           C
ATOM   2452  O   GLY A 331     -22.117 123.769   4.481  1.00 62.38           O
ATOM   2453  N   SER A 332     -20.958 125.009   5.946  1.00 56.55           N
ATOM   2454  CA  SER A 332     -19.670 124.688   5.336  1.00 54.88           C
ATOM   2455  C   SER A 332     -19.388 123.194   5.443  1.00 57.41           C
ATOM   2456  O   SER A 332     -19.700 122.548   6.448  1.00 57.48           O
ATOM   2457  CB  SER A 332     -18.535 125.459   6.008  1.00 57.00           C
ATOM   2458  OG  SER A 332     -17.295 125.014   5.497  1.00 61.56           O
ATOM   2459  N   THR A 333     -18.770 122.652   4.406  1.00 52.06           N
ATOM   2460  CA  THR A 333     -18.420 121.238   4.340  1.00 50.47           C
ATOM   2461  C   THR A 333     -16.901 121.132   4.267  1.00 52.58           C
ATOM   2462  O   THR A 333     -16.345 120.139   3.809  1.00 52.89           O
ATOM   2463  CB  THR A 333     -19.082 120.560   3.122  1.00 54.08           C
ATOM   2464  OG1 THR A 333     -18.708 121.250   1.926  1.00 54.56           O
ATOM   2465  CG2 THR A 333     -20.594 120.590   3.214  1.00 49.06           C
ATOM   2466  N   THR A 334     -16.213 122.178   4.697  1.00 47.38           N
ATOM   2467  CA  THR A 334     -14.755 122.154   4.708  1.00 46.25           C
ATOM   2468  C   THR A 334     -14.242 121.168   5.750  1.00 48.75           C
ATOM   2469  O   THR A 334     -14.689 121.170   6.902  1.00 47.67           O
ATOM   2470  CB  THR A 334     -14.190 123.547   5.001  1.00 49.18           C
ATOM   2471  OG1 THR A 334     -14.791 124.478   4.098  1.00 45.99           O
ATOM   2472  CG2 THR A 334     -12.699 123.596   4.794  1.00 45.50           C
ATOM   2473  N   ALA A 335     -13.323 120.304   5.344  1.00 44.86           N
ATOM   2474  CA  ALA A 335     -12.768 119.308   6.245  1.00 43.99           C
ATOM   2475  C   ALA A 335     -11.703 119.923   7.162  1.00 45.29           C
ATOM   2476  O   ALA A 335     -10.875 120.723   6.720  1.00 44.06           O
ATOM   2477  CB  ALA A 335     -12.181 118.172   5.418  1.00 44.63           C
ATOM   2478  N   THR A 336     -11.707 119.501   8.419  1.00 40.50           N
ATOM   2479  CA  THR A 336     -10.730 119.928   9.427  1.00 39.51           C
ATOM   2480  C   THR A 336      -9.881 118.740   9.859  1.00 41.94           C
ATOM   2481  O   THR A 336      -8.986 118.858  10.696  1.00 40.96           O
ATOM   2482  CB  THR A 336     -11.416 120.509  10.681  1.00 43.41           C
ATOM   2483  OG1 THR A 336     -12.241 119.512  11.289  1.00 49.11           O
ATOM   2484  CG2 THR A 336     -12.317 121.684  10.341  1.00 35.86           C
ATOM   2485  N   PHE A 337     -10.180 117.592   9.268  1.00 37.93           N
ATOM   2486  CA  PHE A 337      -9.454 116.343   9.461  1.00 36.47           C
ATOM   2487  C   PHE A 337      -9.522 115.661   8.105  1.00 40.49           C
ATOM   2488  O   PHE A 337     -10.540 115.785   7.427  1.00 40.16           O
ATOM   2489  CB  PHE A 337     -10.146 115.471  10.515  1.00 37.47           C
ATOM   2490  CG  PHE A 337      -9.581 114.079  10.638  1.00 38.36           C
ATOM   2491  CD1 PHE A 337      -9.971 113.067   9.741  1.00 40.22           C
ATOM   2492  CD2 PHE A 337      -8.667 113.768  11.658  1.00 39.75           C
ATOM   2493  CE1 PHE A 337      -9.413 111.773   9.815  1.00 40.51           C
ATOM   2494  CE2 PHE A 337      -8.128 112.463  11.774  1.00 42.04           C
ATOM   2495  CZ  PHE A 337      -8.498 111.465  10.841  1.00 39.79           C
ATOM   2496  N   ALA A 338      -8.489 114.933   7.720  1.00 37.23           N
ATOM   2497  CA  ALA A 338      -8.541 114.064   6.555  1.00 36.73           C
ATOM   2498  C   ALA A 338      -7.642 112.869   6.848  1.00 39.81           C
ATOM   2499  O   ALA A 338      -6.665 112.987   7.591  1.00 39.86           O
ATOM   2500  CB  ALA A 338      -8.073 114.802   5.293  1.00 37.40           C
ATOM   2501  N   ALA A 339      -7.938 111.757   6.202  1.00 34.72           N
ATOM   2502  CA  ALA A 339      -7.054 110.609   6.150  1.00 33.31           C
ATOM   2503  C   ALA A 339      -7.071 110.225   4.673  1.00 34.85           C
ATOM   2504  O   ALA A 339      -8.129 110.253   4.049  1.00 34.90           O
ATOM   2505  CB  ALA A 339      -7.559 109.488   7.050  1.00 33.91           C
ATOM   2506  N   VAL A 340      -5.905 109.958   4.110  1.00 29.53           N
ATOM   2507  CA  VAL A 340      -5.726 109.686   2.683  1.00 28.34           C
ATOM   2508  C   VAL A 340      -4.805 108.477   2.626  1.00 32.37           C
ATOM   2509  O   VAL A 340      -3.965 108.322   3.511  1.00 32.30           O
ATOM   2510  CB  VAL A 340      -5.089 110.938   1.993  1.00 31.24           C
ATOM   2511  CG1 VAL A 340      -4.415 110.619   0.659  1.00 31.05           C
ATOM   2512  CG2 VAL A 340      -6.149 112.029   1.781  1.00 30.48           C
ATOM   2513  N   VAL A 341      -4.951 107.617   1.628  1.00 28.87           N
ATOM   2514  CA  VAL A 341      -3.959 106.582   1.339  1.00 28.85           C
ATOM   2515  C   VAL A 341      -3.376 106.882  -0.035  1.00 34.69           C
ATOM   2516  O   VAL A 341      -4.109 107.105  -1.003  1.00 35.44           O
ATOM   2517  CB  VAL A 341      -4.556 105.149   1.344  1.00 31.96           C
ATOM   2518  CG1 VAL A 341      -3.458 104.096   1.180  1.00 31.19           C
ATOM   2519  CG2 VAL A 341      -5.304 104.888   2.638  1.00 31.69           C
ATOM   2520  N   LEU A 342      -2.056 106.874  -0.108  1.00 31.21           N
ATOM   2521  CA  LEU A 342      -1.326 106.987  -1.364  1.00 30.86           C
ATOM   2522  C   LEU A 342      -0.590 105.669  -1.538  1.00 32.75           C
ATOM   2523  O   LEU A 342      -0.431 104.921  -0.574  1.00 31.44           O
ATOM   2524  CB  LEU A 342      -0.324 108.146  -1.303  1.00 31.21           C
ATOM   2525  CG  LEU A 342      -0.895 109.549  -1.055  1.00 36.67           C
ATOM   2526  CD1 LEU A 342       0.236 110.559  -0.964  1.00 37.56           C
ATOM   2527  CD2 LEU A 342      -1.862 109.992  -2.135  1.00 39.17           C
ATOM   2528  N   TYR A 343      -0.118 105.402  -2.744  1.00 28.03           N
ATOM   2529  CA  TYR A 343       0.709 104.239  -3.042  1.00 26.49           C
ATOM   2530  C   TYR A 343       1.781 104.823  -3.955  1.00 28.70           C
ATOM   2531  O   TYR A 343       1.536 105.852  -4.582  1.00 28.15           O
ATOM   2532  CB  TYR A 343      -0.094 103.132  -3.733  1.00 27.11           C
ATOM   2533  CG  TYR A 343      -1.060 102.396  -2.817  1.00 27.63           C
ATOM   2534  CD1 TYR A 343      -2.370 102.875  -2.597  1.00 28.42           C
ATOM   2535  CD2 TYR A 343      -0.672 101.200  -2.173  1.00 28.55           C
ATOM   2536  CE1 TYR A 343      -3.274 102.171  -1.759  1.00 27.45           C
ATOM   2537  CE2 TYR A 343      -1.579 100.494  -1.330  1.00 29.77           C
ATOM   2538  CZ  TYR A 343      -2.870 100.995  -1.129  1.00 35.14           C
ATOM   2539  OH  TYR A 343      -3.770 100.361  -0.313  1.00 36.76           O
ATOM   2540  N   VAL A 344       2.950 104.200  -4.002  1.00 25.48           N
ATOM   2541  CA  VAL A 344       4.100 104.671  -4.779  1.00 25.01           C
ATOM   2542  C   VAL A 344       4.441 103.493  -5.688  1.00 28.04           C
ATOM   2543  O   VAL A 344       4.858 102.432  -5.226  1.00 27.64           O
ATOM   2544  CB  VAL A 344       5.307 105.042  -3.857  1.00 28.73           C
ATOM   2545  CG1 VAL A 344       6.549 105.417  -4.658  1.00 28.33           C
ATOM   2546  CG2 VAL A 344       4.975 106.211  -2.913  1.00 28.30           C
ATOM   2547  N   GLU A 345       4.184 103.640  -6.977  1.00 25.21           N
ATOM   2548  CA  GLU A 345       4.271 102.529  -7.924  1.00 25.82           C
ATOM   2549  C   GLU A 345       5.688 102.328  -8.471  1.00 30.49           C
ATOM   2550  O   GLU A 345       5.978 102.628  -9.638  1.00 30.41           O
ATOM   2551  CB  GLU A 345       3.279 102.747  -9.074  1.00 27.66           C
ATOM   2552  CG  GLU A 345       1.825 102.863  -8.615  1.00 42.89           C
ATOM   2553  CD  GLU A 345       0.824 102.969  -9.764  1.00 71.20           C
ATOM   2554  OE1 GLU A 345       1.194 103.292 -10.918  1.00 73.64           O
ATOM   2555  OE2 GLU A 345      -0.384 102.738  -9.518  1.00 69.56           O
ATOM   2556  N   ASN A 346       6.583 101.830  -7.626  1.00 25.61           N
ATOM   2557  CA  ASN A 346       7.952 101.519  -8.041  1.00 24.38           C
ATOM   2558  C   ASN A 346       8.487 100.238  -7.396  1.00 29.91           C
ATOM   2559  O   ASN A 346       7.830  99.663  -6.532  1.00 30.18           O
ATOM   2560  CB  ASN A 346       8.876 102.732  -7.838  1.00 19.21           C
ATOM   2561  CG  ASN A 346       9.244 103.021  -6.401  1.00 29.45           C
ATOM   2562  OD1 ASN A 346       9.355 102.154  -5.543  1.00 30.49           O
ATOM   2563  ND2 ASN A 346       9.540 104.262  -6.161  1.00 13.92           N
ATOM   2564  N   GLU A 347       9.676  99.801  -7.794  1.00 26.87           N
ATOM   2565  CA  GLU A 347      10.257  98.534  -7.333  1.00 26.85           C
ATOM   2566  C   GLU A 347      10.322  98.369  -5.814  1.00 29.81           C
ATOM   2567  O   GLU A 347      10.107  97.277  -5.272  1.00 29.78           O
ATOM   2568  CB  GLU A 347      11.687  98.434  -7.888  1.00 28.59           C
ATOM   2569  CG  GLU A 347      12.416  97.114  -7.634  1.00 42.62           C
ATOM   2570  CD  GLU A 347      13.874  97.142  -8.080  1.00 78.04           C
ATOM   2571  OE1 GLU A 347      14.394  98.208  -8.478  1.00 79.26           O
ATOM   2572  OE2 GLU A 347      14.542  96.086  -8.033  1.00 79.15           O
ATOM   2573  N   ARG A 348      10.641  99.447  -5.116  1.00 24.78           N
ATOM   2574  CA  ARG A 348      10.826  99.387  -3.669  1.00 24.02           C
ATOM   2575  C   ARG A 348       9.507  99.397  -2.934  1.00 28.41           C
ATOM   2576  O   ARG A 348       9.400  98.792  -1.875  1.00 28.21           O
ATOM   2577  CB  ARG A 348      11.676 100.573  -3.200  1.00 23.37           C
ATOM   2578  CG  ARG A 348      13.090 100.583  -3.769  1.00 29.43           C
ATOM   2579  CD  ARG A 348      13.914  99.416  -3.243  1.00 29.38           C
ATOM   2580  NE  ARG A 348      15.275  99.417  -3.794  1.00 30.18           N
ATOM   2581  CZ  ARG A 348      16.172  98.452  -3.659  1.00 43.04           C
ATOM   2582  NH1 ARG A 348      15.930  97.336  -3.027  1.00 29.37           N
ATOM   2583  NH2 ARG A 348      17.345  98.580  -4.206  1.00 26.83           N
ATOM   2584  N   TRP A 349       8.529 100.100  -3.478  1.00 25.91           N
ATOM   2585  CA  TRP A 349       7.332 100.453  -2.724  1.00 25.66           C
ATOM   2586  C   TRP A 349       5.972  99.998  -3.225  1.00 29.91           C
ATOM   2587  O   TRP A 349       4.987 100.184  -2.513  1.00 29.17           O
ATOM   2588  CB  TRP A 349       7.289 101.971  -2.631  1.00 24.38           C
ATOM   2589  CG  TRP A 349       8.412 102.543  -1.826  1.00 25.35           C
ATOM   2590  CD1 TRP A 349       9.430 103.323  -2.268  1.00 28.21           C
ATOM   2591  CD2 TRP A 349       8.586 102.456  -0.401  1.00 25.13           C
ATOM   2592  NE1 TRP A 349      10.202 103.771  -1.233  1.00 27.50           N
ATOM   2593  CE2 TRP A 349       9.667 103.312  -0.058  1.00 28.98           C
ATOM   2594  CE3 TRP A 349       7.881 101.809   0.635  1.00 26.26           C
ATOM   2595  CZ2 TRP A 349      10.003 103.598   1.280  1.00 27.99           C
ATOM   2596  CZ3 TRP A 349       8.232 102.070   1.980  1.00 27.67           C
ATOM   2597  CH2 TRP A 349       9.287 102.977   2.286  1.00 28.15           C
ATOM   2598  N   ASP A 350       5.875  99.426  -4.415  1.00 28.09           N
ATOM   2599  CA  ASP A 350       4.566  99.069  -4.970  1.00 28.65           C
ATOM   2600  C   ASP A 350       3.766  98.153  -4.042  1.00 33.09           C
ATOM   2601  O   ASP A 350       4.235  97.093  -3.622  1.00 33.92           O
ATOM   2602  CB  ASP A 350       4.735  98.397  -6.332  1.00 30.66           C
ATOM   2603  CG  ASP A 350       3.411  98.059  -6.987  1.00 42.54           C
ATOM   2604  OD1 ASP A 350       2.375  98.705  -6.712  1.00 47.81           O
ATOM   2605  OD2 ASP A 350       3.391  97.108  -7.800  1.00 44.51           O
ATOM   2606  N   GLY A 351       2.567  98.596  -3.695  1.00 28.44           N
ATOM   2607  CA  GLY A 351       1.674  97.852  -2.821  1.00 28.45           C
ATOM   2608  C   GLY A 351       1.736  98.216  -1.350  1.00 33.81           C
ATOM   2609  O   GLY A 351       0.863  97.810  -0.587  1.00 32.78           O
ATOM   2610  N   VAL A 352       2.715  99.008  -0.941  1.00 31.11           N
ATOM   2611  CA  VAL A 352       2.779  99.496   0.439  1.00 30.13           C
ATOM   2612  C   VAL A 352       1.825 100.684   0.551  1.00 33.53           C
ATOM   2613  O   VAL A 352       2.003 101.664  -0.175  1.00 33.32           O
ATOM   2614  CB  VAL A 352       4.214  99.981   0.807  1.00 33.30           C
ATOM   2615  CG1 VAL A 352       4.298 100.496   2.242  1.00 32.86           C
ATOM   2616  CG2 VAL A 352       5.211  98.845   0.641  1.00 33.08           C
ATOM   2617  N   PRO A 353       0.791 100.617   1.409  1.00 29.27           N
ATOM   2618  CA  PRO A 353       0.046 101.874   1.541  1.00 28.62           C
ATOM   2619  C   PRO A 353       0.817 102.920   2.346  1.00 32.73           C
ATOM   2620  O   PRO A 353       1.529 102.608   3.310  1.00 30.78           O
ATOM   2621  CB  PRO A 353      -1.224 101.436   2.271  1.00 29.86           C
ATOM   2622  CG  PRO A 353      -0.788 100.313   3.103  1.00 34.10           C
ATOM   2623  CD  PRO A 353       0.219  99.568   2.272  1.00 29.62           C
ATOM   2624  N   PHE A 354       0.638 104.172   1.962  1.00 30.66           N
ATOM   2625  CA  PHE A 354       1.221 105.310   2.661  1.00 30.05           C
ATOM   2626  C   PHE A 354       0.045 106.105   3.185  1.00 35.68           C
ATOM   2627  O   PHE A 354      -0.674 106.765   2.435  1.00 36.71           O
ATOM   2628  CB  PHE A 354       2.085 106.148   1.723  1.00 31.23           C
ATOM   2629  CG  PHE A 354       3.241 105.389   1.145  1.00 32.60           C
ATOM   2630  CD1 PHE A 354       3.080 104.632  -0.023  1.00 35.51           C
ATOM   2631  CD2 PHE A 354       4.495 105.414   1.769  1.00 34.26           C
ATOM   2632  CE1 PHE A 354       4.162 103.921  -0.573  1.00 35.91           C
ATOM   2633  CE2 PHE A 354       5.598 104.736   1.207  1.00 36.51           C
ATOM   2634  CZ  PHE A 354       5.423 104.002   0.027  1.00 34.15           C
ATOM   2635  N   ILE A 355      -0.205 105.939   4.469  1.00 31.57           N
ATOM   2636  CA  ILE A 355      -1.384 106.488   5.112  1.00 31.45           C
ATOM   2637  C   ILE A 355      -0.988 107.879   5.580  1.00 35.65           C
ATOM   2638  O   ILE A 355      -0.027 108.033   6.329  1.00 35.94           O
ATOM   2639  CB  ILE A 355      -1.819 105.591   6.308  1.00 34.40           C
ATOM   2640  CG1 ILE A 355      -2.066 104.146   5.812  1.00 34.29           C
ATOM   2641  CG2 ILE A 355      -3.061 106.190   7.004  1.00 34.23           C
ATOM   2642  CD1 ILE A 355      -2.280 103.096   6.905  1.00 39.26           C
ATOM   2643  N   LEU A 356      -1.710 108.894   5.139  1.00 31.55           N
ATOM   2644  CA  LEU A 356      -1.478 110.262   5.584  1.00 31.28           C
ATOM   2645  C   LEU A 356      -2.666 110.576   6.481  1.00 34.41           C
ATOM   2646  O   LEU A 356      -3.794 110.462   6.016  1.00 34.00           O
ATOM   2647  CB  LEU A 356      -1.460 111.240   4.400  1.00 31.39           C
ATOM   2648  CG  LEU A 356      -0.466 111.054   3.242  1.00 36.39           C
ATOM   2649  CD1 LEU A 356      -0.581 112.256   2.307  1.00 36.20           C
ATOM   2650  CD2 LEU A 356       0.977 110.907   3.681  1.00 40.47           C
ATOM   2651  N   ARG A 357      -2.454 110.973   7.728  1.00 31.14           N
ATOM   2652  CA  ARG A 357      -3.557 111.375   8.612  1.00 31.38           C
ATOM   2653  C   ARG A 357      -3.280 112.771   9.122  1.00 38.07           C
ATOM   2654  O   ARG A 357      -2.177 113.058   9.585  1.00 38.50           O
ATOM   2655  CB  ARG A 357      -3.678 110.418   9.799  1.00 28.97           C
ATOM   2656  CG  ARG A 357      -4.964 110.574  10.626  1.00 35.30           C
ATOM   2657  CD  ARG A 357      -4.859 109.745  11.900  1.00 42.37           C
ATOM   2658  NE  ARG A 357      -6.087 109.649  12.707  1.00 44.12           N
ATOM   2659  CZ  ARG A 357      -6.915 108.611  12.755  1.00 58.98           C
ATOM   2660  NH1 ARG A 357      -6.810 107.545  12.012  1.00 52.33           N
ATOM   2661  NH2 ARG A 357      -7.879 108.613  13.627  1.00 40.60           N
ATOM   2662  N   CYS A 358      -4.266 113.644   9.047  1.00 36.16           N
ATOM   2663  CA  CYS A 358      -4.095 115.011   9.504  1.00 37.36           C
ATOM   2664  C   CYS A 358      -5.355 115.500  10.195  1.00 41.75           C
ATOM   2665  O   CYS A 358      -6.442 115.212   9.713  1.00 41.08           O
ATOM   2666  CB  CYS A 358      -3.809 115.910   8.307  1.00 38.26           C
ATOM   2667  SG  CYS A 358      -3.387 117.567   8.812  1.00 42.76           S
ATOM   2668  N   GLY A 359      -5.238 116.292  11.250  1.00 38.44           N
ATOM   2669  CA  GLY A 359      -6.399 117.017  11.735  1.00 38.44           C
ATOM   2670  C   GLY A 359      -6.174 118.002  12.860  1.00 42.43           C
ATOM   2671  O   GLY A 359      -5.121 118.022  13.500  1.00 42.03           O
ATOM   2672  N   LYS A 360      -7.194 118.816  13.084  1.00 38.67           N
ATOM   2673  CA  LYS A 360      -7.221 119.843  14.130  1.00 37.87           C
ATOM   2674  C   LYS A 360      -8.305 119.431  15.112  1.00 40.69           C
ATOM   2675  O   LYS A 360      -9.106 118.563  14.774  1.00 39.28           O
ATOM   2676  CB  LYS A 360      -7.559 121.204  13.512  1.00 39.70           C
ATOM   2677  CG  LYS A 360      -6.494 121.728  12.559  1.00 41.43           C
ATOM   2678  CD  LYS A 360      -6.937 123.042  11.929  1.00 38.77           C
ATOM   2679  CE  LYS A 360      -5.907 123.594  10.946  1.00 39.24           C
ATOM   2680  NZ  LYS A 360      -4.636 124.034  11.592  1.00 32.31           N
ATOM   2681  N   ALA A 361      -8.339 120.061  16.278  1.00 38.21           N
ATOM   2682  CA  ALA A 361      -9.285 119.757  17.356  1.00 38.52           C
ATOM   2683  C   ALA A 361      -9.245 118.276  17.764  1.00 43.84           C
ATOM   2684  O   ALA A 361     -10.288 117.651  17.954  1.00 43.35           O
ATOM   2685  CB  ALA A 361     -10.704 120.202  16.964  1.00 39.16           C
ATOM   2686  N   LEU A 362      -8.047 117.719  17.868  1.00 41.06           N
ATOM   2687  CA  LEU A 362      -7.853 116.313  18.234  1.00 40.16           C
ATOM   2688  C   LEU A 362      -7.395 116.110  19.686  1.00 44.72           C
ATOM   2689  O   LEU A 362      -7.310 117.050  20.471  1.00 44.15           O
ATOM   2690  CB  LEU A 362      -6.882 115.646  17.244  1.00 39.42           C
ATOM   2691  CG  LEU A 362      -7.299 115.655  15.760  1.00 42.68           C
ATOM   2692  CD1 LEU A 362      -6.255 114.916  14.935  1.00 42.18           C
ATOM   2693  CD2 LEU A 362      -8.658 115.007  15.505  1.00 43.38           C
ATOM   2694  N   ASN A 363      -7.123 114.871  20.067  1.00 40.81           N
ATOM   2695  CA  ASN A 363      -6.726 114.536  21.437  1.00 40.08           C
ATOM   2696  C   ASN A 363      -5.299 114.895  21.882  1.00 45.23           C
ATOM   2697  O   ASN A 363      -5.045 114.957  23.087  1.00 45.32           O
ATOM   2698  CB  ASN A 363      -6.974 113.042  21.697  1.00 36.91           C
ATOM   2699  CG  ASN A 363      -6.007 112.135  20.981  1.00 56.50           C
ATOM   2700  OD1 ASN A 363      -5.604 112.384  19.851  1.00 52.47           O
ATOM   2701  ND2 ASN A 363      -5.665 111.049  21.609  1.00 53.40           N
ATOM   2702  N   GLU A 364      -4.356 115.124  20.974  1.00 41.81           N
ATOM   2703  CA  GLU A 364      -2.999 115.538  21.365  1.00 41.27           C
ATOM   2704  C   GLU A 364      -2.240 116.241  20.238  1.00 44.49           C
ATOM   2705  O   GLU A 364      -2.460 115.932  19.069  1.00 44.72           O
ATOM   2706  CB  GLU A 364      -2.185 114.329  21.847  1.00 42.55           C
ATOM   2707  CG  GLU A 364      -1.132 114.691  22.899  1.00 50.67           C
ATOM   2708  CD  GLU A 364      -0.534 113.478  23.593  1.00 70.67           C
ATOM   2709  OE1 GLU A 364      -1.299 112.575  24.004  1.00 64.86           O
ATOM   2710  OE2 GLU A 364       0.704 113.406  23.756  1.00 64.97           O
ATOM   2711  N   ARG A 365      -1.347 117.164  20.581  1.00 39.46           N
ATOM   2712  CA  ARG A 365      -0.476 117.832  19.605  1.00 38.93           C
ATOM   2713  C   ARG A 365       0.716 116.958  19.268  1.00 42.13           C
ATOM   2714  O   ARG A 365       1.631 116.858  20.081  1.00 42.00           O
ATOM   2715  CB  ARG A 365       0.037 119.154  20.189  1.00 39.16           C
ATOM   2716  CG  ARG A 365       0.645 120.120  19.176  1.00 47.22           C
ATOM   2717  CD  ARG A 365       1.001 121.421  19.880  1.00 57.00           C
ATOM   2718  NE  ARG A 365       1.352 122.495  18.942  1.00 69.79           N
ATOM   2719  CZ  ARG A 365       1.639 123.747  19.261  1.00 82.48           C
ATOM   2720  NH1 ARG A 365       1.695 124.210  20.480  1.00 57.98           N
ATOM   2721  NH2 ARG A 365       1.817 124.606  18.308  1.00 74.05           N
ATOM   2722  N   LYS A 366       0.716 116.324  18.108  1.00 37.07           N
ATOM   2723  CA  LYS A 366       1.817 115.451  17.697  1.00 35.77           C
ATOM   2724  C   LYS A 366       2.043 115.549  16.207  1.00 38.05           C
ATOM   2725  O   LYS A 366       1.095 115.746  15.457  1.00 37.05           O
ATOM   2726  CB  LYS A 366       1.505 113.981  17.996  1.00 37.55           C
ATOM   2727  CG  LYS A 366       1.445 113.625  19.466  1.00 43.90           C
ATOM   2728  CD  LYS A 366       1.344 112.129  19.626  1.00 49.02           C
ATOM   2729  CE  LYS A 366       1.422 111.755  21.087  1.00 53.75           C
ATOM   2730  NZ  LYS A 366       1.493 110.285  21.317  1.00 62.42           N
ATOM   2731  N   ALA A 367       3.256 115.265  15.769  1.00 33.92           N
ATOM   2732  CA  ALA A 367       3.500 114.952  14.372  1.00 33.59           C
ATOM   2733  C   ALA A 367       4.571 113.873  14.384  1.00 38.23           C
ATOM   2734  O   ALA A 367       5.481 113.918  15.216  1.00 38.57           O
ATOM   2735  CB  ALA A 367       3.942 116.182  13.593  1.00 34.18           C
ATOM   2736  N   GLU A 368       4.444 112.887  13.512  1.00 33.99           N
ATOM   2737  CA  GLU A 368       5.350 111.744  13.507  1.00 33.09           C
ATOM   2738  C   GLU A 368       5.372 111.038  12.154  1.00 35.16           C
ATOM   2739  O   GLU A 368       4.489 111.227  11.310  1.00 34.49           O
ATOM   2740  CB  GLU A 368       4.983 110.757  14.627  1.00 34.44           C
ATOM   2741  CG  GLU A 368       3.585 110.176  14.569  1.00 42.80           C
ATOM   2742  CD  GLU A 368       3.272 109.296  15.765  1.00 61.36           C
ATOM   2743  OE1 GLU A 368       4.187 108.935  16.534  1.00 46.23           O
ATOM   2744  OE2 GLU A 368       2.083 108.967  15.986  1.00 61.49           O
ATOM   2745  N   VAL A 369       6.413 110.241  11.975  1.00 30.80           N
ATOM   2746  CA  VAL A 369       6.662 109.452  10.776  1.00 29.97           C
ATOM   2747  C   VAL A 369       6.822 108.020  11.270  1.00 33.67           C
ATOM   2748  O   VAL A 369       7.640 107.767  12.154  1.00 33.95           O
ATOM   2749  CB  VAL A 369       7.989 109.908  10.101  1.00 33.45           C
ATOM   2750  CG1 VAL A 369       8.322 109.042   8.898  1.00 33.09           C
ATOM   2751  CG2 VAL A 369       7.937 111.390   9.701  1.00 33.06           C
ATOM   2752  N   ARG A 370       6.058 107.072  10.749  1.00 28.92           N
ATOM   2753  CA  ARG A 370       6.097 105.696  11.242  1.00 27.94           C
ATOM   2754  C   ARG A 370       6.152 104.692  10.099  1.00 31.33           C
ATOM   2755  O   ARG A 370       5.512 104.880   9.072  1.00 31.01           O
ATOM   2756  CB  ARG A 370       4.840 105.488  12.087  1.00 27.32           C
ATOM   2757  CG  ARG A 370       4.777 104.197  12.876  1.00 35.26           C
ATOM   2758  CD  ARG A 370       3.454 104.059  13.607  1.00 41.24           C
ATOM   2759  NE  ARG A 370       3.180 105.120  14.590  1.00 55.86           N
ATOM   2760  CZ  ARG A 370       3.145 104.995  15.912  1.00 71.02           C
ATOM   2761  NH1 ARG A 370       3.345 103.882  16.565  1.00 50.56           N
ATOM   2762  NH2 ARG A 370       2.874 106.039  16.635  1.00 61.16           N
ATOM   2763  N   LEU A 371       6.891 103.614  10.298  1.00 26.35           N
ATOM   2764  CA  LEU A 371       6.862 102.453   9.415  1.00 24.72           C
ATOM   2765  C   LEU A 371       6.302 101.350  10.290  1.00 29.04           C
ATOM   2766  O   LEU A 371       6.626 101.323  11.475  1.00 29.56           O
ATOM   2767  CB  LEU A 371       8.271 102.024   8.992  1.00 24.09           C
ATOM   2768  CG  LEU A 371       9.182 103.004   8.244  1.00 28.80           C
ATOM   2769  CD1 LEU A 371      10.513 102.321   7.980  1.00 29.00           C
ATOM   2770  CD2 LEU A 371       8.602 103.484   6.927  1.00 31.66           C
ATOM   2771  N   GLN A 372       5.563 100.416   9.719  1.00 24.86           N
ATOM   2772  CA  GLN A 372       5.181  99.189  10.410  1.00 24.42           C
ATOM   2773  C   GLN A 372       5.730  98.104   9.502  1.00 29.32           C
ATOM   2774  O   GLN A 372       5.744  98.283   8.287  1.00 28.33           O
ATOM   2775  CB  GLN A 372       3.659  99.100  10.571  1.00 25.48           C
ATOM   2776  CG  GLN A 372       3.157  97.883  11.352  1.00 32.53           C
ATOM   2777  CD  GLN A 372       1.658  97.906  11.562  1.00 49.11           C
ATOM   2778  OE1 GLN A 372       0.892  97.354  10.776  1.00 45.32           O
ATOM   2779  NE2 GLN A 372       1.227  98.520  12.628  1.00 39.66           N
ATOM   2780  N   PHE A 373       6.198  97.002  10.065  1.00 27.13           N
ATOM   2781  CA  PHE A 373       6.803  95.927   9.287  1.00 27.39           C
ATOM   2782  C   PHE A 373       5.873  94.728   9.286  1.00 30.55           C
ATOM   2783  O   PHE A 373       4.990  94.635  10.128  1.00 31.50           O
ATOM   2784  CB  PHE A 373       8.171  95.569   9.870  1.00 29.56           C
ATOM   2785  CG  PHE A 373       9.170  96.690   9.781  1.00 31.56           C
ATOM   2786  CD1 PHE A 373       9.929  96.871   8.611  1.00 33.77           C
ATOM   2787  CD2 PHE A 373       9.349  97.582  10.855  1.00 35.57           C
ATOM   2788  CE1 PHE A 373      10.847  97.941   8.502  1.00 36.66           C
ATOM   2789  CE2 PHE A 373      10.259  98.656  10.761  1.00 36.62           C
ATOM   2790  CZ  PHE A 373      11.010  98.839   9.580  1.00 35.15           C
ATOM   2791  N   HIS A 374       6.051  93.830   8.328  1.00 25.07           N
ATOM   2792  CA  HIS A 374       5.225  92.626   8.224  1.00 24.38           C
ATOM   2793  C   HIS A 374       5.415  91.728   9.443  1.00 29.66           C
ATOM   2794  O   HIS A 374       6.424  91.801  10.141  1.00 29.77           O
ATOM   2795  CB  HIS A 374       5.589  91.835   6.959  1.00 24.82           C
ATOM   2796  CG  HIS A 374       5.146  92.488   5.685  1.00 28.24           C
ATOM   2797  ND1 HIS A 374       3.864  92.360   5.158  1.00 30.55           N
ATOM   2798  CD2 HIS A 374       5.817  93.235   4.774  1.00 29.88           C
ATOM   2799  CE1 HIS A 374       3.798  93.011   4.007  1.00 29.85           C
ATOM   2800  NE2 HIS A 374       4.964  93.557   3.760  1.00 29.90           N
ATOM   2801  N   ASP A 375       4.471  90.832   9.659  1.00 26.89           N
ATOM   2802  CA  ASP A 375       4.652  89.737  10.607  1.00 27.83           C
ATOM   2803  C   ASP A 375       5.754  88.823  10.055  1.00 34.36           C
ATOM   2804  O   ASP A 375       5.968  88.757   8.836  1.00 35.45           O
ATOM   2805  CB  ASP A 375       3.348  88.947  10.745  1.00 30.38           C
ATOM   2806  CG  ASP A 375       2.259  89.731  11.455  1.00 53.45           C
ATOM   2807  OD1 ASP A 375       2.353  89.952  12.680  1.00 58.70           O
ATOM   2808  OD2 ASP A 375       1.270  90.125  10.802  1.00 59.20           O
ATOM   2809  N   VAL A 376       6.462  88.113  10.921  1.00 31.10           N
ATOM   2810  CA  VAL A 376       7.468  87.150  10.467  1.00 30.58           C
ATOM   2811  C   VAL A 376       6.769  85.949   9.835  1.00 35.81           C
ATOM   2812  O   VAL A 376       5.598  85.672  10.121  1.00 35.38           O
ATOM   2813  CB  VAL A 376       8.398  86.652  11.618  1.00 34.06           C
ATOM   2814  CG1 VAL A 376       9.161  87.829  12.225  1.00 33.86           C
ATOM   2815  CG2 VAL A 376       7.631  85.901  12.720  1.00 33.89           C
ATOM   2816  N   ALA A 377       7.481  85.227   8.987  1.00 33.52           N
ATOM   2817  CA  ALA A 377       6.997  83.953   8.469  1.00 33.32           C
ATOM   2818  C   ALA A 377       7.489  82.871   9.437  1.00 39.00           C
ATOM   2819  O   ALA A 377       8.594  82.987   9.980  1.00 39.09           O
ATOM   2820  CB  ALA A 377       7.544  83.721   7.056  1.00 33.76           C
ATOM   2821  N   GLY A 378       6.703  81.821   9.629  1.00 36.83           N
ATOM   2822  CA  GLY A 378       7.136  80.707  10.457  1.00 37.04           C
ATOM   2823  C   GLY A 378       7.056  80.900  11.959  1.00 41.67           C
ATOM   2824  O   GLY A 378       7.939  80.443  12.675  1.00 42.48           O
ATOM   2825  N   ASP A 379       6.017  81.554  12.454  1.00 37.00           N
ATOM   2826  CA  ASP A 379       5.892  81.864  13.883  1.00 35.92           C
ATOM   2827  C   ASP A 379       6.009  80.644  14.807  1.00 37.61           C
ATOM   2828  O   ASP A 379       5.383  79.601  14.569  1.00 37.39           O
ATOM   2829  CB  ASP A 379       4.532  82.522  14.124  1.00 37.73           C
ATOM   2830  CG  ASP A 379       4.356  83.007  15.549  1.00 50.32           C
ATOM   2831  OD1 ASP A 379       5.345  83.281  16.253  1.00 59.53           O
ATOM   2832  OD2 ASP A 379       3.189  83.098  16.006  1.00 51.20           O
ATOM   2833  N   ILE A 380       6.801  80.780  15.865  1.00 32.10           N
ATOM   2834  CA  ILE A 380       6.961  79.744  16.895  1.00 31.21           C
ATOM   2835  C   ILE A 380       6.515  80.230  18.277  1.00 35.48           C
ATOM   2836  O   ILE A 380       6.581  79.495  19.266  1.00 35.09           O
ATOM   2837  CB  ILE A 380       8.432  79.235  16.964  1.00 33.33           C
ATOM   2838  CG1 ILE A 380       9.393  80.351  17.417  1.00 32.27           C
ATOM   2839  CG2 ILE A 380       8.857  78.651  15.597  1.00 33.86           C
ATOM   2840  CD1 ILE A 380      10.822  79.894  17.721  1.00 27.77           C
ATOM   2841  N   PHE A 381       6.070  81.476  18.355  1.00 32.14           N
ATOM   2842  CA  PHE A 381       5.773  82.124  19.631  1.00 32.41           C
ATOM   2843  C   PHE A 381       4.273  82.204  19.909  1.00 41.62           C
ATOM   2844  O   PHE A 381       3.835  82.996  20.739  1.00 41.70           O
ATOM   2845  CB  PHE A 381       6.405  83.517  19.656  1.00 33.51           C
ATOM   2846  CG  PHE A 381       7.894  83.510  19.412  1.00 34.43           C
ATOM   2847  CD1 PHE A 381       8.780  83.178  20.451  1.00 36.37           C
ATOM   2848  CD2 PHE A 381       8.424  83.835  18.149  1.00 36.60           C
ATOM   2849  CE1 PHE A 381      10.185  83.184  20.246  1.00 38.83           C
ATOM   2850  CE2 PHE A 381       9.826  83.835  17.926  1.00 37.27           C
ATOM   2851  CZ  PHE A 381      10.708  83.517  18.978  1.00 36.71           C
ATOM   2852  N   HIS A 382       3.495  81.377  19.220  1.00 41.27           N
ATOM   2853  CA  HIS A 382       2.060  81.197  19.488  1.00 42.87           C
ATOM   2854  C   HIS A 382       1.229  82.484  19.484  1.00 48.69           C
ATOM   2855  O   HIS A 382       0.476  82.754  20.421  1.00 48.61           O
ATOM   2856  CB  HIS A 382       1.859  80.441  20.808  1.00 44.41           C
ATOM   2857  CG  HIS A 382       2.565  79.122  20.864  1.00 48.53           C
ATOM   2858  ND1 HIS A 382       3.746  78.933  21.554  1.00 50.54           N
ATOM   2859  CD2 HIS A 382       2.217  77.917  20.333  1.00 50.94           C
ATOM   2860  CE1 HIS A 382       4.047  77.604  21.416  1.00 50.32           C
ATOM   2861  NE2 HIS A 382       3.129  76.951  20.668  1.00 50.74           N
ATOM   2862  N   GLN A 383       1.398  83.281  18.433  1.00 45.70           N
ATOM   2863  CA  GLN A 383       0.679  84.548  18.197  1.00 45.31           C
ATOM   2864  C   GLN A 383       0.953  85.659  19.221  1.00 49.27           C
ATOM   2865  O   GLN A 383       0.272  86.684  19.235  1.00 49.78           O
ATOM   2866  CB  GLN A 383      -0.837  84.325  18.089  1.00 46.82           C
ATOM   2867  CG  GLN A 383      -1.281  83.314  17.050  1.00 73.14           C
ATOM   2868  CD  GLN A 383      -2.746  82.992  17.215  1.00102.93           C
ATOM   2869  OE1 GLN A 383      -3.106  81.982  17.807  1.00 97.03           O
ATOM   2870  NE2 GLN A 383      -3.601  83.853  16.736  1.00101.64           N
ATOM   2871  N   GLN A 384       1.935  85.480  20.094  1.00 44.50           N
ATOM   2872  CA  GLN A 384       2.226  86.479  21.122  1.00 43.33           C
ATOM   2873  C   GLN A 384       3.083  87.629  20.587  1.00 46.64           C
ATOM   2874  O   GLN A 384       3.238  88.657  21.247  1.00 47.34           O
ATOM   2875  CB  GLN A 384       2.947  85.820  22.295  1.00 44.54           C
ATOM   2876  CG  GLN A 384       2.155  84.717  22.984  1.00 44.90           C
ATOM   2877  CD  GLN A 384       2.932  84.107  24.119  1.00 59.02           C
ATOM   2878  OE1 GLN A 384       2.926  84.609  25.236  1.00 54.31           O
ATOM   2879  NE2 GLN A 384       3.643  83.050  23.842  1.00 56.47           N
ATOM   2880  N   CYS A 385       3.652  87.476  19.400  1.00 42.21           N
ATOM   2881  CA  CYS A 385       4.421  88.559  18.792  1.00 41.42           C
ATOM   2882  C   CYS A 385       3.486  89.652  18.294  1.00 43.67           C
ATOM   2883  O   CYS A 385       2.325  89.390  17.962  1.00 45.07           O
ATOM   2884  CB  CYS A 385       5.238  88.054  17.605  1.00 41.61           C
ATOM   2885  SG  CYS A 385       6.420  86.788  18.064  1.00 45.32           S
ATOM   2886  N   LYS A 386       4.021  90.859  18.196  1.00 37.15           N
ATOM   2887  CA  LYS A 386       3.318  92.012  17.644  1.00 35.38           C
ATOM   2888  C   LYS A 386       4.260  92.560  16.583  1.00 36.58           C
ATOM   2889  O   LYS A 386       5.482  92.409  16.734  1.00 36.18           O
ATOM   2890  CB  LYS A 386       3.025  93.023  18.756  1.00 36.66           C
ATOM   2891  CG  LYS A 386       1.987  92.504  19.750  1.00 48.28           C
ATOM   2892  CD  LYS A 386       1.752  93.477  20.888  1.00 59.28           C
ATOM   2893  CE  LYS A 386       0.430  93.163  21.582  1.00 57.53           C
ATOM   2894  NZ  LYS A 386       0.020  94.269  22.497  1.00 56.45           N
ATOM   2895  N   ARG A 387       3.731  93.144  15.515  1.00 30.02           N
ATOM   2896  CA  ARG A 387       4.549  93.640  14.401  1.00 28.29           C
ATOM   2897  C   ARG A 387       5.519  94.718  14.860  1.00 32.94           C
ATOM   2898  O   ARG A 387       5.211  95.523  15.746  1.00 32.23           O
ATOM   2899  CB  ARG A 387       3.674  94.226  13.286  1.00 22.34           C
ATOM   2900  CG  ARG A 387       2.890  93.220  12.460  1.00 15.40           C
ATOM   2901  CD  ARG A 387       2.019  93.965  11.459  1.00 16.31           C
ATOM   2902  NE  ARG A 387       1.203  93.083  10.613  1.00 22.50           N
ATOM   2903  CZ  ARG A 387       0.370  93.475   9.658  1.00 39.61           C
ATOM   2904  NH1 ARG A 387       0.156  94.730   9.347  1.00 25.09           N
ATOM   2905  NH2 ARG A 387      -0.282  92.567   8.998  1.00 31.23           N
ATOM   2906  N   ASN A 388       6.702  94.729  14.266  1.00 29.62           N
ATOM   2907  CA  ASN A 388       7.708  95.734  14.591  1.00 29.17           C
ATOM   2908  C   ASN A 388       7.300  97.035  13.937  1.00 33.14           C
ATOM   2909  O   ASN A 388       6.587  97.033  12.931  1.00 32.94           O
ATOM   2910  CB  ASN A 388       9.092  95.366  14.050  1.00 28.47           C
ATOM   2911  CG  ASN A 388       9.672  94.134  14.675  1.00 43.18           C
ATOM   2912  OD1 ASN A 388      10.508  93.493  14.066  1.00 37.26           O
ATOM   2913  ND2 ASN A 388       9.254  93.779  15.856  1.00 36.07           N
ATOM   2914  N   GLU A 389       7.804  98.136  14.470  1.00 29.48           N
ATOM   2915  CA  GLU A 389       7.548  99.461  13.918  1.00 28.72           C
ATOM   2916  C   GLU A 389       8.820 100.263  14.107  1.00 34.59           C
ATOM   2917  O   GLU A 389       9.559 100.001  15.050  1.00 35.24           O
ATOM   2918  CB  GLU A 389       6.390 100.163  14.642  1.00 29.46           C
ATOM   2919  CG  GLU A 389       5.078  99.435  14.463  1.00 36.50           C
ATOM   2920  CD  GLU A 389       3.877 100.121  15.055  1.00 49.49           C
ATOM   2921  OE1 GLU A 389       3.946 101.234  15.608  1.00 46.13           O
ATOM   2922  OE2 GLU A 389       2.800  99.497  14.983  1.00 39.96           O
ATOM   2923  N   LEU A 390       9.054 101.242  13.249  1.00 31.48           N
ATOM   2924  CA  LEU A 390      10.159 102.185  13.417  1.00 31.01           C
ATOM   2925  C   LEU A 390       9.444 103.521  13.428  1.00 32.61           C
ATOM   2926  O   LEU A 390       8.783 103.877  12.451  1.00 30.83           O
ATOM   2927  CB  LEU A 390      11.181 102.104  12.278  1.00 31.19           C
ATOM   2928  CG  LEU A 390      12.364 103.088  12.349  1.00 36.53           C
ATOM   2929  CD1 LEU A 390      13.271 102.837  13.554  1.00 37.17           C
ATOM   2930  CD2 LEU A 390      13.195 102.993  11.072  1.00 39.21           C
ATOM   2931  N   VAL A 391       9.482 104.204  14.556  1.00 29.36           N
ATOM   2932  CA  VAL A 391       8.630 105.364  14.792  1.00 28.68           C
ATOM   2933  C   VAL A 391       9.556 106.536  15.055  1.00 32.29           C
ATOM   2934  O   VAL A 391      10.514 106.398  15.804  1.00 31.43           O
ATOM   2935  CB  VAL A 391       7.719 105.138  16.023  1.00 31.96           C
ATOM   2936  CG1 VAL A 391       6.586 106.165  16.052  1.00 31.34           C
ATOM   2937  CG2 VAL A 391       7.162 103.698  16.057  1.00 31.80           C
ATOM   2938  N   ILE A 392       9.308 107.662  14.407  1.00 29.30           N
ATOM   2939  CA  ILE A 392      10.143 108.852  14.524  1.00 29.23           C
ATOM   2940  C   ILE A 392       9.185 109.979  14.882  1.00 33.63           C
ATOM   2941  O   ILE A 392       8.362 110.384  14.060  1.00 32.68           O
ATOM   2942  CB  ILE A 392      10.873 109.180  13.187  1.00 31.87           C
ATOM   2943  CG1 ILE A 392      11.743 107.993  12.735  1.00 31.71           C
ATOM   2944  CG2 ILE A 392      11.730 110.454  13.340  1.00 31.83           C
ATOM   2945  CD1 ILE A 392      12.189 108.030  11.287  1.00 35.84           C
ATOM   2946  N   ARG A 393       9.242 110.462  16.113  1.00 30.01           N
ATOM   2947  CA  ARG A 393       8.332 111.519  16.541  1.00 29.48           C
ATOM   2948  C   ARG A 393       9.003 112.841  16.216  1.00 32.69           C
ATOM   2949  O   ARG A 393      10.121 113.105  16.654  1.00 30.72           O
ATOM   2950  CB  ARG A 393       7.980 111.391  18.021  1.00 28.13           C
ATOM   2951  CG  ARG A 393       6.789 112.265  18.396  1.00 32.85           C
ATOM   2952  CD  ARG A 393       6.373 112.085  19.840  1.00 38.46           C
ATOM   2953  NE  ARG A 393       5.887 110.732  20.142  1.00 47.56           N
ATOM   2954  CZ  ARG A 393       5.513 110.289  21.332  1.00 59.55           C
ATOM   2955  NH1 ARG A 393       5.555 111.007  22.421  1.00 43.94           N
ATOM   2956  NH2 ARG A 393       5.034 109.087  21.423  1.00 44.91           N
ATOM   2957  N   VAL A 394       8.328 113.637  15.405  1.00 30.21           N
ATOM   2958  CA  VAL A 394       8.857 114.905  14.913  1.00 30.47           C
ATOM   2959  C   VAL A 394       8.631 115.951  15.993  1.00 35.72           C
ATOM   2960  O   VAL A 394       9.497 116.789  16.245  1.00 34.40           O
ATOM   2961  CB  VAL A 394       8.150 115.303  13.584  1.00 33.65           C
ATOM   2962  CG1 VAL A 394       8.601 116.669  13.089  1.00 33.21           C
ATOM   2963  CG2 VAL A 394       8.416 114.245  12.505  1.00 33.31           C
ATOM   2964  N   GLN A 395       7.481 115.879  16.649  1.00 32.87           N
ATOM   2965  CA  GLN A 395       7.200 116.670  17.845  1.00 32.87           C
ATOM   2966  C   GLN A 395       6.033 116.024  18.589  1.00 40.24           C
ATOM   2967  O   GLN A 395       5.203 115.367  17.949  1.00 40.99           O
ATOM   2968  CB  GLN A 395       6.822 118.111  17.485  1.00 33.73           C
ATOM   2969  CG  GLN A 395       5.739 118.277  16.426  1.00 41.53           C
ATOM   2970  CD  GLN A 395       5.434 119.732  16.193  1.00 56.77           C
ATOM   2971  OE1 GLN A 395       6.330 120.558  16.096  1.00 46.95           O
ATOM   2972  NE2 GLN A 395       4.185 120.070  16.139  1.00 51.25           N
ATOM   2973  N   PRO A 396       5.917 116.224  19.914  1.00 37.45           N
ATOM   2974  CA  PRO A 396       6.853 116.818  20.879  1.00 36.78           C
ATOM   2975  C   PRO A 396       7.933 115.791  21.181  1.00 41.03           C
ATOM   2976  O   PRO A 396       7.897 114.716  20.595  1.00 41.44           O
ATOM   2977  CB  PRO A 396       5.966 117.059  22.099  1.00 37.98           C
ATOM   2978  CG  PRO A 396       5.022 115.922  22.057  1.00 42.23           C
ATOM   2979  CD  PRO A 396       4.706 115.739  20.599  1.00 37.71           C
ATOM   2980  N   ASN A 397       8.837 116.074  22.110  1.00 37.22           N
ATOM   2981  CA  ASN A 397       9.747 115.059  22.650  1.00 37.17           C
ATOM   2982  C   ASN A 397      10.468 114.259  21.558  1.00 40.37           C
ATOM   2983  O   ASN A 397      10.367 113.032  21.515  1.00 40.10           O
ATOM   2984  CB  ASN A 397       8.974 114.119  23.590  1.00 38.69           C
ATOM   2985  CG  ASN A 397       9.886 113.260  24.435  1.00 66.48           C
ATOM   2986  OD1 ASN A 397      10.952 113.699  24.861  1.00 60.30           O
ATOM   2987  ND2 ASN A 397       9.497 112.042  24.674  1.00 59.38           N
ATOM   2988  N   GLU A 398      11.172 114.975  20.689  1.00 36.76           N
ATOM   2989  CA  GLU A 398      11.844 114.423  19.508  1.00 36.37           C
ATOM   2990  C   GLU A 398      12.563 113.113  19.804  1.00 39.47           C
ATOM   2991  O   GLU A 398      13.373 113.023  20.734  1.00 39.09           O
ATOM   2992  CB  GLU A 398      12.870 115.428  18.957  1.00 37.57           C
ATOM   2993  CG  GLU A 398      12.299 116.638  18.214  1.00 46.81           C
ATOM   2994  CD  GLU A 398      11.939 117.842  19.089  1.00 70.43           C
ATOM   2995  OE1 GLU A 398      11.675 117.703  20.305  1.00 67.64           O
ATOM   2996  OE2 GLU A 398      11.903 118.976  18.555  1.00 64.84           O
ATOM   2997  N   ALA A 399      12.208 112.074  19.061  1.00 35.47           N
ATOM   2998  CA  ALA A 399      12.703 110.736  19.342  1.00 34.82           C
ATOM   2999  C   ALA A 399      12.639 109.873  18.093  1.00 37.93           C
ATOM   3000  O   ALA A 399      11.845 110.134  17.196  1.00 37.23           O
ATOM   3001  CB  ALA A 399      11.846 110.087  20.451  1.00 35.29           C
ATOM   3002  N   VAL A 400      13.393 108.789  18.101  1.00 32.80           N
ATOM   3003  CA  VAL A 400      13.189 107.684  17.170  1.00 31.72           C
ATOM   3004  C   VAL A 400      13.204 106.468  18.080  1.00 34.04           C
ATOM   3005  O   VAL A 400      13.994 106.418  19.025  1.00 33.36           O
ATOM   3006  CB  VAL A 400      14.250 107.635  16.020  1.00 35.45           C
ATOM   3007  CG1 VAL A 400      15.681 107.714  16.536  1.00 35.18           C
ATOM   3008  CG2 VAL A 400      14.097 106.372  15.154  1.00 35.02           C
ATOM   3009  N   TYR A 401      12.326 105.507  17.839  1.00 29.36           N
ATOM   3010  CA  TYR A 401      12.359 104.252  18.571  1.00 27.86           C
ATOM   3011  C   TYR A 401      11.925 103.111  17.664  1.00 30.20           C
ATOM   3012  O   TYR A 401      11.242 103.328  16.662  1.00 29.32           O
ATOM   3013  CB  TYR A 401      11.514 104.316  19.850  1.00 28.03           C
ATOM   3014  CG  TYR A 401      10.020 104.371  19.670  1.00 28.48           C
ATOM   3015  CD1 TYR A 401       9.265 103.180  19.607  1.00 28.64           C
ATOM   3016  CD2 TYR A 401       9.341 105.606  19.642  1.00 30.20           C
ATOM   3017  CE1 TYR A 401       7.854 103.221  19.550  1.00 29.30           C
ATOM   3018  CE2 TYR A 401       7.925 105.649  19.592  1.00 29.81           C
ATOM   3019  CZ  TYR A 401       7.202 104.454  19.552  1.00 37.40           C
ATOM   3020  OH  TYR A 401       5.841 104.474  19.520  1.00 39.51           O
ATOM   3021  N   THR A 402      12.334 101.904  18.016  1.00 26.26           N
ATOM   3022  CA  THR A 402      11.985 100.703  17.267  1.00 26.26           C
ATOM   3023  C   THR A 402      11.166  99.815  18.183  1.00 31.15           C
ATOM   3024  O   THR A 402      11.683  99.355  19.199  1.00 31.57           O
ATOM   3025  CB  THR A 402      13.234  99.903  16.844  1.00 33.38           C
ATOM   3026  OG1 THR A 402      14.117 100.744  16.100  1.00 30.42           O
ATOM   3027  CG2 THR A 402      12.879  98.719  15.964  1.00 34.61           C
ATOM   3028  N   LYS A 403       9.906  99.581  17.845  1.00 27.68           N
ATOM   3029  CA  LYS A 403       9.057  98.674  18.618  1.00 27.36           C
ATOM   3030  C   LYS A 403       9.528  97.277  18.252  1.00 31.49           C
ATOM   3031  O   LYS A 403       9.628  96.968  17.062  1.00 30.41           O
ATOM   3032  CB  LYS A 403       7.581  98.847  18.241  1.00 29.41           C
ATOM   3033  CG  LYS A 403       6.643  97.990  19.075  1.00 38.68           C
ATOM   3034  CD  LYS A 403       5.192  98.113  18.632  1.00 43.86           C
ATOM   3035  CE  LYS A 403       4.263  97.261  19.503  1.00 52.04           C
ATOM   3036  NZ  LYS A 403       4.175  97.748  20.922  1.00 65.52           N
ATOM   3037  N   MET A 404       9.827  96.449  19.242  1.00 29.57           N
ATOM   3038  CA  MET A 404      10.302  95.091  18.996  1.00 30.51           C
ATOM   3039  C   MET A 404       9.853  94.183  20.133  1.00 34.12           C
ATOM   3040  O   MET A 404       9.547  94.658  21.219  1.00 32.94           O
ATOM   3041  CB  MET A 404      11.829  95.078  18.843  1.00 33.49           C
ATOM   3042  CG  MET A 404      12.612  95.353  20.122  1.00 38.41           C
ATOM   3043  SD  MET A 404      14.373  95.435  19.754  1.00 44.11           S
ATOM   3044  CE  MET A 404      15.105  95.255  21.370  1.00 41.26           C
ATOM   3045  N   MET A 405       9.815  92.884  19.902  1.00 30.61           N
ATOM   3046  CA  MET A 405       9.478  91.930  20.950  1.00 29.41           C
ATOM   3047  C   MET A 405      10.777  91.483  21.603  1.00 33.56           C
ATOM   3048  O   MET A 405      11.773  91.255  20.912  1.00 32.38           O
ATOM   3049  CB  MET A 405       8.788  90.704  20.357  1.00 30.89           C
ATOM   3050  CG  MET A 405       7.535  91.006  19.548  1.00 33.68           C
ATOM   3051  SD  MET A 405       6.301  91.987  20.430  1.00 37.31           S
ATOM   3052  CE  MET A 405       5.746  90.901  21.752  1.00 33.76           C
ATOM   3053  N   THR A 406      10.766  91.338  22.915  1.00 31.19           N
ATOM   3054  CA  THR A 406      11.914  90.854  23.674  1.00 30.82           C
ATOM   3055  C   THR A 406      11.333  89.810  24.608  1.00 34.19           C
ATOM   3056  O   THR A 406      10.116  89.704  24.686  1.00 34.29           O
ATOM   3057  CB  THR A 406      12.559  91.990  24.480  1.00 38.25           C
ATOM   3058  OG1 THR A 406      11.580  92.589  25.329  1.00 39.64           O
ATOM   3059  CG2 THR A 406      13.093  93.076  23.569  1.00 35.63           C
ATOM   3060  N   LYS A 407      12.135  89.016  25.302  1.00 29.34           N
ATOM   3061  CA  LYS A 407      11.572  88.067  26.267  1.00 28.53           C
ATOM   3062  C   LYS A 407      11.051  88.916  27.423  1.00 33.02           C
ATOM   3063  O   LYS A 407      11.717  89.883  27.795  1.00 32.38           O
ATOM   3064  CB  LYS A 407      12.656  87.106  26.766  1.00 29.08           C
ATOM   3065  CG  LYS A 407      12.120  85.940  27.605  1.00 22.47           C
ATOM   3066  CD  LYS A 407      13.231  85.053  28.170  1.00 25.65           C
ATOM   3067  CE  LYS A 407      14.018  85.716  29.302  1.00 29.86           C
ATOM   3068  NZ  LYS A 407      13.231  85.978  30.555  1.00 37.65           N
ATOM   3069  N   LYS A 408       9.928  88.555  28.027  1.00 30.49           N
ATOM   3070  CA  LYS A 408       9.465  89.226  29.244  1.00 30.56           C
ATOM   3071  C   LYS A 408      10.574  89.105  30.298  1.00 38.15           C
ATOM   3072  O   LYS A 408      11.051  87.988  30.544  1.00 38.98           O
ATOM   3073  CB  LYS A 408       8.172  88.568  29.739  1.00 31.28           C
ATOM   3074  CG  LYS A 408       7.585  89.206  30.991  1.00 28.61           C
ATOM   3075  CD  LYS A 408       6.285  88.528  31.391  1.00 28.08           C
ATOM   3076  CE  LYS A 408       5.750  89.049  32.722  1.00 27.12           C
ATOM   3077  NZ  LYS A 408       5.318  90.480  32.670  1.00 43.13           N
ATOM   3078  N   PRO A 409      11.045  90.228  30.875  1.00 35.45           N
ATOM   3079  CA  PRO A 409      12.105  90.084  31.884  1.00 35.36           C
ATOM   3080  C   PRO A 409      11.633  89.336  33.117  1.00 40.16           C
ATOM   3081  O   PRO A 409      10.450  89.397  33.449  1.00 40.99           O
ATOM   3082  CB  PRO A 409      12.432  91.535  32.251  1.00 36.69           C
ATOM   3083  CG  PRO A 409      11.987  92.316  31.101  1.00 40.51           C
ATOM   3084  CD  PRO A 409      10.718  91.652  30.683  1.00 35.64           C
ATOM   3085  N   GLY A 410      12.537  88.661  33.812  1.00 35.59           N
ATOM   3086  CA  GLY A 410      12.147  87.894  34.984  1.00 35.34           C
ATOM   3087  C   GLY A 410      12.054  86.416  34.660  1.00 40.42           C
ATOM   3088  O   GLY A 410      12.525  85.973  33.610  1.00 40.39           O
ATOM   3089  N   MET A 411      11.466  85.639  35.558  1.00 37.18           N
ATOM   3090  CA  MET A 411      11.325  84.189  35.381  1.00 36.76           C
ATOM   3091  C   MET A 411      10.165  83.809  34.456  1.00 40.76           C
ATOM   3092  O   MET A 411       9.201  83.165  34.868  1.00 40.91           O
ATOM   3093  CB  MET A 411      11.146  83.501  36.738  1.00 38.84           C
ATOM   3094  CG  MET A 411      12.285  83.766  37.697  1.00 42.08           C
ATOM   3095  SD  MET A 411      12.157  82.790  39.184  1.00 45.98           S
ATOM   3096  CE  MET A 411      13.385  83.566  40.251  1.00 42.59           C
ATOM   3097  N   PHE A 412      10.237  84.258  33.215  1.00 36.88           N
ATOM   3098  CA  PHE A 412       9.187  84.049  32.219  1.00 36.56           C
ATOM   3099  C   PHE A 412       9.872  83.740  30.897  1.00 40.79           C
ATOM   3100  O   PHE A 412      11.035  84.102  30.735  1.00 40.43           O
ATOM   3101  CB  PHE A 412       8.373  85.332  32.075  1.00 38.35           C
ATOM   3102  CG  PHE A 412       7.789  85.827  33.371  1.00 39.70           C
ATOM   3103  CD1 PHE A 412       6.601  85.279  33.884  1.00 42.29           C
ATOM   3104  CD2 PHE A 412       8.439  86.845  34.090  1.00 41.47           C
ATOM   3105  CE1 PHE A 412       6.056  85.749  35.106  1.00 42.97           C
ATOM   3106  CE2 PHE A 412       7.915  87.321  35.315  1.00 44.08           C
ATOM   3107  CZ  PHE A 412       6.719  86.770  35.826  1.00 42.12           C
ATOM   3108  N   PHE A 413       9.193  83.107  29.953  1.00 38.69           N
ATOM   3109  CA  PHE A 413       9.788  82.832  28.640  1.00 39.43           C
ATOM   3110  C   PHE A 413       8.995  83.396  27.471  1.00 41.96           C
ATOM   3111  O   PHE A 413       9.484  83.405  26.344  1.00 41.68           O
ATOM   3112  CB  PHE A 413      10.009  81.333  28.459  1.00 42.38           C
ATOM   3113  CG  PHE A 413      11.035  80.768  29.398  1.00 45.73           C
ATOM   3114  CD1 PHE A 413      12.403  81.014  29.178  1.00 50.11           C
ATOM   3115  CD2 PHE A 413      10.650  79.995  30.506  1.00 49.54           C
ATOM   3116  CE1 PHE A 413      13.382  80.493  30.056  1.00 51.46           C
ATOM   3117  CE2 PHE A 413      11.621  79.432  31.369  1.00 52.81           C
ATOM   3118  CZ  PHE A 413      12.993  79.685  31.145  1.00 50.81           C
ATOM   3119  N   ASN A 414       7.798  83.898  27.738  1.00 37.95           N
ATOM   3120  CA  ASN A 414       6.969  84.508  26.698  1.00 37.30           C
ATOM   3121  C   ASN A 414       7.582  85.809  26.195  1.00 40.73           C
ATOM   3122  O   ASN A 414       8.280  86.494  26.952  1.00 40.31           O
ATOM   3123  CB  ASN A 414       5.594  84.867  27.268  1.00 36.52           C
ATOM   3124  CG  ASN A 414       4.725  83.669  27.506  1.00 58.43           C
ATOM   3125  OD1 ASN A 414       4.924  82.599  26.936  1.00 49.00           O
ATOM   3126  ND2 ASN A 414       3.743  83.837  28.338  1.00 48.00           N
ATOM   3127  N   PRO A 415       7.288  86.202  24.942  1.00 36.53           N
ATOM   3128  CA  PRO A 415       7.731  87.553  24.597  1.00 35.53           C
ATOM   3129  C   PRO A 415       6.860  88.635  25.248  1.00 39.26           C
ATOM   3130  O   PRO A 415       5.738  88.375  25.702  1.00 39.11           O
ATOM   3131  CB  PRO A 415       7.600  87.567  23.074  1.00 36.68           C
ATOM   3132  CG  PRO A 415       6.430  86.722  22.822  1.00 41.05           C
ATOM   3133  CD  PRO A 415       6.560  85.586  23.813  1.00 36.70           C
ATOM   3134  N   GLU A 416       7.369  89.855  25.259  1.00 35.18           N
ATOM   3135  CA  GLU A 416       6.662  91.043  25.728  1.00 34.32           C
ATOM   3136  C   GLU A 416       7.121  92.156  24.788  1.00 38.69           C
ATOM   3137  O   GLU A 416       8.243  92.116  24.280  1.00 37.77           O
ATOM   3138  CB  GLU A 416       7.031  91.333  27.189  1.00 35.56           C
ATOM   3139  CG  GLU A 416       6.288  92.502  27.813  1.00 47.82           C
ATOM   3140  CD  GLU A 416       6.482  92.590  29.321  1.00 66.71           C
ATOM   3141  OE1 GLU A 416       7.614  92.719  29.830  1.00 43.36           O
ATOM   3142  OE2 GLU A 416       5.454  92.546  30.038  1.00 66.36           O
ATOM   3143  N   GLU A 417       6.246  93.099  24.484  1.00 35.61           N
ATOM   3144  CA  GLU A 417       6.596  94.204  23.594  1.00 35.40           C
ATOM   3145  C   GLU A 417       7.479  95.220  24.321  1.00 38.64           C
ATOM   3146  O   GLU A 417       7.243  95.586  25.474  1.00 38.13           O
ATOM   3147  CB  GLU A 417       5.318  94.845  23.038  1.00 36.96           C
ATOM   3148  CG  GLU A 417       4.431  95.535  24.072  1.00 49.20           C
ATOM   3149  CD  GLU A 417       2.974  95.513  23.671  1.00 77.01           C
ATOM   3150  OE1 GLU A 417       2.555  96.253  22.755  1.00 71.54           O
ATOM   3151  OE2 GLU A 417       2.220  94.701  24.257  1.00 75.48           O
ATOM   3152  N   SER A 418       8.524  95.671  23.652  1.00 35.17           N
ATOM   3153  CA  SER A 418       9.501  96.585  24.225  1.00 34.86           C
ATOM   3154  C   SER A 418       9.921  97.515  23.104  1.00 40.15           C
ATOM   3155  O   SER A 418       9.382  97.439  21.996  1.00 40.58           O
ATOM   3156  CB  SER A 418      10.702  95.799  24.742  1.00 38.23           C
ATOM   3157  OG  SER A 418      11.487  96.588  25.621  1.00 46.58           O
ATOM   3158  N   GLU A 419      10.865  98.399  23.372  1.00 36.30           N
ATOM   3159  CA  GLU A 419      11.384  99.283  22.342  1.00 35.54           C
ATOM   3160  C   GLU A 419      12.808  99.735  22.643  1.00 39.08           C
ATOM   3161  O   GLU A 419      13.163 100.010  23.791  1.00 37.42           O
ATOM   3162  CB  GLU A 419      10.461 100.495  22.102  1.00 36.88           C
ATOM   3163  CG  GLU A 419      10.086 101.346  23.317  1.00 47.19           C
ATOM   3164  CD  GLU A 419       9.133 100.648  24.294  1.00 68.54           C
ATOM   3165  OE1 GLU A 419       9.474 100.519  25.494  1.00 67.33           O
ATOM   3166  OE2 GLU A 419       8.022 100.226  23.893  1.00 60.04           O
ATOM   3167  N   LEU A 420      13.614  99.824  21.597  1.00 37.03           N
ATOM   3168  CA  LEU A 420      14.930 100.457  21.672  1.00 37.26           C
ATOM   3169  C   LEU A 420      14.592 101.903  21.383  1.00 41.82           C
ATOM   3170  O   LEU A 420      13.874 102.125  20.419  1.00 41.44           O
ATOM   3171  CB  LEU A 420      15.834  99.971  20.536  1.00 37.28           C
ATOM   3172  CG  LEU A 420      16.582  98.643  20.658  1.00 42.21           C
ATOM   3173  CD1 LEU A 420      17.068  98.157  19.297  1.00 42.87           C
ATOM   3174  CD2 LEU A 420      17.776  98.781  21.570  1.00 44.26           C
ATOM   3175  N   ASP A 421      15.083 102.874  22.140  1.00 39.13           N
ATOM   3176  CA  ASP A 421      14.778 104.279  21.849  1.00 39.03           C
ATOM   3177  C   ASP A 421      15.978 105.208  21.885  1.00 43.42           C
ATOM   3178  O   ASP A 421      16.999 104.935  22.523  1.00 43.55           O
ATOM   3179  CB  ASP A 421      13.697 104.844  22.781  1.00 40.74           C
ATOM   3180  CG  ASP A 421      14.253 105.350  24.098  1.00 54.10           C
ATOM   3181  OD1 ASP A 421      14.434 104.542  25.031  1.00 62.95           O
ATOM   3182  OD2 ASP A 421      14.471 106.573  24.244  1.00 54.61           O
ATOM   3183  N   LEU A 422      15.822 106.321  21.192  1.00 40.59           N
ATOM   3184  CA  LEU A 422      16.758 107.432  21.188  1.00 40.71           C
ATOM   3185  C   LEU A 422      15.899 108.680  21.299  1.00 46.01           C
ATOM   3186  O   LEU A 422      15.370 109.186  20.314  1.00 45.30           O
ATOM   3187  CB  LEU A 422      17.577 107.422  19.897  1.00 40.29           C
ATOM   3188  CG  LEU A 422      18.461 108.630  19.562  1.00 43.41           C
ATOM   3189  CD1 LEU A 422      19.428 108.991  20.665  1.00 42.77           C
ATOM   3190  CD2 LEU A 422      19.221 108.332  18.288  1.00 44.96           C
ATOM   3191  N   THR A 423      15.727 109.133  22.530  1.00 43.15           N
ATOM   3192  CA  THR A 423      14.937 110.323  22.832  1.00 43.33           C
ATOM   3193  C   THR A 423      15.906 111.477  23.053  1.00 48.97           C
ATOM   3194  O   THR A 423      16.851 111.364  23.837  1.00 48.85           O
ATOM   3195  CB  THR A 423      14.074 110.062  24.077  1.00 51.26           C
ATOM   3196  OG1 THR A 423      13.220 108.947  23.815  1.00 54.83           O
ATOM   3197  CG2 THR A 423      13.181 111.215  24.425  1.00 46.87           C
ATOM   3198  N   TYR A 424      15.713 112.573  22.339  1.00 46.48           N
ATOM   3199  CA  TYR A 424      16.690 113.660  22.294  1.00 46.32           C
ATOM   3200  C   TYR A 424      16.779 114.403  23.618  1.00 48.81           C
ATOM   3201  O   TYR A 424      17.872 114.738  24.049  1.00 47.98           O
ATOM   3202  CB  TYR A 424      16.357 114.625  21.152  1.00 47.70           C
ATOM   3203  CG  TYR A 424      16.788 114.116  19.786  1.00 49.13           C
ATOM   3204  CD1 TYR A 424      16.481 112.806  19.340  1.00 50.87           C
ATOM   3205  CD2 TYR A 424      17.554 114.941  18.936  1.00 50.11           C
ATOM   3206  CE1 TYR A 424      17.020 112.305  18.137  1.00 51.68           C
ATOM   3207  CE2 TYR A 424      18.046 114.454  17.698  1.00 51.40           C
ATOM   3208  CZ  TYR A 424      17.809 113.130  17.337  1.00 58.59           C
ATOM   3209  OH  TYR A 424      18.342 112.608  16.192  1.00 59.05           O
ATOM   3210  N   GLY A 425      15.673 114.551  24.328  1.00 45.85           N
ATOM   3211  CA  GLY A 425      15.718 115.121  25.666  1.00 46.16           C
ATOM   3212  C   GLY A 425      16.504 114.288  26.663  1.00 51.70           C
ATOM   3213  O   GLY A 425      16.989 114.813  27.661  1.00 52.30           O
ATOM   3214  N   ASN A 426      16.673 112.997  26.398  1.00 47.38           N
ATOM   3215  CA  ASN A 426      17.472 112.142  27.277  1.00 46.72           C
ATOM   3216  C   ASN A 426      18.925 112.021  26.815  1.00 51.27           C
ATOM   3217  O   ASN A 426      19.842 112.025  27.638  1.00 51.20           O
ATOM   3218  CB  ASN A 426      16.873 110.730  27.370  1.00 44.32           C
ATOM   3219  CG  ASN A 426      15.567 110.694  28.123  1.00 56.35           C
ATOM   3220  OD1 ASN A 426      15.333 111.489  29.023  1.00 53.52           O
ATOM   3221  ND2 ASN A 426      14.716 109.767  27.783  1.00 44.71           N
ATOM   3222  N   ARG A 427      19.156 111.870  25.515  1.00 48.31           N
ATOM   3223  CA  ARG A 427      20.513 111.641  24.996  1.00 48.10           C
ATOM   3224  C   ARG A 427      21.281 112.907  24.645  1.00 52.71           C
ATOM   3225  O   ARG A 427      22.491 112.977  24.834  1.00 51.64           O
ATOM   3226  CB  ARG A 427      20.441 110.743  23.749  1.00 46.65           C
ATOM   3227  CG  ARG A 427      21.804 110.339  23.153  1.00 53.62           C
ATOM   3228  CD  ARG A 427      22.615 109.472  24.112  1.00 61.53           C
ATOM   3229  NE  ARG A 427      23.992 109.267  23.646  1.00 66.85           N
ATOM   3230  CZ  ARG A 427      25.022 110.077  23.856  1.00 82.56           C
ATOM   3231  NH1 ARG A 427      24.920 111.282  24.363  1.00 67.04           N
ATOM   3232  NH2 ARG A 427      26.208 109.661  23.522  1.00 72.03           N
ATOM   3233  N   TYR A 428      20.567 113.892  24.131  1.00 50.44           N
ATOM   3234  CA  TYR A 428      21.143 115.119  23.591  1.00 50.84           C
ATOM   3235  C   TYR A 428      20.602 116.280  24.417  1.00 58.17           C
ATOM   3236  O   TYR A 428      20.194 117.315  23.895  1.00 57.77           O
ATOM   3237  CB  TYR A 428      20.744 115.271  22.121  1.00 51.52           C
ATOM   3238  CG  TYR A 428      21.283 114.191  21.209  1.00 52.77           C
ATOM   3239  CD1 TYR A 428      22.670 114.063  20.994  1.00 53.01           C
ATOM   3240  CD2 TYR A 428      20.409 113.349  20.483  1.00 54.89           C
ATOM   3241  CE1 TYR A 428      23.174 113.172  20.012  1.00 53.34           C
ATOM   3242  CE2 TYR A 428      20.914 112.464  19.485  1.00 55.49           C
ATOM   3243  CZ  TYR A 428      22.293 112.414  19.245  1.00 59.16           C
ATOM   3244  OH  TYR A 428      22.820 111.653  18.236  1.00 57.47           O
ATOM   3245  N   LYS A 429      20.542 116.068  25.725  1.00 57.58           N
ATOM   3246  CA  LYS A 429      19.929 117.012  26.661  1.00 58.67           C
ATOM   3247  C   LYS A 429      20.551 118.407  26.604  1.00 64.70           C
ATOM   3248  O   LYS A 429      19.848 119.414  26.701  1.00 64.54           O
ATOM   3249  CB  LYS A 429      20.059 116.424  28.069  1.00 61.41           C
ATOM   3250  CG  LYS A 429      19.314 117.165  29.162  1.00 79.98           C
ATOM   3251  CD  LYS A 429      19.565 116.498  30.502  1.00 92.67           C
ATOM   3252  CE  LYS A 429      18.844 117.228  31.619  1.00108.01           C
ATOM   3253  NZ  LYS A 429      19.140 116.609  32.948  1.00117.97           N
ATOM   3254  N   ASN A 430      21.859 118.492  26.412  1.00 61.91           N
ATOM   3255  CA  ASN A 430      22.509 119.799  26.319  1.00 61.83           C
ATOM   3256  C   ASN A 430      22.191 120.554  25.024  1.00 64.75           C
ATOM   3257  O   ASN A 430      22.279 121.780  24.978  1.00 64.56           O
ATOM   3258  CB  ASN A 430      24.029 119.656  26.445  1.00 63.61           C
ATOM   3259  CG  ASN A 430      24.722 120.991  26.603  1.00 86.91           C
ATOM   3260  OD1 ASN A 430      24.274 121.867  27.343  1.00 79.37           O
ATOM   3261  ND2 ASN A 430      25.826 121.160  25.933  1.00 79.87           N
ATOM   3262  N   VAL A 431      21.835 119.850  23.960  1.00 60.30           N
ATOM   3263  CA  VAL A 431      21.610 120.498  22.667  1.00 59.39           C
ATOM   3264  C   VAL A 431      20.305 121.289  22.683  1.00 62.28           C
ATOM   3265  O   VAL A 431      19.245 120.769  23.046  1.00 62.33           O
ATOM   3266  CB  VAL A 431      21.559 119.467  21.502  1.00 62.88           C
ATOM   3267  CG1 VAL A 431      21.351 120.176  20.155  1.00 62.80           C
ATOM   3268  CG2 VAL A 431      22.857 118.647  21.452  1.00 62.38           C
ATOM   3269  N   LYS A 432      20.366 122.546  22.265  1.00 57.49           N
ATOM   3270  CA  LYS A 432      19.169 123.354  22.042  1.00 56.62           C
ATOM   3271  C   LYS A 432      18.771 123.095  20.595  1.00 57.76           C
ATOM   3272  O   LYS A 432      19.467 123.522  19.674  1.00 57.10           O
ATOM   3273  CB  LYS A 432      19.485 124.836  22.270  1.00 59.36           C
ATOM   3274  CG  LYS A 432      18.317 125.784  22.019  1.00 71.00           C
ATOM   3275  CD  LYS A 432      18.736 127.213  22.342  1.00 77.46           C
ATOM   3276  CE  LYS A 432      17.809 128.258  21.732  1.00 84.94           C
ATOM   3277  NZ  LYS A 432      18.040 128.399  20.254  1.00 91.84           N
ATOM   3278  N   LEU A 433      17.690 122.366  20.374  1.00 51.83           N
ATOM   3279  CA  LEU A 433      17.245 122.096  19.008  1.00 50.24           C
ATOM   3280  C   LEU A 433      16.669 123.405  18.469  1.00 52.31           C
ATOM   3281  O   LEU A 433      15.949 124.100  19.202  1.00 51.66           O
ATOM   3282  CB  LEU A 433      16.192 120.983  18.970  1.00 49.81           C
ATOM   3283  CG  LEU A 433      16.625 119.602  19.490  1.00 53.20           C
ATOM   3284  CD1 LEU A 433      15.467 118.621  19.361  1.00 52.70           C
ATOM   3285  CD2 LEU A 433      17.843 119.045  18.756  1.00 54.39           C
ATOM   3286  N   PRO A 434      17.004 123.789  17.224  1.00 47.86           N
ATOM   3287  CA  PRO A 434      16.518 125.091  16.755  1.00 47.32           C
ATOM   3288  C   PRO A 434      15.048 125.082  16.353  1.00 50.50           C
ATOM   3289  O   PRO A 434      14.420 124.023  16.228  1.00 50.34           O
ATOM   3290  CB  PRO A 434      17.413 125.355  15.544  1.00 48.74           C
ATOM   3291  CG  PRO A 434      17.642 124.023  14.987  1.00 52.67           C
ATOM   3292  CD  PRO A 434      17.843 123.147  16.194  1.00 48.01           C
ATOM   3293  N   ASP A 435      14.502 126.262  16.108  1.00 46.19           N
ATOM   3294  CA  ASP A 435      13.202 126.378  15.453  1.00 45.93           C
ATOM   3295  C   ASP A 435      13.440 126.081  13.974  1.00 49.89           C
ATOM   3296  O   ASP A 435      14.505 126.404  13.442  1.00 49.99           O
ATOM   3297  CB  ASP A 435      12.659 127.797  15.601  1.00 47.86           C
ATOM   3298  CG  ASP A 435      11.219 127.920  15.161  1.00 61.30           C
ATOM   3299  OD1 ASP A 435      10.956 128.061  13.950  1.00 63.60           O
ATOM   3300  OD2 ASP A 435      10.322 127.921  16.035  1.00 66.46           O
ATOM   3301  N   ALA A 436      12.464 125.503  13.291  1.00 45.01           N
ATOM   3302  CA  ALA A 436      12.618 125.197  11.873  1.00 44.44           C
ATOM   3303  C   ALA A 436      12.920 126.447  11.046  1.00 46.46           C
ATOM   3304  O   ALA A 436      13.738 126.420  10.127  1.00 45.59           O
ATOM   3305  CB  ALA A 436      11.344 124.534  11.368  1.00 45.16           C
ATOM   3306  N   TYR A 437      12.273 127.555  11.376  1.00 41.46           N
ATOM   3307  CA  TYR A 437      12.459 128.777  10.603  1.00 40.53           C
ATOM   3308  C   TYR A 437      13.828 129.386  10.834  1.00 45.51           C
ATOM   3309  O   TYR A 437      14.334 130.066   9.952  1.00 45.48           O
ATOM   3310  CB  TYR A 437      11.393 129.814  10.937  1.00 40.75           C
ATOM   3311  CG  TYR A 437      10.048 129.481  10.338  1.00 41.22           C
ATOM   3312  CD1 TYR A 437       9.123 128.673  11.026  1.00 41.37           C
ATOM   3313  CD2 TYR A 437       9.686 129.990   9.075  1.00 43.12           C
ATOM   3314  CE1 TYR A 437       7.837 128.426  10.488  1.00 41.85           C
ATOM   3315  CE2 TYR A 437       8.407 129.738   8.532  1.00 44.59           C
ATOM   3316  CZ  TYR A 437       7.488 128.980   9.257  1.00 49.94           C
ATOM   3317  OH  TYR A 437       6.241 128.774   8.741  1.00 50.05           O
ATOM   3318  N   GLU A 438      14.447 129.134  11.979  1.00 42.46           N
ATOM   3319  CA  GLU A 438      15.778 129.680  12.244  1.00 42.38           C
ATOM   3320  C   GLU A 438      16.745 129.051  11.255  1.00 44.35           C
ATOM   3321  O   GLU A 438      17.513 129.754  10.599  1.00 43.40           O
ATOM   3322  CB  GLU A 438      16.215 129.405  13.688  1.00 44.17           C
ATOM   3323  CG  GLU A 438      15.460 130.241  14.715  1.00 57.08           C
ATOM   3324  CD  GLU A 438      15.533 129.699  16.137  1.00 83.01           C
ATOM   3325  OE1 GLU A 438      16.150 128.640  16.397  1.00 76.55           O
ATOM   3326  OE2 GLU A 438      14.878 130.296  17.017  1.00 85.10           O
ATOM   3327  N   ARG A 439      16.681 127.738  11.073  1.00 39.95           N
ATOM   3328  CA  ARG A 439      17.587 127.126  10.103  1.00 39.07           C
ATOM   3329  C   ARG A 439      17.202 127.492   8.681  1.00 40.95           C
ATOM   3330  O   ARG A 439      18.072 127.737   7.856  1.00 40.75           O
ATOM   3331  CB  ARG A 439      17.685 125.602  10.250  1.00 38.86           C
ATOM   3332  CG  ARG A 439      18.760 124.976   9.334  1.00 47.94           C
ATOM   3333  CD  ARG A 439      20.183 125.411   9.707  1.00 51.54           C
ATOM   3334  NE  ARG A 439      21.110 125.379   8.568  1.00 51.28           N
ATOM   3335  CZ  ARG A 439      22.423 125.563   8.623  1.00 62.30           C
ATOM   3336  NH1 ARG A 439      23.103 125.599   9.740  1.00 54.31           N
ATOM   3337  NH2 ARG A 439      23.075 125.738   7.513  1.00 48.01           N
ATOM   3338  N   LEU A 440      15.918 127.563   8.379  1.00 36.17           N
ATOM   3339  CA  LEU A 440      15.522 127.924   7.021  1.00 35.37           C
ATOM   3340  C   LEU A 440      15.926 129.354   6.663  1.00 40.55           C
ATOM   3341  O   LEU A 440      16.376 129.574   5.549  1.00 38.71           O
ATOM   3342  CB  LEU A 440      14.025 127.688   6.806  1.00 34.74           C
ATOM   3343  CG  LEU A 440      13.569 126.218   6.793  1.00 38.24           C
ATOM   3344  CD1 LEU A 440      12.052 126.163   6.826  1.00 37.87           C
ATOM   3345  CD2 LEU A 440      14.072 125.426   5.583  1.00 39.49           C
ATOM   3346  N   ILE A 441      15.851 130.329   7.561  1.00 39.46           N
ATOM   3347  CA  ILE A 441      16.362 131.668   7.235  1.00 39.54           C
ATOM   3348  C   ILE A 441      17.870 131.544   7.025  1.00 45.09           C
ATOM   3349  O   ILE A 441      18.400 132.048   6.030  1.00 44.60           O
ATOM   3350  CB  ILE A 441      16.000 132.753   8.311  1.00 41.94           C
ATOM   3351  CG1 ILE A 441      14.485 133.037   8.254  1.00 41.60           C
ATOM   3352  CG2 ILE A 441      16.793 134.076   8.102  1.00 42.48           C
ATOM   3353  CD1 ILE A 441      13.959 134.214   9.087  1.00 44.56           C
ATOM   3354  N   LEU A 442      18.560 130.837   7.908  1.00 42.86           N
ATOM   3355  CA  LEU A 442      20.017 130.717   7.830  1.00 43.50           C
ATOM   3356  C   LEU A 442      20.514 130.057   6.541  1.00 49.88           C
ATOM   3357  O   LEU A 442      21.510 130.482   5.957  1.00 50.15           O
ATOM   3358  CB  LEU A 442      20.503 129.926   9.050  1.00 43.76           C
ATOM   3359  CG  LEU A 442      22.010 129.783   9.297  1.00 48.88           C
ATOM   3360  CD1 LEU A 442      22.698 131.132   9.431  1.00 48.88           C
ATOM   3361  CD2 LEU A 442      22.239 128.970  10.567  1.00 51.42           C
ATOM   3362  N   ASP A 443      19.814 129.046   6.053  1.00 47.72           N
ATOM   3363  CA  ASP A 443      20.237 128.345   4.841  1.00 47.69           C
ATOM   3364  C   ASP A 443      20.076 129.141   3.549  1.00 50.11           C
ATOM   3365  O   ASP A 443      20.727 128.832   2.549  1.00 49.20           O
ATOM   3366  CB  ASP A 443      19.532 126.995   4.706  1.00 49.90           C
ATOM   3367  CG  ASP A 443      20.346 125.857   5.292  1.00 64.66           C
ATOM   3368  OD1 ASP A 443      21.575 125.804   5.081  1.00 72.77           O
ATOM   3369  OD2 ASP A 443      19.779 124.966   5.956  1.00 66.51           O
ATOM   3370  N   VAL A 444      19.299 130.214   3.562  1.00 46.81           N
ATOM   3371  CA  VAL A 444      19.231 131.099   2.394  1.00 46.69           C
ATOM   3372  C   VAL A 444      20.585 131.793   2.264  1.00 52.65           C
ATOM   3373  O   VAL A 444      21.174 131.883   1.183  1.00 52.74           O
ATOM   3374  CB  VAL A 444      18.109 132.165   2.535  1.00 49.80           C
ATOM   3375  CG1 VAL A 444      18.059 133.095   1.321  1.00 49.36           C
ATOM   3376  CG2 VAL A 444      16.745 131.502   2.705  1.00 49.41           C
ATOM   3377  N   PHE A 445      21.115 132.224   3.397  1.00 49.64           N
ATOM   3378  CA  PHE A 445      22.418 132.877   3.446  1.00 49.63           C
ATOM   3379  C   PHE A 445      23.531 131.868   3.180  1.00 57.20           C
ATOM   3380  O   PHE A 445      24.477 132.176   2.457  1.00 56.62           O
ATOM   3381  CB  PHE A 445      22.579 133.545   4.812  1.00 50.69           C
ATOM   3382  CG  PHE A 445      23.992 133.598   5.309  1.00 51.45           C
ATOM   3383  CD1 PHE A 445      24.900 134.531   4.791  1.00 52.66           C
ATOM   3384  CD2 PHE A 445      24.413 132.720   6.323  1.00 53.74           C
ATOM   3385  CE1 PHE A 445      26.215 134.617   5.299  1.00 54.85           C
ATOM   3386  CE2 PHE A 445      25.713 132.812   6.863  1.00 54.04           C
ATOM   3387  CZ  PHE A 445      26.608 133.779   6.368  1.00 52.75           C
ATOM   3388  N   CYS A 446      23.391 130.646   3.678  1.00 56.64           N
ATOM   3389  CA  CYS A 446      24.373 129.592   3.415  1.00 57.70           C
ATOM   3390  C   CYS A 446      24.333 129.051   1.982  1.00 60.40           C
ATOM   3391  O   CYS A 446      25.235 128.331   1.560  1.00 60.76           O
ATOM   3392  CB  CYS A 446      24.175 128.426   4.388  1.00 59.38           C
ATOM   3393  SG  CYS A 446      24.284 128.909   6.131  1.00 64.29           S
ATOM   3394  N   GLY A 447      23.304 129.396   1.219  1.00 54.66           N
ATOM   3395  CA  GLY A 447      23.234 128.964  -0.167  1.00 53.80           C
ATOM   3396  C   GLY A 447      22.792 127.524  -0.319  1.00 56.92           C
ATOM   3397  O   GLY A 447      23.297 126.803  -1.184  1.00 57.20           O
ATOM   3398  N   SER A 448      21.865 127.086   0.521  1.00 52.39           N
ATOM   3399  CA  SER A 448      21.336 125.725   0.455  1.00 51.43           C
ATOM   3400  C   SER A 448      19.819 125.717   0.315  1.00 53.63           C
ATOM   3401  O   SER A 448      19.089 126.091   1.228  1.00 53.53           O
ATOM   3402  CB  SER A 448      21.727 124.944   1.706  1.00 55.25           C
ATOM   3403  OG  SER A 448      21.246 123.610   1.628  1.00 68.16           O
ATOM   3404  N   GLN A 449      19.340 125.249  -0.826  1.00 48.71           N
ATOM   3405  CA  GLN A 449      17.907 125.111  -1.089  1.00 47.98           C
ATOM   3406  C   GLN A 449      17.412 123.701  -0.778  1.00 52.58           C
ATOM   3407  O   GLN A 449      16.278 123.363  -1.084  1.00 53.42           O
ATOM   3408  CB  GLN A 449      17.605 125.395  -2.560  1.00 48.67           C
ATOM   3409  CG  GLN A 449      17.854 126.814  -2.984  1.00 38.73           C
ATOM   3410  CD  GLN A 449      17.389 127.083  -4.389  1.00 46.11           C
ATOM   3411  OE1 GLN A 449      17.701 126.354  -5.328  1.00 43.58           O
ATOM   3412  NE2 GLN A 449      16.621 128.114  -4.545  1.00 34.94           N
ATOM   3413  N   MET A 450      18.265 122.874  -0.190  1.00 48.32           N
ATOM   3414  CA  MET A 450      17.990 121.445  -0.006  1.00 48.15           C
ATOM   3415  C   MET A 450      16.664 121.128   0.693  1.00 49.74           C
ATOM   3416  O   MET A 450      16.019 120.123   0.396  1.00 49.96           O
ATOM   3417  CB  MET A 450      19.133 120.837   0.809  1.00 51.14           C
ATOM   3418  CG  MET A 450      19.158 119.313   0.836  1.00 55.68           C
ATOM   3419  SD  MET A 450      20.320 118.663   2.053  1.00 60.63           S
ATOM   3420  CE  MET A 450      21.892 119.241   1.451  1.00 57.57           C
ATOM   3421  N   HIS A 451      16.246 121.997   1.600  1.00 43.74           N
ATOM   3422  CA  HIS A 451      15.015 121.821   2.366  1.00 42.13           C
ATOM   3423  C   HIS A 451      13.943 122.833   1.965  1.00 44.10           C
ATOM   3424  O   HIS A 451      13.150 123.269   2.791  1.00 43.71           O
ATOM   3425  CB  HIS A 451      15.360 121.898   3.854  1.00 42.92           C
ATOM   3426  CG  HIS A 451      16.372 120.876   4.270  1.00 46.60           C
ATOM   3427  ND1 HIS A 451      16.096 119.544   4.458  1.00 48.66           N
ATOM   3428  CD2 HIS A 451      17.709 120.988   4.476  1.00 48.66           C
ATOM   3429  CE1 HIS A 451      17.241 118.913   4.718  1.00 48.15           C
ATOM   3430  NE2 HIS A 451      18.255 119.753   4.746  1.00 48.46           N
ATOM   3431  N   PHE A 452      13.919 123.200   0.692  1.00 39.06           N
ATOM   3432  CA  PHE A 452      12.910 124.100   0.125  1.00 37.41           C
ATOM   3433  C   PHE A 452      12.337 123.418  -1.114  1.00 39.78           C
ATOM   3434  O   PHE A 452      13.005 122.577  -1.716  1.00 38.01           O
ATOM   3435  CB  PHE A 452      13.539 125.440  -0.262  1.00 38.51           C
ATOM   3436  CG  PHE A 452      14.069 126.223   0.906  1.00 39.26           C
ATOM   3437  CD1 PHE A 452      15.348 125.958   1.431  1.00 40.83           C
ATOM   3438  CD2 PHE A 452      13.295 127.248   1.476  1.00 41.39           C
ATOM   3439  CE1 PHE A 452      15.872 126.733   2.487  1.00 43.22           C
ATOM   3440  CE2 PHE A 452      13.812 128.039   2.529  1.00 41.40           C
ATOM   3441  CZ  PHE A 452      15.103 127.780   3.024  1.00 40.83           C
ATOM   3442  N   VAL A 453      11.110 123.744  -1.491  1.00 37.26           N
ATOM   3443  CA  VAL A 453      10.395 123.016  -2.549  1.00 37.28           C
ATOM   3444  C   VAL A 453      10.669 123.576  -3.956  1.00 40.26           C
ATOM   3445  O   VAL A 453      10.595 124.787  -4.173  1.00 40.17           O
ATOM   3446  CB  VAL A 453       8.868 123.036  -2.229  1.00 41.22           C
ATOM   3447  CG1 VAL A 453       8.062 122.208  -3.226  1.00 40.86           C
ATOM   3448  CG2 VAL A 453       8.619 122.491  -0.803  1.00 41.21           C
ATOM   3449  N   ARG A 454      11.006 122.726  -4.919  1.00 36.06           N
ATOM   3450  CA  ARG A 454      11.254 123.179  -6.302  1.00 35.96           C
ATOM   3451  C   ARG A 454       9.969 123.272  -7.109  1.00 43.21           C
ATOM   3452  O   ARG A 454       8.962 122.691  -6.720  1.00 43.65           O
ATOM   3453  CB  ARG A 454      12.194 122.221  -7.031  1.00 32.90           C
ATOM   3454  CG  ARG A 454      13.557 122.132  -6.396  1.00 29.17           C
ATOM   3455  CD  ARG A 454      14.590 121.603  -7.375  1.00 22.94           C
ATOM   3456  NE  ARG A 454      14.294 120.244  -7.838  1.00 29.32           N
ATOM   3457  CZ  ARG A 454      14.899 119.605  -8.828  1.00 49.02           C
ATOM   3458  NH1 ARG A 454      15.904 120.094  -9.509  1.00 26.93           N
ATOM   3459  NH2 ARG A 454      14.470 118.420  -9.143  1.00 42.75           N
ATOM   3460  N   SER A 455       9.997 123.929  -8.259  1.00 41.36           N
ATOM   3461  CA  SER A 455       8.796 124.020  -9.090  1.00 42.24           C
ATOM   3462  C   SER A 455       8.261 122.669  -9.552  1.00 47.20           C
ATOM   3463  O   SER A 455       7.057 122.459  -9.509  1.00 47.19           O
ATOM   3464  CB  SER A 455       9.035 124.868 -10.337  1.00 47.13           C
ATOM   3465  OG  SER A 455       9.382 126.194  -9.992  1.00 57.98           O
ATOM   3466  N   ASP A 456       9.127 121.749  -9.962  1.00 43.89           N
ATOM   3467  CA  ASP A 456       8.693 120.415 -10.407  1.00 43.86           C
ATOM   3468  C   ASP A 456       8.000 119.679  -9.275  1.00 47.22           C
ATOM   3469  O   ASP A 456       7.003 118.990  -9.442  1.00 47.46           O
ATOM   3470  CB  ASP A 456       9.886 119.526 -10.774  1.00 45.69           C
ATOM   3471  CG  ASP A 456      10.534 119.898 -12.082  1.00 56.41           C
ATOM   3472  OD1 ASP A 456       9.824 120.101 -13.093  1.00 58.84           O
ATOM   3473  OD2 ASP A 456      11.780 119.927 -12.139  1.00 60.15           O
ATOM   3474  N   GLU A 457       8.579 119.835  -8.099  1.00 42.13           N
ATOM   3475  CA  GLU A 457       8.152 119.121  -6.909  1.00 40.82           C
ATOM   3476  C   GLU A 457       6.782 119.622  -6.475  1.00 42.67           C
ATOM   3477  O   GLU A 457       5.903 118.869  -6.073  1.00 41.99           O
ATOM   3478  CB  GLU A 457       9.214 119.412  -5.857  1.00 42.03           C
ATOM   3479  CG  GLU A 457       9.238 118.534  -4.641  1.00 52.61           C
ATOM   3480  CD  GLU A 457      10.391 118.916  -3.729  1.00 72.22           C
ATOM   3481  OE1 GLU A 457      11.122 119.899  -4.013  1.00 71.54           O
ATOM   3482  OE2 GLU A 457      10.615 118.217  -2.731  1.00 53.42           O
ATOM   3483  N   LEU A 458       6.590 120.922  -6.606  1.00 38.56           N
ATOM   3484  CA  LEU A 458       5.315 121.535  -6.278  1.00 38.09           C
ATOM   3485  C   LEU A 458       4.254 121.225  -7.332  1.00 42.34           C
ATOM   3486  O   LEU A 458       3.092 121.007  -7.000  1.00 41.94           O
ATOM   3487  CB  LEU A 458       5.538 123.037  -6.154  1.00 38.00           C
ATOM   3488  CG  LEU A 458       4.384 123.884  -5.617  1.00 43.16           C
ATOM   3489  CD1 LEU A 458       3.948 123.518  -4.196  1.00 43.46           C
ATOM   3490  CD2 LEU A 458       4.833 125.329  -5.670  1.00 45.52           C
ATOM   3491  N   ARG A 459       4.648 121.163  -8.598  1.00 39.36           N
ATOM   3492  CA  ARG A 459       3.720 120.801  -9.676  1.00 39.02           C
ATOM   3493  C   ARG A 459       3.227 119.381  -9.478  1.00 42.31           C
ATOM   3494  O   ARG A 459       2.037 119.125  -9.554  1.00 42.67           O
ATOM   3495  CB  ARG A 459       4.397 120.869 -11.049  1.00 39.78           C
ATOM   3496  CG  ARG A 459       4.572 122.268 -11.627  1.00 56.35           C
ATOM   3497  CD  ARG A 459       5.561 122.243 -12.787  1.00 73.60           C
ATOM   3498  NE  ARG A 459       5.091 121.369 -13.871  1.00 88.69           N
ATOM   3499  CZ  ARG A 459       5.831 120.847 -14.838  1.00100.57           C
ATOM   3500  NH1 ARG A 459       7.103 121.095 -14.998  1.00 89.14           N
ATOM   3501  NH2 ARG A 459       5.289 119.971 -15.632  1.00 79.88           N
ATOM   3502  N   GLU A 460       4.125 118.451  -9.203  1.00 37.44           N
ATOM   3503  CA  GLU A 460       3.703 117.066  -9.015  1.00 36.41           C
ATOM   3504  C   GLU A 460       2.872 116.923  -7.746  1.00 40.98           C
ATOM   3505  O   GLU A 460       1.875 116.213  -7.739  1.00 41.96           O
ATOM   3506  CB  GLU A 460       4.908 116.129  -8.976  1.00 37.59           C
ATOM   3507  CG  GLU A 460       5.602 115.965 -10.320  1.00 47.88           C
ATOM   3508  CD  GLU A 460       4.669 115.392 -11.370  1.00 64.66           C
ATOM   3509  OE1 GLU A 460       4.162 114.269 -11.188  1.00 45.68           O
ATOM   3510  OE2 GLU A 460       4.410 116.055 -12.399  1.00 59.95           O
ATOM   3511  N   ALA A 461       3.215 117.651  -6.694  1.00 38.06           N
ATOM   3512  CA  ALA A 461       2.419 117.613  -5.473  1.00 38.17           C
ATOM   3513  C   ALA A 461       0.979 118.081  -5.695  1.00 42.78           C
ATOM   3514  O   ALA A 461       0.020 117.450  -5.237  1.00 43.32           O
ATOM   3515  CB  ALA A 461       3.086 118.465  -4.423  1.00 38.95           C
ATOM   3516  N   TRP A 462       0.817 119.170  -6.432  1.00 38.73           N
ATOM   3517  CA  TRP A 462      -0.523 119.617  -6.779  1.00 38.10           C
ATOM   3518  C   TRP A 462      -1.191 118.647  -7.736  1.00 40.90           C
ATOM   3519  O   TRP A 462      -2.386 118.423  -7.611  1.00 40.92           O
ATOM   3520  CB  TRP A 462      -0.514 121.007  -7.408  1.00 36.82           C
ATOM   3521  CG  TRP A 462      -0.351 122.102  -6.409  1.00 37.24           C
ATOM   3522  CD1 TRP A 462       0.727 122.903  -6.231  1.00 40.00           C
ATOM   3523  CD2 TRP A 462      -1.324 122.550  -5.448  1.00 36.79           C
ATOM   3524  NE1 TRP A 462       0.495 123.851  -5.271  1.00 39.20           N
ATOM   3525  CE2 TRP A 462      -0.753 123.655  -4.755  1.00 40.34           C
ATOM   3526  CE3 TRP A 462      -2.622 122.126  -5.095  1.00 37.94           C
ATOM   3527  CZ2 TRP A 462      -1.441 124.345  -3.739  1.00 39.12           C
ATOM   3528  CZ3 TRP A 462      -3.311 122.808  -4.064  1.00 39.28           C
ATOM   3529  CH2 TRP A 462      -2.709 123.916  -3.399  1.00 39.67           C
ATOM   3530  N   ARG A 463      -0.457 118.043  -8.661  1.00 36.02           N
ATOM   3531  CA  ARG A 463      -1.058 117.099  -9.609  1.00 35.01           C
ATOM   3532  C   ARG A 463      -1.687 115.921  -8.883  1.00 37.28           C
ATOM   3533  O   ARG A 463      -2.798 115.541  -9.219  1.00 37.52           O
ATOM   3534  CB  ARG A 463      -0.022 116.605 -10.628  1.00 34.45           C
ATOM   3535  CG  ARG A 463      -0.640 115.821 -11.780  1.00 45.37           C
ATOM   3536  CD  ARG A 463       0.370 115.474 -12.873  1.00 49.86           C
ATOM   3537  NE  ARG A 463       1.368 114.470 -12.477  1.00 53.70           N
ATOM   3538  CZ  ARG A 463       1.231 113.153 -12.548  1.00 58.96           C
ATOM   3539  NH1 ARG A 463       0.122 112.535 -12.863  1.00 36.23           N
ATOM   3540  NH2 ARG A 463       2.267 112.425 -12.273  1.00 46.97           N
ATOM   3541  N   ILE A 464      -1.018 115.405  -7.861  1.00 31.60           N
ATOM   3542  CA  ILE A 464      -1.540 114.280  -7.077  1.00 31.26           C
ATOM   3543  C   ILE A 464      -2.891 114.634  -6.455  1.00 35.10           C
ATOM   3544  O   ILE A 464      -3.826 113.829  -6.486  1.00 34.33           O
ATOM   3545  CB  ILE A 464      -0.534 113.856  -5.954  1.00 34.11           C
ATOM   3546  CG1 ILE A 464       0.756 113.296  -6.572  1.00 33.64           C
ATOM   3547  CG2 ILE A 464      -1.124 112.784  -5.006  1.00 34.46           C
ATOM   3548  CD1 ILE A 464       1.972 113.318  -5.656  1.00 30.25           C
ATOM   3549  N   PHE A 465      -3.014 115.820  -5.877  1.00 31.80           N
ATOM   3550  CA  PHE A 465      -4.220 116.166  -5.124  1.00 30.74           C
ATOM   3551  C   PHE A 465      -5.304 116.955  -5.853  1.00 35.98           C
ATOM   3552  O   PHE A 465      -6.442 116.967  -5.398  1.00 36.70           O
ATOM   3553  CB  PHE A 465      -3.820 116.905  -3.845  1.00 31.81           C
ATOM   3554  CG  PHE A 465      -3.281 115.993  -2.771  1.00 32.68           C
ATOM   3555  CD1 PHE A 465      -1.919 115.643  -2.719  1.00 33.94           C
ATOM   3556  CD2 PHE A 465      -4.157 115.468  -1.804  1.00 33.20           C
ATOM   3557  CE1 PHE A 465      -1.437 114.761  -1.712  1.00 33.95           C
ATOM   3558  CE2 PHE A 465      -3.683 114.617  -0.773  1.00 34.86           C
ATOM   3559  CZ  PHE A 465      -2.320 114.258  -0.734  1.00 32.81           C
ATOM   3560  N   THR A 466      -5.005 117.619  -6.959  1.00 32.25           N
ATOM   3561  CA  THR A 466      -6.014 118.448  -7.634  1.00 31.94           C
ATOM   3562  C   THR A 466      -7.289 117.715  -8.086  1.00 34.95           C
ATOM   3563  O   THR A 466      -8.370 118.227  -7.807  1.00 35.11           O
ATOM   3564  CB  THR A 466      -5.409 119.247  -8.815  1.00 37.76           C
ATOM   3565  OG1 THR A 466      -4.355 120.081  -8.326  1.00 35.58           O
ATOM   3566  CG2 THR A 466      -6.408 120.182  -9.453  1.00 33.61           C
ATOM   3567  N   PRO A 467      -7.222 116.525  -8.724  1.00 30.56           N
ATOM   3568  CA  PRO A 467      -8.536 115.921  -9.016  1.00 30.26           C
ATOM   3569  C   PRO A 467      -9.444 115.652  -7.806  1.00 35.58           C
ATOM   3570  O   PRO A 467     -10.660 115.831  -7.894  1.00 34.70           O
ATOM   3571  CB  PRO A 467      -8.166 114.598  -9.695  1.00 31.15           C
ATOM   3572  CG  PRO A 467      -6.833 114.843 -10.272  1.00 34.86           C
ATOM   3573  CD  PRO A 467      -6.131 115.680  -9.248  1.00 30.35           C
ATOM   3574  N   LEU A 468      -8.872 115.273  -6.670  1.00 33.59           N
ATOM   3575  CA  LEU A 468      -9.624 115.143  -5.424  1.00 33.70           C
ATOM   3576  C   LEU A 468     -10.097 116.496  -4.906  1.00 37.44           C
ATOM   3577  O   LEU A 468     -11.236 116.641  -4.492  1.00 37.10           O
ATOM   3578  CB  LEU A 468      -8.737 114.506  -4.346  1.00 34.04           C
ATOM   3579  CG  LEU A 468      -9.367 114.303  -2.961  1.00 39.92           C
ATOM   3580  CD1 LEU A 468     -10.451 113.221  -2.965  1.00 40.85           C
ATOM   3581  CD2 LEU A 468      -8.280 113.973  -1.951  1.00 42.13           C
ATOM   3582  N   LEU A 469      -9.239 117.504  -4.922  1.00 32.79           N
ATOM   3583  CA  LEU A 469      -9.611 118.825  -4.410  1.00 32.50           C
ATOM   3584  C   LEU A 469     -10.722 119.439  -5.248  1.00 38.16           C
ATOM   3585  O   LEU A 469     -11.632 120.076  -4.709  1.00 37.58           O
ATOM   3586  CB  LEU A 469      -8.399 119.757  -4.408  1.00 31.98           C
ATOM   3587  CG  LEU A 469      -7.333 119.494  -3.335  1.00 35.04           C
ATOM   3588  CD1 LEU A 469      -6.087 120.310  -3.653  1.00 34.42           C
ATOM   3589  CD2 LEU A 469      -7.847 119.844  -1.938  1.00 35.57           C
ATOM   3590  N   HIS A 470     -10.682 119.223  -6.552  1.00 36.73           N
ATOM   3591  CA  HIS A 470     -11.754 119.669  -7.429  1.00 37.51           C
ATOM   3592  C   HIS A 470     -13.030 118.900  -7.125  1.00 42.47           C
ATOM   3593  O   HIS A 470     -14.092 119.491  -7.037  1.00 43.42           O
ATOM   3594  CB  HIS A 470     -11.390 119.476  -8.899  1.00 38.56           C
ATOM   3595  CG  HIS A 470     -12.463 119.945  -9.829  1.00 42.61           C
ATOM   3596  ND1 HIS A 470     -12.856 121.257  -9.948  1.00 44.70           N
ATOM   3597  CD2 HIS A 470     -13.290 119.251 -10.654  1.00 44.85           C
ATOM   3598  CE1 HIS A 470     -13.877 121.308 -10.806  1.00 44.17           C
ATOM   3599  NE2 HIS A 470     -14.163 120.113 -11.281  1.00 44.53           N
ATOM   3600  N   GLN A 471     -12.933 117.595  -6.912  1.00 37.64           N
ATOM   3601  CA  GLN A 471     -14.103 116.789  -6.564  1.00 37.06           C
ATOM   3602  C   GLN A 471     -14.735 117.258  -5.252  1.00 41.11           C
ATOM   3603  O   GLN A 471     -15.949 117.382  -5.155  1.00 40.07           O
ATOM   3604  CB  GLN A 471     -13.678 115.322  -6.460  1.00 38.17           C
ATOM   3605  CG  GLN A 471     -14.802 114.324  -6.263  1.00 56.11           C
ATOM   3606  CD  GLN A 471     -14.286 112.904  -6.181  1.00 80.72           C
ATOM   3607  OE1 GLN A 471     -13.084 112.653  -6.128  1.00 81.58           O
ATOM   3608  NE2 GLN A 471     -15.186 111.960  -6.180  1.00 72.28           N
ATOM   3609  N   ILE A 472     -13.922 117.571  -4.252  1.00 38.35           N
ATOM   3610  CA  ILE A 472     -14.429 118.077  -2.975  1.00 38.41           C
ATOM   3611  C   ILE A 472     -15.088 119.445  -3.185  1.00 42.42           C
ATOM   3612  O   ILE A 472     -16.142 119.723  -2.620  1.00 42.00           O
ATOM   3613  CB  ILE A 472     -13.290 118.136  -1.905  1.00 41.18           C
ATOM   3614  CG1 ILE A 472     -12.831 116.704  -1.554  1.00 41.10           C
ATOM   3615  CG2 ILE A 472     -13.743 118.859  -0.610  1.00 42.25           C
ATOM   3616  CD1 ILE A 472     -11.524 116.611  -0.756  1.00 42.86           C
ATOM   3617  N   GLU A 473     -14.519 120.300  -4.021  1.00 39.05           N
ATOM   3618  CA  GLU A 473     -15.112 121.615  -4.275  1.00 39.63           C
ATOM   3619  C   GLU A 473     -16.423 121.506  -5.062  1.00 43.69           C
ATOM   3620  O   GLU A 473     -17.366 122.271  -4.840  1.00 44.42           O
ATOM   3621  CB  GLU A 473     -14.106 122.478  -5.046  1.00 41.54           C
ATOM   3622  CG  GLU A 473     -14.524 123.934  -5.238  1.00 59.33           C
ATOM   3623  CD  GLU A 473     -13.482 124.755  -5.981  1.00 95.32           C
ATOM   3624  OE1 GLU A 473     -12.358 124.261  -6.226  1.00 97.57           O
ATOM   3625  OE2 GLU A 473     -13.763 125.925  -6.326  1.00 94.24           O
ATOM   3626  N   LEU A 474     -16.476 120.563  -5.990  1.00 38.87           N
ATOM   3627  CA  LEU A 474     -17.623 120.384  -6.876  1.00 38.20           C
ATOM   3628  C   LEU A 474     -18.795 119.642  -6.242  1.00 43.39           C
ATOM   3629  O   LEU A 474     -19.949 120.027  -6.413  1.00 43.88           O
ATOM   3630  CB  LEU A 474     -17.158 119.598  -8.109  1.00 37.88           C
ATOM   3631  CG  LEU A 474     -18.148 119.408  -9.267  1.00 42.38           C
ATOM   3632  CD1 LEU A 474     -18.519 120.739  -9.913  1.00 42.58           C
ATOM   3633  CD2 LEU A 474     -17.538 118.477 -10.310  1.00 45.91           C
ATOM   3634  N   GLU A 475     -18.512 118.551  -5.549  1.00 39.08           N
ATOM   3635  CA  GLU A 475     -19.559 117.684  -5.006  1.00 38.22           C
ATOM   3636  C   GLU A 475     -19.931 118.086  -3.587  1.00 40.68           C
ATOM   3637  O   GLU A 475     -20.972 117.682  -3.062  1.00 39.78           O
ATOM   3638  CB  GLU A 475     -19.088 116.226  -5.013  1.00 39.91           C
ATOM   3639  CG  GLU A 475     -18.726 115.723  -6.409  1.00 50.49           C
ATOM   3640  CD  GLU A 475     -18.389 114.241  -6.449  1.00 63.26           C
ATOM   3641  OE1 GLU A 475     -18.202 113.587  -5.398  1.00 56.69           O
ATOM   3642  OE2 GLU A 475     -18.327 113.688  -7.568  1.00 54.24           O
ATOM   3643  N   LYS A 476     -19.058 118.875  -2.971  1.00 37.91           N
ATOM   3644  CA  LYS A 476     -19.234 119.384  -1.602  1.00 37.41           C
ATOM   3645  C   LYS A 476     -19.597 118.292  -0.583  1.00 41.95           C
ATOM   3646  O   LYS A 476     -20.609 118.411   0.110  1.00 42.67           O
ATOM   3647  CB  LYS A 476     -20.284 120.505  -1.617  1.00 38.61           C
ATOM   3648  CG  LYS A 476     -19.967 121.635  -2.599  1.00 46.58           C
ATOM   3649  CD  LYS A 476     -21.095 122.647  -2.654  1.00 56.63           C
ATOM   3650  CE  LYS A 476     -20.832 123.695  -3.723  1.00 69.72           C
ATOM   3651  NZ  LYS A 476     -21.983 124.642  -3.882  1.00 78.82           N
ATOM   3652  N   PRO A 477     -18.814 117.194  -0.501  1.00 38.22           N
ATOM   3653  CA  PRO A 477     -19.290 116.137   0.403  1.00 37.54           C
ATOM   3654  C   PRO A 477     -19.210 116.527   1.873  1.00 42.35           C
ATOM   3655  O   PRO A 477     -18.322 117.279   2.274  1.00 41.59           O
ATOM   3656  CB  PRO A 477     -18.337 114.979   0.099  1.00 38.60           C
ATOM   3657  CG  PRO A 477     -17.074 115.653  -0.302  1.00 43.09           C
ATOM   3658  CD  PRO A 477     -17.550 116.795  -1.148  1.00 38.94           C
ATOM   3659  N   LYS A 478     -20.123 116.013   2.683  1.00 40.53           N
ATOM   3660  CA  LYS A 478     -20.153 116.344   4.106  1.00 41.56           C
ATOM   3661  C   LYS A 478     -19.052 115.562   4.820  1.00 46.73           C
ATOM   3662  O   LYS A 478     -19.073 114.326   4.800  1.00 47.20           O
ATOM   3663  CB  LYS A 478     -21.522 115.995   4.696  1.00 45.04           C
ATOM   3664  CG  LYS A 478     -21.669 116.401   6.153  1.00 67.15           C
ATOM   3665  CD  LYS A 478     -23.076 116.143   6.662  1.00 80.17           C
ATOM   3666  CE  LYS A 478     -23.219 116.460   8.148  1.00 92.68           C
ATOM   3667  NZ  LYS A 478     -22.959 117.897   8.479  1.00 98.84           N
ATOM   3668  N   PRO A 479     -18.068 116.244   5.434  1.00 43.20           N
ATOM   3669  CA  PRO A 479     -17.088 115.435   6.165  1.00 42.61           C
ATOM   3670  C   PRO A 479     -17.736 114.805   7.390  1.00 46.40           C
ATOM   3671  O   PRO A 479     -18.714 115.337   7.920  1.00 46.73           O
ATOM   3672  CB  PRO A 479     -16.057 116.467   6.610  1.00 44.03           C
ATOM   3673  CG  PRO A 479     -16.260 117.622   5.736  1.00 48.17           C
ATOM   3674  CD  PRO A 479     -17.743 117.673   5.570  1.00 43.51           C
ATOM   3675  N   ILE A 480     -17.198 113.693   7.856  1.00 41.74           N
ATOM   3676  CA  ILE A 480     -17.787 112.971   8.980  1.00 40.70           C
ATOM   3677  C   ILE A 480     -17.598 113.777  10.271  1.00 43.48           C
ATOM   3678  O   ILE A 480     -16.484 114.227  10.569  1.00 42.69           O
ATOM   3679  CB  ILE A 480     -17.154 111.560   9.100  1.00 42.99           C
ATOM   3680  CG1 ILE A 480     -17.309 110.819   7.755  1.00 42.28           C
ATOM   3681  CG2 ILE A 480     -17.787 110.770  10.277  1.00 42.33           C
ATOM   3682  CD1 ILE A 480     -16.641 109.469   7.677  1.00 41.60           C
ATOM   3683  N   PRO A 481     -18.674 114.002  11.044  1.00 39.47           N
ATOM   3684  CA  PRO A 481     -18.397 114.780  12.255  1.00 38.47           C
ATOM   3685  C   PRO A 481     -17.576 114.007  13.289  1.00 42.43           C
ATOM   3686  O   PRO A 481     -17.661 112.775  13.390  1.00 42.53           O
ATOM   3687  CB  PRO A 481     -19.798 115.105  12.772  1.00 39.30           C
ATOM   3688  CG  PRO A 481     -20.613 113.952  12.334  1.00 43.22           C
ATOM   3689  CD  PRO A 481     -20.104 113.651  10.952  1.00 39.11           C
ATOM   3690  N   TYR A 482     -16.786 114.726  14.074  1.00 37.67           N
ATOM   3691  CA  TYR A 482     -16.074 114.133  15.202  1.00 37.36           C
ATOM   3692  C   TYR A 482     -16.048 115.162  16.323  1.00 42.67           C
ATOM   3693  O   TYR A 482     -16.074 116.359  16.066  1.00 41.75           O
ATOM   3694  CB  TYR A 482     -14.660 113.686  14.816  1.00 37.66           C
ATOM   3695  CG  TYR A 482     -13.723 114.796  14.381  1.00 37.29           C
ATOM   3696  CD1 TYR A 482     -13.652 115.193  13.032  1.00 36.72           C
ATOM   3697  CD2 TYR A 482     -12.868 115.432  15.310  1.00 39.22           C
ATOM   3698  CE1 TYR A 482     -12.737 116.197  12.623  1.00 36.94           C
ATOM   3699  CE2 TYR A 482     -11.944 116.424  14.893  1.00 39.19           C
ATOM   3700  CZ  TYR A 482     -11.890 116.793  13.551  1.00 43.30           C
ATOM   3701  OH  TYR A 482     -11.021 117.757  13.110  1.00 42.11           O
ATOM   3702  N   ILE A 483     -16.058 114.710  17.564  1.00 40.96           N
ATOM   3703  CA  ILE A 483     -16.139 115.613  18.710  1.00 41.32           C
ATOM   3704  C   ILE A 483     -14.778 116.296  18.855  1.00 44.94           C
ATOM   3705  O   ILE A 483     -13.746 115.645  18.683  1.00 43.85           O
ATOM   3706  CB  ILE A 483     -16.528 114.814  19.998  1.00 44.65           C
ATOM   3707  CG1 ILE A 483     -17.896 114.125  19.794  1.00 44.79           C
ATOM   3708  CG2 ILE A 483     -16.605 115.732  21.236  1.00 45.38           C
ATOM   3709  CD1 ILE A 483     -18.315 113.156  20.904  1.00 53.65           C
ATOM   3710  N   TYR A 484     -14.756 117.582  19.178  1.00 41.65           N
ATOM   3711  CA  TYR A 484     -13.511 118.267  19.527  1.00 41.07           C
ATOM   3712  C   TYR A 484     -12.801 117.482  20.641  1.00 46.23           C
ATOM   3713  O   TYR A 484     -13.372 117.193  21.697  1.00 46.94           O
ATOM   3714  CB  TYR A 484     -13.829 119.702  19.973  1.00 41.72           C
ATOM   3715  CG  TYR A 484     -12.642 120.613  20.264  1.00 42.86           C
ATOM   3716  CD1 TYR A 484     -11.713 120.319  21.290  1.00 43.38           C
ATOM   3717  CD2 TYR A 484     -12.487 121.826  19.561  1.00 44.48           C
ATOM   3718  CE1 TYR A 484     -10.662 121.214  21.603  1.00 43.80           C
ATOM   3719  CE2 TYR A 484     -11.436 122.731  19.885  1.00 44.56           C
ATOM   3720  CZ  TYR A 484     -10.549 122.420  20.915  1.00 50.86           C
ATOM   3721  OH  TYR A 484      -9.566 123.303  21.276  1.00 54.34           O
ATOM   3722  N   GLY A 485     -11.549 117.127  20.397  1.00 42.28           N
ATOM   3723  CA  GLY A 485     -10.748 116.381  21.352  1.00 41.57           C
ATOM   3724  C   GLY A 485     -10.779 114.877  21.152  1.00 43.46           C
ATOM   3725  O   GLY A 485     -10.111 114.153  21.879  1.00 42.35           O
ATOM   3726  N   SER A 486     -11.520 114.389  20.171  1.00 40.06           N
ATOM   3727  CA  SER A 486     -11.505 112.964  19.823  1.00 39.58           C
ATOM   3728  C   SER A 486     -10.299 112.696  18.920  1.00 44.65           C
ATOM   3729  O   SER A 486      -9.494 113.585  18.662  1.00 44.57           O
ATOM   3730  CB  SER A 486     -12.790 112.578  19.091  1.00 42.28           C
ATOM   3731  OG  SER A 486     -12.852 113.230  17.838  1.00 51.26           O
ATOM   3732  N   ARG A 487     -10.161 111.490  18.389  1.00 41.52           N
ATOM   3733  CA  ARG A 487      -9.043 111.156  17.499  1.00 40.62           C
ATOM   3734  C   ARG A 487      -9.427 111.340  16.032  1.00 45.15           C
ATOM   3735  O   ARG A 487      -8.671 110.977  15.129  1.00 45.69           O
ATOM   3736  CB  ARG A 487      -8.637 109.703  17.737  1.00 37.15           C
ATOM   3737  CG  ARG A 487      -8.265 109.387  19.182  1.00 42.15           C
ATOM   3738  CD  ARG A 487      -8.009 107.902  19.377  1.00 52.07           C
ATOM   3739  NE  ARG A 487      -9.191 107.075  19.086  1.00 61.06           N
ATOM   3740  CZ  ARG A 487     -10.179 106.775  19.922  1.00 77.43           C
ATOM   3741  NH1 ARG A 487     -10.280 107.249  21.138  1.00 67.12           N
ATOM   3742  NH2 ARG A 487     -11.122 105.979  19.510  1.00 64.70           N
ATOM   3743  N   GLY A 488     -10.611 111.888  15.797  1.00 41.25           N
ATOM   3744  CA  GLY A 488     -11.131 112.052  14.448  1.00 41.07           C
ATOM   3745  C   GLY A 488     -12.105 110.939  14.103  1.00 45.11           C
ATOM   3746  O   GLY A 488     -12.373 110.096  14.968  1.00 45.67           O
ATOM   3747  N   PRO A 489     -12.674 110.904  12.885  1.00 41.01           N
ATOM   3748  CA  PRO A 489     -13.628 109.845  12.530  1.00 40.43           C
ATOM   3749  C   PRO A 489     -13.063 108.437  12.632  1.00 44.15           C
ATOM   3750  O   PRO A 489     -11.891 108.195  12.343  1.00 44.05           O
ATOM   3751  CB  PRO A 489     -13.966 110.159  11.071  1.00 41.93           C
ATOM   3752  CG  PRO A 489     -13.721 111.604  10.945  1.00 46.16           C
ATOM   3753  CD  PRO A 489     -12.482 111.825  11.752  1.00 41.35           C
ATOM   3754  N   THR A 490     -13.899 107.486  13.017  1.00 40.35           N
ATOM   3755  CA  THR A 490     -13.439 106.113  13.205  1.00 40.03           C
ATOM   3756  C   THR A 490     -13.328 105.406  11.865  1.00 42.98           C
ATOM   3757  O   THR A 490     -12.641 104.407  11.714  1.00 44.05           O
ATOM   3758  CB  THR A 490     -14.412 105.322  14.076  1.00 47.82           C
ATOM   3759  OG1 THR A 490     -15.675 105.238  13.417  1.00 51.17           O
ATOM   3760  CG2 THR A 490     -14.656 106.003  15.407  1.00 43.13           C
ATOM   3761  N   GLU A 491     -13.965 105.976  10.856  1.00 36.81           N
ATOM   3762  CA  GLU A 491     -13.882 105.485   9.485  1.00 35.89           C
ATOM   3763  C   GLU A 491     -12.466 105.637   8.956  1.00 39.44           C
ATOM   3764  O   GLU A 491     -12.041 104.885   8.081  1.00 39.11           O
ATOM   3765  CB  GLU A 491     -14.831 106.279   8.588  1.00 37.22           C
ATOM   3766  CG  GLU A 491     -16.307 105.986   8.822  1.00 44.93           C
ATOM   3767  CD  GLU A 491     -16.891 106.615  10.081  1.00 62.91           C
ATOM   3768  OE1 GLU A 491     -16.286 107.525  10.690  1.00 68.48           O
ATOM   3769  OE2 GLU A 491     -17.989 106.176  10.489  1.00 52.89           O
ATOM   3770  N   ALA A 492     -11.714 106.577   9.515  1.00 35.73           N
ATOM   3771  CA  ALA A 492     -10.319 106.736   9.134  1.00 35.06           C
ATOM   3772  C   ALA A 492      -9.550 105.499   9.595  1.00 39.23           C
ATOM   3773  O   ALA A 492      -8.740 104.959   8.852  1.00 38.17           O
ATOM   3774  CB  ALA A 492      -9.742 108.003   9.761  1.00 35.42           C
ATOM   3775  N   ASP A 493      -9.835 105.038  10.806  1.00 36.39           N
ATOM   3776  CA  ASP A 493      -9.168 103.854  11.353  1.00 36.30           C
ATOM   3777  C   ASP A 493      -9.617 102.635  10.572  1.00 38.01           C
ATOM   3778  O   ASP A 493      -8.842 101.733  10.302  1.00 36.56           O
ATOM   3779  CB  ASP A 493      -9.550 103.579  12.809  1.00 38.87           C
ATOM   3780  CG  ASP A 493      -9.082 104.646  13.763  1.00 57.18           C
ATOM   3781  OD1 ASP A 493      -8.225 105.491  13.429  1.00 60.01           O
ATOM   3782  OD2 ASP A 493      -9.599 104.654  14.898  1.00 65.14           O
ATOM   3783  N   GLU A 494     -10.883 102.609  10.192  1.00 34.43           N
ATOM   3784  CA  GLU A 494     -11.411 101.497   9.414  1.00 34.35           C
ATOM   3785  C   GLU A 494     -10.694 101.407   8.067  1.00 37.08           C
ATOM   3786  O   GLU A 494     -10.321 100.327   7.626  1.00 36.60           O
ATOM   3787  CB  GLU A 494     -12.922 101.656   9.241  1.00 35.80           C
ATOM   3788  CG  GLU A 494     -13.607 100.448   8.635  1.00 45.98           C
ATOM   3789  CD  GLU A 494     -13.585  99.225   9.541  1.00 70.30           C
ATOM   3790  OE1 GLU A 494     -13.666  99.340  10.788  1.00 69.43           O
ATOM   3791  OE2 GLU A 494     -13.492  98.102   9.001  1.00 68.13           O
ATOM   3792  N   LEU A 495     -10.414 102.543   7.444  1.00 32.42           N
ATOM   3793  CA  LEU A 495      -9.633 102.546   6.208  1.00 31.99           C
ATOM   3794  C   LEU A 495      -8.212 102.039   6.464  1.00 36.57           C
ATOM   3795  O   LEU A 495      -7.652 101.337   5.626  1.00 36.45           O
ATOM   3796  CB  LEU A 495      -9.625 103.948   5.584  1.00 31.84           C
ATOM   3797  CG  LEU A 495      -8.929 104.118   4.220  1.00 36.23           C
ATOM   3798  CD1 LEU A 495      -9.466 103.192   3.128  1.00 36.37           C
ATOM   3799  CD2 LEU A 495      -9.072 105.560   3.753  1.00 37.46           C
ATOM   3800  N   MET A 496      -7.635 102.314   7.627  1.00 32.31           N
ATOM   3801  CA  MET A 496      -6.316 101.757   7.956  1.00 31.63           C
ATOM   3802  C   MET A 496      -6.387 100.231   8.020  1.00 34.79           C
ATOM   3803  O   MET A 496      -5.535  99.538   7.457  1.00 34.07           O
ATOM   3804  CB  MET A 496      -5.762 102.269   9.293  1.00 33.92           C
ATOM   3805  CG  MET A 496      -5.581 103.760   9.411  1.00 37.17           C
ATOM   3806  SD  MET A 496      -4.753 104.207  10.942  1.00 40.46           S
ATOM   3807  CE  MET A 496      -3.023 103.953  10.500  1.00 37.06           C
ATOM   3808  N   LYS A 497      -7.428  99.699   8.650  1.00 30.65           N
ATOM   3809  CA  LYS A 497      -7.600  98.245   8.760  1.00 30.46           C
ATOM   3810  C   LYS A 497      -7.711  97.629   7.374  1.00 34.92           C
ATOM   3811  O   LYS A 497      -7.071  96.616   7.084  1.00 36.36           O
ATOM   3812  CB  LYS A 497      -8.877  97.886   9.530  1.00 33.24           C
ATOM   3813  CG  LYS A 497      -8.964  98.388  10.961  1.00 47.10           C
ATOM   3814  CD  LYS A 497     -10.369  98.140  11.486  1.00 53.47           C
ATOM   3815  CE  LYS A 497     -10.669  98.963  12.728  1.00 66.47           C
ATOM   3816  NZ  LYS A 497     -12.077  98.708  13.156  1.00 81.68           N
ATOM   3817  N   ARG A 498      -8.488  98.266   6.506  1.00 29.73           N
ATOM   3818  CA  ARG A 498      -8.718  97.775   5.143  1.00 29.21           C
ATOM   3819  C   ARG A 498      -7.465  97.726   4.280  1.00 34.63           C
ATOM   3820  O   ARG A 498      -7.317  96.804   3.479  1.00 34.03           O
ATOM   3821  CB  ARG A 498      -9.774  98.637   4.447  1.00 28.08           C
ATOM   3822  CG  ARG A 498     -11.180  98.485   5.018  1.00 38.42           C
ATOM   3823  CD  ARG A 498     -12.108  99.539   4.437  1.00 43.21           C
ATOM   3824  NE  ARG A 498     -13.456  99.464   5.017  1.00 44.23           N
ATOM   3825  CZ  ARG A 498     -14.424 100.356   4.862  1.00 55.87           C
ATOM   3826  NH1 ARG A 498     -14.311 101.423   4.121  1.00 33.36           N
ATOM   3827  NH2 ARG A 498     -15.545 100.191   5.499  1.00 49.05           N
ATOM   3828  N   VAL A 499      -6.546  98.664   4.445  1.00 32.41           N
ATOM   3829  CA  VAL A 499      -5.303  98.638   3.663  1.00 32.42           C
ATOM   3830  C   VAL A 499      -4.210  97.786   4.313  1.00 38.65           C
ATOM   3831  O   VAL A 499      -3.176  97.517   3.697  1.00 38.54           O
ATOM   3832  CB  VAL A 499      -4.791 100.063   3.316  1.00 35.23           C
ATOM   3833  CG1 VAL A 499      -5.867 100.827   2.535  1.00 34.10           C
ATOM   3834  CG2 VAL A 499      -4.365 100.854   4.553  1.00 35.04           C
ATOM   3835  N   GLY A 500      -4.472  97.290   5.518  1.00 37.00           N
ATOM   3836  CA  GLY A 500      -3.604  96.308   6.158  1.00 37.89           C
ATOM   3837  C   GLY A 500      -2.797  96.752   7.360  1.00 43.84           C
ATOM   3838  O   GLY A 500      -1.911  96.039   7.822  1.00 43.17           O
ATOM   3839  N   PHE A 501      -3.092  97.925   7.896  1.00 42.60           N
ATOM   3840  CA  PHE A 501      -2.430  98.385   9.114  1.00 43.24           C
ATOM   3841  C   PHE A 501      -2.976  97.620  10.314  1.00 49.20           C
ATOM   3842  O   PHE A 501      -4.188  97.421  10.448  1.00 48.55           O
ATOM   3843  CB  PHE A 501      -2.720  99.869   9.281  1.00 44.93           C
ATOM   3844  CG  PHE A 501      -2.358 100.423  10.626  1.00 46.43           C
ATOM   3845  CD1 PHE A 501      -1.043 100.811  10.921  1.00 49.40           C
ATOM   3846  CD2 PHE A 501      -3.366 100.622  11.589  1.00 48.40           C
ATOM   3847  CE1 PHE A 501      -0.741 101.450  12.144  1.00 50.15           C
ATOM   3848  CE2 PHE A 501      -3.084 101.282  12.803  1.00 50.86           C
ATOM   3849  CZ  PHE A 501      -1.772 101.703  13.078  1.00 48.90           C
ATOM   3850  N   GLN A 502      -2.072  97.206  11.187  1.00 48.33           N
ATOM   3851  CA  GLN A 502      -2.418  96.500  12.413  1.00 49.52           C
ATOM   3852  C   GLN A 502      -2.384  97.504  13.564  1.00 58.60           C
ATOM   3853  O   GLN A 502      -1.503  98.359  13.591  1.00 57.90           O
ATOM   3854  CB  GLN A 502      -1.349  95.426  12.637  1.00 50.76           C
ATOM   3855  CG  GLN A 502      -1.628  94.405  13.722  1.00 64.19           C
ATOM   3856  CD  GLN A 502      -2.717  93.426  13.355  1.00 82.47           C
ATOM   3857  OE1 GLN A 502      -2.861  93.037  12.201  1.00 75.07           O
ATOM   3858  NE2 GLN A 502      -3.479  93.007  14.326  1.00 78.85           N
ATOM   3859  N   TYR A 503      -3.265  97.370  14.543  1.00 60.21           N
ATOM   3860  CA  TYR A 503      -3.182  98.164  15.769  1.00 62.62           C
ATOM   3861  C   TYR A 503      -3.353  97.181  16.908  1.00 68.85           C
ATOM   3862  O   TYR A 503      -3.823  96.065  16.680  1.00 69.52           O
ATOM   3863  CB  TYR A 503      -4.215  99.295  15.811  1.00 65.55           C
ATOM   3864  CG  TYR A 503      -5.658  98.850  15.865  1.00 70.59           C
ATOM   3865  CD1 TYR A 503      -6.317  98.371  14.712  1.00 73.29           C
ATOM   3866  CD2 TYR A 503      -6.389  98.944  17.066  1.00 72.33           C
ATOM   3867  CE1 TYR A 503      -7.679  97.987  14.763  1.00 75.55           C
ATOM   3868  CE2 TYR A 503      -7.763  98.589  17.111  1.00 73.91           C
ATOM   3869  CZ  TYR A 503      -8.396  98.134  15.953  1.00 84.37           C
ATOM   3870  OH  TYR A 503      -9.736  97.844  15.964  1.00 87.52           O
ATOM   3871  N   GLU A 504      -2.925  97.540  18.108  1.00 65.56           N
ATOM   3872  CA  GLU A 504      -2.881  96.565  19.193  1.00 65.64           C
ATOM   3873  C   GLU A 504      -4.224  96.428  19.884  1.00 70.73           C
ATOM   3874  O   GLU A 504      -4.611  95.332  20.296  1.00 69.66           O
ATOM   3875  CB  GLU A 504      -1.823  96.948  20.235  1.00  0.00           C
ATOM   3876  CG  GLU A 504      -0.425  97.235  19.682  1.00  0.00           C
ATOM   3877  CD  GLU A 504       0.197  96.081  18.913  1.00  0.00           C
ATOM   3878  OE1 GLU A 504      -0.298  94.939  18.978  1.00  0.00           O
ATOM   3879  OE2 GLU A 504       1.206  96.308  18.210  1.00  0.00           O
ATOM   3880  N   GLY A 505      -4.943  97.536  19.971  1.00 68.81           N
ATOM   3881  CA  GLY A 505      -6.245  97.573  20.613  1.00 73.67           C
ATOM   3882  C   GLY A 505      -6.380  98.852  21.399  1.00 89.37           C
ATOM   3883  O   GLY A 505      -7.473  99.134  21.925  1.00 90.52           O
ATOM   3884  OXT GLY A 505      -5.383  99.598  21.483  1.00 90.52           O
TER
ATOM   3885  N   VAL B  27       3.143  74.738  38.360  1.00 74.58           N
ATOM   3886  CA  VAL B  27       1.948  74.175  39.041  1.00 74.07           C
ATOM   3887  C   VAL B  27       2.007  72.647  39.048  1.00 76.86           C
ATOM   3888  O   VAL B  27       1.634  72.000  38.069  1.00 76.75           O
ATOM   3889  CB  VAL B  27       0.643  74.655  38.324  1.00 78.02           C
ATOM   3890  CG1 VAL B  27      -0.611  74.241  39.117  1.00 77.89           C
ATOM   3891  CG2 VAL B  27       0.642  76.186  38.121  1.00 77.78           C
ATOM   3892  N   GLN B  28       2.493  72.054  40.133  1.00 71.60           N
ATOM   3893  CA  GLN B  28       2.510  70.596  40.301  1.00 69.97           C
ATOM   3894  C   GLN B  28       2.157  70.210  41.732  1.00 71.42           C
ATOM   3895  O   GLN B  28       2.794  70.669  42.680  1.00 71.81           O
ATOM   3896  CB  GLN B  28       3.889  69.994  39.987  1.00 70.74           C
ATOM   3897  CG  GLN B  28       4.292  69.996  38.510  1.00 71.38           C
ATOM   3898  CD  GLN B  28       3.345  69.207  37.625  1.00 84.30           C
ATOM   3899  OE1 GLN B  28       2.701  68.256  38.063  1.00 80.17           O
ATOM   3900  NE2 GLN B  28       3.259  69.579  36.380  1.00 73.38           N
ATOM   3901  N   SER B  29       1.170  69.344  41.899  1.00 64.87           N
ATOM   3902  CA  SER B  29       0.782  68.848  43.221  1.00 63.40           C
ATOM   3903  C   SER B  29       1.654  67.677  43.664  1.00 63.87           C
ATOM   3904  O   SER B  29       1.674  67.302  44.838  1.00 63.19           O
ATOM   3905  CB  SER B  29      -0.665  68.371  43.152  1.00 67.21           C
ATOM   3906  OG  SER B  29      -0.766  67.380  42.150  1.00 75.51           O
ATOM   3907  N   ASP B  30       2.369  67.094  42.712  1.00 57.76           N
ATOM   3908  CA  ASP B  30       3.200  65.919  42.970  1.00 56.34           C
ATOM   3909  C   ASP B  30       4.372  66.243  43.889  1.00 55.82           C
ATOM   3910  O   ASP B  30       4.883  67.371  43.923  1.00 55.00           O
ATOM   3911  CB  ASP B  30       3.779  65.358  41.665  1.00 58.78           C
ATOM   3912  CG  ASP B  30       2.753  64.616  40.828  1.00 72.52           C
ATOM   3913  OD1 ASP B  30       1.645  64.298  41.308  1.00 74.19           O
ATOM   3914  OD2 ASP B  30       3.053  64.306  39.658  1.00 76.73           O
ATOM   3915  N   THR B  31       4.815  65.235  44.622  1.00 49.29           N
ATOM   3916  CA  THR B  31       5.957  65.369  45.516  1.00 47.66           C
ATOM   3917  C   THR B  31       7.239  65.360  44.699  1.00 48.65           C
ATOM   3918  O   THR B  31       7.383  64.598  43.741  1.00 47.18           O
ATOM   3919  CB  THR B  31       5.919  64.240  46.559  1.00 55.65           C
ATOM   3920  OG1 THR B  31       4.639  64.281  47.189  1.00 56.40           O
ATOM   3921  CG2 THR B  31       6.951  64.397  47.658  1.00 52.27           C
ATOM   3922  N   HIS B  32       8.165  66.234  45.056  1.00 44.19           N
ATOM   3923  CA  HIS B  32       9.442  66.351  44.363  1.00 42.75           C
ATOM   3924  C   HIS B  32      10.538  66.310  45.410  1.00 44.95           C
ATOM   3925  O   HIS B  32      10.595  67.160  46.298  1.00 45.21           O
ATOM   3926  CB  HIS B  32       9.516  67.669  43.589  1.00 43.10           C
ATOM   3927  CG  HIS B  32       8.688  67.689  42.340  1.00 46.29           C
ATOM   3928  ND1 HIS B  32       7.311  67.700  42.298  1.00 47.63           N
ATOM   3929  CD2 HIS B  32       9.076  67.735  41.041  1.00 47.83           C
ATOM   3930  CE1 HIS B  32       6.934  67.758  41.022  1.00 46.73           C
ATOM   3931  NE2 HIS B  32       7.976  67.770  40.214  1.00 47.25           N
ATOM   3932  N   ILE B  33      11.403  65.316  45.318  1.00 39.14           N
ATOM   3933  CA  ILE B  33      12.543  65.217  46.215  1.00 37.85           C
ATOM   3934  C   ILE B  33      13.713  65.762  45.410  1.00 39.66           C
ATOM   3935  O   ILE B  33      14.056  65.257  44.341  1.00 39.17           O
ATOM   3936  CB  ILE B  33      12.803  63.768  46.707  1.00 40.34           C
ATOM   3937  CG1 ILE B  33      11.558  63.217  47.430  1.00 40.77           C
ATOM   3938  CG2 ILE B  33      13.996  63.748  47.676  1.00 39.48           C
ATOM   3939  CD1 ILE B  33      11.607  61.724  47.773  1.00 43.89           C
ATOM   3940  N   PHE B  34      14.308  66.824  45.918  1.00 34.34           N
ATOM   3941  CA  PHE B  34      15.503  67.416  45.340  1.00 33.01           C
ATOM   3942  C   PHE B  34      16.576  66.705  46.157  1.00 37.13           C
ATOM   3943  O   PHE B  34      16.403  66.551  47.364  1.00 36.56           O
ATOM   3944  CB  PHE B  34      15.510  68.933  45.587  1.00 33.72           C
ATOM   3945  CG  PHE B  34      14.455  69.702  44.803  1.00 33.94           C
ATOM   3946  CD1 PHE B  34      13.077  69.535  45.063  1.00 35.66           C
ATOM   3947  CD2 PHE B  34      14.840  70.633  43.820  1.00 34.98           C
ATOM   3948  CE1 PHE B  34      12.099  70.257  44.331  1.00 36.37           C
ATOM   3949  CE2 PHE B  34      13.872  71.354  43.071  1.00 37.31           C
ATOM   3950  CZ  PHE B  34      12.498  71.157  43.324  1.00 35.60           C
ATOM   3951  N   ILE B  35      17.650  66.231  45.550  1.00 33.97           N
ATOM   3952  CA  ILE B  35      18.697  65.536  46.298  1.00 33.73           C
ATOM   3953  C   ILE B  35      19.983  66.262  45.966  1.00 38.34           C
ATOM   3954  O   ILE B  35      20.301  66.428  44.797  1.00 37.36           O
ATOM   3955  CB  ILE B  35      18.843  64.018  45.962  1.00 36.13           C
ATOM   3956  CG1 ILE B  35      17.524  63.254  46.163  1.00 35.42           C
ATOM   3957  CG2 ILE B  35      19.903  63.362  46.881  1.00 36.22           C
ATOM   3958  CD1 ILE B  35      16.631  63.148  44.924  1.00 33.49           C
ATOM   3959  N   ILE B  36      20.711  66.722  46.969  1.00 36.01           N
ATOM   3960  CA  ILE B  36      21.981  67.406  46.743  1.00 36.04           C
ATOM   3961  C   ILE B  36      23.059  66.396  47.111  1.00 40.81           C
ATOM   3962  O   ILE B  36      23.345  66.150  48.285  1.00 40.11           O
ATOM   3963  CB  ILE B  36      22.115  68.726  47.553  1.00 39.01           C
ATOM   3964  CG1 ILE B  36      20.928  69.662  47.236  1.00 39.54           C
ATOM   3965  CG2 ILE B  36      23.461  69.426  47.212  1.00 39.09           C
ATOM   3966  CD1 ILE B  36      20.805  70.885  48.145  1.00 46.86           C
ATOM   3967  N   MET B  37      23.633  65.772  46.098  1.00 38.12           N
ATOM   3968  CA  MET B  37      24.728  64.836  46.306  1.00 38.15           C
ATOM   3969  C   MET B  37      25.933  65.758  46.433  1.00 41.20           C
ATOM   3970  O   MET B  37      26.042  66.696  45.657  1.00 40.53           O
ATOM   3971  CB  MET B  37      24.884  63.908  45.099  1.00 40.79           C
ATOM   3972  CG  MET B  37      23.623  63.115  44.754  1.00 44.90           C
ATOM   3973  SD  MET B  37      23.077  62.009  46.062  1.00 49.51           S
ATOM   3974  CE  MET B  37      24.292  60.736  46.014  1.00 46.03           C
ATOM   3975  N   GLY B  38      26.802  65.549  47.410  1.00 37.79           N
ATOM   3976  CA  GLY B  38      27.897  66.478  47.646  1.00 37.76           C
ATOM   3977  C   GLY B  38      27.451  67.652  48.495  1.00 43.48           C
ATOM   3978  O   GLY B  38      28.027  68.731  48.440  1.00 43.67           O
ATOM   3979  N   ALA B  39      26.417  67.445  49.301  1.00 41.17           N
ATOM   3980  CA  ALA B  39      25.837  68.499  50.144  1.00 41.84           C
ATOM   3981  C   ALA B  39      26.783  69.176  51.150  1.00 50.06           C
ATOM   3982  O   ALA B  39      26.514  70.290  51.594  1.00 50.19           O
ATOM   3983  CB  ALA B  39      24.626  67.931  50.879  1.00 42.33           C
ATOM   3984  N   SER B  40      27.890  68.532  51.492  1.00 49.15           N
ATOM   3985  CA  SER B  40      28.893  69.105  52.390  1.00 49.43           C
ATOM   3986  C   SER B  40      29.818  70.077  51.654  1.00 55.77           C
ATOM   3987  O   SER B  40      30.707  70.683  52.262  1.00 55.80           O
ATOM   3988  CB  SER B  40      29.735  67.965  52.959  1.00 51.52           C
ATOM   3989  OG  SER B  40      30.335  67.254  51.891  1.00 58.23           O
ATOM   3990  N   GLY B  41      29.638  70.190  50.345  1.00 53.46           N
ATOM   3991  CA  GLY B  41      30.535  70.961  49.508  1.00 53.80           C
ATOM   3992  C   GLY B  41      30.419  72.463  49.551  1.00 60.29           C
ATOM   3993  O   GLY B  41      29.395  73.015  49.952  1.00 60.76           O
ATOM   3994  N   ASP B  42      31.474  73.144  49.127  1.00 57.82           N
ATOM   3995  CA  ASP B  42      31.484  74.604  49.193  1.00 57.38           C
ATOM   3996  C   ASP B  42      30.449  75.142  48.223  1.00 59.44           C
ATOM   3997  O   ASP B  42      29.717  76.073  48.539  1.00 59.25           O
ATOM   3998  CB  ASP B  42      32.855  75.184  48.839  1.00 59.40           C
ATOM   3999  CG  ASP B  42      33.865  75.012  49.951  1.00 69.73           C
ATOM   4000  OD1 ASP B  42      33.554  75.354  51.113  1.00 73.21           O
ATOM   4001  OD2 ASP B  42      34.997  74.541  49.696  1.00 71.28           O
ATOM   4002  N   LEU B  43      30.342  74.529  47.054  1.00 54.54           N
ATOM   4003  CA  LEU B  43      29.369  74.985  46.068  1.00 53.94           C
ATOM   4004  C   LEU B  43      27.945  74.705  46.549  1.00 57.00           C
ATOM   4005  O   LEU B  43      27.047  75.536  46.398  1.00 56.79           O
ATOM   4006  CB  LEU B  43      29.676  74.304  44.731  1.00 53.87           C
ATOM   4007  CG  LEU B  43      29.041  74.756  43.410  1.00 58.42           C
ATOM   4008  CD1 LEU B  43      27.686  74.129  43.200  1.00 58.74           C
ATOM   4009  CD2 LEU B  43      28.965  76.274  43.293  1.00 60.59           C
ATOM   4010  N   ALA B  44      27.736  73.569  47.201  1.00 52.25           N
ATOM   4011  CA  ALA B  44      26.429  73.270  47.774  1.00 51.00           C
ATOM   4012  C   ALA B  44      26.008  74.320  48.810  1.00 52.05           C
ATOM   4013  O   ALA B  44      24.859  74.769  48.822  1.00 52.03           O
ATOM   4014  CB  ALA B  44      26.441  71.873  48.396  1.00 51.67           C
ATOM   4015  N   LYS B  45      26.939  74.722  49.664  1.00 45.62           N
ATOM   4016  CA  LYS B  45      26.658  75.708  50.713  1.00 43.96           C
ATOM   4017  C   LYS B  45      26.526  77.139  50.218  1.00 46.23           C
ATOM   4018  O   LYS B  45      25.679  77.877  50.703  1.00 45.90           O
ATOM   4019  CB  LYS B  45      27.766  75.652  51.771  1.00 45.36           C
ATOM   4020  CG  LYS B  45      27.706  74.372  52.591  1.00 45.35           C
ATOM   4021  CD  LYS B  45      28.805  74.257  53.645  1.00 49.80           C
ATOM   4022  CE  LYS B  45      30.120  73.834  53.021  1.00 64.90           C
ATOM   4023  NZ  LYS B  45      31.191  73.567  54.030  1.00 74.99           N
ATOM   4024  N   LYS B  46      27.364  77.544  49.277  1.00 41.11           N
ATOM   4025  CA  LYS B  46      27.369  78.930  48.798  1.00 39.51           C
ATOM   4026  C   LYS B  46      26.351  79.201  47.704  1.00 42.62           C
ATOM   4027  O   LYS B  46      25.816  80.309  47.607  1.00 42.81           O
ATOM   4028  CB  LYS B  46      28.774  79.300  48.312  1.00 40.77           C
ATOM   4029  CG  LYS B  46      29.798  79.255  49.439  1.00 45.74           C
ATOM   4030  CD  LYS B  46      31.215  79.528  48.982  1.00 49.93           C
ATOM   4031  CE  LYS B  46      32.144  79.326  50.171  1.00 53.89           C
ATOM   4032  NZ  LYS B  46      33.580  79.574  49.852  1.00 58.09           N
ATOM   4033  N   LYS B  47      26.064  78.197  46.886  1.00 37.76           N
ATOM   4034  CA  LYS B  47      25.116  78.346  45.777  1.00 36.59           C
ATOM   4035  C   LYS B  47      23.848  77.529  45.946  1.00 39.78           C
ATOM   4036  O   LYS B  47      22.771  78.109  45.938  1.00 39.55           O
ATOM   4037  CB  LYS B  47      25.809  77.980  44.456  1.00 38.08           C
ATOM   4038  CG  LYS B  47      25.046  78.301  43.160  1.00 44.72           C
ATOM   4039  CD  LYS B  47      24.936  79.773  42.794  1.00 55.66           C
ATOM   4040  CE  LYS B  47      26.287  80.375  42.416  1.00 73.73           C
ATOM   4041  NZ  LYS B  47      26.161  81.816  42.064  1.00 86.47           N
ATOM   4042  N   ILE B  48      23.926  76.214  46.074  1.00 35.95           N
ATOM   4043  CA  ILE B  48      22.723  75.397  45.873  1.00 35.22           C
ATOM   4044  C   ILE B  48      21.683  75.560  46.977  1.00 37.97           C
ATOM   4045  O   ILE B  48      20.535  75.899  46.683  1.00 36.62           O
ATOM   4046  CB  ILE B  48      23.039  73.889  45.685  1.00 37.85           C
ATOM   4047  CG1 ILE B  48      24.070  73.716  44.558  1.00 37.30           C
ATOM   4048  CG2 ILE B  48      21.750  73.103  45.337  1.00 38.63           C
ATOM   4049  CD1 ILE B  48      24.576  72.305  44.368  1.00 37.29           C
ATOM   4050  N   TYR B  49      22.055  75.375  48.237  1.00 35.18           N
ATOM   4051  CA  TYR B  49      21.085  75.553  49.321  1.00 35.46           C
ATOM   4052  C   TYR B  49      20.495  76.972  49.353  1.00 38.75           C
ATOM   4053  O   TYR B  49      19.268  77.091  49.365  1.00 36.70           O
ATOM   4054  CB  TYR B  49      21.661  75.176  50.693  1.00 36.65           C
ATOM   4055  CG  TYR B  49      21.623  73.694  51.012  1.00 38.77           C
ATOM   4056  CD1 TYR B  49      20.421  73.089  51.439  1.00 40.11           C
ATOM   4057  CD2 TYR B  49      22.786  72.896  50.935  1.00 40.35           C
ATOM   4058  CE1 TYR B  49      20.380  71.715  51.800  1.00 40.99           C
ATOM   4059  CE2 TYR B  49      22.747  71.516  51.296  1.00 40.63           C
ATOM   4060  CZ  TYR B  49      21.545  70.943  51.730  1.00 48.68           C
ATOM   4061  OH  TYR B  49      21.482  69.619  52.084  1.00 50.68           O
ATOM   4062  N   PRO B  50      21.313  78.047  49.266  1.00 36.92           N
ATOM   4063  CA  PRO B  50      20.638  79.346  49.129  1.00 36.30           C
ATOM   4064  C   PRO B  50      19.739  79.531  47.911  1.00 39.64           C
ATOM   4065  O   PRO B  50      18.696  80.163  48.016  1.00 40.19           O
ATOM   4066  CB  PRO B  50      21.805  80.331  48.997  1.00 37.86           C
ATOM   4067  CG  PRO B  50      22.916  79.677  49.667  1.00 42.20           C
ATOM   4068  CD  PRO B  50      22.776  78.235  49.330  1.00 37.81           C
ATOM   4069  N   THR B  51      20.116  79.032  46.744  1.00 34.66           N
ATOM   4070  CA  THR B  51      19.319  79.296  45.546  1.00 34.20           C
ATOM   4071  C   THR B  51      17.994  78.535  45.600  1.00 38.90           C
ATOM   4072  O   THR B  51      16.944  79.098  45.289  1.00 38.80           O
ATOM   4073  CB  THR B  51      20.102  78.960  44.257  1.00 36.10           C
ATOM   4074  OG1 THR B  51      21.381  79.598  44.301  1.00 33.40           O
ATOM   4075  CG2 THR B  51      19.431  79.505  43.031  1.00 33.20           C
ATOM   4076  N   ILE B  52      18.005  77.287  46.056  1.00 35.60           N
ATOM   4077  CA  ILE B  52      16.744  76.552  46.204  1.00 35.70           C
ATOM   4078  C   ILE B  52      15.925  77.242  47.300  1.00 41.43           C
ATOM   4079  O   ILE B  52      14.716  77.413  47.159  1.00 41.23           O
ATOM   4080  CB  ILE B  52      16.927  75.027  46.513  1.00 38.50           C
ATOM   4081  CG1 ILE B  52      17.721  74.337  45.385  1.00 38.88           C
ATOM   4082  CG2 ILE B  52      15.541  74.339  46.615  1.00 38.92           C
ATOM   4083  CD1 ILE B  52      18.068  72.852  45.604  1.00 45.84           C
ATOM   4084  N   TRP B  53      16.563  77.714  48.364  1.00 38.84           N
ATOM   4085  CA  TRP B  53      15.833  78.462  49.384  1.00 39.32           C
ATOM   4086  C   TRP B  53      15.190  79.741  48.862  1.00 44.24           C
ATOM   4087  O   TRP B  53      14.068  80.042  49.227  1.00 44.70           O
ATOM   4088  CB  TRP B  53      16.715  78.818  50.577  1.00 38.41           C
ATOM   4089  CG  TRP B  53      15.913  79.549  51.603  1.00 39.85           C
ATOM   4090  CD1 TRP B  53      14.934  79.036  52.386  1.00 42.91           C
ATOM   4091  CD2 TRP B  53      15.892  80.966  51.845  1.00 39.82           C
ATOM   4092  NE1 TRP B  53      14.300  80.005  53.109  1.00 42.28           N
ATOM   4093  CE2 TRP B  53      14.862  81.212  52.799  1.00 43.68           C
ATOM   4094  CE3 TRP B  53      16.624  82.058  51.337  1.00 41.22           C
ATOM   4095  CZ2 TRP B  53      14.562  82.505  53.263  1.00 43.11           C
ATOM   4096  CZ3 TRP B  53      16.327  83.361  51.802  1.00 42.91           C
ATOM   4097  CH2 TRP B  53      15.295  83.567  52.763  1.00 43.57           C
ATOM   4098  N   TRP B  54      15.829  80.484  47.975  1.00 39.59           N
ATOM   4099  CA  TRP B  54      15.177  81.664  47.410  1.00 38.60           C
ATOM   4100  C   TRP B  54      13.942  81.305  46.601  1.00 43.01           C
ATOM   4101  O   TRP B  54      12.940  82.010  46.644  1.00 42.87           O
ATOM   4102  CB  TRP B  54      16.145  82.455  46.545  1.00 36.93           C
ATOM   4103  CG  TRP B  54      16.905  83.425  47.379  1.00 37.83           C
ATOM   4104  CD1 TRP B  54      18.070  83.218  48.041  1.00 40.69           C
ATOM   4105  CD2 TRP B  54      16.495  84.756  47.734  1.00 37.58           C
ATOM   4106  NE1 TRP B  54      18.419  84.304  48.789  1.00 39.93           N
ATOM   4107  CE2 TRP B  54      17.498  85.292  48.589  1.00 41.38           C
ATOM   4108  CE3 TRP B  54      15.376  85.553  47.419  1.00 38.70           C
ATOM   4109  CZ2 TRP B  54      17.429  86.600  49.103  1.00 40.55           C
ATOM   4110  CZ3 TRP B  54      15.312  86.875  47.920  1.00 39.91           C
ATOM   4111  CH2 TRP B  54      16.349  87.385  48.750  1.00 40.55           C
ATOM   4112  N   LEU B  55      13.969  80.177  45.913  1.00 39.84           N
ATOM   4113  CA  LEU B  55      12.787  79.727  45.187  1.00 39.98           C
ATOM   4114  C   LEU B  55      11.694  79.261  46.151  1.00 44.54           C
ATOM   4115  O   LEU B  55      10.511  79.469  45.899  1.00 43.76           O
ATOM   4116  CB  LEU B  55      13.176  78.599  44.232  1.00 40.16           C
ATOM   4117  CG  LEU B  55      14.173  78.949  43.120  1.00 44.93           C
ATOM   4118  CD1 LEU B  55      14.614  77.678  42.431  1.00 45.10           C
ATOM   4119  CD2 LEU B  55      13.570  79.907  42.110  1.00 47.60           C
ATOM   4120  N   PHE B  56      12.087  78.680  47.275  1.00 42.01           N
ATOM   4121  CA  PHE B  56      11.157  78.281  48.335  1.00 42.37           C
ATOM   4122  C   PHE B  56      10.505  79.511  48.979  1.00 48.05           C
ATOM   4123  O   PHE B  56       9.284  79.582  49.160  1.00 48.75           O
ATOM   4124  CB  PHE B  56      11.929  77.481  49.395  1.00 43.89           C
ATOM   4125  CG  PHE B  56      11.059  76.850  50.443  1.00 45.40           C
ATOM   4126  CD1 PHE B  56      10.659  77.575  51.581  1.00 48.04           C
ATOM   4127  CD2 PHE B  56      10.654  75.511  50.309  1.00 47.78           C
ATOM   4128  CE1 PHE B  56       9.830  76.980  52.561  1.00 50.38           C
ATOM   4129  CE2 PHE B  56       9.840  74.900  51.286  1.00 48.27           C
ATOM   4130  CZ  PHE B  56       9.413  75.638  52.409  1.00 47.83           C
ATOM   4131  N   ARG B  57      11.335  80.501  49.282  1.00 43.82           N
ATOM   4132  CA  ARG B  57      10.928  81.774  49.880  1.00 43.16           C
ATOM   4133  C   ARG B  57       9.929  82.477  48.981  1.00 47.81           C
ATOM   4134  O   ARG B  57       8.947  83.042  49.443  1.00 47.90           O
ATOM   4135  CB  ARG B  57      12.182  82.653  50.019  1.00 40.91           C
ATOM   4136  CG  ARG B  57      11.995  84.046  50.588  1.00 46.76           C
ATOM   4137  CD  ARG B  57      13.203  84.886  50.203  1.00 46.06           C
ATOM   4138  NE  ARG B  57      13.131  86.260  50.720  1.00 48.39           N
ATOM   4139  CZ  ARG B  57      12.560  87.297  50.126  1.00 55.52           C
ATOM   4140  NH1 ARG B  57      12.070  87.271  48.916  1.00 37.00           N
ATOM   4141  NH2 ARG B  57      12.465  88.427  50.768  1.00 36.26           N
ATOM   4142  N   ASP B  58      10.188  82.429  47.688  1.00 43.41           N
ATOM   4143  CA  ASP B  58       9.369  83.122  46.696  1.00 42.42           C
ATOM   4144  C   ASP B  58       8.197  82.269  46.213  1.00 46.40           C
ATOM   4145  O   ASP B  58       7.426  82.689  45.350  1.00 47.49           O
ATOM   4146  CB  ASP B  58      10.246  83.547  45.516  1.00 43.44           C
ATOM   4147  CG  ASP B  58      11.158  84.722  45.842  1.00 44.80           C
ATOM   4148  OD1 ASP B  58      11.112  85.303  46.954  1.00 43.29           O
ATOM   4149  OD2 ASP B  58      11.886  85.146  44.917  1.00 47.58           O
ATOM   4150  N   GLY B  59       8.043  81.079  46.777  1.00 41.13           N
ATOM   4151  CA  GLY B  59       6.876  80.250  46.512  1.00 40.32           C
ATOM   4152  C   GLY B  59       6.831  79.609  45.140  1.00 42.81           C
ATOM   4153  O   GLY B  59       5.756  79.303  44.624  1.00 42.41           O
ATOM   4154  N   LEU B  60       7.988  79.454  44.518  1.00 39.09           N
ATOM   4155  CA  LEU B  60       8.089  79.014  43.126  1.00 38.55           C
ATOM   4156  C   LEU B  60       8.254  77.509  42.959  1.00 42.19           C
ATOM   4157  O   LEU B  60       8.044  76.970  41.871  1.00 42.48           O
ATOM   4158  CB  LEU B  60       9.294  79.716  42.499  1.00 38.35           C
ATOM   4159  CG  LEU B  60       9.148  81.234  42.324  1.00 41.84           C
ATOM   4160  CD1 LEU B  60      10.508  81.879  42.206  1.00 41.06           C
ATOM   4161  CD2 LEU B  60       8.312  81.562  41.090  1.00 42.54           C
ATOM   4162  N   LEU B  61       8.638  76.822  44.022  1.00 38.33           N
ATOM   4163  CA  LEU B  61       8.862  75.376  43.962  1.00 38.23           C
ATOM   4164  C   LEU B  61       7.530  74.641  44.116  1.00 44.74           C
ATOM   4165  O   LEU B  61       6.544  75.250  44.551  1.00 45.16           O
ATOM   4166  CB  LEU B  61       9.810  74.965  45.094  1.00 37.50           C
ATOM   4167  CG  LEU B  61      11.234  75.525  45.061  1.00 40.07           C
ATOM   4168  CD1 LEU B  61      11.958  75.106  46.321  1.00 38.55           C
ATOM   4169  CD2 LEU B  61      12.026  75.050  43.837  1.00 42.13           C
ATOM   4170  N   PRO B  62       7.481  73.331  43.808  1.00 41.95           N
ATOM   4171  CA  PRO B  62       6.293  72.590  44.252  1.00 41.55           C
ATOM   4172  C   PRO B  62       6.082  72.670  45.761  1.00 45.93           C
ATOM   4173  O   PRO B  62       7.039  72.756  46.531  1.00 45.60           O
ATOM   4174  CB  PRO B  62       6.624  71.144  43.862  1.00 42.97           C
ATOM   4175  CG  PRO B  62       7.557  71.281  42.764  1.00 46.68           C
ATOM   4176  CD  PRO B  62       8.435  72.425  43.142  1.00 41.99           C
ATOM   4177  N   GLU B  63       4.834  72.631  46.194  1.00 42.86           N
ATOM   4178  CA  GLU B  63       4.493  72.703  47.613  1.00 43.08           C
ATOM   4179  C   GLU B  63       5.050  71.493  48.364  1.00 46.58           C
ATOM   4180  O   GLU B  63       5.499  71.601  49.506  1.00 47.12           O
ATOM   4181  CB  GLU B  63       2.967  72.752  47.747  1.00 44.85           C
ATOM   4182  CG  GLU B  63       2.469  73.025  49.155  1.00 58.50           C
ATOM   4183  CD  GLU B  63       0.955  73.017  49.269  1.00 83.08           C
ATOM   4184  OE1 GLU B  63       0.237  72.735  48.282  1.00 81.98           O
ATOM   4185  OE2 GLU B  63       0.444  73.270  50.383  1.00 75.84           O
ATOM   4186  N   ASN B  64       5.077  70.345  47.702  1.00 41.65           N
ATOM   4187  CA  ASN B  64       5.594  69.106  48.284  1.00 40.48           C
ATOM   4188  C   ASN B  64       7.056  68.870  47.891  1.00 41.18           C
ATOM   4189  O   ASN B  64       7.463  67.784  47.481  1.00 40.95           O
ATOM   4190  CB  ASN B  64       4.685  67.942  47.888  1.00 41.31           C
ATOM   4191  CG  ASN B  64       3.317  68.069  48.486  1.00 52.22           C
ATOM   4192  OD1 ASN B  64       3.177  68.217  49.694  1.00 50.19           O
ATOM   4193  ND2 ASN B  64       2.301  68.056  47.673  1.00 37.46           N
ATOM   4194  N   THR B  65       7.847  69.925  48.014  1.00 35.82           N
ATOM   4195  CA  THR B  65       9.304  69.837  47.903  1.00 34.65           C
ATOM   4196  C   THR B  65       9.877  69.227  49.180  1.00 36.22           C
ATOM   4197  O   THR B  65       9.569  69.684  50.278  1.00 34.27           O
ATOM   4198  CB  THR B  65       9.917  71.248  47.727  1.00 38.00           C
ATOM   4199  OG1 THR B  65       9.556  71.745  46.437  1.00 35.47           O
ATOM   4200  CG2 THR B  65      11.435  71.261  47.810  1.00 34.03           C
ATOM   4201  N   PHE B  66      10.748  68.239  49.048  1.00 33.13           N
ATOM   4202  CA  PHE B  66      11.643  67.831  50.132  1.00 33.34           C
ATOM   4203  C   PHE B  66      13.049  67.983  49.577  1.00 36.97           C
ATOM   4204  O   PHE B  66      13.231  67.857  48.366  1.00 36.95           O
ATOM   4205  CB  PHE B  66      11.426  66.374  50.537  1.00 35.40           C
ATOM   4206  CG  PHE B  66      10.113  66.119  51.222  1.00 37.23           C
ATOM   4207  CD1 PHE B  66       9.923  66.527  52.555  1.00 38.98           C
ATOM   4208  CD2 PHE B  66       9.073  65.444  50.558  1.00 40.19           C
ATOM   4209  CE1 PHE B  66       8.712  66.250  53.233  1.00 41.53           C
ATOM   4210  CE2 PHE B  66       7.854  65.156  51.226  1.00 41.07           C
ATOM   4211  CZ  PHE B  66       7.678  65.555  52.569  1.00 39.78           C
ATOM   4212  N   ILE B  67      14.038  68.222  50.428  1.00 32.93           N
ATOM   4213  CA  ILE B  67      15.432  68.302  49.980  1.00 33.19           C
ATOM   4214  C   ILE B  67      16.282  67.359  50.817  1.00 35.82           C
ATOM   4215  O   ILE B  67      16.448  67.572  52.016  1.00 35.98           O
ATOM   4216  CB  ILE B  67      16.034  69.731  50.075  1.00 36.65           C
ATOM   4217  CG1 ILE B  67      15.136  70.741  49.336  1.00 37.21           C
ATOM   4218  CG2 ILE B  67      17.483  69.751  49.497  1.00 35.64           C
ATOM   4219  CD1 ILE B  67      15.546  72.186  49.487  1.00 47.30           C
ATOM   4220  N   VAL B  68      16.842  66.333  50.197  1.00 30.98           N
ATOM   4221  CA  VAL B  68      17.700  65.382  50.902  1.00 30.85           C
ATOM   4222  C   VAL B  68      19.143  65.739  50.571  1.00 34.76           C
ATOM   4223  O   VAL B  68      19.513  65.825  49.409  1.00 34.53           O
ATOM   4224  CB  VAL B  68      17.408  63.915  50.486  1.00 35.12           C
ATOM   4225  CG1 VAL B  68      18.302  62.932  51.256  1.00 35.16           C
ATOM   4226  CG2 VAL B  68      15.942  63.560  50.750  1.00 34.83           C
ATOM   4227  N   GLY B  69      19.976  65.959  51.571  1.00 31.95           N
ATOM   4228  CA  GLY B  69      21.392  66.146  51.307  1.00 32.44           C
ATOM   4229  C   GLY B  69      22.086  64.808  51.468  1.00 38.06           C
ATOM   4230  O   GLY B  69      21.654  64.005  52.295  1.00 36.52           O
ATOM   4231  N   TYR B  70      23.146  64.558  50.715  1.00 36.90           N
ATOM   4232  CA  TYR B  70      23.929  63.335  50.864  1.00 36.95           C
ATOM   4233  C   TYR B  70      25.398  63.649  50.642  1.00 40.21           C
ATOM   4234  O   TYR B  70      25.751  64.231  49.617  1.00 39.14           O
ATOM   4235  CB  TYR B  70      23.460  62.297  49.843  1.00 38.55           C
ATOM   4236  CG  TYR B  70      24.132  60.938  49.930  1.00 41.03           C
ATOM   4237  CD1 TYR B  70      25.338  60.670  49.244  1.00 41.50           C
ATOM   4238  CD2 TYR B  70      23.524  59.888  50.642  1.00 43.20           C
ATOM   4239  CE1 TYR B  70      25.869  59.346  49.193  1.00 42.09           C
ATOM   4240  CE2 TYR B  70      24.041  58.570  50.585  1.00 42.73           C
ATOM   4241  CZ  TYR B  70      25.188  58.309  49.838  1.00 46.38           C
ATOM   4242  OH  TYR B  70      25.622  57.015  49.774  1.00 46.17           O
ATOM   4243  N   ALA B  71      26.254  63.302  51.591  1.00 38.44           N
ATOM   4244  CA  ALA B  71      27.697  63.484  51.466  1.00 39.32           C
ATOM   4245  C   ALA B  71      28.326  62.569  52.512  1.00 45.85           C
ATOM   4246  O   ALA B  71      27.595  61.983  53.312  1.00 46.54           O
ATOM   4247  CB  ALA B  71      28.090  64.941  51.701  1.00 39.96           C
ATOM   4248  N   ARG B  72      29.646  62.447  52.538  1.00 42.30           N
ATOM   4249  CA  ARG B  72      30.296  61.546  53.494  1.00 41.62           C
ATOM   4250  C   ARG B  72      30.275  62.116  54.896  1.00 46.53           C
ATOM   4251  O   ARG B  72      30.156  61.357  55.864  1.00 45.72           O
ATOM   4252  CB  ARG B  72      31.733  61.247  53.081  1.00 38.49           C
ATOM   4253  CG  ARG B  72      31.796  60.437  51.802  1.00 44.38           C
ATOM   4254  CD  ARG B  72      33.206  59.990  51.492  1.00 45.75           C
ATOM   4255  NE  ARG B  72      34.055  61.124  51.134  1.00 47.60           N
ATOM   4256  CZ  ARG B  72      35.349  61.092  50.874  1.00 55.16           C
ATOM   4257  NH1 ARG B  72      36.108  60.038  51.009  1.00 40.89           N
ATOM   4258  NH2 ARG B  72      35.888  62.198  50.473  1.00 41.93           N
ATOM   4259  N   SER B  73      30.351  63.433  55.005  1.00 44.04           N
ATOM   4260  CA  SER B  73      30.272  64.104  56.303  1.00 44.10           C
ATOM   4261  C   SER B  73      28.989  63.721  57.041  1.00 47.38           C
ATOM   4262  O   SER B  73      27.939  63.600  56.421  1.00 47.10           O
ATOM   4263  CB  SER B  73      30.279  65.615  56.086  1.00 49.16           C
ATOM   4264  OG  SER B  73      31.280  65.979  55.153  1.00 61.89           O
ATOM   4265  N   ARG B  74      29.035  63.517  58.350  1.00 43.62           N
ATOM   4266  CA  ARG B  74      27.819  63.163  59.091  1.00 42.82           C
ATOM   4267  C   ARG B  74      27.193  64.424  59.667  1.00 43.80           C
ATOM   4268  O   ARG B  74      27.726  65.004  60.611  1.00 42.83           O
ATOM   4269  CB  ARG B  74      28.130  62.131  60.177  1.00 43.51           C
ATOM   4270  CG  ARG B  74      26.882  61.496  60.764  1.00 57.54           C
ATOM   4271  CD  ARG B  74      27.205  60.480  61.842  1.00 72.16           C
ATOM   4272  NE  ARG B  74      25.975  59.871  62.365  1.00 86.25           N
ATOM   4273  CZ  ARG B  74      25.876  59.080  63.422  1.00107.02           C
ATOM   4274  NH1 ARG B  74      26.892  58.749  64.177  1.00 93.31           N
ATOM   4275  NH2 ARG B  74      24.693  58.639  63.747  1.00100.16           N
ATOM   4276  N   LEU B  75      26.109  64.888  59.061  1.00 38.64           N
ATOM   4277  CA  LEU B  75      25.520  66.188  59.391  1.00 37.28           C
ATOM   4278  C   LEU B  75      24.047  66.080  59.777  1.00 41.13           C
ATOM   4279  O   LEU B  75      23.292  65.298  59.190  1.00 41.76           O
ATOM   4280  CB  LEU B  75      25.649  67.119  58.176  1.00 36.91           C
ATOM   4281  CG  LEU B  75      27.060  67.392  57.625  1.00 40.89           C
ATOM   4282  CD1 LEU B  75      26.976  68.166  56.315  1.00 40.08           C
ATOM   4283  CD2 LEU B  75      27.945  68.161  58.607  1.00 43.17           C
ATOM   4284  N   THR B  76      23.624  66.877  60.745  1.00 36.84           N
ATOM   4285  CA  THR B  76      22.202  67.049  61.033  1.00 35.61           C
ATOM   4286  C   THR B  76      21.722  68.173  60.130  1.00 39.16           C
ATOM   4287  O   THR B  76      22.539  68.918  59.583  1.00 39.60           O
ATOM   4288  CB  THR B  76      21.947  67.476  62.493  1.00 36.92           C
ATOM   4289  OG1 THR B  76      22.617  68.711  62.757  1.00 36.11           O
ATOM   4290  CG2 THR B  76      22.475  66.450  63.469  1.00 35.29           C
ATOM   4291  N   VAL B  77      20.422  68.376  59.997  1.00 34.89           N
ATOM   4292  CA  VAL B  77      19.951  69.510  59.202  1.00 34.11           C
ATOM   4293  C   VAL B  77      20.332  70.840  59.844  1.00 39.99           C
ATOM   4294  O   VAL B  77      20.555  71.818  59.129  1.00 39.65           O
ATOM   4295  CB  VAL B  77      18.434  69.452  58.907  1.00 36.31           C
ATOM   4296  CG1 VAL B  77      18.128  68.227  58.060  1.00 35.78           C
ATOM   4297  CG2 VAL B  77      17.591  69.430  60.185  1.00 35.66           C
ATOM   4298  N   ALA B  78      20.498  70.869  61.162  1.00 37.73           N
ATOM   4299  CA  ALA B  78      20.968  72.064  61.851  1.00 37.63           C
ATOM   4300  C   ALA B  78      22.443  72.340  61.548  1.00 42.60           C
ATOM   4301  O   ALA B  78      22.835  73.499  61.432  1.00 42.31           O
ATOM   4302  CB  ALA B  78      20.754  71.925  63.357  1.00 38.23           C
ATOM   4303  N   ASP B  79      23.251  71.300  61.385  1.00 39.95           N
ATOM   4304  CA  ASP B  79      24.672  71.476  61.060  1.00 40.24           C
ATOM   4305  C   ASP B  79      24.781  72.140  59.698  1.00 43.59           C
ATOM   4306  O   ASP B  79      25.565  73.071  59.488  1.00 43.37           O
ATOM   4307  CB  ASP B  79      25.421  70.143  60.946  1.00 42.01           C
ATOM   4308  CG  ASP B  79      25.601  69.435  62.267  1.00 49.60           C
ATOM   4309  OD1 ASP B  79      25.612  70.084  63.334  1.00 57.04           O
ATOM   4310  OD2 ASP B  79      25.773  68.192  62.256  1.00 48.27           O
ATOM   4311  N   ILE B  80      23.958  71.659  58.776  1.00 38.16           N
ATOM   4312  CA  ILE B  80      23.944  72.187  57.416  1.00 37.16           C
ATOM   4313  C   ILE B  80      23.477  73.629  57.486  1.00 40.12           C
ATOM   4314  O   ILE B  80      24.062  74.523  56.875  1.00 39.95           O
ATOM   4315  CB  ILE B  80      22.983  71.389  56.495  1.00 39.88           C
ATOM   4316  CG1 ILE B  80      23.438  69.928  56.400  1.00 39.94           C
ATOM   4317  CG2 ILE B  80      22.872  72.015  55.077  1.00 40.02           C
ATOM   4318  CD1 ILE B  80      22.389  68.991  55.851  1.00 44.74           C
ATOM   4319  N   ARG B  81      22.437  73.879  58.263  1.00 35.11           N
ATOM   4320  CA  ARG B  81      21.875  75.217  58.371  1.00 34.47           C
ATOM   4321  C   ARG B  81      22.892  76.221  58.896  1.00 41.06           C
ATOM   4322  O   ARG B  81      23.024  77.303  58.335  1.00 41.37           O
ATOM   4323  CB  ARG B  81      20.644  75.154  59.270  1.00 30.45           C
ATOM   4324  CG  ARG B  81      19.959  76.470  59.424  1.00 33.55           C
ATOM   4325  CD  ARG B  81      18.705  76.365  60.239  1.00 37.24           C
ATOM   4326  NE  ARG B  81      18.068  77.681  60.255  1.00 47.90           N
ATOM   4327  CZ  ARG B  81      16.878  77.980  60.737  1.00 65.39           C
ATOM   4328  NH1 ARG B  81      16.084  77.130  61.334  1.00 52.95           N
ATOM   4329  NH2 ARG B  81      16.493  79.205  60.560  1.00 52.17           N
ATOM   4330  N   LYS B  82      23.668  75.849  59.904  1.00 39.17           N
ATOM   4331  CA  LYS B  82      24.655  76.764  60.487  1.00 39.37           C
ATOM   4332  C   LYS B  82      25.690  77.230  59.481  1.00 42.85           C
ATOM   4333  O   LYS B  82      26.039  78.409  59.479  1.00 43.17           O
ATOM   4334  CB  LYS B  82      25.354  76.101  61.678  1.00 41.79           C
ATOM   4335  CG  LYS B  82      24.455  76.017  62.896  1.00 56.97           C
ATOM   4336  CD  LYS B  82      24.981  75.092  63.974  1.00 70.16           C
ATOM   4337  CE  LYS B  82      23.953  75.006  65.099  1.00 86.68           C
ATOM   4338  NZ  LYS B  82      24.356  74.039  66.164  1.00 97.02           N
ATOM   4339  N   GLN B  83      26.158  76.339  58.620  1.00 38.43           N
ATOM   4340  CA  GLN B  83      27.174  76.707  57.631  1.00 38.59           C
ATOM   4341  C   GLN B  83      26.633  77.182  56.280  1.00 42.87           C
ATOM   4342  O   GLN B  83      27.403  77.713  55.483  1.00 42.72           O
ATOM   4343  CB  GLN B  83      28.140  75.543  57.409  1.00 39.97           C
ATOM   4344  CG  GLN B  83      28.985  75.216  58.633  1.00 55.58           C
ATOM   4345  CD  GLN B  83      30.012  74.142  58.351  1.00 70.26           C
ATOM   4346  OE1 GLN B  83      30.708  74.172  57.337  1.00 65.14           O
ATOM   4347  NE2 GLN B  83      30.095  73.166  59.210  1.00 59.54           N
ATOM   4348  N   SER B  84      25.340  77.031  56.018  1.00 39.57           N
ATOM   4349  CA  SER B  84      24.760  77.497  54.753  1.00 38.93           C
ATOM   4350  C   SER B  84      23.990  78.812  54.893  1.00 43.30           C
ATOM   4351  O   SER B  84      24.047  79.646  53.994  1.00 43.22           O
ATOM   4352  CB  SER B  84      23.875  76.417  54.128  1.00 41.48           C
ATOM   4353  OG  SER B  84      22.809  76.064  54.993  1.00 49.32           O
ATOM   4354  N   GLU B  85      23.373  79.084  56.038  1.00 40.65           N
ATOM   4355  CA  GLU B  85      22.744  80.393  56.274  1.00 41.24           C
ATOM   4356  C   GLU B  85      23.610  81.654  56.108  1.00 48.66           C
ATOM   4357  O   GLU B  85      23.062  82.679  55.677  1.00 48.93           O
ATOM   4358  CB  GLU B  85      22.078  80.464  57.649  1.00 42.82           C
ATOM   4359  CG  GLU B  85      20.731  79.761  57.710  1.00 55.96           C
ATOM   4360  CD  GLU B  85      20.018  79.995  59.036  1.00 78.28           C
ATOM   4361  OE1 GLU B  85      18.830  80.394  59.025  1.00 77.55           O
ATOM   4362  OE2 GLU B  85      20.600  79.748  60.116  1.00 73.59           O
ATOM   4363  N   PRO B  86      24.943  81.612  56.341  1.00 47.04           N
ATOM   4364  CA  PRO B  86      25.702  82.809  55.946  1.00 47.05           C
ATOM   4365  C   PRO B  86      25.654  83.193  54.467  1.00 53.95           C
ATOM   4366  O   PRO B  86      26.056  84.299  54.109  1.00 53.70           O
ATOM   4367  CB  PRO B  86      27.143  82.437  56.302  1.00 48.24           C
ATOM   4368  CG  PRO B  86      27.013  81.426  57.355  1.00 52.09           C
ATOM   4369  CD  PRO B  86      25.867  80.611  56.905  1.00 47.38           C
ATOM   4370  N   PHE B  87      25.161  82.319  53.601  1.00 53.16           N
ATOM   4371  CA  PHE B  87      25.035  82.610  52.177  1.00 54.16           C
ATOM   4372  C   PHE B  87      23.576  82.771  51.745  1.00 58.97           C
ATOM   4373  O   PHE B  87      23.292  83.009  50.574  1.00 58.16           O
ATOM   4374  CB  PHE B  87      25.711  81.475  51.411  1.00 56.29           C
ATOM   4375  CG  PHE B  87      27.102  81.185  51.898  1.00 58.37           C
ATOM   4376  CD1 PHE B  87      28.135  82.116  51.695  1.00 61.08           C
ATOM   4377  CD2 PHE B  87      27.378  79.996  52.601  1.00 62.27           C
ATOM   4378  CE1 PHE B  87      29.426  81.891  52.228  1.00 64.21           C
ATOM   4379  CE2 PHE B  87      28.670  79.749  53.122  1.00 63.23           C
ATOM   4380  CZ  PHE B  87      29.691  80.709  52.952  1.00 62.24           C
ATOM   4381  N   PHE B  88      22.640  82.628  52.676  1.00 56.86           N
ATOM   4382  CA  PHE B  88      21.212  82.647  52.334  1.00 57.73           C
ATOM   4383  C   PHE B  88      20.650  84.029  52.031  1.00 62.29           C
ATOM   4384  O   PHE B  88      19.640  84.110  51.345  1.00 62.31           O
ATOM   4385  CB  PHE B  88      20.356  82.033  53.448  1.00 59.79           C
ATOM   4386  CG  PHE B  88      20.116  80.550  53.301  1.00 61.21           C
ATOM   4387  CD1 PHE B  88      21.141  79.671  52.920  1.00 63.69           C
ATOM   4388  CD2 PHE B  88      18.839  80.023  53.548  1.00 63.37           C
ATOM   4389  CE1 PHE B  88      20.906  78.288  52.787  1.00 66.51           C
ATOM   4390  CE2 PHE B  88      18.591  78.632  53.440  1.00 64.34           C
ATOM   4391  CZ  PHE B  88      19.627  77.766  53.040  1.00 64.28           C
ATOM   4392  N   LYS B  89      21.270  85.096  52.532  1.00 58.76           N
ATOM   4393  CA  LYS B  89      20.792  86.482  52.342  1.00 58.57           C
ATOM   4394  C   LYS B  89      19.359  86.656  52.853  1.00 63.53           C
ATOM   4395  O   LYS B  89      18.565  87.440  52.318  1.00 62.95           O
ATOM   4396  CB  LYS B  89      20.917  86.913  50.869  1.00 60.07           C
ATOM   4397  CG  LYS B  89      22.337  86.804  50.322  1.00 65.08           C
ATOM   4398  CD  LYS B  89      22.462  87.170  48.847  1.00 70.56           C
ATOM   4399  CE  LYS B  89      21.831  86.128  47.927  1.00 75.41           C
ATOM   4400  NZ  LYS B  89      22.167  86.388  46.492  1.00 79.32           N
ATOM   4401  N   ALA B  90      19.013  85.887  53.874  1.00 60.65           N
ATOM   4402  CA  ALA B  90      17.667  85.913  54.424  1.00 60.25           C
ATOM   4403  C   ALA B  90      17.529  87.149  55.310  1.00 63.84           C
ATOM   4404  O   ALA B  90      18.389  87.399  56.158  1.00 63.19           O
ATOM   4405  CB  ALA B  90      17.415  84.641  55.231  1.00 60.84           C
ATOM   4406  N   THR B  91      16.455  87.902  55.162  1.00 60.37           N
ATOM   4407  CA  THR B  91      16.167  88.991  56.091  1.00 60.08           C
ATOM   4408  C   THR B  91      15.460  88.363  57.294  1.00 64.57           C
ATOM   4409  O   THR B  91      14.973  87.224  57.202  1.00 64.29           O
ATOM   4410  CB  THR B  91      15.276  90.056  55.420  1.00 65.71           C
ATOM   4411  OG1 THR B  91      14.107  89.427  54.899  1.00 64.76           O
ATOM   4412  CG2 THR B  91      16.002  90.729  54.275  1.00 63.78           C
ATOM   4413  N   PRO B  92      15.370  89.070  58.437  1.00 61.16           N
ATOM   4414  CA  PRO B  92      14.675  88.437  59.568  1.00 59.98           C
ATOM   4415  C   PRO B  92      13.169  88.265  59.363  1.00 62.11           C
ATOM   4416  O   PRO B  92      12.523  87.491  60.071  1.00 61.79           O
ATOM   4417  CB  PRO B  92      14.990  89.386  60.726  1.00 61.59           C
ATOM   4418  CG  PRO B  92      15.126  90.703  60.081  1.00 66.27           C
ATOM   4419  CD  PRO B  92      15.878  90.402  58.821  1.00 61.71           C
ATOM   4420  N   GLU B  93      12.609  88.908  58.349  1.00 57.73           N
ATOM   4421  CA  GLU B  93      11.204  88.720  57.988  1.00 57.23           C
ATOM   4422  C   GLU B  93      10.934  87.341  57.396  1.00 60.14           C
ATOM   4423  O   GLU B  93       9.789  86.912  57.309  1.00 60.04           O
ATOM   4424  CB  GLU B  93      10.781  89.754  56.949  1.00 58.75           C
ATOM   4425  CG  GLU B  93      10.830  91.178  57.458  1.00 73.32           C
ATOM   4426  CD  GLU B  93      10.180  92.150  56.492  1.00107.58           C
ATOM   4427  OE1 GLU B  93      10.037  91.844  55.285  1.00107.62           O
ATOM   4428  OE2 GLU B  93       9.782  93.251  56.937  1.00109.07           O
ATOM   4429  N   GLU B  94      11.970  86.636  56.972  1.00 55.67           N
ATOM   4430  CA  GLU B  94      11.799  85.326  56.344  1.00 54.85           C
ATOM   4431  C   GLU B  94      11.961  84.174  57.329  1.00 58.70           C
ATOM   4432  O   GLU B  94      12.093  83.024  56.920  1.00 58.85           O
ATOM   4433  CB  GLU B  94      12.806  85.143  55.207  1.00 55.75           C
ATOM   4434  CG  GLU B  94      12.911  86.314  54.249  1.00 59.76           C
ATOM   4435  CD  GLU B  94      11.580  86.767  53.672  1.00 68.83           C
ATOM   4436  OE1 GLU B  94      10.781  85.934  53.197  1.00 55.66           O
ATOM   4437  OE2 GLU B  94      11.318  87.983  53.665  1.00 60.60           O
ATOM   4438  N   LYS B  95      11.977  84.462  58.626  1.00 54.93           N
ATOM   4439  CA  LYS B  95      12.236  83.426  59.635  1.00 54.70           C
ATOM   4440  C   LYS B  95      11.250  82.268  59.553  1.00 57.23           C
ATOM   4441  O   LYS B  95      11.651  81.111  59.651  1.00 57.68           O
ATOM   4442  CB  LYS B  95      12.251  84.034  61.042  1.00 57.54           C
ATOM   4443  CG  LYS B  95      12.797  83.111  62.120  1.00 73.64           C
ATOM   4444  CD  LYS B  95      12.876  83.794  63.472  1.00 81.22           C
ATOM   4445  CE  LYS B  95      13.590  82.908  64.477  1.00 93.56           C
ATOM   4446  NZ  LYS B  95      13.771  83.620  65.782  1.00103.57           N
ATOM   4447  N   LEU B  96       9.982  82.544  59.289  1.00 51.46           N
ATOM   4448  CA  LEU B  96       9.002  81.464  59.146  1.00 50.26           C
ATOM   4449  C   LEU B  96       9.279  80.607  57.913  1.00 51.57           C
ATOM   4450  O   LEU B  96       9.125  79.387  57.939  1.00 51.01           O
ATOM   4451  CB  LEU B  96       7.587  82.029  59.018  1.00 50.50           C
ATOM   4452  CG  LEU B  96       7.003  82.841  60.181  1.00 55.79           C
ATOM   4453  CD1 LEU B  96       5.628  83.351  59.774  1.00 56.06           C
ATOM   4454  CD2 LEU B  96       6.892  82.027  61.470  1.00 58.46           C
ATOM   4455  N   LYS B  97       9.718  81.240  56.832  1.00 47.02           N
ATOM   4456  CA  LYS B  97      10.012  80.519  55.593  1.00 46.60           C
ATOM   4457  C   LYS B  97      11.281  79.693  55.730  1.00 50.44           C
ATOM   4458  O   LYS B  97      11.381  78.607  55.178  1.00 50.83           O
ATOM   4459  CB  LYS B  97      10.131  81.494  54.419  1.00 48.57           C
ATOM   4460  CG  LYS B  97       8.867  82.328  54.250  1.00 62.21           C
ATOM   4461  CD  LYS B  97       8.810  83.034  52.913  1.00 72.32           C
ATOM   4462  CE  LYS B  97       7.524  83.835  52.793  1.00 78.13           C
ATOM   4463  NZ  LYS B  97       7.380  84.456  51.439  1.00 84.31           N
ATOM   4464  N   LEU B  98      12.232  80.173  56.516  1.00 45.05           N
ATOM   4465  CA  LEU B  98      13.418  79.381  56.843  1.00 44.67           C
ATOM   4466  C   LEU B  98      13.014  78.170  57.675  1.00 48.84           C
ATOM   4467  O   LEU B  98      13.481  77.069  57.422  1.00 49.30           O
ATOM   4468  CB  LEU B  98      14.422  80.213  57.642  1.00 45.00           C
ATOM   4469  CG  LEU B  98      15.230  81.299  56.923  1.00 50.34           C
ATOM   4470  CD1 LEU B  98      15.848  82.232  57.951  1.00 50.71           C
ATOM   4471  CD2 LEU B  98      16.336  80.711  56.059  1.00 52.96           C
ATOM   4472  N   GLU B  99      12.123  78.341  58.641  1.00 44.65           N
ATOM   4473  CA  GLU B  99      11.690  77.205  59.456  1.00 43.93           C
ATOM   4474  C   GLU B  99      10.988  76.164  58.600  1.00 47.41           C
ATOM   4475  O   GLU B  99      11.149  74.964  58.805  1.00 47.45           O
ATOM   4476  CB  GLU B  99      10.709  77.632  60.555  1.00 44.94           C
ATOM   4477  CG  GLU B  99      11.317  78.375  61.720  1.00 50.97           C
ATOM   4478  CD  GLU B  99      12.444  77.594  62.365  1.00 71.40           C
ATOM   4479  OE1 GLU B  99      12.227  76.441  62.795  1.00 62.55           O
ATOM   4480  OE2 GLU B  99      13.575  78.123  62.431  1.00 69.74           O
ATOM   4481  N   ASP B 100      10.191  76.613  57.645  1.00 43.20           N
ATOM   4482  CA  ASP B 100       9.466  75.704  56.762  1.00 42.81           C
ATOM   4483  C   ASP B 100      10.383  75.005  55.765  1.00 44.24           C
ATOM   4484  O   ASP B 100      10.173  73.837  55.432  1.00 43.82           O
ATOM   4485  CB  ASP B 100       8.365  76.482  56.042  1.00 45.32           C
ATOM   4486  CG  ASP B 100       7.202  76.809  56.960  1.00 65.86           C
ATOM   4487  OD1 ASP B 100       7.001  76.096  57.972  1.00 68.31           O
ATOM   4488  OD2 ASP B 100       6.450  77.768  56.693  1.00 74.22           O
ATOM   4489  N   PHE B 101      11.427  75.695  55.333  1.00 38.30           N
ATOM   4490  CA  PHE B 101      12.435  75.112  54.454  1.00 36.64           C
ATOM   4491  C   PHE B 101      13.225  74.040  55.189  1.00 38.41           C
ATOM   4492  O   PHE B 101      13.359  72.920  54.711  1.00 36.98           O
ATOM   4493  CB  PHE B 101      13.378  76.223  53.991  1.00 37.98           C
ATOM   4494  CG  PHE B 101      14.508  75.757  53.116  1.00 38.87           C
ATOM   4495  CD1 PHE B 101      14.310  75.560  51.741  1.00 41.16           C
ATOM   4496  CD2 PHE B 101      15.799  75.598  53.650  1.00 40.02           C
ATOM   4497  CE1 PHE B 101      15.398  75.268  50.889  1.00 41.44           C
ATOM   4498  CE2 PHE B 101      16.899  75.289  52.813  1.00 41.81           C
ATOM   4499  CZ  PHE B 101      16.699  75.137  51.424  1.00 39.65           C
ATOM   4500  N   PHE B 102      13.737  74.357  56.368  1.00 34.23           N
ATOM   4501  CA  PHE B 102      14.581  73.407  57.083  1.00 33.69           C
ATOM   4502  C   PHE B 102      13.799  72.240  57.683  1.00 38.83           C
ATOM   4503  O   PHE B 102      14.353  71.155  57.843  1.00 38.61           O
ATOM   4504  CB  PHE B 102      15.456  74.137  58.105  1.00 34.79           C
ATOM   4505  CG  PHE B 102      16.571  74.924  57.458  1.00 35.50           C
ATOM   4506  CD1 PHE B 102      17.643  74.238  56.866  1.00 37.02           C
ATOM   4507  CD2 PHE B 102      16.552  76.330  57.398  1.00 37.30           C
ATOM   4508  CE1 PHE B 102      18.666  74.932  56.171  1.00 39.17           C
ATOM   4509  CE2 PHE B 102      17.565  77.041  56.701  1.00 37.58           C
ATOM   4510  CZ  PHE B 102      18.622  76.336  56.084  1.00 36.59           C
ATOM   4511  N   ALA B 103      12.497  72.394  57.887  1.00 35.29           N
ATOM   4512  CA  ALA B 103      11.642  71.251  58.218  1.00 34.53           C
ATOM   4513  C   ALA B 103      11.612  70.213  57.081  1.00 39.07           C
ATOM   4514  O   ALA B 103      11.616  69.001  57.317  1.00 39.59           O
ATOM   4515  CB  ALA B 103      10.221  71.738  58.533  1.00 34.86           C
ATOM   4516  N   ARG B 104      11.580  70.693  55.844  1.00 35.83           N
ATOM   4517  CA  ARG B 104      11.508  69.830  54.657  1.00 36.25           C
ATOM   4518  C   ARG B 104      12.883  69.412  54.150  1.00 40.38           C
ATOM   4519  O   ARG B 104      13.003  68.565  53.256  1.00 39.35           O
ATOM   4520  CB  ARG B 104      10.724  70.554  53.562  1.00 36.73           C
ATOM   4521  CG  ARG B 104       9.250  70.705  53.910  1.00 47.19           C
ATOM   4522  CD  ARG B 104       8.542  71.635  52.943  1.00 62.04           C
ATOM   4523  NE  ARG B 104       7.112  71.759  53.262  1.00 75.27           N
ATOM   4524  CZ  ARG B 104       6.565  72.598  54.128  1.00 96.19           C
ATOM   4525  NH1 ARG B 104       7.242  73.355  54.947  1.00 85.10           N
ATOM   4526  NH2 ARG B 104       5.270  72.684  54.197  1.00 89.88           N
ATOM   4527  N   ASN B 105      13.930  69.945  54.755  1.00 36.58           N
ATOM   4528  CA  ASN B 105      15.276  69.437  54.517  1.00 35.74           C
ATOM   4529  C   ASN B 105      15.426  68.170  55.348  1.00 40.25           C
ATOM   4530  O   ASN B 105      14.883  68.067  56.447  1.00 38.94           O
ATOM   4531  CB  ASN B 105      16.369  70.423  54.949  1.00 34.04           C
ATOM   4532  CG  ASN B 105      16.576  71.544  53.965  1.00 48.36           C
ATOM   4533  OD1 ASN B 105      15.839  71.719  53.013  1.00 38.91           O
ATOM   4534  ND2 ASN B 105      17.615  72.297  54.168  1.00 42.17           N
ATOM   4535  N   SER B 106      16.218  67.234  54.855  1.00 38.64           N
ATOM   4536  CA  SER B 106      16.650  66.058  55.604  1.00 38.89           C
ATOM   4537  C   SER B 106      18.032  65.727  55.056  1.00 43.86           C
ATOM   4538  O   SER B 106      18.457  66.323  54.063  1.00 43.08           O
ATOM   4539  CB  SER B 106      15.665  64.910  55.418  1.00 42.03           C
ATOM   4540  OG  SER B 106      15.476  64.626  54.044  1.00 52.72           O
ATOM   4541  N   TYR B 107      18.768  64.837  55.702  1.00 40.80           N
ATOM   4542  CA  TYR B 107      20.119  64.502  55.264  1.00 39.78           C
ATOM   4543  C   TYR B 107      20.461  63.052  55.568  1.00 42.84           C
ATOM   4544  O   TYR B 107      20.129  62.554  56.645  1.00 41.83           O
ATOM   4545  CB  TYR B 107      21.105  65.412  55.993  1.00 40.62           C
ATOM   4546  CG  TYR B 107      22.544  65.205  55.584  1.00 42.98           C
ATOM   4547  CD1 TYR B 107      23.093  65.933  54.513  1.00 45.23           C
ATOM   4548  CD2 TYR B 107      23.375  64.300  56.275  1.00 43.91           C
ATOM   4549  CE1 TYR B 107      24.452  65.794  54.164  1.00 45.81           C
ATOM   4550  CE2 TYR B 107      24.734  64.159  55.923  1.00 44.93           C
ATOM   4551  CZ  TYR B 107      25.255  64.917  54.880  1.00 50.49           C
ATOM   4552  OH  TYR B 107      26.572  64.835  54.557  1.00 49.70           O
ATOM   4553  N   VAL B 108      21.154  62.402  54.644  1.00 39.82           N
ATOM   4554  CA  VAL B 108      21.650  61.040  54.825  1.00 39.84           C
ATOM   4555  C   VAL B 108      23.158  61.081  54.633  1.00 46.21           C
ATOM   4556  O   VAL B 108      23.644  61.385  53.550  1.00 46.01           O
ATOM   4557  CB  VAL B 108      21.023  60.066  53.787  1.00 43.10           C
ATOM   4558  CG1 VAL B 108      21.563  58.636  53.948  1.00 42.82           C
ATOM   4559  CG2 VAL B 108      19.507  60.057  53.910  1.00 42.66           C
ATOM   4560  N   ALA B 109      23.917  60.790  55.676  1.00 44.88           N
ATOM   4561  CA  ALA B 109      25.358  60.680  55.510  1.00 45.34           C
ATOM   4562  C   ALA B 109      25.580  59.398  54.710  1.00 50.93           C
ATOM   4563  O   ALA B 109      24.948  58.380  54.999  1.00 50.90           O
ATOM   4564  CB  ALA B 109      26.045  60.601  56.870  1.00 46.04           C
ATOM   4565  N   GLY B 110      26.479  59.397  53.743  1.00 47.78           N
ATOM   4566  CA  GLY B 110      26.788  58.162  53.049  1.00 47.35           C
ATOM   4567  C   GLY B 110      27.978  58.256  52.125  1.00 50.40           C
ATOM   4568  O   GLY B 110      28.411  59.335  51.743  1.00 49.66           O
ATOM   4569  N   GLN B 111      28.544  57.105  51.806  1.00 46.62           N
ATOM   4570  CA  GLN B 111      29.717  57.031  50.947  1.00 46.32           C
ATOM   4571  C   GLN B 111      29.273  57.116  49.490  1.00 49.26           C
ATOM   4572  O   GLN B 111      28.229  56.588  49.119  1.00 47.92           O
ATOM   4573  CB  GLN B 111      30.446  55.721  51.226  1.00 47.97           C
ATOM   4574  CG  GLN B 111      30.988  55.594  52.635  1.00 66.44           C
ATOM   4575  CD  GLN B 111      31.988  56.669  52.967  1.00 88.87           C
ATOM   4576  OE1 GLN B 111      32.975  56.857  52.265  1.00 81.89           O
ATOM   4577  NE2 GLN B 111      31.735  57.402  54.016  1.00 87.83           N
ATOM   4578  N   TYR B 112      30.061  57.778  48.659  1.00 46.77           N
ATOM   4579  CA  TYR B 112      29.650  58.083  47.289  1.00 46.95           C
ATOM   4580  C   TYR B 112      29.687  56.888  46.348  1.00 52.72           C
ATOM   4581  O   TYR B 112      29.141  56.938  45.253  1.00 51.63           O
ATOM   4582  CB  TYR B 112      30.573  59.153  46.711  1.00 47.77           C
ATOM   4583  CG  TYR B 112      30.503  60.483  47.426  1.00 49.34           C
ATOM   4584  CD1 TYR B 112      29.270  61.148  47.603  1.00 49.75           C
ATOM   4585  CD2 TYR B 112      31.676  61.101  47.907  1.00 51.10           C
ATOM   4586  CE1 TYR B 112      29.215  62.411  48.245  1.00 50.45           C
ATOM   4587  CE2 TYR B 112      31.621  62.376  48.526  1.00 50.81           C
ATOM   4588  CZ  TYR B 112      30.393  63.019  48.690  1.00 56.31           C
ATOM   4589  OH  TYR B 112      30.307  64.257  49.268  1.00 56.28           O
ATOM   4590  N   ASP B 113      30.349  55.830  46.784  1.00 51.32           N
ATOM   4591  CA  ASP B 113      30.628  54.653  45.966  1.00 51.83           C
ATOM   4592  C   ASP B 113      30.226  53.347  46.658  1.00 55.89           C
ATOM   4593  O   ASP B 113      30.766  52.287  46.360  1.00 55.08           O
ATOM   4594  CB  ASP B 113      32.122  54.639  45.598  1.00 54.34           C
ATOM   4595  CG  ASP B 113      33.055  54.480  46.801  1.00 69.88           C
ATOM   4596  OD1 ASP B 113      32.685  54.724  47.980  1.00 71.47           O
ATOM   4597  OD2 ASP B 113      34.241  54.147  46.563  1.00 76.12           O
ATOM   4598  N   ASP B 114      29.288  53.420  47.593  1.00 53.01           N
ATOM   4599  CA  ASP B 114      28.900  52.268  48.422  1.00 53.10           C
ATOM   4600  C   ASP B 114      27.414  51.930  48.404  1.00 57.34           C
ATOM   4601  O   ASP B 114      26.596  52.673  48.948  1.00 57.71           O
ATOM   4602  CB  ASP B 114      29.227  52.600  49.866  1.00 55.14           C
ATOM   4603  CG  ASP B 114      28.754  51.545  50.838  1.00 67.89           C
ATOM   4604  OD1 ASP B 114      28.759  50.338  50.535  1.00 69.70           O
ATOM   4605  OD2 ASP B 114      28.344  51.940  51.950  1.00 72.88           O
ATOM   4606  N   ALA B 115      27.064  50.781  47.846  1.00 53.79           N
ATOM   4607  CA  ALA B 115      25.671  50.356  47.751  1.00 53.49           C
ATOM   4608  C   ALA B 115      24.924  50.336  49.088  1.00 57.78           C
ATOM   4609  O   ALA B 115      23.738  50.655  49.105  1.00 57.73           O
ATOM   4610  CB  ALA B 115      25.602  48.980  47.083  1.00 54.13           C
ATOM   4611  N   ALA B 116      25.580  50.018  50.197  1.00 53.85           N
ATOM   4612  CA  ALA B 116      24.887  50.008  51.485  1.00 53.37           C
ATOM   4613  C   ALA B 116      24.447  51.424  51.876  1.00 56.45           C
ATOM   4614  O   ALA B 116      23.336  51.650  52.351  1.00 55.92           O
ATOM   4615  CB  ALA B 116      25.792  49.410  52.559  1.00 54.18           C
ATOM   4616  N   SER B 117      25.302  52.401  51.624  1.00 52.54           N
ATOM   4617  CA  SER B 117      24.969  53.788  51.936  1.00 51.73           C
ATOM   4618  C   SER B 117      23.846  54.312  51.038  1.00 54.38           C
ATOM   4619  O   SER B 117      22.965  55.057  51.483  1.00 55.02           O
ATOM   4620  CB  SER B 117      26.200  54.673  51.776  1.00 54.88           C
ATOM   4621  OG  SER B 117      27.245  54.316  52.672  1.00 65.30           O
ATOM   4622  N   TYR B 118      23.830  53.886  49.783  1.00 48.21           N
ATOM   4623  CA  TYR B 118      22.737  54.258  48.881  1.00 47.24           C
ATOM   4624  C   TYR B 118      21.454  53.505  49.190  1.00 52.10           C
ATOM   4625  O   TYR B 118      20.370  54.001  48.922  1.00 51.61           O
ATOM   4626  CB  TYR B 118      23.104  54.021  47.422  1.00 48.11           C
ATOM   4627  CG  TYR B 118      24.008  55.102  46.892  1.00 49.60           C
ATOM   4628  CD1 TYR B 118      25.401  55.003  47.022  1.00 51.51           C
ATOM   4629  CD2 TYR B 118      23.474  56.237  46.251  1.00 50.12           C
ATOM   4630  CE1 TYR B 118      26.248  56.015  46.554  1.00 52.24           C
ATOM   4631  CE2 TYR B 118      24.326  57.248  45.754  1.00 50.72           C
ATOM   4632  CZ  TYR B 118      25.706  57.128  45.924  1.00 55.86           C
ATOM   4633  OH  TYR B 118      26.557  58.082  45.457  1.00 51.98           O
ATOM   4634  N   GLN B 119      21.545  52.332  49.795  1.00 49.13           N
ATOM   4635  CA  GLN B 119      20.347  51.620  50.222  1.00 48.01           C
ATOM   4636  C   GLN B 119      19.665  52.435  51.314  1.00 50.41           C
ATOM   4637  O   GLN B 119      18.447  52.621  51.295  1.00 49.31           O
ATOM   4638  CB  GLN B 119      20.718  50.219  50.720  1.00 49.09           C
ATOM   4639  CG  GLN B 119      19.541  49.361  51.129  1.00 60.73           C
ATOM   4640  CD  GLN B 119      18.543  49.157  50.015  1.00 81.15           C
ATOM   4641  OE1 GLN B 119      18.895  48.861  48.877  1.00 78.65           O
ATOM   4642  NE2 GLN B 119      17.291  49.352  50.314  1.00 73.44           N
ATOM   4643  N   ARG B 120      20.452  52.988  52.228  1.00 46.79           N
ATOM   4644  CA  ARG B 120      19.898  53.849  53.276  1.00 46.86           C
ATOM   4645  C   ARG B 120      19.319  55.124  52.679  1.00 51.23           C
ATOM   4646  O   ARG B 120      18.261  55.567  53.110  1.00 51.52           O
ATOM   4647  CB  ARG B 120      20.958  54.193  54.327  1.00 46.49           C
ATOM   4648  CG  ARG B 120      21.546  52.977  55.030  1.00 50.66           C
ATOM   4649  CD  ARG B 120      22.663  53.368  55.978  1.00 57.12           C
ATOM   4650  NE  ARG B 120      23.485  52.195  56.295  1.00 70.74           N
ATOM   4651  CZ  ARG B 120      24.568  52.169  57.056  1.00 87.60           C
ATOM   4652  NH1 ARG B 120      25.006  53.182  57.755  1.00 70.67           N
ATOM   4653  NH2 ARG B 120      25.238  51.059  57.089  1.00 80.13           N
ATOM   4654  N   LEU B 121      19.967  55.692  51.670  1.00 47.09           N
ATOM   4655  CA  LEU B 121      19.420  56.861  50.971  1.00 46.36           C
ATOM   4656  C   LEU B 121      18.082  56.535  50.312  1.00 49.91           C
ATOM   4657  O   LEU B 121      17.128  57.299  50.414  1.00 49.37           O
ATOM   4658  CB  LEU B 121      20.406  57.360  49.902  1.00 46.05           C
ATOM   4659  CG  LEU B 121      19.992  58.557  49.023  1.00 50.42           C
ATOM   4660  CD1 LEU B 121      19.706  59.822  49.818  1.00 50.78           C
ATOM   4661  CD2 LEU B 121      21.072  58.843  47.982  1.00 52.16           C
ATOM   4662  N   ASN B 122      17.997  55.392  49.649  1.00 45.71           N
ATOM   4663  CA  ASN B 122      16.773  55.020  48.952  1.00 44.96           C
ATOM   4664  C   ASN B 122      15.609  54.807  49.919  1.00 47.80           C
ATOM   4665  O   ASN B 122      14.521  55.354  49.740  1.00 47.25           O
ATOM   4666  CB  ASN B 122      17.008  53.755  48.125  1.00 45.04           C
ATOM   4667  CG  ASN B 122      15.874  53.484  47.187  1.00 63.53           C
ATOM   4668  OD1 ASN B 122      15.278  54.405  46.659  1.00 63.58           O
ATOM   4669  ND2 ASN B 122      15.569  52.243  46.959  1.00 52.76           N
ATOM   4670  N   SER B 123      15.856  54.068  50.990  1.00 43.60           N
ATOM   4671  CA  SER B 123      14.824  53.822  51.994  1.00 42.73           C
ATOM   4672  C   SER B 123      14.409  55.104  52.714  1.00 45.77           C
ATOM   4673  O   SER B 123      13.243  55.285  53.066  1.00 45.78           O
ATOM   4674  CB  SER B 123      15.340  52.800  53.004  1.00 45.37           C
ATOM   4675  OG  SER B 123      15.754  51.620  52.332  1.00 54.19           O
ATOM   4676  N   HIS B 124      15.347  56.021  52.906  1.00 41.14           N
ATOM   4677  CA  HIS B 124      15.042  57.321  53.497  1.00 40.65           C
ATOM   4678  C   HIS B 124      14.100  58.122  52.614  1.00 41.67           C
ATOM   4679  O   HIS B 124      13.126  58.690  53.105  1.00 40.62           O
ATOM   4680  CB  HIS B 124      16.335  58.114  53.670  1.00 42.06           C
ATOM   4681  CG  HIS B 124      16.129  59.539  54.067  1.00 46.24           C
ATOM   4682  ND1 HIS B 124      16.036  59.978  55.363  1.00 48.55           N
ATOM   4683  CD2 HIS B 124      16.070  60.665  53.308  1.00 48.20           C
ATOM   4684  CE1 HIS B 124      15.968  61.307  55.345  1.00 48.04           C
ATOM   4685  NE2 HIS B 124      15.971  61.774  54.113  1.00 48.14           N
ATOM   4686  N   MET B 125      14.371  58.153  51.315  1.00 36.65           N
ATOM   4687  CA  MET B 125      13.525  58.910  50.397  1.00 35.62           C
ATOM   4688  C   MET B 125      12.132  58.315  50.314  1.00 40.00           C
ATOM   4689  O   MET B 125      11.163  59.050  50.209  1.00 40.73           O
ATOM   4690  CB  MET B 125      14.105  58.938  48.987  1.00 37.43           C
ATOM   4691  CG  MET B 125      15.360  59.771  48.832  1.00 40.47           C
ATOM   4692  SD  MET B 125      15.772  59.938  47.087  1.00 44.41           S
ATOM   4693  CE  MET B 125      16.288  58.282  46.655  1.00 41.32           C
ATOM   4694  N   TYR B 126      12.011  56.997  50.388  1.00 35.61           N
ATOM   4695  CA  TYR B 126      10.687  56.379  50.372  1.00 35.32           C
ATOM   4696  C   TYR B 126       9.880  56.704  51.620  1.00 40.09           C
ATOM   4697  O   TYR B 126       8.657  56.809  51.556  1.00 40.80           O
ATOM   4698  CB  TYR B 126      10.794  54.858  50.277  1.00 30.00           C
ATOM   4699  CG  TYR B 126      11.334  54.309  48.975  1.00 30.00           C
ATOM   4700  CD1 TYR B 126      11.012  54.897  47.734  1.00 30.00           C
ATOM   4701  CD2 TYR B 126      12.116  53.140  48.978  1.00 30.00           C
ATOM   4702  CE1 TYR B 126      11.451  54.314  46.515  1.00 30.00           C
ATOM   4703  CE2 TYR B 126      12.539  52.549  47.767  1.00 30.00           C
ATOM   4704  CZ  TYR B 126      12.218  53.147  46.547  1.00 30.00           C
ATOM   4705  OH  TYR B 126      12.679  52.584  45.382  1.00 30.00           O
ATOM   4706  N   ALA B 127      10.554  56.847  52.753  1.00 36.67           N
ATOM   4707  CA  ALA B 127       9.887  57.103  54.027  1.00 36.25           C
ATOM   4708  C   ALA B 127       9.359  58.533  54.172  1.00 40.55           C
ATOM   4709  O   ALA B 127       8.554  58.813  55.067  1.00 40.32           O
ATOM   4710  CB  ALA B 127      10.840  56.765  55.164  1.00 36.82           C
ATOM   4711  N   LEU B 128       9.777  59.431  53.293  1.00 36.85           N
ATOM   4712  CA  LEU B 128       9.212  60.779  53.258  1.00 36.24           C
ATOM   4713  C   LEU B 128       7.760  60.652  52.799  1.00 43.80           C
ATOM   4714  O   LEU B 128       7.382  59.641  52.204  1.00 44.24           O
ATOM   4715  CB  LEU B 128      10.009  61.680  52.309  1.00 35.31           C
ATOM   4716  CG  LEU B 128      11.472  61.944  52.710  1.00 38.51           C
ATOM   4717  CD1 LEU B 128      12.200  62.660  51.585  1.00 38.76           C
ATOM   4718  CD2 LEU B 128      11.595  62.765  53.995  1.00 37.71           C
ATOM   4719  N   HIS B 129       6.930  61.638  53.100  1.00 41.54           N
ATOM   4720  CA  HIS B 129       5.516  61.589  52.733  1.00 42.28           C
ATOM   4721  C   HIS B 129       5.385  61.549  51.210  1.00 46.08           C
ATOM   4722  O   HIS B 129       6.031  62.328  50.508  1.00 46.51           O
ATOM   4723  CB  HIS B 129       4.795  62.801  53.324  1.00 44.07           C
ATOM   4724  CG  HIS B 129       3.330  62.832  53.035  1.00 48.53           C
ATOM   4725  ND1 HIS B 129       2.747  63.656  52.105  1.00 50.96           N
ATOM   4726  CD2 HIS B 129       2.299  62.150  53.597  1.00 51.12           C
ATOM   4727  CE1 HIS B 129       1.433  63.440  52.121  1.00 50.70           C
ATOM   4728  NE2 HIS B 129       1.108  62.523  53.011  1.00 51.07           N
ATOM   4729  N   LEU B 130       4.620  60.576  50.719  1.00 41.69           N
ATOM   4730  CA  LEU B 130       4.487  60.248  49.288  1.00 41.01           C
ATOM   4731  C   LEU B 130       5.830  59.962  48.608  1.00 45.12           C
ATOM   4732  O   LEU B 130       5.959  60.042  47.389  1.00 44.62           O
ATOM   4733  CB  LEU B 130       3.719  61.347  48.538  1.00 40.64           C
ATOM   4734  CG  LEU B 130       2.281  61.645  48.979  1.00 45.15           C
ATOM   4735  CD1 LEU B 130       1.799  62.951  48.365  1.00 45.33           C
ATOM   4736  CD2 LEU B 130       1.335  60.523  48.587  1.00 47.84           C
ATOM   4737  N   GLY B 131       6.839  59.607  49.389  1.00 41.35           N
ATOM   4738  CA  GLY B 131       8.192  59.446  48.888  1.00 41.60           C
ATOM   4739  C   GLY B 131       8.420  58.374  47.846  1.00 48.41           C
ATOM   4740  O   GLY B 131       9.306  58.518  47.004  1.00 49.24           O
ATOM   4741  N   SER B 132       7.614  57.322  47.821  1.00 45.80           N
ATOM   4742  CA  SER B 132       7.729  56.325  46.754  1.00 45.95           C
ATOM   4743  C   SER B 132       7.159  56.849  45.438  1.00 50.33           C
ATOM   4744  O   SER B 132       7.600  56.454  44.364  1.00 50.24           O
ATOM   4745  CB  SER B 132       7.023  55.031  47.160  1.00 50.58           C
ATOM   4746  OG  SER B 132       7.567  54.543  48.378  1.00 61.93           O
ATOM   4747  N   GLN B 133       6.208  57.770  45.510  1.00 46.78           N
ATOM   4748  CA  GLN B 133       5.564  58.316  44.314  1.00 46.32           C
ATOM   4749  C   GLN B 133       6.233  59.602  43.844  1.00 49.24           C
ATOM   4750  O   GLN B 133       5.895  60.163  42.798  1.00 49.16           O
ATOM   4751  CB  GLN B 133       4.088  58.592  44.598  1.00 47.72           C
ATOM   4752  CG  GLN B 133       3.294  57.331  44.912  1.00 67.03           C
ATOM   4753  CD  GLN B 133       1.822  57.609  45.109  1.00 88.78           C
ATOM   4754  OE1 GLN B 133       1.359  58.741  44.994  1.00 84.39           O
ATOM   4755  NE2 GLN B 133       1.066  56.582  45.379  1.00 82.24           N
ATOM   4756  N   ALA B 134       7.151  60.098  44.652  1.00 44.27           N
ATOM   4757  CA  ALA B 134       7.816  61.356  44.375  1.00 43.15           C
ATOM   4758  C   ALA B 134       8.755  61.305  43.169  1.00 45.21           C
ATOM   4759  O   ALA B 134       9.402  60.297  42.882  1.00 45.25           O
ATOM   4760  CB  ALA B 134       8.581  61.790  45.610  1.00 43.69           C
ATOM   4761  N   ASN B 135       8.888  62.450  42.525  1.00 39.48           N
ATOM   4762  CA  ASN B 135       9.874  62.640  41.470  1.00 38.07           C
ATOM   4763  C   ASN B 135      11.221  62.855  42.159  1.00 40.90           C
ATOM   4764  O   ASN B 135      11.245  63.303  43.306  1.00 40.18           O
ATOM   4765  CB  ASN B 135       9.493  63.876  40.656  1.00 36.12           C
ATOM   4766  CG  ASN B 135       8.226  63.679  39.861  1.00 53.95           C
ATOM   4767  OD1 ASN B 135       8.111  62.742  39.089  1.00 47.13           O
ATOM   4768  ND2 ASN B 135       7.265  64.537  40.049  1.00 43.28           N
ATOM   4769  N   ARG B 136      12.330  62.576  41.482  1.00 37.42           N
ATOM   4770  CA  ARG B 136      13.673  62.790  42.041  1.00 36.83           C
ATOM   4771  C   ARG B 136      14.554  63.630  41.132  1.00 38.61           C
ATOM   4772  O   ARG B 136      14.651  63.357  39.937  1.00 36.92           O
ATOM   4773  CB  ARG B 136      14.394  61.461  42.263  1.00 37.14           C
ATOM   4774  CG  ARG B 136      13.977  60.691  43.503  1.00 41.12           C
ATOM   4775  CD  ARG B 136      13.480  59.312  43.135  1.00 46.29           C
ATOM   4776  NE  ARG B 136      13.261  58.466  44.316  1.00 45.89           N
ATOM   4777  CZ  ARG B 136      12.206  58.484  45.118  1.00 48.90           C
ATOM   4778  NH1 ARG B 136      11.149  59.220  44.930  1.00 24.25           N
ATOM   4779  NH2 ARG B 136      12.164  57.672  46.129  1.00 39.18           N
ATOM   4780  N   LEU B 137      15.206  64.621  41.720  1.00 35.72           N
ATOM   4781  CA  LEU B 137      16.133  65.514  41.021  1.00 35.86           C
ATOM   4782  C   LEU B 137      17.492  65.477  41.725  1.00 36.84           C
ATOM   4783  O   LEU B 137      17.689  66.158  42.727  1.00 35.47           O
ATOM   4784  CB  LEU B 137      15.567  66.944  41.030  1.00 36.46           C
ATOM   4785  CG  LEU B 137      14.198  67.176  40.368  1.00 41.59           C
ATOM   4786  CD1 LEU B 137      13.690  68.572  40.694  1.00 41.54           C
ATOM   4787  CD2 LEU B 137      14.243  66.983  38.856  1.00 45.53           C
ATOM   4788  N   PHE B 138      18.413  64.647  41.253  1.00 31.93           N
ATOM   4789  CA  PHE B 138      19.724  64.498  41.898  1.00 31.00           C
ATOM   4790  C   PHE B 138      20.738  65.502  41.358  1.00 37.14           C
ATOM   4791  O   PHE B 138      21.270  65.329  40.270  1.00 36.99           O
ATOM   4792  CB  PHE B 138      20.309  63.101  41.665  1.00 31.74           C
ATOM   4793  CG  PHE B 138      19.506  61.981  42.266  1.00 32.01           C
ATOM   4794  CD1 PHE B 138      18.488  61.352  41.527  1.00 33.98           C
ATOM   4795  CD2 PHE B 138      19.801  61.511  43.559  1.00 33.27           C
ATOM   4796  CE1 PHE B 138      17.755  60.274  42.077  1.00 34.42           C
ATOM   4797  CE2 PHE B 138      19.068  60.437  44.127  1.00 35.34           C
ATOM   4798  CZ  PHE B 138      18.034  59.829  43.383  1.00 33.50           C
ATOM   4799  N   TYR B 139      21.042  66.536  42.118  1.00 35.46           N
ATOM   4800  CA  TYR B 139      22.035  67.528  41.722  1.00 35.86           C
ATOM   4801  C   TYR B 139      23.395  67.025  42.187  1.00 38.83           C
ATOM   4802  O   TYR B 139      23.557  66.706  43.365  1.00 37.00           O
ATOM   4803  CB  TYR B 139      21.724  68.872  42.386  1.00 37.56           C
ATOM   4804  CG  TYR B 139      20.360  69.421  42.017  1.00 40.25           C
ATOM   4805  CD1 TYR B 139      19.218  69.067  42.764  1.00 42.62           C
ATOM   4806  CD2 TYR B 139      20.194  70.287  40.914  1.00 40.89           C
ATOM   4807  CE1 TYR B 139      17.938  69.531  42.399  1.00 43.78           C
ATOM   4808  CE2 TYR B 139      18.909  70.791  40.571  1.00 41.64           C
ATOM   4809  CZ  TYR B 139      17.794  70.398  41.316  1.00 48.10           C
ATOM   4810  OH  TYR B 139      16.541  70.848  40.995  1.00 46.80           O
ATOM   4811  N   LEU B 140      24.368  66.927  41.290  1.00 37.21           N
ATOM   4812  CA  LEU B 140      25.699  66.441  41.665  1.00 37.57           C
ATOM   4813  C   LEU B 140      26.653  67.596  41.955  1.00 43.26           C
ATOM   4814  O   LEU B 140      27.378  68.058  41.074  1.00 42.67           O
ATOM   4815  CB  LEU B 140      26.297  65.517  40.595  1.00 37.29           C
ATOM   4816  CG  LEU B 140      25.533  64.257  40.154  1.00 41.77           C
ATOM   4817  CD1 LEU B 140      26.491  63.326  39.410  1.00 42.11           C
ATOM   4818  CD2 LEU B 140      24.878  63.467  41.282  1.00 43.32           C
ATOM   4819  N   ALA B 141      26.680  68.040  43.204  1.00 41.19           N
ATOM   4820  CA  ALA B 141      27.568  69.102  43.685  1.00 41.75           C
ATOM   4821  C   ALA B 141      28.949  68.513  44.014  1.00 47.84           C
ATOM   4822  O   ALA B 141      29.482  68.704  45.106  1.00 47.35           O
ATOM   4823  CB  ALA B 141      26.949  69.738  44.929  1.00 42.33           C
ATOM   4824  N   LEU B 142      29.469  67.729  43.084  1.00 46.33           N
ATOM   4825  CA  LEU B 142      30.593  66.829  43.314  1.00 46.83           C
ATOM   4826  C   LEU B 142      31.734  67.033  42.329  1.00 53.43           C
ATOM   4827  O   LEU B 142      31.514  67.557  41.231  1.00 52.64           O
ATOM   4828  CB  LEU B 142      30.072  65.405  43.118  1.00 46.50           C
ATOM   4829  CG  LEU B 142      29.157  64.854  44.211  1.00 50.39           C
ATOM   4830  CD1 LEU B 142      28.479  63.609  43.687  1.00 49.98           C
ATOM   4831  CD2 LEU B 142      29.965  64.532  45.458  1.00 52.87           C
ATOM   4832  N   PRO B 143      32.947  66.566  42.671  1.00 52.45           N
ATOM   4833  CA  PRO B 143      33.969  66.517  41.619  1.00 52.28           C
ATOM   4834  C   PRO B 143      33.559  65.620  40.447  1.00 57.00           C
ATOM   4835  O   PRO B 143      32.867  64.613  40.641  1.00 56.90           O
ATOM   4836  CB  PRO B 143      35.168  65.891  42.333  1.00 53.80           C
ATOM   4837  CG  PRO B 143      34.941  66.152  43.756  1.00 57.98           C
ATOM   4838  CD  PRO B 143      33.469  66.010  43.934  1.00 53.22           C
ATOM   4839  N   PRO B 144      34.041  65.908  39.226  1.00 54.61           N
ATOM   4840  CA  PRO B 144      33.641  65.069  38.089  1.00 54.46           C
ATOM   4841  C   PRO B 144      34.226  63.662  38.124  1.00 59.47           C
ATOM   4842  O   PRO B 144      33.797  62.776  37.392  1.00 59.19           O
ATOM   4843  CB  PRO B 144      34.194  65.841  36.889  1.00 55.84           C
ATOM   4844  CG  PRO B 144      35.407  66.486  37.443  1.00 60.09           C
ATOM   4845  CD  PRO B 144      34.943  66.985  38.777  1.00 55.32           C
ATOM   4846  N   THR B 145      35.206  63.450  38.989  1.00 56.10           N
ATOM   4847  CA  THR B 145      35.866  62.165  39.176  1.00 55.46           C
ATOM   4848  C   THR B 145      35.007  61.216  40.010  1.00 58.74           C
ATOM   4849  O   THR B 145      35.238  60.007  40.049  1.00 59.24           O
ATOM   4850  CB  THR B 145      37.168  62.429  39.948  1.00 62.22           C
ATOM   4851  OG1 THR B 145      36.834  63.162  41.127  1.00 61.88           O
ATOM   4852  CG2 THR B 145      38.112  63.332  39.155  1.00 60.09           C
ATOM   4853  N   VAL B 146      34.018  61.778  40.689  1.00 53.08           N
ATOM   4854  CA  VAL B 146      33.149  61.033  41.600  1.00 51.63           C
ATOM   4855  C   VAL B 146      31.836  60.691  40.884  1.00 54.17           C
ATOM   4856  O   VAL B 146      31.110  59.780  41.277  1.00 53.68           O
ATOM   4857  CB  VAL B 146      32.934  61.889  42.898  1.00 55.14           C
ATOM   4858  CG1 VAL B 146      32.043  61.202  43.926  1.00 54.92           C
ATOM   4859  CG2 VAL B 146      34.284  62.197  43.560  1.00 54.84           C
ATOM   4860  N   TYR B 147      31.556  61.384  39.786  1.00 50.36           N
ATOM   4861  CA  TYR B 147      30.267  61.252  39.109  1.00 50.45           C
ATOM   4862  C   TYR B 147      29.879  59.839  38.668  1.00 54.43           C
ATOM   4863  O   TYR B 147      28.738  59.459  38.872  1.00 54.79           O
ATOM   4864  CB  TYR B 147      30.205  62.119  37.845  1.00 52.00           C
ATOM   4865  CG  TYR B 147      30.153  63.636  37.969  1.00 53.96           C
ATOM   4866  CD1 TYR B 147      29.939  64.308  39.196  1.00 55.65           C
ATOM   4867  CD2 TYR B 147      30.264  64.416  36.798  1.00 54.77           C
ATOM   4868  CE1 TYR B 147      29.822  65.732  39.229  1.00 56.89           C
ATOM   4869  CE2 TYR B 147      30.157  65.833  36.837  1.00 55.76           C
ATOM   4870  CZ  TYR B 147      29.940  66.474  38.052  1.00 64.96           C
ATOM   4871  OH  TYR B 147      29.837  67.842  38.073  1.00 67.20           O
ATOM   4872  N   GLU B 148      30.753  59.059  38.040  1.00 50.75           N
ATOM   4873  CA  GLU B 148      30.340  57.750  37.512  1.00 50.67           C
ATOM   4874  C   GLU B 148      29.909  56.791  38.617  1.00 54.38           C
ATOM   4875  O   GLU B 148      28.909  56.084  38.483  1.00 54.13           O
ATOM   4876  CB  GLU B 148      31.458  57.106  36.683  1.00 52.14           C
ATOM   4877  CG  GLU B 148      30.990  55.895  35.868  1.00 62.41           C
ATOM   4878  CD  GLU B 148      32.125  55.203  35.135  1.00 83.70           C
ATOM   4879  OE1 GLU B 148      32.972  55.892  34.523  1.00 69.80           O
ATOM   4880  OE2 GLU B 148      32.198  53.951  35.177  1.00 79.81           O
ATOM   4881  N   ALA B 149      30.636  56.791  39.727  1.00 50.38           N
ATOM   4882  CA  ALA B 149      30.298  55.906  40.834  1.00 49.79           C
ATOM   4883  C   ALA B 149      28.910  56.253  41.361  1.00 51.54           C
ATOM   4884  O   ALA B 149      28.072  55.379  41.596  1.00 50.78           O
ATOM   4885  CB  ALA B 149      31.343  56.028  41.951  1.00 50.57           C
ATOM   4886  N   VAL B 150      28.677  57.547  41.508  1.00 47.28           N
ATOM   4887  CA  VAL B 150      27.416  58.051  42.036  1.00 47.05           C
ATOM   4888  C   VAL B 150      26.268  57.757  41.085  1.00 49.91           C
ATOM   4889  O   VAL B 150      25.234  57.252  41.512  1.00 49.50           O
ATOM   4890  CB  VAL B 150      27.535  59.574  42.310  1.00 51.07           C
ATOM   4891  CG1 VAL B 150      26.205  60.197  42.721  1.00 50.63           C
ATOM   4892  CG2 VAL B 150      28.567  59.812  43.407  1.00 50.97           C
ATOM   4893  N   THR B 151      26.419  58.028  39.797  1.00 45.28           N
ATOM   4894  CA  THR B 151      25.308  57.820  38.874  1.00 44.87           C
ATOM   4895  C   THR B 151      24.991  56.338  38.739  1.00 49.96           C
ATOM   4896  O   THR B 151      23.818  55.968  38.689  1.00 50.65           O
ATOM   4897  CB  THR B 151      25.569  58.435  37.485  1.00 49.22           C
ATOM   4898  OG1 THR B 151      26.813  57.964  36.962  1.00 50.17           O
ATOM   4899  CG2 THR B 151      25.646  59.943  37.549  1.00 44.36           C
ATOM   4900  N   LYS B 152      25.992  55.467  38.769  1.00 45.65           N
ATOM   4901  CA  LYS B 152      25.715  54.030  38.746  1.00 44.74           C
ATOM   4902  C   LYS B 152      25.018  53.573  40.023  1.00 48.07           C
ATOM   4903  O   LYS B 152      24.048  52.819  39.971  1.00 47.64           O
ATOM   4904  CB  LYS B 152      27.006  53.243  38.520  1.00 47.04           C
ATOM   4905  CG  LYS B 152      26.746  51.786  38.153  1.00 59.50           C
ATOM   4906  CD  LYS B 152      28.031  51.020  37.852  1.00 69.32           C
ATOM   4907  CE  LYS B 152      28.848  50.667  39.091  1.00 78.49           C
ATOM   4908  NZ  LYS B 152      28.154  49.677  39.978  1.00 80.60           N
ATOM   4909  N   ASN B 153      25.458  54.060  41.173  1.00 44.78           N
ATOM   4910  CA  ASN B 153      24.814  53.692  42.434  1.00 44.74           C
ATOM   4911  C   ASN B 153      23.365  54.174  42.497  1.00 48.92           C
ATOM   4912  O   ASN B 153      22.493  53.463  43.007  1.00 48.70           O
ATOM   4913  CB  ASN B 153      25.567  54.294  43.620  1.00 44.74           C
ATOM   4914  CG  ASN B 153      26.600  53.363  44.202  1.00 65.72           C
ATOM   4915  OD1 ASN B 153      27.795  53.608  44.143  1.00 67.02           O
ATOM   4916  ND2 ASN B 153      26.153  52.292  44.791  1.00 52.57           N
ATOM   4917  N   ILE B 154      23.095  55.356  41.958  1.00 45.73           N
ATOM   4918  CA  ILE B 154      21.726  55.868  41.875  1.00 45.07           C
ATOM   4919  C   ILE B 154      20.921  54.976  40.934  1.00 49.94           C
ATOM   4920  O   ILE B 154      19.833  54.543  41.306  1.00 49.77           O
ATOM   4921  CB  ILE B 154      21.681  57.356  41.396  1.00 47.17           C
ATOM   4922  CG1 ILE B 154      22.252  58.279  42.491  1.00 46.98           C
ATOM   4923  CG2 ILE B 154      20.239  57.804  41.044  1.00 46.89           C
ATOM   4924  CD1 ILE B 154      22.589  59.703  42.025  1.00 49.97           C
ATOM   4925  N   HIS B 155      21.451  54.644  39.764  1.00 47.27           N
ATOM   4926  CA  HIS B 155      20.719  53.839  38.783  1.00 47.63           C
ATOM   4927  C   HIS B 155      20.289  52.481  39.328  1.00 51.48           C
ATOM   4928  O   HIS B 155      19.177  51.995  39.087  1.00 49.80           O
ATOM   4929  CB  HIS B 155      21.595  53.591  37.556  1.00 48.38           C
ATOM   4930  CG  HIS B 155      20.898  52.820  36.484  1.00 51.72           C
ATOM   4931  ND1 HIS B 155      19.993  53.358  35.603  1.00 53.40           N
ATOM   4932  CD2 HIS B 155      20.944  51.498  36.177  1.00 53.34           C
ATOM   4933  CE1 HIS B 155      19.528  52.373  34.834  1.00 52.77           C
ATOM   4934  NE2 HIS B 155      20.086  51.220  35.137  1.00 53.04           N
ATOM   4935  N   GLU B 156      21.181  51.864  40.083  1.00 49.55           N
ATOM   4936  CA  GLU B 156      20.924  50.547  40.651  1.00 50.38           C
ATOM   4937  C   GLU B 156      20.004  50.547  41.872  1.00 55.88           C
ATOM   4938  O   GLU B 156      19.546  49.482  42.283  1.00 56.21           O
ATOM   4939  CB  GLU B 156      22.250  49.903  41.039  1.00 51.92           C
ATOM   4940  CG  GLU B 156      23.118  49.534  39.841  1.00 65.58           C
ATOM   4941  CD  GLU B 156      24.436  48.919  40.265  1.00 94.18           C
ATOM   4942  OE1 GLU B 156      24.623  48.656  41.476  1.00 84.93           O
ATOM   4943  OE2 GLU B 156      25.306  48.679  39.399  1.00 93.77           O
ATOM   4944  N   SER B 157      19.733  51.703  42.463  1.00 52.18           N
ATOM   4945  CA  SER B 157      18.988  51.742  43.729  1.00 51.77           C
ATOM   4946  C   SER B 157      18.004  52.889  43.928  1.00 55.36           C
ATOM   4947  O   SER B 157      16.847  52.667  44.257  1.00 55.47           O
ATOM   4948  CB  SER B 157      20.021  51.783  44.854  1.00 54.77           C
ATOM   4949  OG  SER B 157      19.458  51.628  46.145  1.00 61.67           O
ATOM   4950  N   CYS B 158      18.438  54.121  43.722  1.00 51.35           N
ATOM   4951  CA  CYS B 158      17.708  55.295  44.201  1.00 51.03           C
ATOM   4952  C   CYS B 158      16.686  55.846  43.205  1.00 52.69           C
ATOM   4953  O   CYS B 158      16.118  56.920  43.397  1.00 52.18           O
ATOM   4954  CB  CYS B 158      18.733  56.356  44.587  1.00 52.08           C
ATOM   4955  SG  CYS B 158      19.767  55.807  45.958  1.00 56.28           S
ATOM   4956  N   MET B 159      16.446  55.097  42.142  1.00 48.23           N
ATOM   4957  CA  MET B 159      15.430  55.453  41.156  1.00 47.92           C
ATOM   4958  C   MET B 159      14.057  55.161  41.758  1.00 51.31           C
ATOM   4959  O   MET B 159      13.894  54.164  42.467  1.00 50.84           O
ATOM   4960  CB  MET B 159      15.598  54.591  39.901  1.00 50.30           C
ATOM   4961  CG  MET B 159      17.002  54.603  39.313  1.00 54.06           C
ATOM   4962  SD  MET B 159      17.576  56.203  38.725  1.00 58.00           S
ATOM   4963  CE  MET B 159      16.813  56.278  37.118  1.00 54.77           C
ATOM   4964  N   SER B 160      13.060  55.981  41.471  1.00 47.02           N
ATOM   4965  CA  SER B 160      11.674  55.635  41.787  1.00 46.56           C
ATOM   4966  C   SER B 160      11.126  54.906  40.570  1.00 51.04           C
ATOM   4967  O   SER B 160      11.646  55.062  39.464  1.00 50.92           O
ATOM   4968  CB  SER B 160      10.827  56.879  42.061  1.00 49.81           C
ATOM   4969  OG  SER B 160      10.765  57.723  40.929  1.00 58.14           O
ATOM   4970  N   GLN B 161      10.083  54.113  40.744  1.00 47.79           N
ATOM   4971  CA  GLN B 161       9.430  53.438  39.624  1.00 47.28           C
ATOM   4972  C   GLN B 161       8.202  54.243  39.213  1.00 50.77           C
ATOM   4973  O   GLN B 161       7.751  54.176  38.072  1.00 50.97           O
ATOM   4974  CB  GLN B 161       9.028  52.012  40.016  1.00 48.43           C
ATOM   4975  CG  GLN B 161      10.214  51.061  40.217  1.00 64.07           C
ATOM   4976  CD  GLN B 161      10.999  51.312  41.493  1.00 88.24           C
ATOM   4977  OE1 GLN B 161      10.468  51.230  42.599  1.00 85.84           O
ATOM   4978  NE2 GLN B 161      12.257  51.639  41.354  1.00 82.62           N
ATOM   4979  N   ILE B 162       7.671  55.021  40.144  1.00 46.11           N
ATOM   4980  CA  ILE B 162       6.483  55.833  39.875  1.00 45.07           C
ATOM   4981  C   ILE B 162       6.855  57.202  39.302  1.00 48.40           C
ATOM   4982  O   ILE B 162       6.306  57.631  38.287  1.00 47.95           O
ATOM   4983  CB  ILE B 162       5.656  56.044  41.177  1.00 47.77           C
ATOM   4984  CG1 ILE B 162       5.302  54.709  41.864  1.00 47.67           C
ATOM   4985  CG2 ILE B 162       4.383  56.867  40.900  1.00 48.77           C
ATOM   4986  CD1 ILE B 162       4.425  53.724  41.089  1.00 54.63           C
ATOM   4987  N   GLY B 163       7.775  57.899  39.953  1.00 44.04           N
ATOM   4988  CA  GLY B 163       8.123  59.249  39.541  1.00 43.52           C
ATOM   4989  C   GLY B 163       9.198  59.306  38.477  1.00 47.03           C
ATOM   4990  O   GLY B 163       9.802  58.300  38.103  1.00 47.46           O
ATOM   4991  N   TRP B 164       9.455  60.508  37.992  1.00 42.01           N
ATOM   4992  CA  TRP B 164      10.493  60.754  36.999  1.00 41.18           C
ATOM   4993  C   TRP B 164      11.796  60.989  37.751  1.00 43.37           C
ATOM   4994  O   TRP B 164      11.805  61.618  38.816  1.00 42.45           O
ATOM   4995  CB  TRP B 164      10.131  61.987  36.174  1.00 40.29           C
ATOM   4996  CG  TRP B 164       8.885  61.795  35.358  1.00 41.75           C
ATOM   4997  CD1 TRP B 164       7.599  61.939  35.777  1.00 44.66           C
ATOM   4998  CD2 TRP B 164       8.794  61.403  33.976  1.00 41.67           C
ATOM   4999  NE1 TRP B 164       6.714  61.658  34.776  1.00 43.87           N
ATOM   5000  CE2 TRP B 164       7.411  61.376  33.635  1.00 45.11           C
ATOM   5001  CE3 TRP B 164       9.741  61.076  32.987  1.00 42.69           C
ATOM   5002  CZ2 TRP B 164       6.961  61.049  32.337  1.00 44.17           C
ATOM   5003  CZ3 TRP B 164       9.292  60.724  31.686  1.00 43.83           C
ATOM   5004  CH2 TRP B 164       7.903  60.726  31.376  1.00 44.33           C
ATOM   5005  N   ASN B 165      12.889  60.476  37.211  1.00 38.98           N
ATOM   5006  CA  ASN B 165      14.181  60.466  37.890  1.00 38.12           C
ATOM   5007  C   ASN B 165      15.183  61.181  36.998  1.00 41.73           C
ATOM   5008  O   ASN B 165      15.463  60.710  35.891  1.00 42.11           O
ATOM   5009  CB  ASN B 165      14.642  59.023  38.082  1.00 37.13           C
ATOM   5010  CG  ASN B 165      13.657  58.189  38.835  1.00 54.68           C
ATOM   5011  OD1 ASN B 165      13.331  58.446  39.987  1.00 51.45           O
ATOM   5012  ND2 ASN B 165      13.193  57.151  38.209  1.00 42.77           N
ATOM   5013  N   ARG B 166      15.713  62.312  37.436  1.00 37.23           N
ATOM   5014  CA  ARG B 166      16.621  63.103  36.604  1.00 36.35           C
ATOM   5015  C   ARG B 166      17.866  63.404  37.419  1.00 41.39           C
ATOM   5016  O   ARG B 166      17.779  63.606  38.629  1.00 40.79           O
ATOM   5017  CB  ARG B 166      15.921  64.388  36.135  1.00 34.99           C
ATOM   5018  CG  ARG B 166      14.574  64.134  35.439  1.00 38.64           C
ATOM   5019  CD  ARG B 166      13.843  65.415  35.066  1.00 35.36           C
ATOM   5020  NE  ARG B 166      12.409  65.162  34.867  1.00 40.68           N
ATOM   5021  CZ  ARG B 166      11.799  64.782  33.752  1.00 51.56           C
ATOM   5022  NH1 ARG B 166      12.403  64.536  32.622  1.00 41.41           N
ATOM   5023  NH2 ARG B 166      10.511  64.615  33.758  1.00 33.09           N
ATOM   5024  N   ILE B 167      19.016  63.426  36.765  1.00 39.21           N
ATOM   5025  CA  ILE B 167      20.288  63.711  37.428  1.00 39.48           C
ATOM   5026  C   ILE B 167      20.828  64.947  36.728  1.00 44.90           C
ATOM   5027  O   ILE B 167      20.812  65.052  35.494  1.00 44.01           O
ATOM   5028  CB  ILE B 167      21.302  62.528  37.376  1.00 42.53           C
ATOM   5029  CG1 ILE B 167      20.696  61.276  38.039  1.00 43.18           C
ATOM   5030  CG2 ILE B 167      22.636  62.919  38.061  1.00 42.53           C
ATOM   5031  CD1 ILE B 167      21.553  60.013  37.998  1.00 50.78           C
ATOM   5032  N   ILE B 168      21.217  65.915  37.539  1.00 44.03           N
ATOM   5033  CA  ILE B 168      21.509  67.263  37.091  1.00 45.03           C
ATOM   5034  C   ILE B 168      23.000  67.468  37.347  1.00 51.36           C
ATOM   5035  O   ILE B 168      23.467  67.336  38.484  1.00 50.26           O
ATOM   5036  CB  ILE B 168      20.674  68.312  37.890  1.00 47.86           C
ATOM   5037  CG1 ILE B 168      19.240  67.820  38.217  1.00 47.91           C
ATOM   5038  CG2 ILE B 168      20.702  69.663  37.159  1.00 48.04           C
ATOM   5039  CD1 ILE B 168      18.301  67.419  37.060  1.00 55.86           C
ATOM   5040  N   VAL B 169      23.764  67.765  36.309  1.00 50.41           N
ATOM   5041  CA  VAL B 169      25.224  67.871  36.406  1.00 51.36           C
ATOM   5042  C   VAL B 169      25.691  69.211  35.867  1.00 58.24           C
ATOM   5043  O   VAL B 169      24.951  69.905  35.171  1.00 58.87           O
ATOM   5044  CB  VAL B 169      25.925  66.718  35.636  1.00 55.34           C
ATOM   5045  CG1 VAL B 169      25.635  65.380  36.304  1.00 55.11           C
ATOM   5046  CG2 VAL B 169      25.481  66.661  34.173  1.00 55.17           C
ATOM   5047  N   GLU B 170      26.915  69.585  36.201  1.00 56.28           N
ATOM   5048  CA  GLU B 170      27.496  70.850  35.777  1.00 56.65           C
ATOM   5049  C   GLU B 170      28.947  70.547  35.411  1.00 62.34           C
ATOM   5050  O   GLU B 170      29.494  69.525  35.838  1.00 62.82           O
ATOM   5051  CB  GLU B 170      27.373  71.872  36.909  1.00 57.95           C
ATOM   5052  CG  GLU B 170      27.710  73.295  36.507  1.00 69.82           C
ATOM   5053  CD  GLU B 170      27.485  74.288  37.624  1.00 94.78           C
ATOM   5054  OE1 GLU B 170      27.146  73.897  38.762  1.00 91.23           O
ATOM   5055  OE2 GLU B 170      27.725  75.485  37.389  1.00 88.78           O
ATOM   5056  N   LYS B 171      29.542  71.409  34.597  1.00 59.37           N
ATOM   5057  CA  LYS B 171      30.884  71.218  34.051  1.00 59.73           C
ATOM   5058  C   LYS B 171      31.987  71.075  35.116  1.00 65.19           C
ATOM   5059  O   LYS B 171      31.836  71.556  36.254  1.00 65.70           O
ATOM   5060  CB  LYS B 171      31.149  72.389  33.093  1.00 62.08           C
[truncated: 213,941 more chars]
